# Supplementary material for: Blood Milieu in Acute Myocardial Infarction Reprograms Human Macrophages for Trauma Repair
Source: Adv Sci (Weinh). 2022 Dec 16;10(5):2203053. doi: 10.1002/advs.202203053 (PMC9929255; doi:10.1002/advs.202203053)
Supplement: Supplementary file 2 — Supporting Information [file ADVS-10-2203053-s007.xlsx]

## Sheet: Table S1
Table S1. DEGs discovery cohort control – AMI
SYMBOL	Avg. read counts	Log2 Fold Change	P-value	Adjusted p-value
A1BG-AS1	91.1019	0.0267001	0.632836	0.744857
A2M	14628.2	-0.0949963	0.0609941	0.131855
A2M-AS1	11.3703	0.24892	0.149682	0.263137
A4GALT	23.8013	0.811804	1.89117e-05	0.000159856
AAAS	278.473	0.000344092	0.994807	0.997312
AACS	108.906	-0.159916	0.0138788	0.0408001
AAGAB	311.08	-0.0135525	0.653906	0.761882
AAK1	700.067	0.0391185	0.511913	0.647362
AAMDC	77.2344	0.409286	3.26623e-08	6.62202e-07
AAMP	559.906	0.0178071	0.580914	0.70423
AAR2	250.692	0.0728101	0.0217865	0.0582983
AARS	806.782	0.00692965	0.859767	0.909124
AARS2	142.883	-0.0723471	0.144789	0.257099
AASDH	117.395	-0.00252051	0.959482	0.975288
AASDHPPT	332.629	0.00943912	0.736925	0.82429
AATBC	43.8527	0.214675	0.0860203	0.173262
AATF	422.649	0.0370525	0.29699	0.440824
AATK	66.5667	0.387306	0.00281652	0.0109442
ABAT	102.489	-0.0750293	0.467488	0.608784
ABCA1	1570	-0.0337954	0.782923	0.855124
ABCA2	145.648	-0.293582	7.56621e-05	0.000525462
ABCA3	37.9416	-0.186738	0.037373	0.0896442
ABCA5	132.271	0.214973	0.0115222	0.0351101
ABCA7	154.982	0.278837	0.000425988	0.00231415
ABCB10	347.597	-0.150011	9.90131e-05	0.000663726
ABCB4	70.8316	-0.15669	0.181166	0.30369
ABCB5	43.3284	0.164656	0.24796	0.385949
ABCB7	246.435	-0.0618261	0.0621003	0.133755
ABCB8	335.229	-0.118154	0.0072236	0.0240546
ABCB9	29.1936	-0.489019	0.000582888	0.00300477
ABCC1	1563.43	0.10952	0.127172	0.232645
ABCC10	372.491	-0.0404919	0.237834	0.37452
ABCC3	1313.18	-0.113025	0.183703	0.307233
ABCC4	157.037	-0.150119	0.0159712	0.0456569
ABCC5	619.143	0.0540591	0.569402	0.695191
ABCD1	678.297	-0.094269	0.105603	0.201773
ABCD3	445.957	-0.0101076	0.728267	0.818389
ABCD4	329.859	0.164525	0.000199969	0.00122655
ABCE1	619.238	-0.2682	0.000170803	0.00107271
ABCF1	761.104	0.0900316	0.0379119	0.0906902
ABCF2	81.3211	0.0571488	0.415385	0.559697
ABCF3	453.019	-0.00630086	0.845134	0.900518
ABCG1	39.82	0.448867	0.0357726	0.0866306
ABCG2	205.272	-0.384337	2.69841e-05	0.000217087
ABCG4	5.7116	0.113111	0.731911	0.820541
ABHD10	321.384	-0.170641	7.96585e-05	0.000549505
ABHD11	71.6666	0.154129	0.0137292	0.0404275
ABHD12	3701.75	0.145998	0.00679302	0.0228676
ABHD13	213.469	0.0353104	0.468779	0.609545
ABHD14A	18.6652	0.0121475	0.915134	0.946186
ABHD14B	279.926	0.127671	0.00142685	0.00625089
ABHD15	155.199	-0.030109	0.576288	0.700756
ABHD16A	8.63912	-0.0979714	0.536476	0.668415
ABHD17A	291.645	0.0991203	0.016545	0.0469276
ABHD17B	112.912	0.122844	0.0198437	0.0541264
ABHD17C	9.19409	-0.307726	0.0449679	0.103246
ABHD18	138.387	0.0172805	0.700031	0.797332
ABHD2	3169.86	-0.238194	0.0540264	0.119637
ABHD3	370.632	0.237408	5.67013e-06	5.70294e-05
ABHD4	485.635	0.331437	8.26999e-07	1.07545e-05
ABHD5	381.459	0.245468	4.66929e-05	0.000346238
ABHD6	330.476	-0.0176153	0.624558	0.738778
ABHD8	191.823	0.206185	0.000701883	0.00349641
ABI1	1820.66	0.174299	0.000267232	0.00156536
ABI2	80.3261	-0.186555	0.000968877	0.00455502
ABI3	441.01	-0.16485	0.159845	0.27589
ABL1	528.288	0.00127904	0.980574	0.988328
ABL2	708.782	-0.212258	0.0324693	0.0801312
ABLIM1	35.5289	-1.1605	1.80114e-06	2.13936e-05
ABLIM3	144.488	0.555933	4.22031e-08	8.26711e-07
ABR	3745.89	0.0322031	0.412153	0.556862
ABRACL	446.068	0.123578	0.0103841	0.0322878
ABRAXAS1	96.1406	0.00453601	0.934578	0.958022
ABRAXAS2	296.275	0.0338073	0.314207	0.459326
ABT1	161.088	0.0435143	0.28147	0.423593
ABTB1	356.002	0.286695	2.26325e-06	2.62014e-05
ABTB2	18.2699	0.152611	0.452914	0.595673
ACAA1	982.601	0.00664797	0.856206	0.907201
ACAA2	1555.91	0.184413	0.00434478	0.0157148
ACACA	262.917	-0.238104	0.000389315	0.00214775
ACACB	72.8312	-0.00177053	0.98996	0.99423
ACAD10	148.915	0.0133508	0.771406	0.847594
ACAD11	7.19149	-0.330272	0.0408616	0.0958875
ACAD8	184.139	-0.0653777	0.124922	0.229481
ACAD9	340.932	-0.124633	1.83298e-05	0.000155683
ACADM	707.513	-0.171671	0.000128004	0.000827935
ACADS	288.915	0.143732	0.0292426	0.0736197
ACADSB	209.82	-0.0488315	0.218337	0.351579
ACADVL	4316.6	0.328695	0.000133753	0.000862435
ACAP1	54.476	-0.0742906	0.467802	0.608784
ACAP2	1300.3	-0.0176796	0.646686	0.75593
ACAP3	214.998	0.0528118	0.257913	0.396821
ACAT1	727.156	-0.0827809	0.0852599	0.171874
ACAT2	1207.63	-0.485839	4.33449e-07	6.14812e-06
ACBD3	642.194	0.0205272	0.474562	0.614412
ACBD4	35.724	0.299192	0.00202999	0.00842086
ACBD5	649.041	0.0225753	0.484384	0.622976
ACBD6	166.433	0.0661199	0.147348	0.260286
ACCS	65.6786	0.285299	0.00395994	0.0145749
ACD	55.7295	0.0996649	0.173593	0.294071
ACE	458.26	0.422274	1.38685e-05	0.000123054
ACER2	6.5482	-0.265609	0.155709	0.270649
ACER3	901.957	0.0708524	0.04407	0.101699
ACHE	29.193	0.176951	0.580071	0.703554
ACIN1	1291.5	-0.0858401	0.00433905	0.0157031
ACLY	1324.66	-0.175408	4.90751e-09	1.30244e-07
ACO1	1686.62	-0.0502968	0.482217	0.620935
ACO2	1881.95	-0.0360097	0.304216	0.448975
ACOD1	3.95041	0.913049	0.138519	0.248649
ACOT1	95.386	0.0224435	0.786476	0.857695
ACOT11	383.227	0.133302	0.00202113	0.0083954
ACOT13	694.427	0.253754	3.82794e-10	1.4997e-08
ACOT2	407.273	-0.0740031	0.202772	0.33189
ACOT4	91.3395	-0.351413	1.0514e-05	9.65423e-05
ACOT7	251.057	-0.154228	0.0561773	0.123294
ACOT8	136.834	0.0585643	0.169239	0.288558
ACOT9	668.406	0.0879347	0.00125497	0.005638
ACOX1	1345.19	0.141377	0.020092	0.0546038
ACOX2	38.7834	-0.432393	0.000774244	0.00378114
ACOX3	181.478	-0.0235813	0.636813	0.748069
ACP1	595.436	0.0328507	0.331762	0.477021
ACP2	2282.31	0.126635	0.00030783	0.00176941
ACP5	20101.6	0.249341	9.93115e-05	0.000664283
ACP6	26.5391	-0.0710776	0.488955	0.62732
ACPP	63.1273	-0.288883	0.0326079	0.0803736
ACRBP	49.5314	0.09677	0.38873	0.533867
ACSF2	296.002	0.102801	0.198848	0.326871
ACSF3	198.756	-0.026565	0.58924	0.711876
ACSL1	6941.56	0.586283	6.09627e-05	0.000433876
ACSL3	1067.8	0.162118	1.07297e-05	9.8377e-05
ACSL4	2311.7	-0.145419	0.141049	0.251981
ACSL5	1009.76	-0.0309849	0.734866	0.822584
ACSM3	8.51876	-0.123547	0.47062	0.611167
ACSM5	26.375	0.0790576	0.523141	0.657375
ACSS1	123.378	-0.037742	0.680408	0.781763
ACSS2	854.354	-0.0700922	0.0965841	0.188898
ACTA2	23.7095	-0.394398	0.00565212	0.01961
ACTB	58629.5	-0.0792169	0.135473	0.244497
ACTG1	19483.7	-0.110043	0.0550128	0.121213
ACTL6A	232.511	-0.145527	0.000132215	0.000854276
ACTN1	3018.85	-0.22395	0.000350288	0.00196675
ACTN4	1983.35	0.0504669	0.0458093	0.104905
ACTR10	556.318	0.0626178	0.043746	0.101061
ACTR1A	1278.58	0.073556	0.00324307	0.0123565
ACTR1B	403.806	-0.180957	0.000125985	0.000817875
ACTR2	6704.07	-0.0151732	0.552745	0.682415
ACTR3	6495.88	-0.0613435	0.170479	0.290081
ACTR3B	12.8678	-0.100064	0.459804	0.601935
ACTR5	58.9491	-0.0649149	0.293225	0.436402
ACTR6	184.105	0.0399199	0.320341	0.465411
ACTR8	293.181	-0.0787263	0.0153574	0.0442507
ACTRT3	11.6703	-0.201318	0.167367	0.285958
ACVR1	355.559	0.129655	0.00594012	0.0204141
ACVR1B	247.872	0.0427662	0.461494	0.603658
ACVR2A	83.006	0.183061	0.0561492	0.123277
ACVR2B	56.6128	0.124089	0.188815	0.314209
ACVRL1	75.485	0.390115	0.000332804	0.0018892
ACYP1	26.9937	0.0235882	0.815453	0.879293
ACYP2	64.8056	0.0673115	0.447729	0.590702
ADA	435.356	0.210507	0.275138	0.416367
ADA2	8823.18	0.138968	0.00198935	0.00828849
ADAL	62.799	-0.0901853	0.127687	0.233449
ADAM10	2534.86	-0.0742897	0.0368499	0.0887171
ADAM12	87.1	-1.1456	6.56309e-17	2.86203e-14
ADAM15	766.258	-0.203935	0.00136044	0.00600688
ADAM17	749.181	0.0714168	0.145945	0.258667
ADAM28	471.963	0.0965834	0.242126	0.379053
ADAM8	761.365	0.152769	0.239261	0.375882
ADAM9	5799.8	0.073304	0.0844504	0.170657
ADAMDEC1	3506.51	0.226344	0.00210244	0.00864585
ADAMTS14	3.51746	0.358723	0.359719	0.505729
ADAMTS15	7.50243	-0.442836	0.0751202	0.155606
ADAMTS2	57.5238	2.36951	7.00331e-20	7.85707e-17
ADAMTSL4	244.099	0.545916	0.000169562	0.00106601
ADAP1	103.728	0.478214	5.9514e-09	1.53653e-07
ADAP2	1326.92	0.461845	1.2393e-10	5.58182e-09
ADAR	2331.52	-0.0493377	0.339971	0.485994
ADARB1	199.553	-0.440065	4.2669e-06	4.48915e-05
ADAT1	168.68	-0.281643	4.51473e-07	6.3386e-06
ADAT2	52.4994	-0.0936469	0.213976	0.346546
ADAT3	19.912	0.275834	0.0127614	0.0381329
ADCK1	108.662	0.0222549	0.677057	0.779218
ADCK2	394.981	-0.164661	0.000713281	0.00353376
ADCK5	57.9892	-0.0400734	0.615227	0.731391
ADCY1	16.7513	-0.484227	0.00162026	0.00695019
ADCY10P1	27.3205	0.155472	0.137141	0.246857
ADCY3	1695.32	-0.132464	0.00588656	0.0202582
ADCY4	12.5844	-0.344387	0.00868436	0.0280339
ADCY6	16.3368	0.277314	0.0986049	0.191816
ADCY7	2177.88	-0.0316493	0.446172	0.589593
ADCY9	115.324	-0.223001	0.000867259	0.00414839
ADD1	1199.83	0.0777649	0.0042875	0.0155669
ADD2	5.10165	-0.414262	0.126102	0.231237
ADD3	297.676	-0.07572	0.358115	0.504163
ADGRA3	30.3345	-0.587352	7.24595e-08	1.31891e-06
ADGRB1	12.64	0.84423	6.72102e-06	6.59857e-05
ADGRD1	6.43846	0.257167	0.326077	0.471373
ADGRE1	51.8224	0.669352	0.00781266	0.0256699
ADGRE2	698.092	-0.272144	0.00144834	0.00633603
ADGRE3	16.3462	0.27538	0.173869	0.294377
ADGRE4P	85.9149	0.239504	0.0137131	0.0403994
ADGRE5	674.287	-0.267773	2.54876e-07	3.91708e-06
ADGRG6	40.3493	-0.668102	2.09314e-08	4.5398e-07
ADGRL1	13.8359	0.39704	0.0110116	0.0338972
ADH5	1160.07	0.175233	4.87717e-05	0.000359338
ADI1	1098.52	0.315973	1.12036e-06	1.40798e-05
ADIPOR1	1537.35	0.205981	2.70312e-06	3.02991e-05
ADIPOR2	638.837	0.100467	0.00328533	0.012479
ADIRF	4.64373	0.664639	0.0148516	0.0430849
ADK	350.933	0.054504	0.30608	0.451188
ADM	330.032	1.08645	4.13431e-07	5.89844e-06
ADM2	5.11037	0.708855	0.0744767	0.154525
ADNP	478.442	-0.072984	0.0217206	0.05818
ADNP2	131.261	0.0070561	0.897657	0.934221
ADO	458.94	-0.218808	0.00291472	0.011297
ADORA1	6.89359	-0.208066	0.301913	0.446367
ADORA2B	170.509	0.340218	0.00109606	0.00505095
ADORA3	378.903	1.07961	3.3803e-05	0.000262185
ADPGK	1529.06	0.0785595	0.00323653	0.0123354
ADPGK-AS1	14.3261	0.0880202	0.555853	0.68473
ADPRH	372.623	-0.202689	3.51349e-07	5.13744e-06
ADPRHL2	237.636	0.00121638	0.980632	0.988328
ADPRM	30.3949	0.147897	0.103885	0.199323
ADRA2B	278.453	-0.905987	2.8834e-07	4.33423e-06
ADRB2	12.5152	0.638604	0.00608893	0.0208558
ADRM1	723.438	0.25774	3.8793e-08	7.69686e-07
ADSL	67.0045	-0.0214219	0.750167	0.833193
ADSS	430.2	-0.202718	3.2933e-07	4.84995e-06
ADSSL1	5.14363	0.249096	0.30943	0.454644
ADTRP	56.8131	0.393205	0.000462869	0.00247928
AEBP2	146.698	0.000998357	0.979321	0.987902
AEN	75.4711	-0.00560489	0.939879	0.9613
AES	1065.03	0.0377513	0.406468	0.550845
AFAP1	16.3773	0.22599	0.0783515	0.160781
AFAP1L1	593.112	-0.382897	8.5879e-06	8.12755e-05
AFDN	70.6932	0.320805	0.00969151	0.0305187
AFF1	932.016	-0.0745693	0.164594	0.282153
AFF2	4.57514	0.246499	0.464175	0.606171
AFF4	1018.8	-0.217144	0.000192167	0.00118636
AFG1L	64.6935	-0.109405	0.0873151	0.175184
AFG3L1P	96.0334	-0.0722974	0.231767	0.367971
AFG3L2	841.092	-0.0461941	0.0504231	0.113284
AFMID	57.6984	-0.187587	0.0364211	0.0879523
AFTPH	600.606	-0.0844138	0.0114026	0.0348316
AGA	315.667	0.0508139	0.284373	0.426888
AGAP1	8.51784	-0.16988	0.353356	0.499286
AGAP2	93.3823	-0.051857	0.336604	0.482241
AGAP3	1339.37	0.0735111	0.0514747	0.11529
AGAP6	30.7376	-0.047729	0.650234	0.759181
AGAP9	24.5125	0.155738	0.158406	0.273973
AGBL5	69.3835	0.0520787	0.509593	0.645569
AGER	13.1605	0.0282695	0.85349	0.905902
AGFG1	685.572	0.0266552	0.472378	0.612612
AGFG2	47.0185	-0.00951703	0.918179	0.947377
AGGF1	210.538	-0.0126437	0.742943	0.828421
AGK	168.227	-0.0611283	0.200788	0.329468
AGL	285.518	-0.316037	1.97868e-10	8.30573e-09
AGO1	979.375	-0.145489	0.0146039	0.0425164
AGO2	356.927	-0.0866495	0.0905835	0.180218
AGO3	231.177	0.000959499	0.98315	0.990071
AGO4	516.803	-0.0121722	0.783784	0.855686
AGPAT1	393.322	0.155363	1.73392e-05	0.000148523
AGPAT2	622.58	0.166279	0.00218979	0.00894471
AGPAT3	1126.77	0.0712577	0.00849678	0.0275006
AGPAT4	468.751	0.21848	0.00399523	0.0146785
AGPAT4-IT1	37.0253	0.188359	0.0953805	0.187286
AGPAT5	196.707	-0.193403	0.000168647	0.00106133
AGPS	1514.86	-0.0375521	0.36979	0.515775
AGRN	677.327	-0.101756	0.212481	0.344428
AGRP	4.98	0.244692	0.442862	0.586538
AGTPBP1	271.203	0.0622777	0.200735	0.329468
AGTRAP	523.158	0.163111	0.000912129	0.00433612
AHCTF1	184.119	-0.23942	2.54891e-06	2.89385e-05
AHCY	1254.51	0.0440269	0.204504	0.334188
AHCYL1	1659.83	-0.173926	0.000582862	0.00300477
AHCYL2	210.662	-0.0369174	0.441328	0.584854
AHDC1	72.9998	-0.129606	0.135427	0.244486
AHI1	110.666	-0.445251	1.31832e-10	5.87344e-09
AHNAK	16985.3	-0.0728802	0.31848	0.463759
AHNAK2	245.287	-0.0235079	0.824952	0.886202
AHR	778.744	0.115565	0.116526	0.217302
AHRR	486.027	0.13996	0.0905595	0.180199
AHSA1	628.213	0.0919012	0.0371637	0.0892949
AHSA2P	407.836	0.00535638	0.919722	0.94841
AICDA	8.65065	-0.358099	0.0554788	0.122043
AIDA	180.337	0.0226544	0.633145	0.745008
AIF1	1269.91	0.527057	5.60737e-08	1.06027e-06
AIFM1	689.913	-0.0839523	0.105899	0.20215
AIFM2	619.112	0.130073	0.0135925	0.0401015
AIFM3	27.9214	0.0912734	0.425706	0.569068
AIG1	84.3668	0.18356	0.0675405	0.14329
AIMP1	277.322	-0.0155767	0.727658	0.818151
AIMP2	192.986	-0.0265694	0.628712	0.742056
AIP	323.337	0.0986947	0.0164629	0.0467592
AJM1	6.36546	-0.213029	0.245854	0.383425
AK1	12.9556	-0.4177	0.00224824	0.00913584
AK2	384.696	-0.0604292	0.069331	0.146259
AK3	467.635	0.00998719	0.788427	0.859084
AK4	115.783	-0.177538	0.251786	0.390119
AK5	4.59093	-1.16569	1.50354e-05	0.000131411
AK6	174.443	0.114084	0.0577242	0.126084
AK8	32.7268	0.590483	0.00108315	0.0049952
AK9	26.8439	-0.262404	0.0107841	0.0333467
AKAP1	231.648	-0.103222	0.0229656	0.0607673
AKAP10	373.958	0.0446087	0.17632	0.297588
AKAP11	833.812	-0.0721862	0.318617	0.463859
AKAP13	1465.28	-0.243911	2.35866e-09	6.9804e-08
AKAP3	8.0463	-0.210076	0.23371	0.370056
AKAP6	32.5774	-0.339259	0.00922086	0.029321
AKAP7	68.528	-0.00926645	0.911775	0.943899
AKAP8	181.231	-0.00490965	0.918238	0.947377
AKAP8L	229.46	0.0165653	0.737923	0.824958
AKAP9	862.982	0.0167533	0.798383	0.866969
AKIP1	236.617	-0.0329143	0.511591	0.647211
AKIRIN1	741.331	-0.0372724	0.357475	0.503608
AKIRIN2	537.664	0.127831	0.00857736	0.0277248
AKNA	401.249	0.10655	0.188679	0.31407
AKR1A1	2254.72	0.109592	0.00151994	0.00659319
AKR1B1	1306.62	0.481728	4.04154e-11	2.08689e-09
AKR1C1	31.4111	1.22439	1.19271e-06	1.48679e-05
AKR1C2	10.6574	1.13606	5.40797e-05	0.000392787
AKR1C3	73.3753	0.561429	0.000227717	0.00136619
AKR1E2	10.8886	-0.118545	0.43526	0.578631
AKR7A2	414.902	-0.14387	0.0116379	0.035384
AKT1	1008.09	0.00652027	0.779548	0.852797
AKT1S1	408.02	0.0546084	0.425334	0.568817
AKT2	613.552	-0.0399471	0.186696	0.311522
AKT3	285.483	-0.078824	0.379251	0.52476
AKTIP	78.6834	-0.053759	0.305953	0.451108
ALAD	347.657	0.00146742	0.984106	0.990499
ALAS1	1977.53	0.0170132	0.867783	0.914076
ALCAM	4779.42	-0.359962	0.000295795	0.00170979
ALDH16A1	433.119	0.0101297	0.871259	0.916329
ALDH18A1	108.909	-0.333451	4.09831e-06	4.34139e-05
ALDH1A1	2322.6	0.312682	0.000585487	0.00301314
ALDH1A2	155.575	-1.23408	0.000258994	0.0015242
ALDH1B1	86.1564	-0.377462	0.000202083	0.00123644
ALDH1L2	92.3667	0.122408	0.344255	0.490527
ALDH2	1631.37	0.30657	9.4432e-06	8.80201e-05
ALDH3A2	1109.05	0.172811	3.21549e-06	3.50861e-05
ALDH3B1	1065.28	0.0139164	0.794676	0.864214
ALDH4A1	253.425	0.130143	0.0588832	0.128162
ALDH5A1	162.207	-0.338493	1.47092e-05	0.000128925
ALDH6A1	170.536	0.00824583	0.899621	0.935397
ALDH7A1	170.615	-0.123311	0.0815989	0.165982
ALDH9A1	1099.97	0.18167	3.52852e-05	0.000272329
ALDOA	61.4511	-0.146267	0.0600295	0.13022
ALDOC	31.0398	0.10416	0.378383	0.524088
ALG1	245.086	0.0242013	0.538122	0.669722
ALG10	53.9392	-0.191531	0.00844504	0.0273903
ALG10B	80.1539	-0.0208166	0.720275	0.812961
ALG11	63.0008	-0.189553	0.00731445	0.0242981
ALG12	177.574	0.124419	0.004852	0.0172609
ALG13	186.854	0.136459	0.000803493	0.00390083
ALG14	85.0329	-0.0662147	0.342699	0.488874
ALG2	391.669	0.158504	5.53154e-06	5.59547e-05
ALG3	377.538	0.118119	0.00827394	0.0269203
ALG5	261.235	0.134179	0.000638089	0.00323129
ALG6	109.787	-0.101072	0.0996127	0.193289
ALG8	318.725	-0.0784236	0.134596	0.243271
ALG9	46.0892	-0.16415	0.0108747	0.0335679
ALK	34.4447	0.334605	0.145965	0.258667
ALKBH1	99.4384	0.11978	0.021618	0.0579722
ALKBH2	19.9746	0.0657249	0.499319	0.636844
ALKBH3	100.549	-0.0144397	0.813097	0.877749
ALKBH4	64.3733	0.142482	0.0356921	0.0865035
ALKBH5	554.402	-0.00895382	0.751899	0.834084
ALKBH6	10.4113	0.00518993	0.970147	0.982411
ALKBH7	237.862	0.157795	0.00576449	0.0199494
ALKBH8	55.3249	-0.274139	4.81794e-06	4.95898e-05
ALMS1	146.147	-0.321875	6.02553e-05	0.000431018
ALOX12-AS1	26.5374	0.0876571	0.35896	0.505008
ALOX15B	260.419	0.567333	7.60333e-06	7.31354e-05
ALOX5	491.716	0.187157	0.216866	0.349907
ALOX5AP	700.418	1.08524	3.77072e-05	0.000288497
ALPK1	442.024	-0.100525	0.0146867	0.0427271
ALPK3	122.604	-0.9249	1.17173e-08	2.713e-07
ALPL	6.54696	0.111274	0.616092	0.731991
ALS2	270.495	0.110718	0.0146984	0.042741
ALS2CL	43.2665	-0.104825	0.239027	0.37568
ALYREF	288.93	-0.0749992	0.14696	0.260019
AMACR	17.7184	-0.177542	0.114431	0.214651
AMBRA1	293.16	-0.0882701	0.0243685	0.0636872
AMD1	945.178	-0.0582561	0.265333	0.405458
AMDHD1	65.8863	-0.0811379	0.354078	0.500249
AMDHD2	415.94	0.109376	0.107852	0.205086
AMER1	33.0116	-0.110914	0.290699	0.433432
AMFR	1541.62	0.0408534	0.348304	0.494754
AMIGO1	10.8455	-0.289744	0.0554672	0.12204
AMIGO2	20.054	0.172722	0.321531	0.466716
AMMECR1	65.69	-0.14625	0.0326093	0.0803736
AMMECR1L	158.753	-0.0421837	0.36588	0.511942
AMN1	20.9691	0.080163	0.475065	0.614815
AMOTL1	20.6117	-0.579643	4.05499e-05	0.000306071
AMPD2	362.198	-0.231784	0.00157579	0.00679723
AMPD3	2119.52	0.14003	0.204885	0.334632
AMY2B	58.1594	-0.0831352	0.333253	0.478687
AMZ1	101.294	-0.144079	0.256177	0.395333
AMZ2	389.158	-0.240536	1.23556e-06	1.53556e-05
AMZ2P1	91.1713	0.170246	0.0258424	0.0667338
ANAPC1	99.2278	-0.448142	1.46783e-10	6.35597e-09
ANAPC10	41.0336	0.329685	0.000228483	0.00136771
ANAPC11	437.883	0.130114	0.00795312	0.0260531
ANAPC13	343.703	0.264337	3.76745e-07	5.4379e-06
ANAPC15	212.083	0.0790196	0.113602	0.213518
ANAPC16	508.168	0.196876	3.34142e-07	4.91496e-06
ANAPC2	236.842	-0.0485259	0.1968	0.324217
ANAPC4	278.983	0.0252892	0.522012	0.65635
ANAPC5	621.612	-0.0302398	0.240563	0.377325
ANAPC7	493.629	-0.0425808	0.305777	0.450902
ANG	19.6654	0.513655	0.00223498	0.00908794
ANGEL1	573.313	-0.171509	0.00113017	0.00516953
ANGEL2	166.042	0.0570226	0.177886	0.299652
ANGPT4	10.1142	-0.0220199	0.924494	0.951955
ANGPTL4	6.13339	1.48342	0.000347458	0.00195352
ANGPTL6	71.0499	-0.113046	0.147091	0.260177
ANK2	55.7138	-0.394076	8.07168e-05	0.000554945
ANKAR	18.2147	-0.0366845	0.745637	0.830422
ANKDD1A	35.1912	-0.0768145	0.468706	0.609516
ANKEF1	5.38245	0.730231	0.0120425	0.036381
ANKFY1	925.559	-0.0428366	0.239331	0.375917
ANKH	598.333	0.291066	0.00148377	0.00646124
ANKHD1	17.7638	-0.0787638	0.529061	0.661849
ANKHD1-EIF4EBP3	6.71588	0.262305	0.130808	0.237933
ANKIB1	362.757	-0.121639	0.00256544	0.0101703
ANKLE2	629.74	-0.070014	0.0850447	0.171566
ANKMY1	59.3299	-0.137817	0.0281718	0.0714192
ANKMY2	177.403	-0.00494346	0.907451	0.940998
ANKRA2	110.27	0.14006	0.00767639	0.0253368
ANKRD1	4.36639	1.48707	0.00203605	0.00842902
ANKRD10	489.849	0.242413	3.30312e-12	2.50085e-10
ANKRD11	733.058	0.0212023	0.523268	0.657468
ANKRD12	1029.09	0.365536	4.46185e-07	6.28581e-06
ANKRD13A	579.915	-0.00520346	0.874069	0.918502
ANKRD13C	250.965	-0.0276361	0.494585	0.632421
ANKRD13D	281.438	-0.0248395	0.463052	0.60516
ANKRD16	15.3618	-0.0734048	0.507468	0.644204
ANKRD17	1051.33	-0.0533106	0.18488	0.308784
ANKRD26	128.7	0.0214732	0.724827	0.81628
ANKRD27	230.224	0.184638	3.39938e-05	0.000263084
ANKRD28	410.673	-0.0417704	0.581864	0.704981
ANKRD29	25.5412	-0.453866	0.000937637	0.00443518
ANKRD33B	10.4325	0.14388	0.667256	0.772115
ANKRD36	35.466	0.0233157	0.825155	0.886202
ANKRD36B	16.0288	-0.2845	0.0245158	0.064018
ANKRD36C	53.2913	-0.0950453	0.363534	0.509641
ANKRD37	22.5736	0.162053	0.128665	0.23482
ANKRD39	24.1346	0.166382	0.105964	0.202188
ANKRD40	465.145	-0.0295794	0.409744	0.554518
ANKRD42	101.373	0.165415	0.00385589	0.0142472
ANKRD44	372.395	-0.0953069	0.12579	0.230734
ANKRD46	98.5595	0.183722	0.00257715	0.0102003
ANKRD49	129.219	0.0914945	0.0619397	0.133536
ANKRD50	366.179	-0.0270597	0.665571	0.770666
ANKRD52	634.441	-0.099889	0.075221	0.15575
ANKRD54	91.085	-0.00472861	0.932197	0.956534
ANKRD6	92.7525	-0.213717	0.00332628	0.0126113
ANKRD63	5.49039	-0.424458	0.0635495	0.136228
ANKRD9	81.2655	-0.215403	0.0119917	0.036263
ANKS1A	222.22	-0.0208593	0.696784	0.794733
ANKS3	37.5645	0.0178912	0.839214	0.896548
ANKS6	41.5631	-0.849026	1.01304e-16	4.01527e-14
ANKZF1	137.571	0.0659433	0.265086	0.405181
ANLN	191.743	-1.55292	1.57944e-10	6.768e-09
ANO10	460.739	-0.0616614	0.139561	0.249793
ANO5	214.169	-0.135296	0.113423	0.213312
ANO6	1474.81	-0.0675523	0.0914144	0.181403
ANO8	62.8533	-0.00853212	0.916566	0.946983
ANO9	7.82092	0.4587	0.137509	0.247392
ANOS1	336.101	0.142011	0.136441	0.245777
ANP32A	828.45	0.011525	0.803249	0.870774
ANP32B	860.262	-0.149678	5.03864e-06	5.139e-05
ANP32E	324.327	-0.268174	1.9979e-06	2.33928e-05
ANPEP	5624.65	0.343721	6.89998e-05	0.000483547
ANTXR1	7.08662	0.128171	0.543079	0.673514
ANTXR2	664.575	0.0682067	0.288583	0.431428
ANXA1	4888.47	0.0766303	0.398656	0.543386
ANXA11	3636.01	-0.0967815	0.109705	0.207937
ANXA2	16346.1	-0.0193881	0.637743	0.748705
ANXA2P1	5.6237	0.158924	0.411652	0.556429
ANXA2P2	111.773	-0.0904258	0.0892507	0.178198
ANXA4	1496.88	0.17813	3.20084e-08	6.56171e-07
ANXA5	11196.8	0.148206	2.50563e-06	2.85681e-05
ANXA6	1309.63	0.417852	2.12356e-09	6.37636e-08
ANXA7	1597.42	0.269243	6.34372e-13	6.35996e-11
ANXA9	11.934	-0.18524	0.250022	0.38836
AOAH	372.709	-0.296473	0.00316438	0.0121053
AOC1	32.9526	-0.26469	0.0238961	0.0627451
AP1AR	306.183	0.0566835	0.167566	0.28618
AP1B1	3226.21	0.274333	0.000715133	0.00353754
AP1G1	1184.14	-0.0834622	0.00919468	0.0292452
AP1G2	288.555	-0.0582781	0.237094	0.373831
AP1M1	581.092	0.0589047	0.0148893	0.043149
AP1S1	418.755	0.0283793	0.601215	0.72126
AP1S2	1139.73	0.239336	0.000260599	0.00153292
AP1S3	50.3276	-0.390175	0.000514618	0.00271406
AP2A1	1030.86	0.145225	0.000710012	0.00352074
AP2A2	903.183	0.316287	0.00206918	0.0085461
AP2B1	1258.38	0.0187126	0.48867	0.627035
AP2M1	3647.26	0.253444	8.25844e-12	5.45013e-10
AP2S1	1923.06	0.225253	2.45127e-07	3.80518e-06
AP3B1	1125.62	0.00234964	0.934172	0.957844
AP3D1	1425.42	-0.0557354	0.1669	0.285468
AP3M1	756.389	0.0275016	0.316367	0.461445
AP3M2	169.027	0.118742	0.0115089	0.0350919
AP3S1	616.019	0.12964	1.95014e-05	0.00016383
AP3S2	162.296	0.220423	0.000299878	0.00173096
AP4B1	165.898	-0.060619	0.113815	0.2138
AP4E1	225.166	-0.280805	7.29064e-06	7.0623e-05
AP4M1	62.7395	0.127484	0.0767744	0.158202
AP4S1	51.3091	-0.0085821	0.913139	0.944914
AP5B1	867.896	-0.100554	0.0784295	0.160887
AP5M1	552.175	0.0421256	0.174283	0.294796
AP5S1	153.524	-0.025463	0.581378	0.704654
AP5Z1	485.5	0.201444	1.8425e-07	2.98795e-06
APAF1	210.583	-0.226469	0.000309999	0.0017794
APBA1	218.478	-0.0231752	0.801147	0.869336
APBA3	92.9038	0.0328715	0.642808	0.752575
APBB1	28.189	-0.231015	0.0484705	0.10965
APBB1IP	637.027	-0.0443094	0.516523	0.651843
APBB2	126.064	-0.336566	0.000518986	0.0027301
APBB3	43.7444	-0.0742111	0.472217	0.612502
APC	485.766	-0.145437	0.0149759	0.0433438
APEH	857.973	-0.029538	0.299297	0.443412
APEX1	899.665	-0.075283	0.0396161	0.0936416
APEX2	187.486	-0.0450984	0.241627	0.378609
APH1A	1989.42	0.0970718	0.00100346	0.00468872
APH1B	336.858	0.178191	0.0014701	0.00640623
API5	942.581	-0.0048442	0.85549	0.906855
APIP	231.766	0.10764	0.0159155	0.0455355
APLN	12.0322	0.247159	0.0928662	0.18366
APLP2	22383.4	0.144154	6.90297e-06	6.74686e-05
APMAP	1808.59	0.140261	0.00800425	0.026174
APOBEC3A	9.24124	0.578545	0.237556	0.374273
APOBEC3B	23.3729	-1.21169	1.25441e-06	1.55117e-05
APOBEC3C	481.998	-0.0154558	0.762995	0.842396
APOBEC3F	17.9319	0.0474467	0.659929	0.766656
APOBEC3G	95.2999	-0.101681	0.0936041	0.184856
APOBR	1425.93	0.0111974	0.904297	0.938677
APOC1	5330.9	-0.0205802	0.841686	0.898317
APOC1P1	17.6362	-0.237914	0.115002	0.215409
APOE	33235.7	-0.0502531	0.500365	0.637847
APOL1	372.399	0.414188	1.63502e-09	5.08258e-08
APOL2	721.641	-0.0176532	0.704687	0.801156
APOL3	675.191	0.330458	0.141729	0.252831
APOL6	665.465	0.0540667	0.476516	0.616394
APOM	7.1489	0.033325	0.850739	0.904148
APOO	241.592	-0.0164731	0.825116	0.886202
APOOL	228.887	-0.0663723	0.0929355	0.183742
APOPT1	105.102	0.131868	0.0198462	0.0541264
APP	2739.99	-0.0365303	0.165571	0.283518
APPBP2	331.641	0.0394708	0.215061	0.347937
APPL1	765.482	-0.151146	2.15777e-05	0.000178583
APPL2	312.674	0.149468	0.111501	0.210402
APRT	504.348	0.0346914	0.467845	0.608784
APTR	18.9025	0.0851206	0.469608	0.610174
APTX	191.352	-0.0437968	0.308704	0.453916
AQP3	15.0276	0.328846	0.155077	0.269816
AQP9	2278.59	-0.430152	5.58751e-05	0.000403341
AQR	515.167	-0.0818192	0.0180855	0.050348
ARAF	465.349	0.0908912	0.00076005	0.00372464
ARAP1	4793.54	-0.111661	0.00138758	0.00611343
ARAP2	246.022	-0.402659	9.10738e-06	8.55359e-05
ARAP3	84.269	-0.451814	0.00203415	0.00842902
ARCN1	1506.65	0.00674912	0.823421	0.885275
AREL1	712.798	0.0323572	0.264087	0.404003
ARF1	3449.14	0.0729764	0.00182788	0.00770571
ARF3	1552.86	0.0614735	0.0220144	0.0586908
ARF4	1160.7	0.169078	4.80131e-06	4.94599e-05
ARF5	375.913	0.130704	0.00022317	0.00134283
ARF6	1054.9	0.0712345	0.0176793	0.0495301
ARFGAP1	462.954	0.02794	0.388656	0.533867
ARFGAP2	634.441	0.0836538	0.000454837	0.00244368
ARFGAP3	493.915	0.0307501	0.608464	0.726383
ARFGEF1	721.635	-0.188401	3.73098e-06	3.99687e-05
ARFGEF2	1007.58	-0.184718	3.38221e-05	0.000262185
ARFGEF3	39.2384	-0.675076	1.24327e-05	0.000111264
ARFIP1	349.058	0.0646352	0.0819146	0.166405
ARFIP2	134.028	0.0188989	0.674231	0.776836
ARFRP1	208.969	0.0332648	0.503142	0.640413
ARG2	24.6571	-0.520431	4.61464e-08	8.95429e-07
ARGLU1	562.707	0.0464954	0.127885	0.23374
ARHGAP1	557.884	-0.0778613	0.00724876	0.0241319
ARHGAP10	566.11	-0.12584	0.00874202	0.0281832
ARHGAP11A	116.79	-1.08487	1.08591e-16	4.06098e-14
ARHGAP12	224.54	0.0842124	0.0997697	0.193447
ARHGAP15	144.538	-0.0711302	0.323261	0.468289
ARHGAP17	926.256	0.0882906	0.0128511	0.0382988
ARHGAP18	1179.23	0.035197	0.603654	0.72292
ARHGAP19	105.943	-0.352939	7.5888e-06	7.30526e-05
ARHGAP20	11.2053	-0.208056	0.2807	0.422866
ARHGAP21	430.12	-0.119701	0.0154439	0.0444688
ARHGAP22	445.772	0.0279438	0.633037	0.74497
ARHGAP23	4.71028	0.182768	0.502049	0.639492
ARHGAP24	81.4645	0.132282	0.0683377	0.144633
ARHGAP25	1362.82	0.0334278	0.370188	0.516149
ARHGAP26	340.72	-0.180882	0.021118	0.056767
ARHGAP27	395.12	0.112545	0.161852	0.278463
ARHGAP27P1	20.4928	0.240672	0.0626916	0.134787
ARHGAP30	2130.13	-0.0197806	0.654127	0.761996
ARHGAP31	1639.28	0.0127667	0.856376	0.907201
ARHGAP32	40.4841	-0.0278332	0.762994	0.842396
ARHGAP33	9.8857	-0.625567	0.000366758	0.00203881
ARHGAP35	439.231	0.0067186	0.909247	0.942181
ARHGAP4	745.37	-0.0125973	0.871244	0.916329
ARHGAP45	668.139	0.116019	0.0657957	0.140239
ARHGAP5	379.644	-0.271348	0.000267257	0.00156536
ARHGAP5-AS1	11.5769	-0.257336	0.132724	0.240451
ARHGAP6	35.6771	0.0923206	0.400002	0.544679
ARHGAP9	327.114	0.0853014	0.277828	0.41941
ARHGDIA	2598.56	0.08443	0.0208099	0.0562205
ARHGDIB	5870.23	0.0524002	0.345189	0.491569
ARHGEF1	584.204	-0.147669	0.00407881	0.0149013
ARHGEF10L	679.758	0.18854	0.03486	0.0849373
ARHGEF11	1332.43	-0.0770818	0.0928793	0.18366
ARHGEF12	315.549	-0.000484672	0.994098	0.996925
ARHGEF17	30.8216	-0.2923	0.019176	0.0528004
ARHGEF18	41.8087	-0.0299509	0.748398	0.832029
ARHGEF19	10.5016	0.159289	0.279984	0.422096
ARHGEF2	1912.3	-0.189716	0.00152524	0.00661385
ARHGEF28	6.73065	0.0598549	0.817394	0.880924
ARHGEF3	434.131	-0.313858	1.02067e-07	1.78667e-06
ARHGEF37	16.1984	-0.260891	0.11696	0.217948
ARHGEF39	13.2609	-1.27776	6.68784e-09	1.67753e-07
ARHGEF40	497.445	0.00759196	0.913377	0.945082
ARHGEF5	8.89053	-0.176966	0.263617	0.403535
ARHGEF6	384.184	-0.144982	0.0172266	0.0484853
ARHGEF7	423.756	-0.114126	0.000554223	0.00288206
ARHGEF9	122.268	-0.177713	0.00540572	0.0188795
ARID1A	695.517	-0.0737528	0.0707313	0.148654
ARID1B	483.59	-0.0454154	0.243634	0.381028
ARID2	233.77	-0.0806108	0.172359	0.292785
ARID3A	439.657	-0.0401886	0.507497	0.644204
ARID3B	37.8817	-0.050794	0.618926	0.734402
ARID4A	565.921	0.133261	0.00150416	0.00654083
ARID4B	481.681	0.148277	5.78723e-05	0.000416444
ARID5A	338.436	0.0313511	0.588739	0.711601
ARID5B	234.209	-0.0616365	0.515226	0.65061
ARIH1	715.472	0.0448683	0.216203	0.349327
ARIH2	481.685	0.0778459	0.00822614	0.026786
ARL1	524.18	0.0359212	0.223737	0.357922
ARL10	53.4083	-0.305491	0.000715191	0.00353754
ARL11	254.288	0.120547	0.0214843	0.0576511
ARL13B	81.0644	-0.0911526	0.182707	0.305858
ARL14EP	231.732	0.164032	0.000127434	0.000824676
ARL15	355.808	-0.067366	0.15192	0.265822
ARL16	88.3389	-0.0666363	0.237541	0.374273
ARL2	150.612	0.137215	0.0192856	0.053044
ARL2BP	561.974	0.111267	0.00200725	0.00835182
ARL3	121.369	-0.0503027	0.447707	0.590702
ARL4A	64.0303	-0.0636515	0.351065	0.497387
ARL4C	411.881	-0.0658475	0.726933	0.817784
ARL4D	8.47236	0.054208	0.777784	0.851622
ARL5A	269.779	0.095855	0.0516589	0.115598
ARL5B	166.97	0.00568803	0.924614	0.952
ARL6	28.8425	-0.160536	0.130008	0.236918
ARL6IP1	2799.99	0.16459	1.03215e-05	9.5169e-05
ARL6IP5	2647.71	0.101354	0.00036594	0.0020361
ARL6IP6	152.994	0.0893028	0.0581783	0.12692
ARL8A	699.085	0.148491	3.26368e-05	0.000255292
ARL8B	2349.24	0.121618	0.00233625	0.00942988
ARMC1	345.964	-0.0819471	0.0126136	0.0377643
ARMC10	238.018	-0.0433707	0.216287	0.3494
ARMC2	16.8691	-0.0429276	0.728107	0.818389
ARMC5	76.6895	-0.0165879	0.778371	0.85195
ARMC6	187.76	-0.0902994	0.0526312	0.117369
ARMC7	208.087	0.193094	0.004725	0.0168521
ARMC8	347.843	-0.0905373	0.00330804	0.0125537
ARMC9	528.193	-0.313251	6.55418e-07	8.77279e-06
ARMCX1	248.909	0.0641161	0.193384	0.319784
ARMCX2	21.712	-0.012604	0.93218	0.956534
ARMCX3	549.358	-0.0361396	0.242041	0.379051
ARMCX4	31.1073	-0.246011	0.00349135	0.0131282
ARMCX5	97.8819	0.037637	0.454331	0.597035
ARMCX6	90.294	-0.189042	0.00243323	0.00975586
ARMH3	436.803	0.0249223	0.390481	0.535519
ARMT1	365.672	-0.000905119	0.984187	0.990499
ARNT	517.672	0.0187662	0.629513	0.742646
ARNTL	159.469	-0.134753	0.0476786	0.108421
ARNTL2	316.521	0.140109	0.170129	0.289755
ARPC1A	101.826	0.248539	4.39627e-06	4.60172e-05
ARPC1B	287.46	0.0937667	0.0901803	0.179648
ARPC2	6389.01	0.0712891	0.0297063	0.0745285
ARPC3	2359.35	0.132477	5.3102e-05	0.000387083
ARPC4	1428.88	0.0346386	0.370814	0.516503
ARPC5	5030.34	0.0933838	3.05806e-05	0.00024157
ARPC5L	197.776	-0.0482411	0.345161	0.491569
ARPIN	568.127	0.236341	0.00583352	0.0201375
ARPP19	1290.17	0.0249226	0.290077	0.432983
ARRB1	1153.2	-0.0222479	0.606751	0.725222
ARRB2	2135.33	0.133961	3.34658e-05	0.000260569
ARRDC1	185.72	0.1446	0.00488035	0.017322
ARRDC1-AS1	38.2688	0.0761569	0.312219	0.457334
ARRDC2	500.027	0.265183	0.000864202	0.00414179
ARRDC3	620.105	0.35682	4.2551e-09	1.14656e-07
ARRDC4	241.981	0.447146	1.14864e-05	0.000104461
ARSA	581.584	0.238321	3.45193e-10	1.36539e-08
ARSB	1608.21	0.0757883	0.114519	0.214762
ARSD	312.746	-0.0285598	0.538698	0.670101
ARSG	58.1422	0.106832	0.158782	0.274406
ARSK	53.6939	-0.211478	0.00847625	0.0274771
ARV1	115.649	0.0785537	0.154479	0.269155
ARVCF	39.7752	0.0939684	0.425525	0.568949
ASAH1	18108.7	0.134136	0.00177063	0.00750631
ASAP1	2157.08	-0.0828665	0.176982	0.298461
ASAP2	30.4206	-0.296743	0.0507492	0.113913
ASB1	267.808	-0.0812848	0.255329	0.394229
ASB13	305.281	0.0412086	0.415811	0.559843
ASB16-AS1	46.9335	0.213074	0.00398031	0.0146324
ASB2	34.48	-0.37558	0.00378136	0.014018
ASB3	8.93176	0.0880508	0.613489	0.730305
ASB6	180.454	-0.114068	0.0191426	0.0527319
ASB7	154.129	-0.0529051	0.265651	0.405793
ASB8	340.669	0.101705	0.000437823	0.00236566
ASCC1	197.976	0.0212631	0.597578	0.718502
ASCC2	454.556	0.00146865	0.955721	0.972586
ASCC3	469.678	-0.355311	2.49023e-09	7.28244e-08
ASCL2	18.7196	0.400585	0.0152956	0.0440932
ASF1A	163.457	0.110106	0.034761	0.0847296
ASF1B	67.5503	-0.966719	5.75562e-08	1.07948e-06
ASGR1	22.5016	0.367091	0.0102495	0.0319496
ASGR2	7.42634	0.83989	0.000367811	0.00204374
ASH1L	344.744	-0.0790306	0.274109	0.41532
ASH2L	379.146	-0.0685958	0.0210968	0.0567449
ASIC1	39.6695	0.151444	0.293449	0.436635
ASIP	7.94528	0.111311	0.484408	0.622976
ASL	123.346	-0.0197116	0.733167	0.821427
ASNA1	642.821	0.0744065	0.0564435	0.123812
ASNSD1	307.194	-0.00319314	0.938408	0.960512
ASPH	1820.58	0.170394	0.0120286	0.0363478
ASPHD1	101.004	-0.406758	0.000636213	0.00322311
ASPHD2	13.3016	-0.0947361	0.545669	0.675707
ASPM	94.5912	-1.80396	3.76907e-11	1.97093e-09
ASPSCR1	182.443	0.0368761	0.449998	0.592808
ASRGL1	189.674	0.00422055	0.970918	0.982945
ASS1	3.9433	0.655653	0.0589801	0.128327
ASTE1	61.5463	0.0532305	0.387364	0.532582
ASTN2	13.4009	-0.0397248	0.769495	0.846452
ASXL1	296.501	-0.176456	6.53209e-05	0.000460643
ASXL2	565.728	-0.135405	0.00911403	0.0290684
ATAD1	320.392	0.0660595	0.0397831	0.0939643
ATAD2	171.796	-0.98618	8.81639e-13	8.30557e-11
ATAD2B	200.139	-0.174653	0.00551403	0.0192136
ATAD3A	154.421	-0.19339	0.00177045	0.00750631
ATAD3B	68.7355	-0.149111	0.16645	0.284785
ATAD5	43.2647	-0.471441	0.000100268	0.000668149
ATAT1	24.5831	-0.165652	0.10539	0.201428
ATE1	236.905	-0.125314	0.00356225	0.0133177
ATF1	189.852	0.0527368	0.168832	0.287943
ATF2	425.626	0.0307265	0.38569	0.53105
ATF3	1274.34	-0.36523	0.0251451	0.065316
ATF4	844.003	0.142966	0.0603369	0.130694
ATF5	1591.54	0.332257	0.00173794	0.00738565
ATF6	1003.49	0.00138718	0.954642	0.971889
ATF6B	616.463	0.105041	0.0125089	0.0375329
ATF7	315.806	0.0414485	0.293681	0.436928
ATF7IP	305.782	-0.0956055	0.0332587	0.0816969
ATF7IP2	54.7526	0.09522	0.184809	0.308734
ATG10	46.682	-0.0008877	0.991564	0.995435
ATG101	173.974	0.0416961	0.409855	0.55455
ATG12	359.081	0.098622	0.000773715	0.00378114
ATG13	578.103	-0.071321	0.010973	0.0337952
ATG14	209.17	0.0525517	0.246722	0.384445
ATG16L1	173.939	0.00935079	0.833647	0.892361
ATG16L2	325.208	0.0887282	0.270179	0.410721
ATG2A	201.546	0.00977287	0.878361	0.921521
ATG2B	283.66	-0.160494	0.0022674	0.00921068
ATG3	735.075	0.0791989	0.00914317	0.0291264
ATG4A	194.281	0.0958216	0.0079716	0.026081
ATG4B	346.538	-0.160428	0.00254914	0.0101154
ATG4C	276.372	0.0748227	0.258616	0.397605
ATG4D	86.4221	-0.00820495	0.887809	0.927805
ATG5	383.497	0.113	0.00066833	0.00335415
ATG7	1034.96	-0.0805314	0.0103393	0.0321727
ATG9A	238.401	-0.11489	0.0493955	0.111381
ATIC	512.248	-0.284562	5.16085e-13	5.4436e-11
ATL1	48.9903	-0.416513	3.77788e-05	0.000288686
ATL2	207.272	-0.0952703	0.0260186	0.0671417
ATL3	1207.4	-0.0171505	0.50894	0.645456
ATM	850.774	-0.181906	0.00339647	0.0128222
ATMIN	440.435	0.0507426	0.0571628	0.125057
ATN1	491.669	-0.123804	0.0428631	0.0995059
ATOX1	701.522	0.219862	1.04651e-05	9.62278e-05
ATP10A	34.3045	-0.36621	0.00247585	0.00988496
ATP10D	318.714	-0.0137022	0.740555	0.826927
ATP11A	992.747	-0.104219	0.047764	0.108575
ATP11B	718.838	-0.0487573	0.339484	0.485353
ATP11C	223.571	-0.134687	0.0127909	0.0381816
ATP13A1	758.603	-0.0831507	0.0266315	0.068371
ATP13A2	622.028	0.120832	0.0633946	0.135967
ATP13A3	5649.41	-0.106541	0.272372	0.413283
ATP1A1	7488.98	-0.289898	4.24192e-07	6.03801e-06
ATP1A1-AS1	15.4343	-0.0125849	0.945032	0.964673
ATP1B1	977.671	0.0192926	0.687706	0.787801
ATP1B3	2196.46	-0.000595686	0.985212	0.990994
ATP1B4	17.8753	-1.16115	0.00811001	0.0264858
ATP23	34.3301	-0.159005	0.0609969	0.131855
ATP2A2	3146.55	-0.0429097	0.366472	0.512445
ATP2A3	372.079	-0.0390945	0.684314	0.784862
ATP2B1	596.415	-0.021689	0.820352	0.882962
ATP2B4	395.244	-0.89877	2.13706e-08	4.59468e-07
ATP2C1	1814.47	0.0671684	0.126827	0.232207
ATP5F1A	4326.95	-0.1128	0.00600895	0.0206105
ATP5F1B	5868.13	-0.058577	0.0938762	0.185186
ATP5F1C	1082.62	0.0595213	0.0611112	0.132056
ATP5F1D	274.532	-0.0714872	0.233079	0.369435
ATP5F1E	1573.93	0.092487	0.0255565	0.0662034
ATP5IF1	378.122	0.156361	0.00290759	0.0112838
ATP5MC1	239.161	0.0389742	0.466114	0.607745
ATP5MC2	975.297	-0.0195926	0.653177	0.761345
ATP5MC3	2152.84	-0.0217754	0.655776	0.763124
ATP5MD	529.404	0.162516	0.00069346	0.00346057
ATP5ME	315.814	-0.0828781	0.146598	0.259491
ATP5MF	650.528	0.132896	0.00231346	0.00935157
ATP5MG	528.058	0.121576	0.0176273	0.0493956
ATP5MPL	466.051	0.0550392	0.217134	0.350097
ATP5PB	1379.08	0.00190219	0.955287	0.972305
ATP5PD	990.677	0.107362	0.0172073	0.0484499
ATP5PF	645.438	0.058954	0.1604	0.276428
ATP5PO	331.215	0.12691	0.0129756	0.0386046
ATP6	24553.7	-0.0466671	0.348662	0.495035
ATP6AP1	5308.86	0.0267291	0.438547	0.581884
ATP6AP1L	17.1943	0.182973	0.156791	0.272031
ATP6AP2	5081.74	0.0969339	0.000827923	0.00400211
ATP6V0A1	1743.65	0.270889	3.40747e-08	6.87117e-07
ATP6V0A2	275.867	-0.161433	0.000542957	0.00283282
ATP6V0B	2700.58	0.0479627	0.219673	0.353268
ATP6V0D1	2576.37	0.165646	0.00508601	0.0179026
ATP6V0D2	2129.44	0.311124	7.71461e-06	7.40903e-05
ATP6V0E1	2717.54	0.308424	1.04115e-16	4.01527e-14
ATP6V0E2	188.655	0.0557551	0.313851	0.459023
ATP6V0E2-AS1	7.58479	0.052141	0.772322	0.848138
ATP6V1A	5137.18	-0.0223425	0.60287	0.722473
ATP6V1B2	10271.3	-0.00361413	0.926114	0.952908
ATP6V1C1	2014.32	0.0374551	0.236611	0.373308
ATP6V1C2	5.96783	0.64327	0.0475457	0.108179
ATP6V1D	1487	-0.149478	0.0107242	0.0331864
ATP6V1E1	1691.22	0.0125668	0.716744	0.810607
ATP6V1E2	15.8001	-0.165615	0.174476	0.295081
ATP6V1F	2925.51	0.0590908	0.152026	0.265932
ATP6V1G1	1346.73	0.120822	0.00447197	0.0160936
ATP6V1H	2973.41	-0.139416	0.00504812	0.0178098
ATP7A	288.403	-0.103644	0.102006	0.196758
ATP7B	10.2831	0.0376125	0.806653	0.873313
ATP8	1279.83	-0.515713	9.39731e-17	3.86574e-14
ATP8A1	310.264	0.129138	0.173378	0.293788
ATP8B1	20.4771	0.171208	0.273541	0.414746
ATP8B2	19.4795	-0.387722	0.150062	0.263619
ATP8B3	15.5248	-0.038479	0.806206	0.87304
ATP8B4	275.165	0.0310729	0.749286	0.832607
ATP9A	150.038	-0.372328	0.000282289	0.00164017
ATP9B	866.68	-0.111121	0.0216243	0.0579765
ATPAF1	315.649	-0.00315057	0.951971	0.96989
ATPAF2	199.245	0.0122716	0.787054	0.857858
ATR	278.531	-0.307673	1.11017e-07	1.92696e-06
ATRAID	706.378	0.128104	0.00119445	0.00539756
ATRIP	49.1409	-0.240879	0.00159523	0.0068595
ATRN	1200.55	-0.00258717	0.944566	0.964512
ATRX	874.6	0.0791187	0.119709	0.221795
ATXN1	1050.97	-0.0370397	0.491504	0.629674
ATXN10	447.644	-0.0107213	0.783243	0.855251
ATXN1L	453.418	-0.0461644	0.266281	0.406303
ATXN2	265.587	0.0652885	0.0783916	0.160836
ATXN2L	941.629	0.0406714	0.260375	0.399613
ATXN3	245.543	-0.0697922	0.0776401	0.159746
ATXN7L1	96.1233	0.000196373	0.997064	0.99844
ATXN7L2	26.1474	0.0655671	0.477813	0.61739
ATXN7L3	505.569	-0.0186676	0.574651	0.699454
ATXN7L3B	625.205	0.0765819	0.006516	0.0220796
AUH	66.2945	-0.150574	0.0663134	0.141099
AUP1	1070.36	0.117765	0.000286153	0.00166106
AURKA	146.422	-0.69498	2.71299e-11	1.52882e-09
AURKAIP1	384.773	0.0936913	0.0648838	0.138607
AURKB	35.8671	-1.53768	3.45754e-09	9.67561e-08
AUTS2	5.07805	0.0824052	0.711546	0.80628
AVEN	86.0579	-0.0170923	0.757208	0.83809
AVIL	5.7722	0.380146	0.101443	0.195979
AVL9	510.206	-0.00355935	0.933747	0.957546
AVPI1	217.65	0.126415	0.084781	0.171241
AXIN1	268.178	-0.0651097	0.101553	0.196098
AXL	34.4598	0.484978	0.0335365	0.0822811
AZI2	387.567	0.0920971	0.0290797	0.0732542
AZIN1	2234.07	0.09161	0.073527	0.152992
AZIN1-AS1	55.4133	0.551034	0.0361093	0.0872747
AZU1	24.9606	1.02174	5.44987e-13	5.60474e-11
B2M	51232	0.310121	5.42323e-15	1.21687e-12
B3GALNT1	45.4455	-0.402098	0.022602	0.0599724
B3GALNT2	106.415	-0.195503	0.000619377	0.00315465
B3GALT4	127.227	0.153194	0.0174874	0.0490706
B3GALT6	187.893	0.151343	0.00792539	0.0259711
B3GAT3	205.123	0.130593	0.00376794	0.0139724
B3GLCT	119.634	-0.292427	2.09765e-08	4.54074e-07
B3GNT2	1211.59	-0.0124111	0.792627	0.86267
B3GNT5	196.463	0.136914	0.193351	0.319772
B3GNT7	109.709	0.492609	0.00506298	0.0178368
B3GNT8	129.519	0.186556	0.0112611	0.0345004
B3GNT9	19.4919	0.172289	0.163659	0.280867
B3GNTL1	27.7146	0.0488774	0.596394	0.71802
B4GALT1	2317	0.176414	0.044142	0.101767
B4GALT1-AS1	5.92778	0.317542	0.124615	0.229022
B4GALT2	65.3188	-0.338293	3.44253e-05	0.000265859
B4GALT3	201.927	0.0059305	0.889417	0.928699
B4GALT4	196.423	0.0556105	0.116354	0.217104
B4GALT5	1457.18	0.073595	0.37312	0.518441
B4GALT6	32.7172	-0.528303	8.58733e-06	8.12755e-05
B4GALT7	165.392	0.115412	0.0195481	0.0535383
B4GAT1	93.3893	-0.0110292	0.88819	0.927967
B9D1	10.6395	-0.20435	0.216076	0.349168
B9D2	34.1605	0.0262717	0.758697	0.839212
BAALC	55.9004	0.28148	0.245554	0.383108
BABAM1	183.921	0.231981	4.89719e-06	5.01962e-05
BABAM2	307.521	-0.0215042	0.687296	0.787478
BACE1	252.699	-0.231214	0.00116154	0.00528366
BACE2	55.0195	0.476627	1.43882e-06	1.75806e-05
BACH1	905.796	0.239331	7.76361e-06	7.4445e-05
BAD	170.008	0.234862	0.000797966	0.00387857
BAG1	586.92	0.0403834	0.392255	0.537093
BAG2	62.8405	-0.222369	0.000676973	0.00339063
BAG3	310.303	0.0156686	0.827027	0.887374
BAG4	231.32	-0.0321419	0.342084	0.488109
BAG5	423.148	-0.0497076	0.156094	0.27105
BAG6	1536.36	0.00917238	0.731251	0.820228
BAHCC1	28.7817	-0.341146	0.012916	0.0384737
BAHD1	275.263	-0.149931	0.00432564	0.0156685
BAIAP2	415.835	0.0739539	0.155962	0.270974
BAIAP2-DT	330.414	-0.0156468	0.856386	0.907201
BAK1	293.647	-0.0226348	0.568214	0.694221
BAMBI	17.4894	0.117794	0.324908	0.470069
BANF1	412.546	0.0439152	0.347781	0.494295
BANP	170.46	0.14742	0.00939368	0.0297708
BAP1	557.596	-0.103924	0.000450745	0.00242276
BARD1	88.779	-0.691919	4.76523e-11	2.40032e-09
BASP1	1749.69	0.210835	0.00489228	0.0173543
BATF	85.9994	0.348508	0.00649336	0.022015
BATF2	24.8847	0.0892111	0.556721	0.685199
BATF3	6.43532	0.330848	0.12575	0.230694
BAX	602.77	0.0873675	0.042566	0.0989918
BAZ1A	948.306	0.0394125	0.310705	0.456038
BAZ1B	830.928	-0.12173	0.000415159	0.00226502
BAZ2A	603.963	-0.0466005	0.328809	0.474175
BAZ2B	371.306	-0.0464378	0.363751	0.509772
BBC3	54.0539	0.0208344	0.827223	0.887402
BBIP1	79.0422	0.340854	3.41099e-09	9.56704e-08
BBOF1	18.3172	-0.198494	0.0717866	0.15036
BBS10	124.326	0.0379336	0.441213	0.584793
BBS12	39.9793	0.0983127	0.230783	0.366834
BBS2	332.105	-0.0184354	0.728699	0.818513
BBS4	133.68	0.190123	0.000351373	0.00197194
BBS5	93.2841	0.328336	1.36635e-05	0.000121485
BBS7	77.1487	-0.188346	0.00213756	0.00875954
BBS9	63.3168	0.0510245	0.438311	0.581635
BBX	375.59	-0.0353066	0.581659	0.704925
BCAP29	549.044	-0.0107028	0.766695	0.844996
BCAP31	6710.24	0.0756819	0.103008	0.198011
BCAR1	292.59	-0.164875	0.0782631	0.1607
BCAR3	162.963	-0.11511	0.148495	0.261573
BCAS2	248.391	-0.0118198	0.777089	0.851239
BCAS3	101.928	0.201833	0.0113731	0.0347759
BCAT1	3592.31	-0.298576	4.10649e-05	0.00030958
BCAT2	139.376	-0.236867	3.91004e-05	0.000296946
BCCIP	312.794	0.0294414	0.541814	0.672464
BCDIN3D	44.5311	0.0877083	0.239415	0.376002
BCKDHB	101.258	-0.0820924	0.153341	0.267474
BCKDK	603.194	0.0813328	0.00559662	0.0194489
BCL10	287.023	0.138139	0.000648116	0.00326999
BCL11A	74.0535	-0.363715	0.00134846	0.00596464
BCL2	128.218	-0.243277	0.0619475	0.133536
BCL2A1	1311.72	-0.222891	0.0243517	0.0636705
BCL2L1	978.811	-0.0639845	0.108144	0.205483
BCL2L11	80.0487	0.159898	0.0986649	0.191873
BCL2L12	48.0693	-0.138189	0.0566288	0.124175
BCL2L13	565.412	-0.0173547	0.539969	0.670803
BCL2L2	231.075	0.072643	0.135256	0.244321
BCL3	222.814	0.237064	0.0796028	0.162807
BCL6	503.282	0.0729183	0.365613	0.511626
BCL7A	27.3205	-0.521188	9.97396e-05	0.000666361
BCL7B	288.693	-0.105973	0.0321029	0.0794429
BCL7C	184.098	-0.168222	0.00434696	0.0157172
BCL9	24.0052	-0.0640785	0.560779	0.688934
BCL9L	213.343	0.0309255	0.660339	0.766773
BCLAF1	783.854	-0.105905	0.00132775	0.00588992
BCLAF3	84.0304	0.182976	0.00093133	0.00440704
BCOR	145.705	0.201614	0.0026895	0.0105536
BCORL1	75.7249	0.0755786	0.29819	0.441984
BCR	164.218	-0.0523918	0.234248	0.370622
BCS1L	97.9354	-0.0210965	0.672144	0.775932
BDH1	85.234	-0.258907	0.000421611	0.00229647
BDH2	79.6649	0.0786373	0.299972	0.444176
BDNF-AS	10.7383	-0.222527	0.115009	0.215409
BDP1	316.947	-0.218926	0.00302524	0.0116598
BECN1	771.401	0.164956	6.2272e-09	1.57803e-07
BEND3	18.277	-0.0897655	0.422788	0.566702
BEST1	938.723	0.595349	0.000993461	0.0046511
BET1	158.364	0.155911	0.000375668	0.00208178
BET1L	347.158	0.0307536	0.336323	0.481951
BEX3	171.395	-0.120332	0.349247	0.495641
BEX4	371.734	0.0517748	0.325364	0.470563
BFAR	439.807	-0.00865822	0.755652	0.837269
BHLHB9	9.71913	-0.380591	0.00769274	0.0253501
BHLHE40	1130.09	-0.165867	0.0142708	0.0417137
BHLHE40-AS1	3.93063	-1.26904	2.55519e-08	5.38116e-07
BHLHE41	626.308	-0.443783	3.8023e-05	0.000290013
BICD1	54.6619	-0.491201	1.36898e-05	0.000121631
BICD2	781.564	-0.087022	0.0109572	0.0337636
BICDL1	8.97572	-0.773198	5.50324e-05	0.000398799
BICRA	53.4756	-0.0253482	0.741049	0.827328
BICRAL	147.562	-0.123862	0.00942032	0.0298246
BID	1088.3	0.289172	0.00244579	0.0097903
BIN1	185.99	0.235954	1.77876e-05	0.000151915
BIN2	906.781	-0.0594197	0.162232	0.278884
BIN3	153.69	0.1137	0.00970093	0.0305406
BIRC2	527.009	0.0574602	0.0834623	0.169076
BIRC3	465.395	0.175153	0.340391	0.486481
BIRC5	76.4091	-1.38997	2.51729e-07	3.8881e-06
BIRC6	973.925	-0.20069	0.00280273	0.0109167
BIRC7	8.43596	0.280624	0.203376	0.332697
BISPR	52.4041	0.0825528	0.231508	0.367653
BIVM	64.2337	0.0723211	0.246837	0.384527
BLCAP	694.415	0.0896369	0.024926	0.0648695
BLM	55.973	-0.733688	1.24494e-11	7.83867e-10
BLMH	397.669	0.0624496	0.0621603	0.133808
BLNK	260.101	0.256644	0.000109435	0.000721443
BLOC1S1	166.866	0.17588	0.00264602	0.0104161
BLOC1S2	1035.01	0.21403	2.42064e-07	3.76711e-06
BLOC1S3	160.183	0.132137	0.00563585	0.0195591
BLOC1S4	73.5478	0.0721401	0.217123	0.350097
BLOC1S5	185.001	-0.22987	6.47879e-05	0.000457407
BLOC1S6	801.32	-0.0386157	0.0943333	0.185939
BLVRA	705.447	0.0499677	0.315199	0.460324
BLVRB	1133.95	0.420422	1.29902e-16	4.71505e-14
BLZF1	213.484	-0.0454403	0.430559	0.574311
BMF	486.293	0.286589	0.0309048	0.0770032
BMI1	194.664	0.118644	0.00985654	0.0309437
BMP1	131.079	-0.433829	7.75031e-07	1.0132e-05
BMP2	5.46416	0.123311	0.617094	0.7329
BMP2K	2010.43	-0.0487799	0.285144	0.427733
BMP6	11.8678	-0.0968081	0.753725	0.83584
BMP8B	8.74753	-0.145855	0.345685	0.491909
BMPR1A	52.3101	-0.0481421	0.512659	0.648163
BMPR2	663.714	0.019145	0.68173	0.782626
BMS1	343.501	-0.126941	0.00616209	0.0210713
BMS1P1	9.51119	-0.010617	0.947851	0.967129
BMT2	212.961	0.25899	0.0119896	0.036263
BNC2	56.1698	0.251013	0.152756	0.266869
BNIP1	60.4174	-0.0463819	0.459268	0.601425
BNIP2	1066.37	0.0324066	0.154102	0.268538
BNIP3	110.756	0.54379	4.73571e-11	2.39522e-09
BNIP3L	1458.45	0.24442	4.95014e-06	5.06548e-05
BOD1	141.9	0.0907674	0.0871581	0.174992
BOD1L1	832.813	0.0257871	0.536029	0.66806
BOK	6.99298	0.140024	0.452945	0.595673
BOLA1	24.2546	-0.164673	0.0880407	0.176267
BOLA3	142.834	-0.176261	0.0266465	0.0683952
BOLA3-AS1	5.87411	-0.296292	0.162361	0.278988
BOP1	154.429	-0.0232948	0.822959	0.885221
BORA	57.3785	-0.377904	1.95832e-05	0.000164292
BORCS5	106.867	-0.249322	1.05915e-06	1.33787e-05
BORCS6	148.487	-0.0295581	0.607725	0.725964
BORCS7	204.07	0.128075	0.0181517	0.0505097
BORCS8	77.8056	0.094618	0.10738	0.204376
BPGM	144.742	0.0853278	0.0895442	0.17864
BPHL	118.475	-0.000956667	0.989631	0.99398
BPNT1	246.931	-0.0606781	0.125742	0.230694
BPTF	611.782	-0.0600719	0.204927	0.334657
BRAF	193.727	0.0183516	0.694703	0.793281
BRAP	242.358	0.0365551	0.349605	0.495973
BRAT1	262.316	0.0347078	0.433088	0.576563
BRCA1	131.642	-0.79239	5.36446e-13	5.56326e-11
BRCA2	118.244	-0.559897	8.73619e-13	8.29333e-11
BRCC3	345.672	-0.197913	1.24703e-07	2.13744e-06
BRD1	215.912	0.00539562	0.904035	0.938483
BRD2	1323.91	-0.015678	0.61507	0.731384
BRD3	160.189	0.0547184	0.359858	0.50585
BRD3OS	39.4638	0.124455	0.153102	0.267208
BRD4	551.755	0.0754798	0.0226772	0.060133
BRD7	374.207	0.0694908	0.0163873	0.0465873
BRD8	233.423	-0.0768489	0.0434311	0.100522
BRD9	230.677	0.0298381	0.422427	0.566416
BRF1	135.73	0.0188332	0.697374	0.795185
BRF2	94.8066	0.269373	1.69051e-06	2.03339e-05
BRI3	2038.33	0.229835	2.24805e-08	4.78881e-07
BRI3BP	303.934	-0.331618	4.00761e-10	1.55372e-08
BRICD5	17.9258	-0.154796	0.210184	0.34148
BRIP1	33.4366	-1.38304	1.27729e-13	1.64199e-11
BRIX1	107.813	-0.159351	0.00879866	0.028314
BRK1	974.595	0.135621	1.41666e-05	0.000125236
BRMS1	318.537	0.0688665	0.0669777	0.142341
BRMS1L	76.2771	-0.0585762	0.396849	0.541538
BROX	696.116	-0.0522684	0.0370959	0.089205
BRPF1	358.111	-0.145439	0.000479184	0.00255337
BRPF3	235.773	-0.0108667	0.828946	0.888563
BRWD1	387.699	-0.0506903	0.35225	0.498408
BRWD3	156.641	0.103696	0.222048	0.356228
BSCL2	14.6506	0.13784	0.276964	0.418426
BSDC1	396.987	0.102362	0.001014	0.00472932
BSG	3635.45	0.106349	0.00066689	0.00334965
BST1	217.783	0.249278	0.000760562	0.00372464
BST2	1303.11	0.294605	6.97343e-05	0.000487863
BTAF1	516.525	-0.103726	0.051525	0.115382
BTBD1	1149.78	-0.0126887	0.592557	0.714554
BTBD10	237.546	0.114549	0.0011814	0.00536017
BTBD19	58.5873	-0.0179638	0.844131	0.900071
BTBD2	274.218	0.256327	4.94111e-05	0.000363182
BTBD3	129.339	-0.230532	0.000219979	0.00132751
BTBD6	244.128	-0.050316	0.288154	0.431095
BTBD7	476.658	0.0172507	0.724089	0.815997
BTBD9	124.522	-0.188527	0.000718526	0.00355119
BTD	146.615	0.00898157	0.905577	0.939768
BTF3	1253.33	0.0918475	0.00392238	0.01445
BTF3L4	374.586	0.256193	2.95369e-12	2.29255e-10
BTG1	548.051	-0.149198	0.255784	0.394776
BTG2	915.92	0.0192015	0.84002	0.897083
BTG3	146.495	-0.146255	0.179669	0.301879
BTK	842.683	-0.00276095	0.916827	0.946983
BTN2A1	279.515	-0.0589444	0.257122	0.395948
BTN2A2	192.135	0.0743638	0.441549	0.584989
BTN2A3P	21.6208	-0.105034	0.349969	0.496376
BTN3A1	267.183	-0.052136	0.507501	0.644204
BTN3A2	347.227	0.0622399	0.255524	0.394474
BTN3A3	145.63	0.080097	0.280088	0.422151
BTRC	237.368	-0.0263598	0.476543	0.616394
BUB1	105.911	-1.15959	3.33835e-11	1.82295e-09
BUB1B	68.9119	-1.46472	6.39655e-12	4.38579e-10
BUB3	470.111	-0.125116	0.000547886	0.00285414
BUD13	126.29	-0.0407975	0.340741	0.486699
BUD23	283.945	0.129189	0.000842243	0.0040602
BUD31	348.198	0.123582	0.00996667	0.0312417
BYSL	63.0401	-0.245603	0.00469244	0.0167479
BZW1	924.636	-0.177764	0.00179695	0.00758939
BZW2	213.546	-0.0975665	0.150919	0.264596
C10orf143	17.3275	-0.0249899	0.830146	0.889617
C10orf25	11.1032	-0.580634	0.000687541	0.0034398
C10orf55	6.94961	-0.175498	0.370739	0.516503
C10orf88	61.2509	0.00234883	0.968384	0.981265
C11orf1	56.571	-0.151342	0.0787228	0.161355
C11orf21	43.173	-0.630362	3.18141e-05	0.000250075
C11orf24	148.087	0.0501343	0.30867	0.453916
C11orf45	604.755	-0.698022	4.20395e-06	4.43806e-05
C11orf49	68.7443	0.0410485	0.538859	0.670165
C11orf54	161.721	0.0347965	0.497433	0.634846
C11orf58	988.285	0.043359	0.0556472	0.122332
C11orf68	212.947	0.146718	0.00662878	0.0224064
C11orf71	57.5211	0.211092	0.00251445	0.0100132
C11orf74	59.0789	0.056759	0.403485	0.54797
C11orf80	22.1857	-0.101033	0.422084	0.566312
C11orf95	14.4351	0.00923963	0.950564	0.968654
C12orf10	149.839	0.124459	0.0196047	0.0536455
C12orf29	72.3531	-0.0529146	0.409468	0.554327
C12orf4	649.802	0.0499073	0.195997	0.323153
C12orf43	108.563	0.00125941	0.980003	0.988198
C12orf45	90.3124	0.0790987	0.307291	0.452647
C12orf49	944.237	-0.149177	0.00138804	0.00611343
C12orf57	48.6604	0.234751	0.0411695	0.0964817
C12orf60	10.8865	-0.305509	0.0248761	0.0647671
C12orf65	55.5738	0.112883	0.0796253	0.162826
C12orf66	42.9051	-0.319025	0.000326826	0.00185895
C12orf73	29.2244	-0.00321832	0.971401	0.98321
C12orf76	79.9138	0.364616	1.13324e-05	0.000103212
C14orf119	590.469	0.196086	1.21682e-06	1.51379e-05
C14orf28	32.8489	0.19891	0.0248086	0.0646323
C14orf93	37.3924	0.0212677	0.815749	0.879535
C15orf39	89.7955	0.135698	0.188315	0.313587
C15orf40	98.4323	0.0439705	0.454703	0.597303
C15orf41	24.9814	-0.120036	0.204441	0.334129
C15orf48	1416.73	0.317241	0.0330227	0.0811819
C15orf61	26.4447	0.0567866	0.520755	0.655712
C16orf45	24.6886	0.122151	0.450863	0.593757
C16orf54	168.303	-0.114977	0.126701	0.23206
C16orf58	399.984	-0.0184307	0.632575	0.744621
C16orf70	489.506	0.0468787	0.15369	0.2679
C16orf72	502.873	0.00809928	0.825105	0.886202
C16orf86	24.8344	0.0552689	0.668152	0.772717
C16orf87	100.076	0.0900063	0.0838848	0.169736
C16orf91	45.6785	0.0282187	0.734345	0.822299
C17orf51	81.6444	0.0506713	0.432906	0.576382
C17orf53	23.2731	-0.616166	1.3844e-06	1.70168e-05
C17orf58	86.3499	-0.0196347	0.778056	0.851769
C17orf75	49.829	-0.123582	0.102525	0.197297
C17orf80	167.413	-0.0197408	0.627513	0.74135
C17orf97	23.7409	0.0106956	0.914642	0.945835
C18orf21	79.9868	0.00782096	0.882951	0.924334
C18orf25	214.185	-0.0125897	0.759285	0.839636
C18orf32	24.7738	0.0811678	0.4303	0.574028
C18orf54	40.2966	-0.691927	6.7047e-09	1.67835e-07
C19orf12	213.728	0.00622906	0.865265	0.912592
C19orf24	192.061	0.124831	0.0138592	0.0407521
C19orf25	182.312	0.247517	5.16897e-07	7.17551e-06
C19orf38	211.298	-0.0264274	0.753837	0.835858
C19orf44	13.2122	0.135731	0.325451	0.470635
C19orf47	81.9754	0.0862747	0.13197	0.239376
C19orf48	87.6554	-0.340644	1.74164e-06	2.07782e-05
C19orf53	362.477	0.0495515	0.269937	0.41046
C19orf54	81.1685	0.110592	0.104422	0.200074
C19orf57	4.94353	-0.827334	0.000465366	0.00248942
C19orf66	169.222	0.136671	0.0112377	0.0344417
C19orf70	206.409	0.087959	0.111726	0.210634
C1D	164.564	0.0523607	0.193571	0.320008
C1GALT1	225.098	0.0050053	0.918332	0.947377
C1GALT1C1	283.763	0.109659	0.0377893	0.0904495
C1orf109	72.3669	-0.000688175	0.991818	0.99561
C1orf112	72.2	-0.456475	1.94532e-08	4.26416e-07
C1orf115	44.1233	-0.552419	1.71128e-06	2.05237e-05
C1orf122	315.817	0.105106	0.233685	0.370056
C1orf123	164.318	-0.000296326	0.99468	0.997266
C1orf127	24.5919	0.489307	0.00521369	0.0183102
C1orf131	73.1284	0.0120388	0.844864	0.900416
C1orf159	52.3817	0.0810432	0.261777	0.401216
C1orf162	1213.37	0.458449	1.7981e-05	0.000153143
C1orf174	173.197	-0.00163395	0.970152	0.982411
C1orf198	133.037	-0.0272049	0.667428	0.772127
C1orf21	203.624	0.0373796	0.739019	0.825638
C1orf216	233.46	0.117154	0.00211579	0.00869207
C1orf226	46.3973	-0.131201	0.211047	0.342521
C1orf35	84.1912	-0.0473566	0.493138	0.631178
C1orf43	1979.76	0.108967	0.000184619	0.00114704
C1orf50	24.114	-0.0284257	0.775969	0.850314
C1orf52	107.498	0.0941379	0.0794226	0.162519
C1orf53	10.2262	0.0721534	0.631237	0.743756
C1orf54	166.472	0.254795	0.00113719	0.00519778
C1orf56	6.4667	0.560116	0.00291372	0.011297
C1orf74	47.2441	0.0224004	0.749007	0.832447
C1QA	4763.76	0.763236	2.73065e-16	9.10783e-14
C1QB	5220.39	0.944449	4.32557e-11	2.22425e-09
C1QBP	450.719	-0.134879	0.00660146	0.0223324
C1QC	6068.23	0.883565	1.38089e-14	2.40021e-12
C1QTNF6	5.47604	0.279262	0.244653	0.382137
C1R	6.03922	-0.468272	0.124372	0.228677
C1RL	37.684	0.496962	0.0347808	0.0847609
C1S	51.693	0.551569	0.131129	0.238295
C2	344.858	0.357781	5.41022e-06	5.48624e-05
C20orf194	786.859	0.209041	0.000710082	0.00352074
C20orf27	278.675	0.180407	0.0143779	0.0419772
C20orf96	39.4352	0.035145	0.717177	0.810888
C21orf58	12.9074	-0.636016	0.000164766	0.0010385
C21orf91	33.2691	-0.0291788	0.807043	0.873506
C22orf34	31.7855	0.212779	0.0207163	0.0560412
C22orf39	160.427	0.128756	0.000803963	0.00390158
C22orf46	118.78	-0.057788	0.332274	0.477535
C2CD2	131.216	-0.300846	2.44878e-06	2.80338e-05
C2CD2L	266.333	-0.140064	0.000700832	0.00349312
C2CD3	245.152	-0.202858	3.14864e-06	3.44175e-05
C2CD5	348.851	-0.0260247	0.602766	0.722473
C2orf27A	10.1449	0.0926204	0.563801	0.691351
C2orf42	77.229	-0.0927163	0.105839	0.202077
C2orf49	108.412	0.0366559	0.410205	0.554899
C2orf68	207.389	0.0743141	0.11952	0.221571
C2orf69	216.916	-0.226293	2.82446e-07	4.25718e-06
C2orf76	62.1382	-0.0309962	0.652482	0.761013
C2orf92	32.1642	-0.912528	2.10716e-07	3.35541e-06
C3	2084.76	0.22502	0.013451	0.0397507
C3AR1	1130.2	0.428932	4.11914e-05	0.000310344
C3orf14	71.8134	0.122264	0.10421	0.199768
C3orf18	44.8769	0.0491456	0.566911	0.693316
C3orf38	317.582	-0.0114119	0.7667	0.844996
C3orf62	132.948	0.166237	0.00403374	0.0147825
C4orf3	934.709	0.0681781	0.0773283	0.159158
C4orf33	105.716	-0.123377	0.0458914	0.105054
C4orf46	52.3914	-0.352507	2.29267e-05	0.000188249
C4orf48	71.582	0.125444	0.226142	0.360664
C5	43.211	-0.401755	5.57112e-05	0.000402772
C5AR1	4248.17	0.185044	1.50443e-07	2.51574e-06
C5AR2	121.119	0.168904	0.0842665	0.170352
C5orf15	576.702	0.210073	4.64277e-05	0.00034516
C5orf17	34.5144	0.0420839	0.605307	0.724268
C5orf22	244.781	0.045978	0.297351	0.441164
C5orf24	330.51	0.0080174	0.828444	0.888101
C5orf30	52.3456	0.0153235	0.825579	0.886317
C5orf34	17.7166	-0.367109	0.00212843	0.00872658
C5orf51	445.912	-0.110679	0.0326589	0.0804798
C5orf56	26.7904	0.266861	0.0470218	0.107185
C5orf66	6.90294	0.459634	0.154717	0.269397
C6orf106	1492.14	0.0631972	0.139097	0.24936
C6orf120	313.534	0.0126402	0.739585	0.825993
C6orf136	82.6683	-0.0163358	0.775082	0.849772
C6orf163	6.1372	0.315052	0.145809	0.258501
C6orf203	90.7079	-0.0452637	0.375775	0.521244
C6orf226	17.6488	0.0455775	0.708072	0.803599
C6orf47	246.253	0.0187351	0.67131	0.775337
C6orf48	49.4728	-0.0989384	0.263819	0.403694
C6orf62	4027.26	0.133695	1.02209e-05	9.44137e-05
C6orf89	695.775	0.0482545	0.0928639	0.18366
C7orf26	169.889	-0.0871147	0.0218549	0.058387
C7orf31	77.5621	0.104138	0.0551887	0.121506
C7orf43	209.465	-0.0272556	0.578193	0.701851
C7orf50	411.558	0.135321	0.0324417	0.0800887
C8orf33	288.798	-0.139961	0.00297277	0.0114862
C8orf37	21.9802	-0.138773	0.179779	0.30198
C8orf44	18.2973	0.165032	0.135852	0.245039
C8orf58	31.9193	0.249906	0.00464443	0.0166088
C8orf59	153.68	0.0644743	0.253631	0.392288
C8orf76	44.4644	0.202489	0.0121435	0.0366414
C8orf82	113.6	0.115104	0.0471	0.107323
C9orf139	82.2754	0.316647	0.00230831	0.0093369
C9orf16	414.161	-0.0163495	0.785659	0.856975
C9orf3	22.7381	-0.108608	0.259524	0.398739
C9orf40	55.0741	-0.416237	9.55024e-06	8.88165e-05
C9orf64	192.083	-0.211239	3.9143e-06	4.16435e-05
C9orf66	7.03953	0.0861986	0.646585	0.755921
C9orf72	412.697	0.12554	0.0156964	0.0450801
C9orf78	558.618	0.0359041	0.222181	0.356373
C9orf85	64.0884	0.0488879	0.447225	0.590415
CA11	26.4954	-0.0721433	0.45203	0.594722
CA12	13.0428	2.52605	4.27373e-06	4.49252e-05
CA13	9.1225	0.673619	0.000180699	0.0011274
CA2	1211.55	-0.0636456	0.478119	0.617651
CA5B	28.2851	0.0662512	0.506902	0.643754
CA5BP1	44.9262	0.00616365	0.927267	0.953696
CAAP1	138.59	-0.0526973	0.261703	0.401153
CAB39	1392.72	-0.0990046	0.0355225	0.0861708
CAB39L	199.081	-0.211398	0.000971803	0.00456529
CABIN1	363.253	-0.0892574	0.0709227	0.149031
CABLES1	79.0339	0.691459	0.00192906	0.00806456
CABLES2	65.2817	0.0774958	0.247817	0.385809
CACFD1	27.2231	0.197336	0.109186	0.20708
CACNA1G	14.8167	-0.211568	0.330793	0.475905
CACNA2D3	13.0226	-0.171024	0.417783	0.561856
CACNA2D4	121.92	0.17074	0.0732724	0.152617
CACNB1	12.0745	0.326338	0.0965646	0.188898
CACNB3	15.9435	-0.748426	6.99409e-10	2.50186e-08
CACTIN	152.354	-0.148463	0.0148293	0.0430507
CACUL1	1214.64	-0.052943	0.0624422	0.134321
CACYBP	474.372	0.0620584	0.170247	0.289836
CAD	381.218	-0.458216	1.00132e-20	1.76532e-17
CADM1	831.956	0.328908	0.00114284	0.0052178
CALCOCO1	464.845	0.109036	0.12687	0.232231
CALCOCO2	509.273	0.139392	0.00157532	0.00679723
CALCRL	26.4964	-0.10286	0.38561	0.530999
CALHM2	541.26	-0.0422219	0.306537	0.451698
CALM1	2883.96	-9.16208e-06	0.999813	0.999916
CALM2	5499.1	0.0874002	0.182403	0.305473
CALM3	3172.61	-0.128591	0.0183283	0.0508978
CALR	16631	0.265893	2.52897e-07	3.89639e-06
CALU	2310.81	-0.091867	0.0293278	0.0737588
CAMK1	413.579	0.181633	0.100826	0.195164
CAMK1D	523.701	0.392356	4.10184e-07	5.86488e-06
CAMK1G	6.52377	0.192367	0.412342	0.557056
CAMK2B	15.224	-0.24891	0.233333	0.369695
CAMK2D	270.765	-0.118118	0.0272331	0.0696547
CAMK2G	165.948	0.342656	2.66863e-05	0.000215252
CAMKK1	139.678	-0.0760285	0.270464	0.411008
CAMKK2	643.217	0.0464316	0.493723	0.631677
CAMKMT	18.0569	0.137778	0.2689	0.409135
CAMLG	189.165	0.169059	0.00103306	0.00480552
CAMP	8.03495	1.20224	7.83802e-06	7.49838e-05
CAMSAP1	544.067	-0.30736	1.08077e-09	3.62439e-08
CAMSAP2	440.128	-0.0228928	0.68916	0.789027
CAMTA1	170.474	0.285892	2.17716e-07	3.45351e-06
CAMTA2	443.699	-0.0318228	0.42894	0.572771
CAND1	948.976	-0.150027	9.46501e-06	8.80902e-05
CANT1	643.474	0.00100005	0.966991	0.980191
CANX	8897.63	0.128692	5.54285e-06	5.60232e-05
CAP1	6486.41	-0.0362209	0.24819	0.386153
CAPG	17135.1	0.162956	0.000434192	0.0023481
CAPN1	1561.76	0.115871	0.00160355	0.00688806
CAPN10	144.773	0.074998	0.137691	0.247487
CAPN10-DT	10.4606	0.361209	0.0117095	0.0355667
CAPN11	10.0406	-0.3171	0.137606	0.247406
CAPN15	294.404	-0.000503128	0.992034	0.995745
CAPN2	1825.5	0.300521	6.30585e-07	8.53124e-06
CAPN3	6.33013	-0.0741291	0.683381	0.784156
CAPN5	39.8692	-0.0956978	0.382177	0.527626
CAPN7	323.389	0.0614701	0.0742498	0.154134
CAPNS1	2830.14	0.213049	5.02464e-11	2.5207e-09
CAPRIN1	2371.9	-0.113125	2.61983e-06	2.95533e-05
CAPRIN2	146.71	0.0198018	0.714201	0.80862
CAPS	68.2979	-0.296312	5.57099e-05	0.000402772
CAPS2	17.459	0.148044	0.237167	0.373898
CAPZA1	3163.76	-0.026096	0.328783	0.474175
CAPZA2	2239.65	0.0730244	0.0187334	0.0518013
CAPZB	3134.37	0.119998	0.000951555	0.00448383
CARD11	21.4486	0.633176	0.0119265	0.0361123
CARD14	37.8104	0.0532821	0.639491	0.750068
CARD16	209.08	0.345431	0.00154774	0.00669911
CARD19	329.633	0.295839	3.78334e-09	1.0438e-07
CARD6	382.203	0.00803277	0.858099	0.907905
CARD8	609.842	-0.00818684	0.813761	0.87815
CARD8-AS1	141.166	0.0209976	0.623593	0.738131
CARD9	224.702	-0.152593	0.00990736	0.0310637
CARF	55.7714	-0.0488089	0.520427	0.655366
CARHSP1	115.027	-0.23789	0.00525237	0.0184294
CARM1	422.545	0.0922383	0.00107732	0.00497204
CARMIL1	96.3159	-0.690769	6.78291e-06	6.65404e-05
CARMIL3	13.5566	-0.963288	0.000554413	0.00288206
CARNMT1	137.381	-0.129596	0.0133114	0.0394136
CARS	292.967	0.105875	0.0124167	0.0373288
CARS2	549.572	-0.0797939	0.0360824	0.0872268
CASC3	483.648	-0.0278171	0.40016	0.544834
CASC4	738.305	0.286431	1.31024e-11	8.20798e-10
CASD1	185.411	0.0598132	0.255312	0.394229
CASK	86.3819	0.0124667	0.860021	0.909151
CASKIN2	20.0362	0.262334	0.099749	0.193447
CASP1	996.343	0.361688	0.0062627	0.0213642
CASP10	208.024	-0.143162	0.0272542	0.0696943
CASP2	201.947	-0.220479	6.56412e-07	8.77658e-06
CASP3	448.905	0.00304674	0.937392	0.95987
CASP4	733.017	0.291532	1.40746e-05	0.000124601
CASP5	4.72336	0.162236	0.593509	0.715526
CASP6	131.453	0.0480904	0.341421	0.487388
CASP7	222.698	-0.143202	0.00474024	0.0168898
CASP8	299.899	-0.0290994	0.413622	0.558114
CASP8AP2	146.545	-0.143227	0.0300866	0.0753293
CASP9	102.577	-0.049674	0.426656	0.570091
CASS4	73.0193	-0.0636818	0.756866	0.838012
CAST	2635.88	-0.0229639	0.366762	0.512711
CASTOR3	10.9171	0.324242	0.0463525	0.105952
CASZ1	28.7944	0.087663	0.490354	0.628853
CAT	1629.49	0.310944	1.48497e-05	0.000129972
CATSPER1	14.1933	0.316075	0.0760738	0.157099
CATSPER2	12.2608	-0.0757474	0.550481	0.680437
CATSPERG	10.0333	-0.0537537	0.727415	0.818027
CAV2	7.05278	-0.21431	0.226832	0.361485
CAVIN1	63.2814	-0.767904	3.71476e-09	1.0302e-07
CAVIN2	6.31848	-0.0757373	0.679216	0.781163
CAVIN3	56.1824	-0.0665089	0.447907	0.590795
CBFA2T2	247.584	0.00766783	0.838513	0.896171
CBFA2T3	13.996	-0.392263	0.0274298	0.0700084
CBFB	668.781	-0.00948333	0.783246	0.855251
CBL	1072.51	-0.113005	0.0233654	0.0615874
CBLB	696.477	-0.160309	0.154727	0.269397
CBLL1	228.2	0.0443896	0.243075	0.380346
CBLN3	27.3741	0.0797981	0.515508	0.650871
CBR1	412.799	0.0974545	0.0353207	0.0858098
CBR3	36.5165	-0.487754	0.000514483	0.00271406
CBR3-AS1	23.6164	-0.395709	0.000389836	0.00214775
CBR4	152.285	-0.0703612	0.153407	0.267552
CBSL	5.31864	0.00394658	0.986389	0.991612
CBWD1	117.632	0.124719	0.00770926	0.0253707
CBWD2	71.1313	-0.0116171	0.849345	0.902978
CBWD5	8.0757	0.421434	0.0197074	0.0538549
CBX1	316.294	0.0608411	0.377715	0.523397
CBX3	814.545	-0.0531867	0.0357894	0.0866542
CBX3P2	10.3698	-0.746646	2.48453e-06	2.83848e-05
CBX4	116.211	-0.0610943	0.238469	0.37505
CBX5	566.243	-0.395699	2.78922e-11	1.55755e-09
CBX6	455.5	0.227714	0.0248667	0.0647564
CBX7	68.5798	0.198559	0.103621	0.198879
CBX8	24.2336	-0.215915	0.0275587	0.070269
CBY1	58.9527	0.160439	0.0368751	0.0887607
CC2D1A	226.249	-0.00127432	0.979875	0.988198
CC2D1B	477.41	0.0197242	0.480402	0.619499
CC2D2A	19.0821	-0.332609	0.0261839	0.0674323
CCAR1	702.259	0.00846358	0.801752	0.869707
CCAR2	578.116	-0.066777	0.0179517	0.0500434
CCDC102B	53.8615	0.00355811	0.97376	0.984259
CCDC106	87.1642	0.380431	8.60749e-08	1.53727e-06
CCDC107	177.414	0.130972	0.0127505	0.0381095
CCDC112	152.102	0.226486	0.00150608	0.00654684
CCDC115	404.545	0.156631	0.0123594	0.0371754
CCDC117	216.062	-0.0201999	0.64019	0.750438
CCDC12	206.67	-0.0476337	0.380505	0.526023
CCDC120	17.9059	0.0877483	0.420179	0.564308
CCDC121	14.539	-0.0750082	0.553826	0.683067
CCDC122	11.6968	0.0233057	0.86172	0.910331
CCDC124	338.753	0.107138	0.0213905	0.0574244
CCDC125	113.273	-0.246765	4.64687e-05	0.000345256
CCDC126	70.8923	0.221419	0.000685101	0.00342995
CCDC127	164.442	0.0869261	0.0323629	0.079926
CCDC130	124.471	-0.0721942	0.11937	0.221426
CCDC134	26.6709	-0.0716895	0.447125	0.590346
CCDC137	202.595	-0.0182506	0.744693	0.829521
CCDC138	9.29619	-0.163761	0.289429	0.432436
CCDC14	218.899	-0.27191	7.49007e-07	9.82306e-06
CCDC142	36.1631	0.055867	0.477567	0.617158
CCDC144A	8.08902	-0.393723	0.0457736	0.104843
CCDC144B	6.94956	-0.256485	0.189274	0.314802
CCDC146	17.1862	0.257373	0.0795258	0.162704
CCDC149	98.0501	0.265358	0.00102355	0.00476487
CCDC15	24.322	-0.497968	2.08769e-05	0.000173379
CCDC150	10.1684	-0.606444	0.00107557	0.00496767
CCDC152	9.53833	0.609873	0.0693963	0.146371
CCDC153	13.4769	0.0679858	0.590583	0.71294
CCDC154	12.0673	0.08223	0.559523	0.687927
CCDC157	9.55312	0.111649	0.469543	0.610154
CCDC159	82.7618	0.322954	1.0023e-05	9.27931e-05
CCDC162P	46.657	-0.119536	0.334738	0.48025
CCDC163	9.27595	0.0409551	0.775851	0.85026
CCDC167	67.4438	0.146859	0.0717844	0.15036
CCDC17	6.50522	0.258189	0.192682	0.319009
CCDC170	15.3087	-0.0739608	0.643472	0.753281
CCDC171	20.8807	-0.299159	0.0115106	0.0350919
CCDC174	167.017	0.160059	6.68427e-05	0.000470032
CCDC18	67.6571	-0.393363	6.91169e-05	0.000484093
CCDC18-AS1	76.8594	0.157026	0.0490339	0.110667
CCDC183-AS1	12.2737	-0.232911	0.139465	0.249766
CCDC186	175.032	-0.114035	0.0640482	0.137059
CCDC189	14.9639	0.221921	0.104689	0.200429
CCDC191	46.6353	-0.131162	0.114116	0.214127
CCDC22	265.703	0.0609085	0.179394	0.301499
CCDC24	22.1857	0.0514429	0.612882	0.730004
CCDC25	221.018	-0.0662636	0.115008	0.215409
CCDC26	11.1565	-0.520895	0.000927235	0.00439102
CCDC28A	254.815	0.133093	0.0365786	0.0882536
CCDC28B	28.3101	-0.0668677	0.682064	0.782864
CCDC30	11.1927	-0.0421326	0.771169	0.847594
CCDC32	220.529	0.185979	5.64463e-06	5.68192e-05
CCDC34	37.8479	-0.774199	1.16424e-09	3.86234e-08
CCDC43	363.916	0.0629969	0.0849135	0.171396
CCDC47	1346.04	0.0781408	8.94076e-05	0.000607253
CCDC50	356.633	0.0705879	0.0517444	0.115768
CCDC51	75.2853	-0.14449	0.0154882	0.0445756
CCDC57	210.008	-0.235745	0.0152303	0.0439182
CCDC58	59.0298	0.0519443	0.429056	0.572864
CCDC59	122.915	0.0935772	0.0916192	0.181692
CCDC6	648.376	-0.0698343	0.0756551	0.156396
CCDC61	61.2499	-0.0770828	0.252613	0.391105
CCDC66	100.697	0.054799	0.285392	0.428001
CCDC69	271.123	0.148107	0.0244779	0.0639326
CCDC7	12.9058	0.010573	0.943912	0.963986
CCDC71	131.552	0.0364371	0.414192	0.5587
CCDC71L	184.607	-0.0768099	0.192212	0.318352
CCDC77	87.585	-0.0602584	0.364733	0.510859
CCDC78	11.4977	-0.36097	0.0120269	0.0363478
CCDC82	336.039	-0.000210435	0.99561	0.99775
CCDC84	74.248	0.102986	0.130494	0.237619
CCDC85B	102.504	-0.223548	0.0156509	0.0449913
CCDC85C	9.38459	0.077749	0.652392	0.76098
CCDC86	128.564	-0.0771342	0.214706	0.3475
CCDC88A	4966	-0.125974	0.0114696	0.0349843
CCDC88B	175.562	-0.213303	0.0230468	0.0608907
CCDC88C	75.3178	0.0845018	0.405607	0.550132
CCDC9	87.3029	-0.119796	0.0424671	0.098847
CCDC90B	314.192	0.0174399	0.594968	0.716691
CCDC91	216.463	-0.0488599	0.209149	0.340291
CCDC92	328.668	0.133866	0.000201844	0.00123559
CCDC93	1207.59	0.0554351	0.264743	0.404816
CCDC96	20.4495	0.0109233	0.919819	0.94841
CCDC97	281.222	0.0355011	0.290402	0.433304
CCDC9B	192.814	0.196337	0.0473859	0.107835
CCHCR1	71.2374	-0.218926	0.00228143	0.00924683
CCL13	41.8404	1.48072	0.000433328	0.00234552
CCL15	9.31052	1.65159	0.000909894	0.00433015
CCL18	397.025	0.664782	0.00679269	0.0228676
CCL19	7.58936	0.453433	0.26763	0.407856
CCL2	6136.29	0.554761	0.00832788	0.0270673
CCL20	6.08534	1.16403	0.0141104	0.0413527
CCL22	4755.43	-0.879485	3.56882e-05	0.000274924
CCL23	17.4441	0.376953	0.0960806	0.188374
CCL24	75.6272	-1.05025	0.0217091	0.0581731
CCL28	9.04679	-0.252419	0.113915	0.213912
CCL3	850.466	0.509712	0.0781294	0.160485
CCL3L1	113.728	0.478831	0.145331	0.257913
CCL4	413.466	1.00654	0.0139733	0.0409898
CCL4L2	165.929	0.724266	0.0328708	0.0808891
CCL5	422.762	0.662504	0.00322627	0.0123039
CCL7	266.505	0.140354	0.533382	0.665837
CCL8	168.333	1.51981	0.00112091	0.00513288
CCM2	576.388	0.075865	0.0151641	0.0437755
CCNA1	78.7239	-0.18443	0.133929	0.242206
CCNA2	109.252	-1.44757	1.51454e-11	9.34549e-10
CCNB1	144.962	-0.858379	1.88771e-09	5.7951e-08
CCNB1IP1	65.829	-0.0788091	0.267663	0.407856
CCNB2	85.5951	-1.04786	2.58514e-10	1.06344e-08
CCNB3	6.97451	-0.234664	0.227381	0.362265
CCNC	389.487	0.145395	7.2343e-06	7.01875e-05
CCND1	935.492	-0.519722	0.00906526	0.0289605
CCND2	197.358	-0.604943	6.08162e-05	0.000433333
CCND3	546.201	-0.112103	0.160282	0.276287
CCNDBP1	477.837	0.140574	0.000144665	0.00092647
CCNE1	55.3431	-0.380673	9.30448e-06	8.69239e-05
CCNE2	47.4221	-1.2152	9.65284e-09	2.2821e-07
CCNF	79.1397	-1.05617	8.65439e-15	1.76745e-12
CCNG1	493.964	0.012224	0.81267	0.877366
CCNG2	404.438	0.0379854	0.635997	0.747401
CCNH	173.54	-0.121701	0.0103996	0.0323182
CCNI	2180.01	0.0897175	0.000250324	0.00148166
CCNJ	136.747	-0.0488227	0.399123	0.543721
CCNK	461.194	0.0888573	0.00441161	0.0159053
CCNL1	772.815	0.0261777	0.562124	0.68991
CCNL2	474.586	0.0140656	0.759388	0.839675
CCNQ	138.814	0.0797869	0.120681	0.22309
CCNT1	261.925	-0.0701706	0.158039	0.273428
CCNT2	306.693	0.088019	0.0241189	0.0632225
CCNY	906.436	-0.110677	0.000318882	0.0018236
CCNYL1	826.714	0.173357	1.04329e-05	9.60119e-05
CCP110	116.119	-0.338964	2.57062e-05	0.000208163
CCPG1	259.296	0.26632	6.34538e-06	6.28982e-05
CCR1	2588	0.248914	0.000311456	0.00178692
CCR5	1353.02	0.101293	0.203489	0.332837
CCR7	5.58534	0.176484	0.655217	0.762873
CCRL2	782.801	-0.0187043	0.75042	0.833288
CCS	142.276	0.326351	5.33823e-07	7.37727e-06
CCSAP	427.942	-0.176037	0.000220484	0.00132926
CCSER1	7.6659	-0.313378	0.0972342	0.189658
CCSER2	440.223	-0.000127347	0.997428	0.998561
CCT2	973.101	-0.116472	0.0309323	0.077056
CCT3	1397.03	-0.045553	0.21122	0.342756
CCT4	1102.29	-0.0267109	0.342676	0.488874
CCT5	1835.26	0.0124539	0.683979	0.784552
CCT6A	1338.03	-0.0686895	0.136646	0.246074
CCT6B	20.4932	-0.0339853	0.746022	0.830733
CCT6P1	9.72954	0.0944165	0.535433	0.667605
CCT6P3	14.5747	0.171992	0.147941	0.260932
CCT7	1265.31	-0.0523541	0.131236	0.23842
CCT8	1295.39	-0.0221765	0.51382	0.648967
CCZ1	93.5845	0.172144	0.00486572	0.0172849
CCZ1B	42.3154	0.135197	0.096487	0.188829
CD101	29.801	0.0522699	0.766734	0.844996
CD109	1388.76	-0.0780028	0.218784	0.352115
CD14	2057.59	0.414686	0.000864689	0.00414252
CD151	1056.51	0.0265439	0.549088	0.679191
CD163	24608	0.840459	1.74592e-06	2.07977e-05
CD163L1	210.794	0.66324	0.0111854	0.0343038
CD164	9807.79	0.00294096	0.948546	0.967598
CD180	249.48	0.370566	0.0213216	0.057252
CD1A	7.16022	-0.362109	0.159337	0.275128
CD1B	5.93015	-0.776475	0.131543	0.238866
CD1C	14.0298	-0.468912	0.0556497	0.122332
CD1D	24.0118	0.37577	0.0323342	0.0798711
CD200R1	22.7542	0.0576115	0.792528	0.862638
CD209	170.421	0.980937	5.10904e-11	2.54525e-09
CD22	410.27	0.0234194	0.70558	0.801875
CD226	76.7649	-0.134784	0.553766	0.683067
CD244	8.6806	0.746935	0.00100689	0.00470149
CD27-AS1	100.898	-0.0472381	0.532353	0.664822
CD274	383.126	0.211665	0.219841	0.353493
CD276	2107.15	-0.302265	0.000673473	0.00337565
CD28	10.7565	0.759577	0.00926346	0.0294413
CD2AP	409.697	-0.088321	0.108356	0.205822
CD2BP2	514.175	-0.0216696	0.597095	0.718312
CD300A	692.914	0.534173	3.33947e-09	9.38779e-08
CD300C	266.402	-0.100362	0.217788	0.350924
CD300E	21.0755	0.226403	0.562243	0.689932
CD300LB	398.567	-0.597482	0.00589881	0.0202903
CD300LF	417.657	0.0655315	0.391373	0.536211
CD302	637.7	0.283915	0.000135088	0.00087056
CD320	18.7618	-0.352384	0.00559176	0.0194389
CD33	301.467	0.0423954	0.355838	0.502103
CD36	11914.8	0.0898684	0.319257	0.464343
CD37	1207.2	0.255697	3.90692e-05	0.000296892
CD38	259.657	0.243573	0.208568	0.33948
CD3EAP	40.1643	-0.0401375	0.692838	0.791959
CD4	3955.58	0.202802	0.000703754	0.00350159
CD40	674.531	0.381595	0.0128335	0.0382647
CD44	11567.6	0.166078	0.0580029	0.126603
CD46	2150.73	0.0152914	0.606362	0.724827
CD47	1225.22	0.148027	0.0261139	0.0673222
CD48	1206.52	0.168999	0.0541542	0.119785
CD52	4519.32	0.0543857	0.468392	0.609172
CD53	5231.23	0.205232	2.58596e-07	3.96932e-06
CD55	271.905	-0.179506	0.0357264	0.0865526
CD58	655.393	0.114769	0.0710892	0.149234
CD59	3207.1	0.196114	0.00128235	0.00572766
CD6	9.03307	-0.621735	0.000866184	0.00414646
CD63	23563.5	0.206862	2.38797e-06	2.75163e-05
CD68	431.054	0.450697	2.89252e-11	1.60173e-09
CD72	28.1949	0.30574	0.0268405	0.0688074
CD74	26115.6	0.222613	2.25064e-08	4.78881e-07
CD79A	25.9035	-0.845628	6.34597e-07	8.55909e-06
CD80	97.7384	0.602917	0.000352832	0.00197833
CD81	8897.13	0.3318	4.64807e-10	1.77043e-08
CD82	2077.17	0.110829	0.0532702	0.11843
CD83	1936.18	-0.0513527	0.621339	0.736523
CD84	9929.03	-0.0690806	0.136284	0.245566
CD86	1192.95	0.0569195	0.197738	0.325458
CD9	4749.62	-0.110464	0.0633192	0.135829
CD93	67.2526	0.459777	0.0456367	0.104568
CD99L2	662.43	0.132277	0.00268144	0.0105287
CDA	89.7053	0.30117	0.00222124	0.00904099
CDADC1	53.5887	0.17085	0.0153181	0.0441478
CDAN1	128.83	-0.15792	0.000538484	0.00281229
CDC123	419.942	-0.0141885	0.779389	0.852698
CDC14A	29.3394	-0.0420708	0.626092	0.740145
CDC14B	32.5705	0.0433921	0.688038	0.788108
CDC16	523.804	0.0347808	0.152402	0.266371
CDC20	75.7207	-1.4029	1.34192e-10	5.91452e-09
CDC23	348.495	0.0364446	0.226745	0.361439
CDC25A	19.2563	-0.935012	1.43502e-06	1.75516e-05
CDC25B	322.109	-0.281108	7.39073e-09	1.81691e-07
CDC25C	13.4145	-1.33915	1.83722e-07	2.9833e-06
CDC26	21.0373	0.136438	0.204255	0.333914
CDC27	558.342	-0.142171	3.19635e-05	0.00025109
CDC34	219.798	0.11996	0.00881029	0.0283367
CDC37	1708.48	0.0792337	0.0969959	0.189433
CDC37L1	119.594	0.111956	0.0466245	0.106495
CDC40	245.309	-0.1343	0.000414995	0.00226502
CDC42	9.75183	-0.144559	0.388415	0.533611
CDC42BPA	162.971	-0.112996	0.0578578	0.126353
CDC42BPB	831.012	-0.134648	0.00115391	0.0052567
CDC42EP1	42.195	-0.0524593	0.585116	0.708231
CDC42EP3	178.976	-0.087264	0.362532	0.508583
CDC42EP4	38.4425	-0.072998	0.529511	0.662277
CDC42SE1	1337.56	-0.04538	0.235065	0.371439
CDC42SE2	842.846	0.140566	0.000399968	0.00219573
CDC45	23.2797	-1.13202	1.00353e-06	1.28072e-05
CDC5L	587.919	-0.0362716	0.135354	0.24439
CDC6	32.9096	-1.22095	7.15372e-09	1.77099e-07
CDC7	34.9408	-0.574643	1.49693e-07	2.50683e-06
CDC73	483.493	-0.116814	0.0136169	0.0401352
CDCA2	39.2612	-1.4099	2.63707e-09	7.64008e-08
CDCA3	25.1033	-1.41179	1.57499e-12	1.34979e-10
CDCA4	88.0403	-0.359228	1.60704e-07	2.66566e-06
CDCA5	77.6217	-1.04779	3.38064e-08	6.83943e-07
CDCA7	17.242	-1.14911	2.30992e-05	0.000189288
CDCA7L	117.761	-0.318551	0.000688382	0.00344033
CDCA8	52.4092	-1.28363	1.26187e-14	2.25692e-12
CDCP1	41.9167	-0.218068	0.137546	0.247392
CDH1	12.9405	-1.4523	2.98144e-15	6.94226e-13
CDH23	565.905	-0.180779	0.0621565	0.133808
CDIP1	165.982	0.22995	0.000141089	0.000906601
CDIPT	584.327	0.0624696	0.135876	0.245045
CDK1	156.202	-1.38509	3.58563e-08	7.16024e-07
CDK10	183.182	-0.0998555	0.0355126	0.0861708
CDK11A	9.67408	0.22872	0.163023	0.27997
CDK11B	187.036	0.0381821	0.354904	0.501186
CDK12	492.066	-0.146689	0.00233665	0.00942988
CDK13	368.762	0.0288966	0.487226	0.625883
CDK14	465.64	-0.26167	0.000763051	0.00373387
CDK16	461.729	-0.0407573	0.130709	0.237852
CDK17	269.489	-0.128021	0.0145557	0.0423897
CDK18	176.348	-0.205743	0.0215346	0.0577736
CDK19	336.307	-0.0906445	0.0936432	0.184874
CDK2	79.8866	-0.24527	0.0017092	0.00729226
CDK20	17.3626	-0.213527	0.0803482	0.163924
CDK2AP1	142.878	-0.125834	0.0253589	0.0658296
CDK2AP2	190.132	0.0955311	0.0679794	0.143973
CDK4	678.735	-0.0545433	0.221899	0.356106
CDK5	175.925	-0.0818064	0.274641	0.415827
CDK5R1	10.6912	0.336422	0.0477739	0.108578
CDK5RAP1	187.403	0.0425471	0.258309	0.397183
CDK5RAP2	521.637	-0.0812223	0.203821	0.333292
CDK5RAP3	77.7213	-0.0929047	0.202107	0.331147
CDK6	275.629	0.20099	0.0193954	0.0532381
CDK7	148.853	-0.0125546	0.783886	0.855722
CDK8	179.26	0.0349864	0.359413	0.505414
CDK9	391.886	0.116175	0.000373241	0.00207019
CDKAL1	153.354	-0.0209351	0.638003	0.748868
CDKL1	11.4713	-0.342872	0.0108845	0.0335813
CDKL5	47.7037	-0.0936999	0.310706	0.456038
CDKN1A	2199.52	-0.0177726	0.834364	0.892975
CDKN1B	228.16	0.0947296	0.0364481	0.0879901
CDKN1C	8.85739	1.0519	0.00114316	0.0052178
CDKN2A	25.6614	-0.714105	5.8371e-06	5.84705e-05
CDKN2AIP	224.679	0.00891581	0.809527	0.875197
CDKN2AIPNL	51.7452	-0.060033	0.401568	0.546329
CDKN2B	93.1675	-0.0157454	0.85104	0.904235
CDKN2C	80.4972	-1.36625	6.65149e-10	2.39318e-08
CDKN2D	12.6135	-0.356588	0.0158626	0.0454307
CDKN3	44.019	-0.94964	9.98169e-11	4.63098e-09
CDPF1	39.8493	0.0939117	0.275094	0.416351
CDR2	176.044	-0.165497	0.000448345	0.00241196
CDR2L	7.22407	0.347685	0.140262	0.250756
CDS1	87.901	-0.257732	0.00145718	0.0063654
CDS2	1352.1	0.15796	0.000602511	0.00308045
CDT1	33.4681	-0.949812	6.95176e-06	6.78732e-05
CDV3	2583.81	0.0275427	0.321523	0.466716
CDYL	262.843	0.00200606	0.965513	0.97924
CDYL2	203.054	-0.0330768	0.56806	0.694221
CEACAM21	26.7157	0.359936	0.004929	0.0174595
CEACAM3	7.24546	0.403731	0.0398382	0.0940765
CEBPA	1514.17	-0.0295501	0.663959	0.769527
CEBPA-DT	30.0005	0.0129126	0.913589	0.945146
CEBPB	1761.88	-0.0019244	0.983792	0.990453
CEBPB-AS1	7.66512	-0.475781	0.0299165	0.0749451
CEBPD	156.491	0.390457	0.00191971	0.00803907
CEBPE	6.40632	0.145793	0.501678	0.639191
CEBPG	325.173	0.00708246	0.863636	0.911652
CEBPZ	377.934	-0.0433748	0.31234	0.457355
CEBPZOS	358.704	0.174117	5.28672e-05	0.0003856
CELF1	1197.33	-0.0505383	0.259014	0.398168
CELF2	843.716	-0.118418	0.0220511	0.0587759
CELSR1	752.388	-0.162291	0.0149086	0.0431793
CELSR2	12.8748	0.302048	0.154676	0.269397
CEMIP2	283.597	0.271651	0.0167542	0.0474228
CENPA	24.8569	-1.3358	3.06039e-09	8.72912e-08
CENPB	612.482	-0.0495475	0.136403	0.245745
CENPBD1	143.68	0.0607597	0.192234	0.318352
CENPBD1P1	160.175	-0.0105914	0.826317	0.8869
CENPC	129.017	-0.194236	0.000607052	0.00309828
CENPE	130.46	-0.852352	4.67862e-10	1.77113e-08
CENPF	197.223	-1.54543	2.36147e-11	1.34035e-09
CENPH	51.888	-0.585168	1.376e-07	2.31984e-06
CENPI	39.264	-0.918627	9.4779e-15	1.88656e-12
CENPJ	71.3378	-0.360006	1.5183e-05	0.000132513
CENPK	41.654	-1.02926	6.1907e-09	1.57803e-07
CENPL	58.3141	-0.586442	5.24791e-14	7.44419e-12
CENPM	30.8658	-1.16731	1.08129e-06	1.36304e-05
CENPN	99.8307	-0.581125	7.53087e-12	5.051e-10
CENPO	89.2314	-0.581031	1.24129e-11	7.83867e-10
CENPP	64.7176	-0.393168	3.52946e-07	5.15468e-06
CENPQ	50.1073	-0.235461	0.00611675	0.0209395
CENPS	11.6785	-0.458221	0.000847525	0.00407827
CENPT	122.309	0.148043	0.00200948	0.00835827
CENPU	68.7538	-0.81834	3.97836e-07	5.70895e-06
CENPV	21.9813	-0.262065	0.0389436	0.0924804
CENPW	59.8795	-0.333723	0.000519754	0.00273297
CENPX	156.989	0.0907089	0.13965	0.249915
CEP104	258.552	-0.000342032	0.992836	0.996226
CEP112	8.71133	0.0122823	0.942891	0.963423
CEP120	179.684	-0.0924688	0.06074	0.131415
CEP128	57.4518	-0.437296	0.00014607	0.000934502
CEP131	53.6025	-0.132209	0.107568	0.20464
CEP135	134.534	-0.12426	0.0253422	0.0658002
CEP152	81.172	-0.187515	0.0353822	0.0859382
CEP162	76.568	-0.171834	0.0241649	0.0633028
CEP164	194.236	-0.230918	4.07985e-09	1.11018e-07
CEP170	461.493	-0.0981906	0.123026	0.22681
CEP170B	124.578	0.603626	9.85072e-10	3.36753e-08
CEP19	33.7762	-0.0340111	0.680032	0.781477
CEP192	288.389	-0.190848	0.000552964	0.00287695
CEP250	346.286	-0.224716	1.85191e-08	4.07387e-07
CEP290	151.298	-0.123423	0.0610605	0.13197
CEP295	168.08	-0.227487	9.6391e-05	0.000649324
CEP295NL	5.55279	0.340677	0.160444	0.276464
CEP350	750.439	-0.166264	0.0223726	0.0594282
CEP41	88.9785	-0.124068	0.0316727	0.0785673
CEP44	84.1682	-0.0614475	0.286348	0.42907
CEP55	124.827	-1.31167	3.89499e-09	1.06581e-07
CEP57	204.935	-0.127078	0.0205319	0.0556521
CEP57L1	68.383	-0.184209	0.00242673	0.00973294
CEP63	186.9	-0.135247	0.0031178	0.0119716
CEP68	101.006	0.0145689	0.799622	0.868139
CEP70	128.066	0.00213985	0.981374	0.988906
CEP72	13.5396	-0.25602	0.0594687	0.129208
CEP76	56.2306	-0.0710849	0.220755	0.354661
CEP78	150.251	-0.308476	5.17135e-09	1.35759e-07
CEP83	54.3778	-0.328046	2.56224e-06	2.90364e-05
CEP85	159.346	-0.20398	3.6427e-05	0.000279568
CEP85L	72.5391	-0.154968	0.042952	0.099656
CEP89	117.264	-0.184292	5.99712e-05	0.000429544
CEP95	94.7851	-0.00198887	0.968198	0.981157
CEP97	58.9651	-0.286915	0.000336674	0.00190679
CEPT1	523.557	0.13403	0.00429587	0.0155801
CERCAM	154.747	0.194333	0.00120579	0.00543884
CERK	514.203	-0.0544142	0.210246	0.341491
CERS2	1580.65	0.092572	0.000438103	0.00236614
CERS4	73.627	0.537342	8.53637e-06	8.09119e-05
CERS5	328.281	0.0132413	0.761205	0.841231
CERS6	629.734	-0.0216688	0.641599	0.751516
CES1	269.288	0.912896	3.92855e-08	7.78206e-07
CES2	337.784	0.0940507	0.0310921	0.0773447
CES4A	14.4262	0.331934	0.0371117	0.0892084
CETN2	231.449	0.135345	0.0108381	0.0334904
CETN3	77.202	0.0528299	0.380449	0.526005
CFAP20	92.4022	-0.0209922	0.735784	0.823224
CFAP298	48.801	0.0927069	0.223079	0.357303
CFAP36	182.436	-0.0638489	0.208497	0.339409
CFAP410	106.784	0.0199946	0.694098	0.792915
CFAP44	14.2445	0.131128	0.383706	0.528908
CFAP58	6.47975	-0.979737	0.00245218	0.00981272
CFAP58-DT	14.064	-0.627225	0.000126997	0.00082228
CFAP97	227.331	-0.0472774	0.324506	0.469597
CFD	1113.95	0.479742	1.15252e-10	5.28747e-09
CFDP1	228.664	0.13755	0.00142616	0.0062501
CFH	13.9808	0.635272	0.000120045	0.000782194
CFL1	9121.16	-0.00267721	0.937044	0.959674
CFL1P1	7.49941	-0.378565	0.0824249	0.16726
CFL2	120.194	0.00120324	0.979677	0.988164
CFLAR	1858.87	-0.0657593	0.291529	0.434459
CFP	65.0034	0.040197	0.82043	0.882962
CGAS	129.913	-0.0198523	0.841674	0.898317
CGGBP1	783.25	-0.008796	0.780652	0.853626
CGRRF1	103.231	0.118713	0.0262252	0.0675104
CH17-340M24.3	76.687	0.0909438	0.183369	0.3068
CHAC2	20.1952	-0.360192	0.00626332	0.0213642
CHAF1A	120.638	-0.540054	5.63011e-10	2.06176e-08
CHAF1B	26.2959	-0.697817	8.1167e-06	7.71712e-05
CHAMP1	275.911	-0.0224614	0.53468	0.667053
CHCHD1	209.793	0.149293	0.000762564	0.00373296
CHCHD10	553.536	-0.0878604	0.139775	0.250103
CHCHD2	996.276	0.0688892	0.0705413	0.14833
CHCHD3	457.586	-0.0123347	0.757056	0.838072
CHCHD4	105.18	0.133202	0.0319782	0.0792138
CHCHD5	95.617	0.0488542	0.408361	0.55301
CHCHD6	55.1814	0.280397	0.014889	0.043149
CHCHD7	136.85	0.0361759	0.580599	0.703987
CHD1	274.941	-0.134211	0.0100881	0.0315661
CHD1L	661.732	-0.0764075	0.0108939	0.0335936
CHD2	724.728	0.117084	0.00931978	0.0295898
CHD3	565.279	-0.0835997	0.227758	0.36268
CHD4	163.359	0.0716268	0.274655	0.415827
CHD6	277.338	-0.103873	0.0834831	0.16909
CHD7	86.9428	-0.0861041	0.187563	0.312757
CHD8	662.994	-0.106303	0.02207	0.0588008
CHD9	658.627	-0.29837	4.02413e-07	5.76792e-06
CHDH	8.10906	0.634592	0.0132252	0.0391989
CHEK1	111.104	-0.477967	4.5834e-09	1.22965e-07
CHEK2	71.9398	-0.079071	0.190839	0.316509
CHERP	265.84	0.0261259	0.425008	0.568504
CHFR	636.503	0.0842384	0.000583572	0.00300528
CHI3L1	17661.4	-0.480559	1.03711e-09	3.50656e-08
CHI3L2	18.6334	0.49112	0.00574935	0.0199138
CHIC1	11.8082	0.179582	0.367122	0.512912
CHIC2	94.97	0.258525	7.7537e-06	7.44078e-05
CHID1	452.247	0.102352	0.0209735	0.0565386
CHIT1	8039.01	-0.221322	0.00529319	0.0185525
CHKA	228.934	0.125687	0.0149838	0.0433563
CHKB-DT	8.06974	0.0795933	0.659087	0.766186
CHM	334.38	-0.188082	0.000253521	0.00149627
CHML	69.4661	-0.323636	1.94174e-05	0.000163347
CHMP1A	726.136	0.0969289	0.000222448	0.00133979
CHMP1B	698.78	0.134146	1.73404e-06	2.07362e-05
CHMP2A	706.487	0.127179	0.000192134	0.00118636
CHMP2B	632.494	0.134018	1.12914e-05	0.000103067
CHMP3	635.797	0.169411	1.93348e-07	3.11502e-06
CHMP4A	10.27	0.144575	0.317781	0.463069
CHMP4B	1573.89	0.0552171	0.0634731	0.136111
CHMP4C	18.844	-0.432743	0.000938414	0.00443715
CHMP5	797.944	0.165315	3.74183e-05	0.000286464
CHMP6	186.395	0.131209	0.000847643	0.00407827
CHMP7	363.533	-0.029048	0.383253	0.528638
CHORDC1	309.095	0.108397	0.0201562	0.0547421
CHP1	962.553	0.125515	7.79042e-09	1.90757e-07
CHPF	79.5349	0.472869	8.84658e-05	0.000602082
CHPF2	542.248	0.190895	1.15766e-05	0.000105204
CHPT1	507.804	0.270692	4.74697e-10	1.78109e-08
CHRAC1	166.032	-0.092139	0.0235311	0.0619245
CHRNB1	39.6866	0.195464	0.0117562	0.035678
CHRNE	6.87294	-0.0102407	0.956025	0.972815
CHST10	14.2727	-0.318866	0.0148027	0.0429887
CHST11	2123.98	-0.164891	0.016158	0.046063
CHST12	117.22	0.220481	0.000420415	0.00229167
CHST13	135.509	0.20125	0.123129	0.226966
CHST14	75.6538	0.190371	0.0273354	0.069815
CHST15	1012.14	-0.515451	6.85015e-06	6.70402e-05
CHST2	227.442	0.286772	0.287554	0.430302
CHST7	330.143	0.0237091	0.67136	0.775337
CHSY1	235.604	-0.0778903	0.378737	0.524284
CHTF18	46.8073	-0.70108	2.2482e-08	4.78881e-07
CHTF8	928.236	0.0888272	0.000422371	0.00229726
CHTOP	440.862	-0.0382758	0.159591	0.275494
CHUK	503.059	0.0476809	0.243225	0.380533
CHURC1	414.031	0.149877	0.000197574	0.00121427
CIAO1	786.619	-0.104839	0.000316201	0.0018091
CIAO2A	1134.45	0.123378	0.0122911	0.0370051
CIAO2B	248.192	0.223742	1.07165e-06	1.35227e-05
CIAO3	160.955	0.0524157	0.256468	0.395437
CIAPIN1	256.278	0.117103	0.00448523	0.016133
CIB1	547.257	0.122217	0.00299026	0.0115321
CIC	412.247	-0.144517	0.00182824	0.00770571
CIDEB	50.0416	0.211352	0.187614	0.31279
CIDECP1	55.1826	0.254637	0.000373748	0.00207207
CIITA	1106.65	0.0941496	0.358392	0.50438
CINP	289.286	-0.0450595	0.311088	0.456442
CIP2A	68.9694	-0.773748	6.08436e-15	1.34084e-12
CIPC	392.119	-0.145336	0.000352714	0.00197833
CIR1	3750.83	-0.0905511	0.376994	0.522574
CIRBP	944.636	0.104046	0.00291648	0.011297
CISD1	114.455	0.0428078	0.422664	0.566632
CISD2	373.195	0.441327	3.35823e-11	1.82572e-09
CISD3	243.26	0.240395	1.01507e-06	1.29144e-05
CISH	74.9898	0.303886	0.0737794	0.153388
CIT	68.4026	-1.42558	1.24439e-10	5.58439e-09
CITED2	752.887	-0.199679	6.90203e-07	9.17866e-06
CIZ1	596.315	0.060347	0.041211	0.0965606
CKAP2	270.678	-0.563764	3.07771e-10	1.23661e-08
CKAP2L	47.9012	-1.63178	2.71002e-09	7.83241e-08
CKAP4	723.488	0.187218	0.00532306	0.0186413
CKAP5	909.185	-0.28155	1.57454e-11	9.62209e-10
CKB	69.4644	0.795222	0.00838717	0.0272313
CKLF	53.2659	0.0875716	0.356157	0.502324
CKMT2-AS1	15.8382	-0.21301	0.144378	0.256517
CKS1B	31.1523	-0.70916	4.86674e-08	9.3698e-07
CKS2	109.058	-0.642865	4.15879e-09	1.12799e-07
CLASP1	343.514	-0.155148	0.000846074	0.0040739
CLASP2	599.203	-0.106331	0.00246486	0.00985067
CLASRP	130.642	0.0942499	0.0307762	0.0767602
CLBA1	13.3726	-0.186738	0.156497	0.271636
CLCA4-AS1	8.40802	-0.0822422	0.613434	0.730305
CLCC1	331.391	0.0340362	0.286672	0.429503
CLCF1	37.1557	-0.207712	0.333441	0.478822
CLCN2	12.4398	0.245067	0.113821	0.2138
CLCN3	853.086	-0.0482347	0.119694	0.221795
CLCN4	102.324	0.0783973	0.496811	0.634322
CLCN5	261.847	-0.0128514	0.798113	0.866882
CLCN6	270.713	0.0237365	0.617237	0.732998
CLCN7	2124.39	0.0902651	0.0116432	0.0353914
CLDN12	196.512	-0.220382	0.00915915	0.0291623
CLDN15	21.6811	-0.0646924	0.516572	0.651843
CLDN23	405.879	-0.00352928	0.964427	0.978485
CLDN7	19.2317	0.218709	0.118287	0.220005
CLDND1	327.213	0.126884	0.00740983	0.0245615
CLEC10A	29.0889	1.09506	3.00935e-07	4.48532e-06
CLEC11A	123.265	0.0871824	0.218751	0.352115
CLEC12A	231.769	0.257138	0.0081907	0.0266945
CLEC16A	256.357	-0.0861283	0.0330382	0.0812037
CLEC19A	78.2906	0.393353	0.0309502	0.0770774
CLEC1A	7.97156	-0.0149544	0.922517	0.950712
CLEC2B	328.95	0.323633	3.78919e-09	1.0438e-07
CLEC2D	56.2948	0.0355782	0.662245	0.768478
CLEC4A	18.8751	0.0732488	0.581989	0.704981
CLEC4D	17.1215	0.445266	0.0442219	0.101913
CLEC4E	354.028	0.430574	0.0181257	0.0504486
CLEC5A	1003.29	0.102817	0.524535	0.658323
CLEC6A	17.2639	-0.00400861	0.984746	0.990767
CLEC7A	1341.62	0.130735	0.0307005	0.0766332
CLECL1	20.2154	-0.361359	0.0119734	0.0362254
CLGN	11.3479	0.185855	0.674984	0.777413
CLHC1	21.1566	0.108661	0.337043	0.482759
CLIC1	3309.64	0.216787	1.61558e-08	3.63167e-07
CLIC2	465.043	0.170207	0.00234884	0.00946979
CLIC4	2310.1	0.0831029	0.309069	0.454252
CLIC6	12.134	-0.104757	0.467298	0.608774
CLINT1	679.491	0.143586	0.0144877	0.0422479
CLIP1	1072.43	-0.0591824	0.189361	0.314819
CLIP2	238.57	0.271191	0.00038543	0.00212918
CLIP4	1364.51	-0.0733923	0.114683	0.214993
CLK1	384.622	0.112892	0.0153674	0.044269
CLK2	209.342	0.0408234	0.281328	0.423502
[truncated: 10,343 more rows]
