# Supplementary material for: Blood Milieu in Acute Myocardial Infarction Reprograms Human Macrophages for Trauma Repair
Source: Adv Sci (Weinh). 2022 Dec 16;10(5):2203053. doi: 10.1002/advs.202203053 (PMC9929255; doi:10.1002/advs.202203053)
Supplement: Supplementary file 3 — Supporting Information [file ADVS-10-2203053-s004.xlsx]

## Sheet: Table S2
Table S2. DEGs subcohort POSTEMI Small – POSTEMI Large
SYMBOL	Avg. read counts	Log2 Fold Change	P-value	Adjusted p-value
A1BG-AS1	90.7518	0.0380672	0.53966	0.957539
A2M	14204.6	0.028405	0.609067	0.965919
A2M-AS1	11.8305	-0.442469	0.0222045	0.721324
A4GALT	27.0705	0.0153937	0.941907	0.995942
AAAS	275.938	0.0576437	0.311113	0.925165
AACS	104.209	0.0345553	0.623562	0.969314
AAGAB	307.213	-0.0435855	0.231812	0.910164
AAK1	699.094	0.171527	0.00696429	0.635863
AAMDC	82.6375	-0.0216296	0.790631	0.983909
AAMP	556.84	0.0502873	0.18918	0.902965
AAR2	252.142	-0.0564366	0.125185	0.86024
AARS	800.482	-0.0541045	0.261395	0.918895
AARS2	139.366	-0.0256444	0.651659	0.974976
AASDH	116.208	-0.0279447	0.63706	0.973086
AASDHPPT	330.247	-0.0297512	0.360969	0.929434
AATBC	45.323	-0.0480536	0.730255	0.97973
AATF	421.993	0.0244555	0.555519	0.957717
AATK	70.9171	-0.00998401	0.944103	0.996096
ABAT	99.9422	0.15368	0.187748	0.902965
ABCA1	1544.47	0.0363373	0.718079	0.97891
ABCA2	135.113	0.17255	0.0409069	0.757108
ABCA3	36.075	0.128473	0.211694	0.906568
ABCA5	136.738	-0.167956	0.0843187	0.827098
ABCA7	162.029	0.102338	0.228335	0.910164
ABCB10	333.485	0.00664229	0.887057	0.992464
ABCB4	67.8582	-0.0995652	0.482365	0.955322
ABCB5	44.3728	0.0612092	0.691919	0.975963
ABCB7	240.916	-0.0249943	0.505711	0.955322
ABCB8	323.828	-0.000413296	0.992333	0.999517
ABCB9	25.8046	0.254396	0.118967	0.856915
ABCC1	1583.49	0.140646	0.0860976	0.833759
ABCC10	365.846	0.0163862	0.685933	0.975963
ABCC3	1270.08	0.119022	0.158364	0.890921
ABCC4	150.681	-0.0481396	0.513157	0.956575
ABCC5	620.154	0.088173	0.40703	0.945036
ABCD1	658.692	0.179058	0.00464689	0.635863
ABCD3	440.86	0.000863762	0.980071	0.998931
ABCD4	337.65	-0.00485399	0.921029	0.99432
ABCE1	578.293	-0.0361897	0.639527	0.973676
ABCF1	768.013	-0.0602724	0.222288	0.909912
ABCF2	81.5441	-0.170395	0.0233503	0.721324
ABCF3	448.296	0.0318249	0.407064	0.945036
ABCG1	42.8677	0.261319	0.297763	0.924524
ABCG2	186.394	-0.135975	0.156958	0.890921
ABCG4	5.79491	-0.263976	0.503141	0.955322
ABHD10	306.913	0.0175227	0.730191	0.97973
ABHD11	73.1956	-0.0640981	0.360354	0.929434
ABHD12	3776.02	-0.00908553	0.89043	0.993118
ABHD13	213.039	0.0289303	0.603439	0.964303
ABHD14A	18.5316	-0.0649057	0.604448	0.964682
ABHD14B	284.631	0.00993719	0.819828	0.984671
ABHD15	152.798	0.0650542	0.333256	0.928887
ABHD16A	8.37467	-0.096812	0.610352	0.966052
ABHD17A	294.767	0.071638	0.138285	0.869285
ABHD17B	114.675	0.0565583	0.340051	0.929332
ABHD17C	8.51172	-0.0888019	0.650336	0.974976
ABHD18	137.593	0.0115613	0.825731	0.985411
ABHD2	2980.82	0.367738	0.0055057	0.635863
ABHD3	384.612	0.0141752	0.802267	0.983909
ABHD4	512.503	0.0231541	0.749699	0.982273
ABHD5	396.427	0.0790859	0.249583	0.910191
ABHD6	326.204	0.0704488	0.0668456	0.802464
ABHD8	197.917	-0.028781	0.677061	0.975963
ABI1	1867.26	-0.0617567	0.268382	0.919065
ABI2	76.4384	-0.0259893	0.678831	0.975963
ABI3	421.717	-0.182143	0.200855	0.904733
ABL1	523.444	0.039674	0.507609	0.955322
ABL2	670.501	0.118043	0.311492	0.925165
ABLIM1	25.707	0.614278	0.0170351	0.700201
ABLIM3	158.241	-0.220972	0.0599531	0.799592
ABR	3735.71	0.0519654	0.272699	0.921093
ABRACL	453.156	-0.061798	0.226566	0.910164
ABRAXAS1	95.3712	-0.070105	0.279108	0.922673
ABRAXAS2	295.584	-0.00122322	0.974849	0.998164
ABT1	161.103	-0.0690293	0.131902	0.86024
ABTB1	372.732	0.0535557	0.430637	0.948911
ABTB2	18.663	0.0359437	0.881543	0.992102
ACAA1	974.859	-0.00152489	0.971664	0.997544
ACAA2	1598.77	0.0125667	0.869661	0.989849
ACACA	247.197	-0.0554736	0.485181	0.955322
ACACB	72.0995	0.143007	0.384041	0.936466
ACAD10	147.928	0.106364	0.0470994	0.782689
ACAD11	6.61402	0.141579	0.480538	0.955322
ACAD8	179.924	0.0606476	0.232271	0.910164
ACAD9	328.866	0.00839636	0.797749	0.983909
ACADM	675.476	-0.0061066	0.90731	0.993463
ACADS	294.599	-0.0134331	0.863679	0.989312
ACADSB	205.8	0.032235	0.494708	0.955322
ACADVL	4553.64	0.0432516	0.675162	0.975963
ACAP1	53.1026	-0.0279272	0.770217	0.98297
ACAP2	1283.41	0.0365986	0.416047	0.946985
ACAP3	215.254	0.0851982	0.112646	0.855865
ACAT1	708.001	-0.0504437	0.378438	0.934261
ACAT2	1068.76	-0.0397142	0.705026	0.978364
ACBD3	639.019	0.00252646	0.942582	0.995942
ACBD4	37.4725	-0.174975	0.10984	0.853081
ACBD5	646.084	-0.035553	0.324065	0.926906
ACBD6	167.168	-0.0654884	0.196647	0.903036
ACCS	68.7586	-0.055257	0.617574	0.968814
ACD	56.3245	-0.0307057	0.711494	0.978722
ACE	491.164	0.269919	0.00598768	0.635863
ACER2	6.12007	0.17954	0.42517	0.948354
ACER3	906.622	0.0465978	0.26449	0.919065
ACHE	29.9672	-0.358924	0.325933	0.928006
ACIN1	1256.31	0.00852987	0.809554	0.983909
ACLY	1263.54	0.0256376	0.480895	0.955322
ACO1	1653.47	0.129264	0.118453	0.856915
ACO2	1850.55	0.0409132	0.272093	0.921093
ACOD1	2.80701	-1.76443	0.00271083	0.531022
ACOT1	94.9652	0.0471851	0.635934	0.973049
ACOT11	389.919	0.0710042	0.157992	0.890921
ACOT13	722.814	-0.0403039	0.415424	0.946985
ACOT2	397.292	0.0298381	0.675172	0.975963
ACOT4	83.6293	-0.0526009	0.561295	0.957886
ACOT7	240.616	0.0337295	0.705759	0.978722
ACOT8	137.203	0.0142215	0.7715	0.98297
ACOT9	674.203	0.0240272	0.460597	0.955322
ACOX1	1371.04	0.0318248	0.655275	0.975148
ACOX2	34.7671	-0.0760097	0.601998	0.964303
ACOX3	178.908	0.0491781	0.393924	0.940596
ACP1	594.101	0.00169895	0.962784	0.996732
ACP2	2319.32	-0.000458129	0.990479	0.999517
ACP5	20906.6	0.00891215	0.904467	0.993463
ACP6	25.8931	0.0157028	0.898722	0.993463
ACPP	58.6461	0.189488	0.2137	0.906992
ACRBP	50.056	-0.274418	0.0348776	0.746354
ACSF2	299.382	0.0584532	0.524359	0.957539
ACSF3	195.809	0.0729603	0.177542	0.899527
ACSL1	7639.54	-0.193561	0.284301	0.922673
ACSL3	1092.49	0.0405236	0.359423	0.929434
ACSL4	2220.1	0.148961	0.162376	0.890921
ACSL5	994.03	-0.0485812	0.667223	0.975963
ACSM3	8.23571	-0.173584	0.371824	0.931758
ACSM5	26.5537	0.0621972	0.645131	0.974976
ACSS1	121.273	-0.100872	0.347569	0.929434
ACSS2	833.99	0.0459622	0.322541	0.925939
ACTA2	21.4758	-0.238465	0.185295	0.900796
ACTB	57128	0.0409593	0.518382	0.957539
ACTG1	18858.7	0.09165	0.159806	0.890921
ACTL6A	223.245	-0.035379	0.440676	0.950995
ACTN1	2848.13	0.114877	0.0721194	0.807432
ACTN4	1985.12	0.0378427	0.139915	0.871136
ACTR10	558.348	-0.0116583	0.745603	0.981269
ACTR1A	1285.77	0.0116161	0.699488	0.976715
ACTR1B	384.666	0.0136151	0.797628	0.983909
ACTR2	6621.01	0.00647525	0.841887	0.987598
ACTR3	6353.6	-0.000165484	0.997582	0.999824
ACTR3B	12.4883	-0.0531721	0.75001	0.982472
ACTR5	57.5531	-0.0834003	0.250124	0.910191
ACTR6	183.943	-0.062879	0.178025	0.899527
ACTR8	285.561	-0.01346	0.729141	0.97973
ACTRT3	11.0633	-0.113576	0.492977	0.955322
ACVR1	361.528	0.109654	0.0397576	0.752758
ACVR1B	247.764	0.0345311	0.608159	0.965919
ACVR2A	85.2749	0.0108719	0.925457	0.995069
ACVR2B	57.5014	0.048306	0.646733	0.974976
ACVRL1	80.5048	0.0729827	0.495979	0.955322
ACYP1	26.8611	0.0969756	0.404825	0.944535
ACYP2	65.1534	-0.0967874	0.223831	0.909912
ADA	449.583	-0.229803	0.278412	0.922673
ADA2	8987.98	0.00511149	0.921513	0.994572
ADAL	61.0761	-0.0342891	0.627581	0.971699
ADAM10	2472.34	0.0159361	0.700527	0.976715
ADAM12	63.3699	-0.136099	0.393044	0.940596
ADAM15	726.225	0.135107	0.0349066	0.746354
ADAM17	753.149	0.069322	0.241065	0.910164
ADAM28	476.81	-0.191228	0.0286947	0.737717
ADAM8	777.575	-0.13661	0.344668	0.929332
ADAM9	5832.31	0.039938	0.427124	0.948354
ADAMDEC1	3631.13	0.0312993	0.630587	0.971699
ADAMTS14	3.73274	-0.0630459	0.891212	0.993118
ADAMTS15	6.71077	-0.598272	0.0303512	0.741248
ADAMTS2	75.0311	0.261658	0.351541	0.929434
ADAMTSL4	266.891	0.504732	0.000932273	0.332779
ADAP1	112.226	0.0821696	0.34628	0.929332
ADAP2	1431.64	-0.0086893	0.914941	0.993498
ADAR	2286.16	-0.0302041	0.619986	0.969243
ADARB1	178.654	0.11486	0.310664	0.925165
ADAT1	156.982	0.0769025	0.237896	0.910164
ADAT2	50.9801	-0.111116	0.213338	0.906881
ADAT3	20.8066	0.025313	0.832193	0.986181
ADCK1	108.187	0.0525635	0.40557	0.944535
ADCK2	377.761	-0.013978	0.807124	0.983909
ADCK5	56.963	0.020188	0.838401	0.987517
ADCY1	14.827	-0.190998	0.350108	0.929434
ADCY10P1	27.8842	0.150027	0.190992	0.903036
ADCY3	1632.85	0.0821136	0.119149	0.856915
ADCY4	11.5384	0.112165	0.500701	0.955322
ADCY6	17.0564	0.330191	0.0917666	0.838883
ADCY7	2143.37	0.0273422	0.562448	0.957886
ADCY9	108.784	-0.0649782	0.399681	0.943939
ADD1	1207.51	0.0294938	0.326129	0.928006
ADD2	4.59079	0.664759	0.0290969	0.737717
ADD3	290.235	0.0429272	0.67145	0.975963
ADGRA3	26.1354	-0.172097	0.206678	0.905807
ADGRB1	14.4354	0.540648	0.00290634	0.551802
ADGRD1	6.70634	0.0874705	0.764153	0.98297
ADGRE1	57.7396	0.0666519	0.822103	0.984766
ADGRE2	651.251	0.155475	0.117582	0.856915
ADGRE3	17.0807	-0.0616107	0.802051	0.983909
ADGRE4P	89.1498	0.114924	0.292976	0.923638
ADGRE5	629.655	-0.0280639	0.625544	0.970683
ADGRG6	33.9651	0.00134899	0.992795	0.999517
ADGRL1	14.7634	-0.11155	0.52117	0.957539
ADH5	1189.97	0.0484871	0.344021	0.929332
ADI1	1156.29	-0.0992896	0.177603	0.899527
ADIPOR1	1586.16	0.0147615	0.761925	0.98297
ADIPOR2	645.792	0.0664261	0.0697124	0.805224
ADIRF	5.17852	0.0139727	0.960096	0.996732
ADK	351.619	0.100543	0.104963	0.845953
ADM	388.277	0.164126	0.523466	0.957539
ADM2	5.7276	-0.156932	0.72657	0.97973
ADNP	466.64	0.0377619	0.266159	0.919065
ADNP2	130.265	0.0337397	0.556081	0.957886
ADO	433.508	0.0589956	0.454416	0.955322
ADORA1	6.51428	-0.22055	0.370789	0.931758
ADORA2B	180.268	0.101689	0.356667	0.929434
ADORA3	445.351	-0.277537	0.348139	0.929434
ADPGK	1539.26	0.0223308	0.492565	0.955322
ADPGK-AS1	14.4752	0.100156	0.53147	0.957539
ADPRH	353.248	-0.0327387	0.469584	0.955322
ADPRHL2	235.573	0.053366	0.37802	0.934163
ADPRM	31.0087	-0.122715	0.22472	0.909912
ADRA2B	218.784	-0.0323326	0.850065	0.988263
ADRB2	13.8663	0.212406	0.353605	0.929434
ADRM1	753.575	0.0243597	0.663116	0.975963
ADSL	66.1101	0.0321728	0.688007	0.975963
ADSS	407.823	0.0208773	0.651462	0.974976
ADSSL1	5.35918	-0.0219379	0.935466	0.995594
ADTRP	60.6147	0.0600514	0.629936	0.971699
AEBP2	145.399	0.0402508	0.382031	0.934871
AEN	74.7352	-0.132571	0.106488	0.847933
AES	1063.35	-0.00176782	0.971755	0.997544
AFAP1	16.9526	0.121176	0.393823	0.940596
AFAP1L1	538.685	-0.0274492	0.774845	0.98297
AFDN	74.4541	0.0792019	0.599376	0.963084
AFF1	908.919	0.047517	0.463474	0.955322
AFF2	4.75146	-0.47885	0.229144	0.910164
AFF4	962.681	0.0628599	0.364592	0.930507
AFG1L	62.6134	-0.0269022	0.719732	0.978984
AFG3L1P	93.6871	0.0794076	0.2064	0.905807
AFG3L2	825.286	0.030884	0.198407	0.903529
AFMID	54.8578	0.00497684	0.963441	0.996732
AFTPH	584.44	0.0159452	0.667785	0.975963
AGA	316.138	-0.0492153	0.338146	0.929332
AGAP1	8.11831	0.268781	0.177456	0.899527
AGAP2	91.398	0.0546482	0.364339	0.930507
AGAP3	1347.01	0.0294963	0.518229	0.957539
AGAP6	30.1518	0.00540523	0.962557	0.996732
AGAP9	25.0404	0.108739	0.368705	0.931758
AGBL5	69.5162	-0.0241757	0.781556	0.983909
AGER	13.1149	-0.220958	0.210224	0.906381
AGFG1	683.006	0.0278391	0.539139	0.957539
AGFG2	46.4476	0.217575	0.0331542	0.746354
AGGF1	208.058	0.0214171	0.630168	0.971699
AGK	164.533	-0.0148684	0.798182	0.983909
AGL	263.587	-0.0195016	0.745073	0.981269
AGO1	940.474	0.0550772	0.420098	0.947446
AGO2	347.144	0.0291386	0.638399	0.973676
AGO3	229.134	0.0452671	0.407963	0.945036
AGO4	510.665	0.0487677	0.328714	0.928887
AGPAT1	401.992	-0.0175694	0.691584	0.975963
AGPAT2	637.541	0.0344909	0.590299	0.961648
AGPAT3	1132.74	-0.0265136	0.438242	0.950712
AGPAT4	484.726	0.227889	0.00943707	0.635863
AGPAT4-IT1	38.081	0.143313	0.279979	0.922673
AGPAT5	186.992	-0.107236	0.0644842	0.802464
AGPS	1489.14	0.0733422	0.132359	0.861503
AGRN	656.646	0.0552382	0.564563	0.957886
AGRP	5.18499	0.903259	0.0155664	0.679427
AGTPBP1	272.109	0.0378244	0.509217	0.955368
AGTRAP	535.397	-0.0404074	0.437852	0.950558
AHCTF1	173.055	-0.0443326	0.486121	0.955322
AHCY	1254.27	0.0289001	0.476287	0.955322
AHCYL1	1583.88	0.0888319	0.0907488	0.836147
AHCYL2	207.037	0.0601204	0.275194	0.922673
AHDC1	70.2905	0.175507	0.0635103	0.800621
AHI1	98.9435	-0.00553116	0.945506	0.996264
AHNAK	16571.5	0.103325	0.222514	0.909912
AHNAK2	241.8	0.0687177	0.549703	0.957539
AHR	789.74	-0.113677	0.176663	0.899527
AHRR	495.191	-0.0820457	0.36987	0.931758
AHSA1	634.119	-0.0330806	0.53959	0.957539
AHSA2P	404.46	0.0711886	0.240762	0.910164
AICDA	7.92904	-0.316705	0.107654	0.851097
AIDA	179.486	-0.0991311	0.0806973	0.822761
AIF1	1384.63	0.00981202	0.923134	0.994974
AIFM1	671.475	0.0959995	0.103848	0.845953
AIFM2	629.647	-0.00734143	0.904394	0.993463
AIFM3	28.22	-0.120157	0.331807	0.928887
AIG1	86.7064	-0.286027	0.00557527	0.635863
AIMP1	273.903	-0.0593448	0.250209	0.910191
AIMP2	190.177	-0.0108751	0.867164	0.989849
AIP	326.82	0.010629	0.827218	0.985411
AJM1	5.99884	-0.152409	0.485874	0.955322
AK1	11.6784	0.1207	0.460192	0.955322
AK2	376.442	-0.067516	0.0624288	0.799761
AK3	464.243	-0.0692069	0.10139	0.845953
AK4	110.394	0.0528146	0.783855	0.983909
AK5	3.31561	0.181985	0.614474	0.967446
AK6	176.857	0.0066153	0.924407	0.995069
AK8	36.0401	-0.00512548	0.9792	0.998638
AK9	25.1064	-0.113162	0.354937	0.929434
AKAP1	224.526	-0.0376443	0.492245	0.955322
AKAP10	373.848	0.00899076	0.809684	0.983909
AKAP11	813.628	-0.0770638	0.33125	0.928887
AKAP13	1376.02	-0.010666	0.8304	0.98585
AKAP3	7.61412	-0.090646	0.676894	0.975963
AKAP6	29.8785	-0.0819872	0.581036	0.95947
AKAP7	67.7588	-0.0587486	0.568839	0.957886
AKAP8	179.337	0.0658118	0.248931	0.910191
AKAP8L	228.093	0.109969	0.0535856	0.786447
AKAP9	857.918	-0.152773	0.0361833	0.746354
AKIP1	232.816	-0.0199352	0.729138	0.97973
AKIRIN1	728.797	0.0628377	0.17683	0.899527
AKIRIN2	546.538	0.0129784	0.818285	0.984257
AKNA	406.173	-0.119436	0.193166	0.903036
AKR1A1	2283.92	-0.0123588	0.746067	0.981269
AKR1B1	1414.29	0.0762088	0.358006	0.929434
AKR1C1	37.5207	0.171311	0.582104	0.95947
AKR1C2	12.6158	0.202612	0.511668	0.956082
AKR1C3	80.4682	-0.072372	0.665698	0.975963
AKR1E2	10.5272	0.200986	0.263973	0.919065
AKR7A2	398.601	-0.0194104	0.746274	0.981269
AKT1	1000.07	-0.0103222	0.709102	0.978722
AKT1S1	408.759	0.0529234	0.52377	0.957539
AKT2	602.805	0.0599181	0.0839495	0.826172
AKT3	278.217	-0.10225	0.335907	0.929332
AKTIP	77.0867	0.0247123	0.694898	0.975984
ALAD	344.511	0.0809303	0.328981	0.928887
ALAS1	1966.19	0.080514	0.509801	0.955423
ALCAM	4366.05	0.179096	0.0724027	0.807432
ALDH16A1	429.997	0.0419506	0.589447	0.960951
ALDH18A1	100.134	-0.164941	0.0487422	0.786447
ALDH1A1	2443.2	-0.0466803	0.585089	0.95947
ALDH1A2	109.809	0.932675	0.0132018	0.654678
ALDH1B1	78.3714	-0.0649322	0.588135	0.960423
ALDH1L2	93.8086	-0.154569	0.288884	0.922673
ALDH2	1714.27	-0.0274583	0.720138	0.978984
ALDH3A2	1137.12	0.0902897	0.0280657	0.737717
ALDH3B1	1058.42	0.0446095	0.440598	0.950995
ALDH4A1	257.721	-0.0363443	0.604903	0.964813
ALDH5A1	148.963	-0.0619294	0.514401	0.956635
ALDH6A1	169.35	-0.069058	0.287694	0.922673
ALDH7A1	164.676	-0.0540141	0.512407	0.956238
ALDH9A1	1129.69	0.0146564	0.780111	0.983832
ALDOA	58.9656	0.0591378	0.462979	0.955322
ALDOC	31.4391	0.0345124	0.774682	0.98297
ALG1	244.025	-0.0532654	0.267376	0.919065
ALG10	51.2157	0.0584121	0.496422	0.955322
ALG10B	78.9997	0.090336	0.179962	0.899734
ALG11	59.8724	0.123844	0.146561	0.88101
ALG12	180.362	0.00202901	0.967636	0.996732
ALG13	190.291	-0.0530367	0.258511	0.917276
ALG14	83.1353	0.0501646	0.540541	0.957539
ALG2	400.556	0.0016876	0.967676	0.996732
ALG3	383.058	-0.0107339	0.830296	0.98585
ALG5	265.918	-0.0488252	0.273884	0.921259
ALG6	106.484	-0.0170629	0.812817	0.983909
ALG8	310.591	0.0464066	0.442164	0.952645
ALG9	44.0347	-0.016817	0.831252	0.98585
ALK	36.3654	0.131575	0.620413	0.969243
ALKBH1	100.926	0.035702	0.534037	0.957539
ALKBH2	20.0498	-0.0560658	0.605989	0.965094
ALKBH3	99.3483	-0.0438085	0.551291	0.957539
ALKBH4	65.6262	-0.0755755	0.340616	0.929332
ALKBH5	548.329	0.0208778	0.500456	0.955322
ALKBH6	10.3192	0.146136	0.343457	0.929332
ALKBH7	243.284	-0.0155327	0.813461	0.983909
ALKBH8	51.6014	-0.082834	0.244834	0.910164
ALMS1	134.724	-0.111211	0.254465	0.915022
ALOX12-AS1	26.7793	0.0111305	0.91643	0.993498
ALOX15B	285.768	-0.23968	0.0872822	0.834531
ALOX5	505.465	0.103667	0.552382	0.957539
ALOX5AP	823.97	0.190931	0.51178	0.956082
ALPK1	428.598	-0.0114861	0.808497	0.983909
ALPK3	95.7752	-0.142487	0.462201	0.955322
ALPL	6.63267	0.330836	0.201587	0.905155
ALS2	273.997	0.0571979	0.26834	0.919065
ALS2CL	41.9076	0.000692167	0.994508	0.999824
ALYREF	281.829	0.00701191	0.907831	0.993463
AMACR	16.8905	0.032528	0.808783	0.983909
AMBRA1	285.064	0.00536458	0.912091	0.993463
AMD1	925.042	0.015544	0.782589	0.983909
AMDHD1	64.1637	-0.0145394	0.890967	0.993118
AMDHD2	421.319	-0.0111511	0.888971	0.992963
AMER1	31.9464	0.167941	0.154539	0.888295
AMFR	1540.2	0.0105351	0.832416	0.986182
AMIGO1	10.0506	0.0911445	0.627106	0.971699
AMIGO2	20.5812	0.0812415	0.68946	0.975963
AMMECR1	63.0635	-0.0147891	0.863672	0.989312
AMMECR1L	155.932	0.0543835	0.274087	0.921259
AMN1	21.1705	-0.166782	0.127636	0.86024
AMOTL1	17.7911	-0.244466	0.153719	0.887632
AMPD2	341.062	0.0880758	0.256474	0.915567
AMPD3	2159.6	-0.0929284	0.496202	0.955322
AMY2B	56.6457	-0.0446725	0.597768	0.962491
AMZ1	97.3144	-0.129871	0.409726	0.945207
AMZ2	365.786	-0.00551153	0.917251	0.993498
AMZ2P1	93.4725	-0.156995	0.0540421	0.786447
ANAPC1	88.6559	0.00368383	0.966041	0.996732
ANAPC10	43.3571	-0.14583	0.116156	0.856915
ANAPC11	445.353	0.00716902	0.895104	0.993463
ANAPC13	358.494	-0.152366	0.00719245	0.635863
ANAPC15	213.562	0.0374761	0.515531	0.956861
ANAPC16	523.494	-0.0536052	0.22213	0.909912
ANAPC2	232.249	0.0533276	0.226228	0.910164
ANAPC4	277.832	-0.0192546	0.683578	0.975963
ANAPC5	611.874	0.00171083	0.955034	0.996732
ANAPC7	484.672	0.0834352	0.08235	0.824904
ANG	21.4102	-0.0607546	0.746185	0.981269
ANGEL1	547.34	0.0569834	0.364746	0.930507
ANGEL2	166.465	0.0257476	0.568897	0.957886
ANGPT4	9.97467	0.0877953	0.747167	0.98128
ANGPTL4	7.51584	0.977196	0.0139588	0.665116
ANGPTL6	68.7197	0.171424	0.0626667	0.799761
ANK2	50.4439	0.0396855	0.751013	0.982872
ANKAR	17.9244	0.030385	0.810616	0.983909
ANKDD1A	34.2899	-0.110553	0.357368	0.929434
ANKEF1	6.04489	-0.0530284	0.865059	0.989312
ANKFY1	908.679	-0.00432636	0.917423	0.993498
ANKH	627	0.00307352	0.976487	0.998164
ANKHD1	17.3134	0.09544	0.51884	0.957539
ANKHD1-EIF4EBP3	7.0019	0.0484202	0.803281	0.983909
ANKIB1	350.157	-0.0462483	0.342213	0.929332
ANKLE2	614.784	0.0536305	0.274821	0.92187
ANKMY1	57.0105	-0.0120192	0.860398	0.989312
ANKMY2	175.569	0.00443758	0.93278	0.995447
ANKRA2	112.348	-0.0169098	0.785917	0.983909
ANKRD1	3.67305	0.750608	0.082522	0.825064
ANKRD10	508.832	0.0254323	0.501913	0.955322
ANKRD11	729.47	0.0272036	0.482973	0.955322
ANKRD12	1092.5	-0.0385094	0.65227	0.974976
ANKRD13A	573.985	-0.00672704	0.86541	0.989323
ANKRD13C	247.178	0.0201785	0.672519	0.975963
ANKRD13D	277.373	0.0239992	0.550232	0.957539
ANKRD16	15.0051	-0.187595	0.144199	0.87893
ANKRD17	1029.96	-0.0176337	0.7148	0.97891
ANKRD26	128.079	-0.0592205	0.383769	0.936356
ANKRD27	236.624	0.0478684	0.329797	0.928887
ANKRD28	403.304	0.20769	0.013361	0.654678
ANKRD29	22.809	-0.073321	0.663201	0.975963
ANKRD33B	10.6486	-0.715817	0.0505692	0.786447
ANKRD36	35.3037	-0.170434	0.139008	0.869528
ANKRD36B	14.9133	0.0269334	0.868295	0.989849
ANKRD36C	51.7584	-0.175752	0.15044	0.884493
ANKRD37	23.08	0.20308	0.086502	0.833759
ANKRD39	24.7466	-0.0642268	0.579078	0.95947
ANKRD40	457.951	0.0521847	0.202137	0.905557
ANKRD42	103.785	-0.0613118	0.339691	0.929332
ANKRD44	361.513	0.012557	0.848432	0.987783
ANKRD46	101.232	-0.00787814	0.909169	0.993463
ANKRD49	130.435	-0.0301557	0.591582	0.961827
ANKRD50	360.7	0.0864655	0.247638	0.910191
ANKRD52	615.327	-0.0137134	0.831253	0.98585
ANKRD54	90.1453	0.00108956	0.986472	0.999156
ANKRD6	87.6758	0.119381	0.133445	0.866726
ANKRD63	4.93046	-0.149512	0.580195	0.95947
ANKRD9	76.77	0.0291469	0.765532	0.98297
ANKS1A	219.141	0.024387	0.679487	0.975963
ANKS3	37.3533	0.0138692	0.891636	0.993143
ANKS6	33.2005	-0.0366082	0.766444	0.98297
ANKZF1	138.126	0.0581811	0.382822	0.935381
ANLN	120.447	-0.144382	0.607814	0.965919
ANO10	450.532	-0.0311226	0.46195	0.955322
ANO5	206.065	-0.110284	0.25105	0.910191
ANO6	1440.46	-0.0178258	0.699469	0.976715
ANO8	62.0818	0.162368	0.0691005	0.804499
ANO9	8.43564	-0.298141	0.424428	0.948354
ANOS1	342.551	-0.0186264	0.855188	0.98829
ANP32A	822.704	-0.0226422	0.692611	0.975963
ANP32B	825.323	-0.0208249	0.577365	0.95947
ANP32E	302.781	-0.0469121	0.433148	0.949037
ANPEP	5948.9	0.25537	0.00415016	0.617074
ANTXR1	7.21177	-0.249302	0.258231	0.917163
ANTXR2	667.595	-0.0218434	0.779156	0.9837
ANXA1	4918.94	0.220544	0.0340222	0.746354
ANXA11	3529.3	0.133515	0.0222633	0.721324
ANXA2	16130.2	-0.00260789	0.95496	0.996732
ANXA2P1	5.75868	0.0491113	0.810881	0.983909
ANXA2P2	108.623	-0.0603877	0.29268	0.923638
ANXA4	1536.4	0.0154374	0.684633	0.975963
ANXA5	11426.5	-0.00584911	0.883349	0.992301
ANXA6	1402.77	0.127925	0.0710545	0.806701
ANXA7	1667.4	-0.0683669	0.109028	0.852144
ANXA9	11.3567	-0.0469403	0.799975	0.983909
AOAH	345.743	-0.0343909	0.71626	0.97891
AOC1	30.7785	-0.126611	0.369177	0.931758
AP1AR	306.918	0.016054	0.746298	0.981269
AP1B1	3370.45	-0.0408295	0.670446	0.975963
AP1G1	1152.54	0.046676	0.212337	0.906568
AP1G2	282.33	0.0639686	0.274516	0.921348
AP1M1	582.644	0.0527927	0.0393064	0.752063
AP1S1	417.303	0.0625183	0.290745	0.923638
AP1S2	1183.24	-0.0575641	0.417284	0.946985
AP1S3	45.6779	-0.0395762	0.752633	0.98297
AP2A1	1051.28	0.0656974	0.174407	0.899527
AP2A2	950.553	0.117797	0.306425	0.925165
AP2B1	1251.46	-0.0191502	0.552907	0.957539
AP2M1	3796.01	0.0330942	0.436894	0.95008
AP2S1	1991.32	4.72876e-05	0.999299	0.999824
AP3B1	1115.7	0.0194539	0.565464	0.957886
AP3D1	1395.8	0.0737933	0.102901	0.845953
AP3M1	753.61	0.0137991	0.680728	0.975963
AP3M2	171.531	-0.0172088	0.744287	0.981269
AP3S1	626.573	0.0108977	0.743501	0.981269
AP3S2	167.92	-0.0306328	0.654374	0.974976
AP4B1	162.277	-0.0131873	0.772798	0.98297
AP4E1	209.596	0.0635895	0.384991	0.936586
AP4M1	63.791	-0.0101977	0.898338	0.993463
AP4S1	50.7727	-0.104216	0.250933	0.910191
AP5B1	841.729	0.107306	0.0996104	0.845819
AP5M1	551.81	0.0102376	0.780037	0.983832
AP5S1	151.26	0.0519946	0.321535	0.925939
AP5Z1	500.552	0.0403427	0.355393	0.929434
APAF1	198.483	0.136378	0.0624972	0.799761
APBA1	215.444	-0.0248628	0.791455	0.983909
APBA3	92.6801	-0.0190334	0.824806	0.985411
APBB1	26.5342	-0.34079	0.0126679	0.650821
APBB1IP	625.264	0.109773	0.189577	0.902965
APBB2	115.803	-0.0335721	0.767216	0.98297
APBB3	42.6507	0.011276	0.92643	0.995069
APC	466.468	-0.0196066	0.787756	0.983909
APEH	844.832	0.0317754	0.370167	0.931758
APEX1	877.358	-0.00808065	0.854428	0.988263
APEX2	184.041	-0.0145585	0.738471	0.98078
APH1A	2010.31	-0.0373108	0.254303	0.914705
APH1B	345.75	-0.0372465	0.538175	0.957539
API5	932.938	-0.00971769	0.745908	0.981269
APIP	234.701	-0.0725809	0.169159	0.898844
APLN	12.5258	0.135165	0.416181	0.946985
APLP2	22824.4	-0.0121622	0.746452	0.981269
APMAP	1842.88	0.0804718	0.198702	0.903529
APOBEC3A	6.33493	-2.10475	3.35186e-06	0.0206826
APOBEC3B	16.6261	-0.105672	0.741009	0.98078
APOBEC3C	475.985	-0.0825581	0.128754	0.86024
APOBEC3F	17.9538	-0.257874	0.0257941	0.727848
APOBEC3G	92.4038	-0.163937	0.0127328	0.650821
APOBR	1415.91	0.192707	0.0776463	0.822213
APOC1	5259.5	-0.142126	0.225979	0.910164
APOC1P1	16.6039	0.0633614	0.72787	0.97973
APOE	32585.4	-0.0748896	0.381549	0.934871
APOL1	398.646	-0.0426787	0.576781	0.95947
APOL2	712.345	-0.0140508	0.804255	0.983909
APOL3	712.541	-0.245729	0.356217	0.929434
APOL6	666.614	-0.0107831	0.909526	0.993463
APOM	7.14528	-0.250701	0.207671	0.905807
APOO	238.538	-0.075636	0.38299	0.935381
APOOL	223.63	0.075027	0.113465	0.855865
APOPT1	106.981	0.0971425	0.11007	0.853081
APP	2693.86	0.0373676	0.218418	0.909912
APPBP2	331.212	0.0113556	0.758824	0.98297
APPL1	734.168	-0.00247538	0.955482	0.996732
APPL2	319.108	0.0134148	0.899606	0.993463
APRT	503.326	-0.0608538	0.258192	0.917163
APTR	19.0722	0.181655	0.174104	0.899527
APTX	187.885	0.0184546	0.708742	0.978722
AQP3	15.8436	0.507788	0.0568962	0.789907
AQP9	2045.55	0.114001	0.329417	0.928887
AQR	501.56	-0.0493941	0.23128	0.910164
ARAF	469.546	-0.00541087	0.859125	0.989312
ARAP1	4637.75	0.0844587	0.0308705	0.74186
ARAP2	222.373	0.000350702	0.997329	0.999824
ARAP3	75.2043	0.261794	0.0979836	0.845234
ARCN1	1494.78	0.0202778	0.569175	0.957886
AREL1	710.778	0.0159566	0.653134	0.974976
ARF1	3468.35	0.00320204	0.911454	0.993463
ARF3	1557.91	0.00565593	0.832836	0.98628
ARF4	1189.29	-0.0146942	0.738146	0.98078
ARF5	382.339	0.0738094	0.0594467	0.799592
ARF6	1060.4	0.0425087	0.234234	0.910164
ARFGAP1	461.323	0.0556696	0.148541	0.883685
ARFGAP2	639.328	0.00638954	0.813838	0.983909
ARFGAP3	492.495	0.000112045	0.998706	0.999824
ARFGEF1	686.253	0.0109558	0.821974	0.984766
ARFGEF2	959.094	0.0315654	0.557952	0.957886
ARFGEF3	32.9741	0.111792	0.554511	0.957717
ARFIP1	350.436	0.0152933	0.733977	0.97973
ARFIP2	133.346	0.0307543	0.544874	0.957539
ARFRP1	208.51	0.0847807	0.164262	0.892235
ARG2	21.6294	0.0444563	0.720545	0.979039
ARGLU1	562.762	-0.015218	0.668328	0.975963
ARHGAP1	543.664	0.0411551	0.253201	0.91365
ARHGAP10	546.039	0.0362885	0.517128	0.957394
ARHGAP11A	86.6782	-0.0423885	0.767326	0.98297
ARHGAP12	226.235	0.0325249	0.570097	0.957945
ARHGAP15	141.038	-0.123506	0.125111	0.86024
ARHGAP17	934.264	0.0865734	0.0216236	0.717356
ARHGAP18	1176.69	0.073059	0.357927	0.929434
ARHGAP19	96.8796	0.0256463	0.767303	0.98297
ARHGAP20	10.5915	0.0804636	0.742002	0.981148
ARHGAP21	415.4	-0.0277093	0.643261	0.974976
ARHGAP22	444.238	-0.0931898	0.173678	0.899527
ARHGAP23	4.82884	-0.225438	0.445583	0.95424
ARHGAP24	82.8883	0.00604058	0.941057	0.995942
ARHGAP25	1359.52	-0.0840855	0.0415759	0.757885
ARHGAP26	324.585	0.0922279	0.312694	0.925165
ARHGAP27	400.405	0.0139788	0.885759	0.992422
ARHGAP27P1	21.3	0.173366	0.201293	0.904935
ARHGAP30	2101.67	0.0447342	0.383165	0.935437
ARHGAP31	1628.42	-0.0110403	0.897517	0.993463
ARHGAP32	39.8699	0.0768886	0.485856	0.955322
ARHGAP33	8.40432	0.34565	0.111115	0.853873
ARHGAP35	435.678	0.0194015	0.763292	0.98297
ARHGAP4	736.511	-0.00523393	0.954344	0.996732
ARHGAP45	677.554	0.0666146	0.35391	0.929434
ARHGAP5	354.243	0.0620547	0.444098	0.954103
ARHGAP5-AS1	10.8293	0.266665	0.161341	0.890921
ARHGAP6	36.0324	0.201677	0.103818	0.845953
ARHGAP9	329.71	0.021037	0.806548	0.983909
ARHGDIA	2619.13	-0.000477207	0.991571	0.999517
ARHGDIB	5878.71	-0.117473	0.0692835	0.805111
ARHGEF1	560.674	0.0921893	0.0865114	0.833759
ARHGEF10L	699.009	0.0161448	0.876938	0.991285
ARHGEF11	1298.74	0.026438	0.623867	0.969314
ARHGEF12	312.552	-0.00376429	0.961611	0.996732
ARHGEF17	28.6014	0.0628029	0.66519	0.975963
ARHGEF18	41.1562	0.194481	0.0730234	0.807432
ARHGEF19	10.7573	0.0328165	0.838137	0.987517
ARHGEF2	1818.34	0.0772242	0.234384	0.910164
ARHGEF28	6.75351	0.104948	0.737727	0.980671
ARHGEF3	400.984	0.0326544	0.641861	0.974558
ARHGEF37	15.159	0.302545	0.121907	0.860183
ARHGEF39	9.20986	-0.17807	0.52459	0.957539
ARHGEF40	493.539	0.0765705	0.250606	0.910191
ARHGEF5	8.46285	-0.464065	0.0108461	0.64315
ARHGEF6	368.926	0.0036388	0.96103	0.996732
ARHGEF7	409.708	-0.00814	0.832624	0.986182
ARHGEF9	116.575	-0.00420738	0.948861	0.996502
ARID1A	678.37	0.025054	0.590208	0.961648
ARID1B	474.589	0.0198361	0.651726	0.974976
ARID2	227.693	-0.0744378	0.291156	0.923638
ARID3A	431.973	0.0731242	0.317335	0.925165
ARID3B	37.1515	0.268937	0.0124277	0.650821
ARID4A	575.891	-0.0555083	0.245389	0.910164
ARID4B	491.574	-0.0156693	0.720609	0.979039
ARID5A	337.533	0.0745735	0.285042	0.922673
ARID5B	229.075	0.0480045	0.670739	0.975963
ARIH1	715.327	-0.0209413	0.613889	0.967314
ARIH2	484.853	0.0308958	0.333052	0.928887
ARL1	523.243	-0.0370993	0.281507	0.922673
ARL10	49.4277	-0.07365	0.50659	0.955322
ARL11	258.128	0.000641411	0.989654	0.999425
ARL13B	78.7841	-0.138864	0.068825	0.804139
ARL14EP	237.292	-0.0247838	0.590507	0.961786
ARL15	347.615	0.0646563	0.232362	0.910164
ARL16	86.3457	0.044541	0.509294	0.955368
ARL2	153.398	-0.125354	0.0617371	0.799592
ARL2BP	569.532	-0.0754137	0.0587149	0.799592
ARL3	118.962	0.0212284	0.787606	0.983909
ARL4A	62.6248	0.0185489	0.814514	0.983909
ARL4C	402.461	-0.238178	0.236513	0.910164
ARL4D	8.48906	0.0158137	0.94483	0.99613
ARL5A	272.547	-0.0269744	0.643842	0.974976
ARL5B	165.655	-0.039316	0.59314	0.962146
ARL6	27.612	-0.207913	0.0984278	0.845234
ARL6IP1	2866.44	0.01162	0.785339	0.983909
ARL6IP5	2677.45	-0.0130244	0.712024	0.978722
ARL6IP6	154.355	0.0179732	0.738888	0.98078
ARL8A	713.499	0.0279516	0.492949	0.955322
ARL8B	2385.13	-0.00708671	0.881078	0.992102
ARMC1	336.959	-0.0177176	0.618769	0.969188
ARMC10	233.721	-0.00244588	0.953337	0.996732
ARMC2	16.5615	0.0577905	0.692687	0.975963
ARMC5	75.7161	0.0971956	0.16954	0.898844
ARMC6	182.562	0.00426751	0.94043	0.995942
ARMC7	214.204	0.0183449	0.811009	0.983909
ARMC8	338.053	-0.0413375	0.259706	0.918895
ARMC9	488.024	-0.0583303	0.351965	0.929434
ARMCX1	249.878	0.0169515	0.770751	0.98297
ARMCX2	21.4742	-0.340794	0.0362102	0.746354
ARMCX3	540.159	0.0500375	0.194511	0.903036
ARMCX4	29.1725	0.0535411	0.579668	0.95947
ARMCX5	97.7416	-0.0843419	0.152337	0.884913
ARMCX6	85.8829	0.000378994	0.996099	0.999824
ARMH3	435.058	0.0432745	0.142913	0.876216
ARMT1	362.214	-0.0591769	0.281696	0.922673
ARNT	514.779	0.00243043	0.95748	0.996732
ARNTL	153.48	0.015398	0.850466	0.988263
ARNTL2	322.509	-0.127616	0.305803	0.925165
ARPC1A	105.936	-0.0141377	0.812462	0.983909
ARPC1B	290.228	0.0803046	0.212438	0.906568
ARPC2	6422.46	-0.0152775	0.698994	0.976652
ARPC3	2400.48	-0.0440876	0.271775	0.921093
ARPC4	1425.79	0.0453288	0.325405	0.928006
ARPC5	5078.89	0.0360801	0.168819	0.898844
ARPC5L	193.997	-0.0197376	0.731452	0.97973
ARPIN	589.418	0.0743278	0.426357	0.948354
ARPP19	1284.81	0.0314518	0.265637	0.919065
ARRB1	1137.19	-0.00224902	0.966894	0.996732
ARRB2	2173.11	0.00847088	0.827513	0.985411
ARRDC1	189.461	-0.00670545	0.898976	0.993463
ARRDC1-AS1	38.5326	0.100544	0.233214	0.910164
ARRDC2	521.557	-0.0604046	0.464794	0.955322
ARRDC3	657.386	-0.0640784	0.320305	0.925939
ARRDC4	260.432	0.143593	0.247586	0.910191
ARSA	603.768	-0.0154167	0.728638	0.97973
ARSB	1618.07	-0.0654088	0.221013	0.909912
ARSD	308.08	-0.0521029	0.307735	0.925165
ARSG	58.8672	0.0172142	0.836471	0.987319
ARSK	50.7756	0.160283	0.0912193	0.838226
ARV1	116.456	-0.0448073	0.482683	0.955322
ARVCF	40.149	0.077904	0.574302	0.958412
ASAH1	18429.8	-0.0930727	0.0426683	0.766477
ASAP1	2100.14	0.0323168	0.66522	0.975963
ASAP2	28.2182	-0.129463	0.479932	0.955322
ASB1	260.75	0.268469	0.000378723	0.259656
ASB13	304.99	-0.00268031	0.963652	0.996732
ASB16-AS1	48.4944	-0.0399634	0.612692	0.967058
ASB2	31.3699	-0.125695	0.412591	0.946957
ASB3	9.02254	0.0714909	0.714563	0.97891
ASB6	174.462	0.03044	0.579719	0.95947
ASB7	151.023	-0.0332961	0.568175	0.957886
ASB8	344.486	0.0277695	0.419008	0.947067
ASCC1	197.055	0.0118889	0.803409	0.983909
ASCC2	450.533	-0.0107339	0.734914	0.97973
ASCC3	429.525	-0.0958295	0.167658	0.898596
ASCL2	19.9841	-0.0349516	0.848003	0.987598
ASF1A	165.536	-0.0579643	0.293716	0.923994
ASF1B	52.087	-0.0934687	0.64839	0.974976
ASGR1	23.8916	-0.264839	0.0790833	0.822213
ASGR2	8.48427	-0.280022	0.216878	0.909288
ASH1L	335.868	0.0256595	0.766515	0.98297
ASH2L	370.185	-0.0284216	0.434179	0.949037
ASIC1	40.4979	-0.0437864	0.777543	0.983291
ASIP	8.0678	-0.0536414	0.757439	0.98297
ASL	121.729	0.0481306	0.465672	0.955322
ASNA1	646.654	-0.0263474	0.535417	0.957539
ASNSD1	304.219	-0.0552149	0.225881	0.910164
ASPH	1865.59	0.0793037	0.272333	0.921093
ASPHD1	91.1962	0.100835	0.46771	0.955322
ASPHD2	12.9221	-0.462158	0.00676262	0.635863
ASPM	53.74	-0.101072	0.756432	0.98297
ASPSCR1	182.125	0.05805	0.299498	0.925165
ASRGL1	188.081	0.146186	0.277948	0.922673
ASS1	4.39085	-0.426277	0.26749	0.919065
ASTE1	61.6311	-0.0788975	0.26882	0.919065
ASTN2	13.1813	0.161194	0.300736	0.925165
ASXL1	282.66	0.0814448	0.133934	0.866726
ASXL2	544.428	-0.0223547	0.715968	0.97891
ATAD1	321.801	-0.0547898	0.126573	0.86024
ATAD2	131.654	-0.0555151	0.718382	0.97891
ATAD2B	190.98	-0.0817784	0.287085	0.922673
ATAD3A	146.692	-0.0719764	0.328147	0.928639
ATAD3B	65.9651	-0.00618017	0.962082	0.996732
ATAD5	38.4117	0.0654441	0.632712	0.97196
ATAT1	23.502	0.0601125	0.618136	0.968814
ATE1	228.528	-0.0367571	0.484758	0.955322
ATF1	190.153	-0.00558287	0.89595	0.993463
ATF2	424.37	0.0181745	0.670944	0.975963
ATF3	1162.57	0.26599	0.145663	0.879869
ATF4	860.398	0.0544682	0.570255	0.957945
ATF5	1680.07	-0.0953831	0.431536	0.948936
ATF6	994.462	-0.0171118	0.556985	0.957886
ATF6B	623.791	0.0561955	0.226645	0.910164
ATF7	315.496	-0.0126708	0.788721	0.983909
ATF7IP	296.894	-0.00516757	0.926601	0.995069
ATF7IP2	55.3759	0.0177252	0.813139	0.983909
ATG10	46.2572	-0.119746	0.157767	0.890921
ATG101	173.897	-0.000483076	0.993477	0.999824
ATG12	362.963	-0.0103387	0.749134	0.981638
ATG13	564.175	-0.0424882	0.172518	0.898844
ATG14	209.488	0.0159575	0.751681	0.98297
ATG16L1	172.724	-0.00592971	0.910471	0.993463
ATG16L2	327.983	0.0521202	0.579857	0.95947
ATG2A	200.039	0.0151195	0.839695	0.987517
ATG2B	271.42	-0.0272498	0.674144	0.975963
ATG3	740.085	-0.0753065	0.0243319	0.721324
ATG4A	196.294	-0.0257222	0.530875	0.957539
ATG4B	331.642	0.013627	0.812091	0.983909
ATG4C	278.001	-0.0772896	0.315974	0.925165
ATG4D	85.4332	0.0665861	0.313388	0.925165
ATG5	388.787	-0.0338269	0.363912	0.930507
ATG7	1008.03	0.0568098	0.0882072	0.834531
ATG9A	230.389	0.0916589	0.162783	0.892056
ATIC	476.565	-0.0887115	0.0469012	0.781116
ATL1	44.0844	0.056689	0.575479	0.958433
ATL2	201.181	0.0330868	0.475848	0.955322
ATL3	1191.98	0.0211525	0.473863	0.955322
ATM	810.338	-0.0167547	0.827266	0.985411
ATMIN	440.792	0.00240756	0.937728	0.995793
ATN1	474.359	0.066097	0.31826	0.925454
ATOX1	725.68	-0.0434591	0.44051	0.950995
ATP10A	31.3248	-0.0365724	0.791606	0.983909
ATP10D	314.797	0.0135962	0.767567	0.98297
ATP11A	961.963	0.0327938	0.602943	0.964303
ATP11B	704.896	0.0564595	0.358845	0.929434
ATP11C	215.213	0.0613983	0.326158	0.928006
ATP13A1	738.38	0.000415688	0.992392	0.999517
ATP13A2	631.424	-0.158796	0.0274067	0.732704
ATP13A3	5472.06	0.110989	0.319908	0.925939
ATP1A1	6957.92	0.089719	0.119157	0.856915
ATP1A1-AS1	15.2883	0.231289	0.192408	0.903036
ATP1B1	972.509	0.0357898	0.503642	0.955322
ATP1B3	2176.01	0.0130448	0.698456	0.976509
ATP1B4	12.9311	1.2053	0.0154227	0.679427
ATP23	32.9064	-0.173341	0.0896032	0.835278
ATP2A2	3089.54	0.153216	0.0025221	0.52809
ATP2A3	365.595	0.20719	0.0300328	0.741248
ATP2B1	588.253	0.0388185	0.740815	0.98078
ATP2B4	311.242	0.227248	0.0980348	0.845234
ATP2C1	1822.48	-0.0243338	0.645453	0.974976
ATP5F1A	4185.39	0.0367193	0.431281	0.948911
ATP5F1B	5742.91	0.0333203	0.406767	0.945036
ATP5F1C	1085.74	0.0157434	0.681081	0.975963
ATP5F1D	267.921	0.0121938	0.860683	0.989312
ATP5F1E	1588.97	-0.107715	0.0290418	0.737717
ATP5IF1	386.465	-0.0691235	0.270935	0.920596
ATP5MC1	238.875	0.0174509	0.768032	0.98297
ATP5MC2	962.428	-0.0456573	0.39075	0.938728
ATP5MC3	2123.41	0.0414027	0.467529	0.955322
ATP5MD	541.777	-0.0929653	0.0934069	0.843898
ATP5ME	307.481	-0.0789525	0.235299	0.910164
ATP5MF	661.99	-0.0581242	0.237324	0.910164
ATP5MG	536.166	-0.016608	0.780906	0.983909
ATP5MPL	467.077	-0.0575713	0.272876	0.921093
ATP5PB	1366.86	-0.0183653	0.649775	0.974976
ATP5PD	1003.04	-0.0281422	0.613369	0.96731
ATP5PF	647.215	-0.0105457	0.824887	0.985411
ATP5PO	336.651	0.0118172	0.840829	0.987517
ATP6	24090.7	-0.120766	0.01836	0.716615
ATP6AP1	5288.83	0.0629216	0.102685	0.845953
ATP6AP1L	17.6635	0.28219	0.0405455	0.755426
ATP6AP2	5134.41	0.0138954	0.680027	0.975963
ATP6V0A1	1820.43	0.141685	0.0075339	0.635863
ATP6V0A2	263.964	0.0701528	0.187933	0.902965
ATP6V0B	2702.07	0.0459355	0.306919	0.925165
ATP6V0D1	2637.96	0.121039	0.0781374	0.822213
ATP6V0D2	2239.25	0.124732	0.0961345	0.844449
ATP6V0E1	2856.65	-0.0318145	0.457665	0.955322
ATP6V0E2	189.112	0.0188524	0.772044	0.98297
ATP6V0E2-AS1	7.6036	-0.216867	0.282051	0.922673
ATP6V1A	5066.03	0.105874	0.0229805	0.721324
ATP6V1B2	10168.7	0.0634697	0.175579	0.899527
ATP6V1C1	2011.16	0.00267989	0.941442	0.995942
ATP6V1C2	6.63631	0.267533	0.445608	0.95424
ATP6V1D	1426.77	-0.00422517	0.946151	0.996264
ATP6V1E1	1679.95	0.0161344	0.684284	0.975963
ATP6V1E2	15.1214	0.0196724	0.886835	0.992422
ATP6V1F	2933.73	-0.0712852	0.130913	0.86024
ATP6V1G1	1367.17	-0.039489	0.429858	0.948911
ATP6V1H	2859.34	0.0507597	0.367379	0.931666
ATP7A	279.47	0.0805084	0.284853	0.922673
ATP7B	10.2629	-0.107243	0.566704	0.957886
ATP8	1123.79	-0.159096	0.0101629	0.64315
ATP8A1	315.475	-0.0638639	0.546472	0.957539
ATP8B1	21.0039	0.212915	0.230762	0.910164
ATP8B2	17.6605	0.696108	0.0201068	0.716615
ATP8B3	15.2466	0.351515	0.0480921	0.786447
ATP8B4	274.333	0.107043	0.298347	0.924524
ATP9A	136.633	-0.0805832	0.428556	0.948911
ATP9B	838.594	0.131926	0.0234491	0.721324
ATPAF1	312.512	-0.0385397	0.502595	0.955322
ATPAF2	197.975	0.00735248	0.890082	0.993118
ATR	257.606	-0.0852592	0.215537	0.908086
ATRAID	718.119	-0.0406227	0.357743	0.929434
ATRIP	46.1962	0.0252654	0.780011	0.983832
ATRN	1188.79	-0.000890287	0.984555	0.999156
ATRX	880.472	-0.0752982	0.180839	0.899734
ATXN1	1033.21	-0.015826	0.808999	0.983909
ATXN10	442.52	-0.0796614	0.0724607	0.807432
ATXN1L	444.873	0.0318914	0.517144	0.957394
ATXN2	266.552	0.0472506	0.270248	0.920526
ATXN2L	940.632	0.0304747	0.485787	0.955322
ATXN3	239.728	0.0441346	0.334291	0.928955
ATXN7L1	95.2421	-0.0761919	0.218669	0.909912
ATXN7L2	26.2639	-0.00334069	0.975406	0.998164
ATXN7L3	498.886	0.0021132	0.955882	0.996732
ATXN7L3B	629.071	0.0332782	0.305549	0.925165
AUH	63.6064	-0.0519483	0.606636	0.965744
AUP1	1085.91	0.0128857	0.726605	0.97973
AURKA	122.411	0.0536134	0.622684	0.969305
AURKAIP1	388.548	-0.0138849	0.823147	0.985015
AURKB	22.6584	-0.123942	0.68337	0.975963
AUTS2	5.12293	0.172536	0.49252	0.955322
AVEN	84.9918	-0.0374087	0.566622	0.957886
AVIL	6.11908	0.00534613	0.981851	0.999156
AVL9	505.038	0.102168	0.040584	0.755426
AVPI1	221.148	0.137256	0.107563	0.851097
AXIN1	262.047	0.0875354	0.0493499	0.786447
AXL	37.3168	-0.749628	0.0025247	0.52809
AZI2	391.289	-0.00794519	0.864578	0.989312
AZIN1	2254.87	-0.0279962	0.62295	0.969314
AZIN1-AS1	60.657	-0.142938	0.644212	0.974976
AZU1	29.161	0.00826968	0.95549	0.996732
B2M	53867.6	-0.110245	0.0126179	0.650821
B3GALNT1	41.0982	-0.439004	0.0324275	0.746354
B3GALNT2	101.095	-0.0810285	0.193531	0.903036
B3GALT4	130.007	-0.0366895	0.607094	0.965744
B3GALT6	191.907	0.0251996	0.69307	0.975963
B3GAT3	208.655	0.0573486	0.290794	0.923638
B3GLCT	111.078	0.0488216	0.431833	0.948936
B3GNT2	1197.31	0.0832087	0.130625	0.86024
B3GNT5	200.033	0.166091	0.194826	0.903036
B3GNT7	118.947	-0.0487058	0.813581	0.983909
B3GNT8	133.134	0.139789	0.0817638	0.823455
B3GNT9	19.9924	-0.0797172	0.582187	0.95947
B3GNTL1	27.7416	0.00288248	0.9762	0.998164
B4GALT1	2377.28	0.00514175	0.962398	0.996732
B4GALT1-AS1	6.25685	-0.0970733	0.673514	0.975963
B4GALT2	60.0168	-0.00147703	0.987322	0.999156
B4GALT3	200.353	0.00260969	0.95545	0.996732
B4GALT4	196.897	0.0278399	0.475735	0.955322
B4GALT5	1465.48	-0.043041	0.677077	0.975963
B4GALT6	28.6164	0.213291	0.152977	0.8867
B4GALT7	167.745	0.0722329	0.207747	0.905807
B4GAT1	92.3301	-0.00205683	0.982813	0.999156
B9D1	10.0896	0.0897075	0.626108	0.971069
B9D2	34.0369	0.139764	0.130706	0.86024
BAALC	58.4787	0.309944	0.287595	0.922673
BABAM1	190.668	0.0184918	0.759177	0.98297
BABAM2	303.293	-0.073649	0.24134	0.910164
BACE1	237.979	-0.0934456	0.22233	0.909912
BACE2	59.4792	-0.100247	0.321549	0.925939
BACH1	940.279	0.0871193	0.157701	0.890921
BAD	176.358	-0.0574371	0.45371	0.954875
BAG1	586.447	0.0153386	0.770152	0.98297
BAG2	59.3097	-0.0559189	0.461951	0.955322
BAG3	308.371	0.183232	0.0255446	0.726373
BAG4	227.665	-0.0034056	0.928495	0.995069
BAG5	414.875	0.0700021	0.0827018	0.825064
BAG6	1525.07	0.0422927	0.158704	0.890921
BAHCC1	26.3978	0.0192765	0.905095	0.993463
BAHD1	263.974	0.140329	0.0108225	0.64315
BAIAP2	418.228	0.0860123	0.172349	0.898844
BAIAP2-DT	326.263	0.0942669	0.291916	0.923638
BAK1	289.517	0.0196848	0.667488	0.975963
BAMBI	17.7261	0.16707	0.213302	0.906881
BANF1	412.477	0.0257115	0.639294	0.973676
BANP	173.993	0.0049227	0.939642	0.995942
BAP1	540.296	0.0331832	0.327776	0.928639
BARD1	74.2895	0.00537598	0.964347	0.996732
BASP1	1806.71	-0.036453	0.676641	0.975963
BATF	91.059	-0.240175	0.0901416	0.835278
BATF2	25.1169	-0.0963448	0.50701	0.955322
BATF3	6.78594	-0.314578	0.189835	0.902965
BAX	607.889	-0.0335797	0.485094	0.955322
BAZ1A	947.188	-0.0212858	0.653733	0.974976
BAZ1B	802.084	0.0155483	0.700553	0.976715
BAZ2A	592.46	0.00870917	0.869876	0.989849
BAZ2B	364.272	-0.0934959	0.0899913	0.835278
BBC3	53.8047	-0.0453503	0.692483	0.975963
BBIP1	83.5245	-0.0670649	0.290587	0.923638
BBOF1	17.3718	-0.348945	0.00664731	0.635863
BBS10	124.198	-0.0750089	0.171846	0.898844
BBS12	40.45	-0.0963179	0.288691	0.922673
BBS2	327.735	-0.00647396	0.916737	0.993498
BBS4	137.471	0.0614748	0.293527	0.923994
BBS5	98.4092	0.02949	0.747635	0.98155
BBS7	73.3751	-0.0395738	0.58769	0.960423
BBS9	63.3979	-0.0574188	0.422456	0.948354
BBX	369.419	-0.221945	0.00121674	0.352008
BCAP29	542.768	-0.0913167	0.0287761	0.737717
BCAP31	6751.44	0.0118502	0.818195	0.984257
BCAR1	279.758	0.123228	0.224748	0.909912
BCAR3	157.544	0.0791986	0.388971	0.93829
BCAS2	245.52	-0.0141543	0.764679	0.98297
BCAS3	105.085	-0.0676836	0.465276	0.955322
BCAT1	3330.59	-0.0133766	0.878262	0.991495
BCAT2	131.073	0.0865502	0.197274	0.903036
BCCIP	311.831	-0.00510978	0.928919	0.995069
BCDIN3D	44.9043	0.0178909	0.836307	0.987265
BCKDHB	98.6065	0.039454	0.550631	0.957539
BCKDK	607.487	0.0104654	0.768221	0.98297
BCL10	292.378	0.0407224	0.373354	0.931758
BCL11A	67.6177	0.0574985	0.661942	0.975963
BCL2	120.445	-0.166852	0.25973	0.918895
BCL2A1	1237.95	0.0854748	0.452084	0.954676
BCL2L1	956.912	-0.012381	0.724305	0.97973
BCL2L11	81.8995	-0.224129	0.0353841	0.746354
BCL2L12	46.2188	-0.0522987	0.534306	0.957539
BCL2L13	558.218	0.0108899	0.743816	0.981269
BCL2L2	232.326	0.00556632	0.92358	0.995069
BCL3	231.234	-0.0457041	0.772712	0.98297
BCL6	506.028	0.18717	0.0274051	0.732704
BCL7A	23.9513	0.0142638	0.923121	0.994974
BCL7B	279.658	0.00544117	0.922649	0.994794
BCL7C	175.888	0.00708151	0.912187	0.993463
BCL9	23.4535	-0.0144214	0.913357	0.993498
BCL9L	212.641	-0.00755117	0.925801	0.995069
BCLAF1	759.191	-0.039386	0.319854	0.925939
BCLAF3	86.352	0.000771432	0.990031	0.999425
BCOR	150.183	0.0892531	0.224037	0.909912
BCORL1	76.169	0.159712	0.0534647	0.786447
BCR	160.835	-0.00890864	0.857376	0.989144
BCS1L	96.5751	-0.0251443	0.670177	0.975963
BDH1	79.7665	-0.0284877	0.736042	0.97973
BDH2	80.2156	-0.0347472	0.68141	0.975963
BDNF-AS	10.1336	-0.0636222	0.708406	0.978722
BDP1	299.357	-0.017437	0.843518	0.987598
BECN1	789.863	-0.0327763	0.298362	0.924524
BEND3	17.7337	-0.0665283	0.603239	0.964303
BEST1	1034.42	0.115859	0.554659	0.957717
BET1	161.932	-0.044032	0.382099	0.934871
BET1L	346.209	0.0258505	0.507194	0.955322
BEX3	165.554	-0.0328693	0.809677	0.983909
BEX4	372.263	-0.0753174	0.219403	0.909912
BFAR	434.981	-0.0137336	0.67347	0.975963
BHLHB9	8.83284	0.0949448	0.575772	0.958792
BHLHE40	1080.33	0.0819844	0.286946	0.922673
BHLHE40-AS1	2.73347	-0.164395	0.60474	0.964723
BHLHE41	560.318	0.00989713	0.936783	0.995594
BICD1	48.2812	0.039425	0.763527	0.98297
BICD2	760.07	0.0928118	0.0155943	0.679427
BICDL1	7.32379	0.397382	0.111465	0.853873
BICRA	52.6718	0.0846097	0.347931	0.929434
BICRAL	142.353	0.00171344	0.974851	0.998164
BID	1140.12	-0.136245	0.245001	0.910164
BIN1	192.975	0.0817612	0.168952	0.898844
BIN2	887.172	-0.057939	0.244206	0.910164
BIN3	155.79	0.0170953	0.73593	0.97973
BIRC2	528.294	-0.0128439	0.75211	0.98297
BIRC3	477.375	-0.242746	0.269466	0.919669
BIRC5	51.0244	-0.133671	0.679183	0.975963
BIRC6	923.699	-0.0436098	0.587569	0.960423
BIRC7	8.82968	0.371775	0.110463	0.853081
BISPR	52.8081	0.143639	0.0696747	0.805224
BIVM	64.574	-0.0276015	0.699028	0.976652
BLCAP	700.598	0.0614998	0.18295	0.899734
BLM	46.2797	-0.0747299	0.595699	0.962146
BLMH	398.959	0.0119594	0.748599	0.981638
BLNK	270.899	-0.120652	0.0965102	0.845234
BLOC1S1	171.253	-0.0763068	0.25256	0.913048
BLOC1S2	1069.57	-0.0334075	0.386892	0.937541
BLOC1S3	163.005	0.0348158	0.539682	0.957539
BLOC1S4	73.9406	-0.0322933	0.632088	0.971795
BLOC1S5	174.297	0.0425544	0.50237	0.955322
BLOC1S6	787.583	0.0181307	0.511154	0.956082
BLVRA	706.15	-0.107222	0.0684857	0.804139
BLVRB	1215.2	0.0385986	0.526591	0.957539
BLZF1	209.477	-0.0692594	0.296565	0.924524
BMF	509.146	-0.135072	0.322629	0.925939
BMI1	197.548	-0.0547469	0.29272	0.923638
BMP1	117.555	0.122165	0.190041	0.902965
BMP2	5.55022	0.67097	0.0135856	0.657491
BMP2K	1971.53	-0.0840132	0.106451	0.847933
BMP6	11.5127	0.651878	0.0704007	0.805224
BMP8B	8.36709	-0.0528113	0.766951	0.98297
BMPR1A	51.2801	-0.0868275	0.321708	0.925939
BMPR2	660.157	0.00275665	0.960782	0.996732
BMS1	331.209	0.0777682	0.138616	0.869285
BMS1P1	9.39558	0.104656	0.54963	0.957539
BMT2	221.885	-0.00961908	0.939207	0.995942
BNC2	58.4264	0.00770917	0.969801	0.99736
BNIP1	59.3477	-0.0118382	0.870523	0.989849
BNIP2	1063.63	0.0445678	0.0689394	0.804139
BNIP3	121.088	-0.050948	0.556834	0.957886
BNIP3L	1515.39	-0.0350126	0.557295	0.957886
BOD1	143.229	-0.0716175	0.249899	0.910191
BOD1L1	829.492	-0.0336491	0.484734	0.955322
BOK	7.1183	0.125491	0.523698	0.957539
BOLA1	23.2372	-0.253852	0.025706	0.727848
BOLA3	136.199	0.0193417	0.822242	0.984792
BOLA3-AS1	5.45305	0.00746841	0.97607	0.998164
BOP1	152.311	-0.0597577	0.622496	0.969243
BORA	52.1737	-0.126772	0.167815	0.898596
BORCS5	100.261	0.0536861	0.372801	0.931758
BORCS6	146.195	-0.00267355	0.966588	0.996732
BORCS7	207.55	-0.00329701	0.951631	0.996732
BORCS8	78.595	0.0569556	0.3888	0.938061
BPGM	145.983	-0.0198038	0.706955	0.978722
BPHL	117.386	-0.147342	0.0659889	0.802464
BPNT1	241.541	-0.00740995	0.875426	0.990704
BPTF	598.522	0.00797812	0.891744	0.993143
BRAF	192.691	-0.00281884	0.959976	0.996732
BRAP	241.944	0.00745953	0.867857	0.989849
BRAT1	261.678	-0.00104842	0.982679	0.999156
BRCA1	107.009	-0.026811	0.831065	0.98585
BRCA2	102.603	-0.104125	0.259486	0.918886
BRCC3	327.973	-0.00603309	0.89008	0.993118
BRD1	214.142	0.0790504	0.134716	0.867135
BRD2	1307.33	0.044069	0.247607	0.910191
BRD3	160.459	0.0376036	0.57233	0.958412
BRD3OS	40.09	-0.159502	0.110135	0.853081
BRD4	555.017	0.0247594	0.537448	0.957539
BRD7	376.154	-0.0619524	0.0648044	0.802464
BRD8	227.481	0.0452692	0.316538	0.925165
BRD9	230.003	0.00393078	0.931426	0.995129
BRF1	134.968	0.0447892	0.458119	0.955322
BRF2	98.9663	-0.0346966	0.579638	0.95947
BRI3	2112.32	0.0154338	0.753988	0.98297
BRI3BP	279.51	0.0314606	0.627781	0.971699
BRICD5	17.176	0.0860264	0.560637	0.957886
BRIP1	22.3605	-0.158979	0.490292	0.955322
BRIX1	103.257	-0.0331316	0.645912	0.974976
BRK1	992.246	-0.0667758	0.067507	0.802464
BRMS1	320.133	-0.00477242	0.911156	0.993463
BRMS1L	74.6344	-0.0166591	0.842614	0.987598
BROX	682.071	0.0389788	0.177764	0.899527
BRPF1	343.862	0.115962	0.00858176	0.635863
BRPF3	232.988	0.101606	0.0801844	0.822761
BRWD1	380.04	0.0216391	0.744575	0.981269
BRWD3	158.504	-0.0964579	0.304569	0.925165
BSCL2	14.9	0.200002	0.162025	0.890921
BSDC1	401.396	0.0258037	0.472491	0.955322
BSG	3680.07	-0.0195445	0.579527	0.95947
BST1	226.53	-0.161191	0.0330241	0.746354
BST2	1366.31	-0.155684	0.057222	0.789907
BTAF1	500.553	-0.00487018	0.940528	0.995942
BTBD1	1136.15	-0.01987	0.466451	0.955322
BTBD10	240.845	-0.0281602	0.467621	0.955322
BTBD19	57.8482	0.0694859	0.486532	0.955322
BTBD2	285.569	0.00982594	0.881718	0.992102
BTBD3	121.825	0.201828	0.00224118	0.493901
BTBD6	239.303	0.0354331	0.515397	0.956861
BTBD7	473.96	0.0407621	0.481406	0.955322
BTBD9	118.387	0.0488351	0.458796	0.955322
BTD	145.565	-0.106239	0.241332	0.910164
BTF3	1265.18	-0.0742146	0.0385499	0.746571
BTF3L4	390.097	-0.0340271	0.426567	0.948354
BTG1	525.928	0.0825846	0.579684	0.95947
BTG2	911.085	0.0189377	0.873925	0.990442
BTG3	140.673	-0.106666	0.416234	0.946985
BTK	834.304	0.0154357	0.603792	0.964583
BTN2A1	273.54	0.00216703	0.97034	0.997415
BTN2A2	193.279	-0.223194	0.0213064	0.716615
BTN2A3P	20.9443	-0.201276	0.12919	0.86024
BTN3A1	261.807	-0.11409	0.192386	0.903036
BTN3A2	348.381	-0.182636	0.00157681	0.381074
BTN3A3	146.625	-0.211893	0.00678161	0.635863
BTRC	233.821	0.0507294	0.21426	0.906992
BUB1	76.6796	-0.107825	0.56544	0.957886
BUB1B	44.7555	-0.149868	0.535558	0.957539
BUB3	453.475	-0.00827493	0.844308	0.987598
BUD13	124.088	-0.0386066	0.403204	0.944535
BUD23	288.803	-0.0124916	0.790887	0.983909
BUD31	353.733	0.0480506	0.365421	0.930507
BYSL	59.207	-0.0402481	0.683625	0.975963
BZW1	881.539	0.0501956	0.418242	0.947067
BZW2	207.286	-0.0461984	0.574864	0.958433
C10orf143	17.0812	-0.0619036	0.650519	0.974976
C10orf25	9.59166	-0.255431	0.223107	0.909912
C10orf55	6.63841	0.00662011	0.97709	0.998383
C10orf88	60.7608	0.00616011	0.92936	0.995069
C11orf1	54.2889	-0.173476	0.0753995	0.81355
C11orf21	36.7381	0.125138	0.453565	0.954875
C11orf24	148.221	0.0218398	0.681371	0.975963
C11orf45	505.303	0.325999	0.0394061	0.752758
C11orf49	68.6668	0.0251732	0.721671	0.979558
C11orf54	161.415	0.0232684	0.698752	0.976652
C11orf58	987.988	-0.0218619	0.40991	0.945207
C11orf68	217.253	0.0242634	0.709885	0.978722
C11orf71	59.4183	-0.0461242	0.552296	0.957539
C11orf74	59.1875	0.0286609	0.724415	0.97973
C11orf80	21.5124	0.0106957	0.938564	0.995942
C11orf95	14.3205	-0.106524	0.521805	0.957539
C12orf10	152.238	0.00613608	0.921081	0.99432
C12orf29	70.9594	-0.0859324	0.17853	0.899527
C12orf4	650.413	-0.0847863	0.0450207	0.775157
C12orf43	107.65	-0.129261	0.0276936	0.734983
C12orf45	90.9796	0.0104791	0.906877	0.993463
C12orf49	906.047	0.0111669	0.839456	0.987517
C12orf57	50.4851	-0.058802	0.66294	0.975963
C12orf60	10.0792	0.0389528	0.82235	0.984825
C12orf65	56.3255	0.015931	0.819941	0.984711
C12orf66	39.5747	0.016494	0.8684	0.989849
C12orf73	28.9525	0.00134099	0.989549	0.999425
C12orf76	84.8355	-0.0665594	0.484518	0.955322
C14orf119	608.11	0.00550344	0.906466	0.993463
C14orf28	33.9017	-0.0496954	0.616122	0.968607
C14orf93	37.2374	0.180684	0.0941756	0.844031
C15orf39	91.4095	0.0826653	0.513739	0.956575
C15orf40	98.4524	-0.0132065	0.848514	0.987785
C15orf41	24.1349	0.0611478	0.588117	0.960423
C15orf48	1491.58	-0.160553	0.380753	0.934871
C15orf61	26.5173	-0.0432256	0.675527	0.975963
C16orf45	25.0484	0.427372	0.00693575	0.635863
C16orf54	162.68	0.0837163	0.260856	0.918895
C16orf58	394.793	0.0355681	0.45516	0.955322
C16orf70	489.678	0.052494	0.171968	0.898844
C16orf72	499.04	0.0867658	0.0356262	0.746354
C16orf86	24.8918	0.00288911	0.984758	0.999156
C16orf87	101.005	-0.0712962	0.222044	0.909912
C16orf91	45.5578	-0.0918019	0.322265	0.925939
C17orf51	81.743	0.0766303	0.308141	0.925165
C17orf53	19.8736	-0.0160166	0.915463	0.993498
C17orf58	85.2134	0.0466368	0.573838	0.958412
C17orf75	48.0708	-0.073198	0.398344	0.943939
C17orf80	165.217	-0.0283234	0.53374	0.957539
C17orf97	23.5821	-0.143992	0.195552	0.903036
C18orf21	79.3478	-0.0920488	0.138768	0.869528
C18orf25	211.644	0.0927349	0.0462456	0.775157
C18orf32	24.9742	-0.0660867	0.575251	0.958433
C18orf54	33.6989	-0.148975	0.266232	0.919065
C19orf12	212.061	0.0863494	0.0312511	0.74186
C19orf24	195.197	0.0112715	0.839396	0.987517
C19orf25	189.614	0.034891	0.50925	0.955368
C19orf38	208.207	-0.13094	0.189744	0.902965
C19orf44	13.4618	0.0824844	0.615665	0.968258
C19orf47	82.6131	0.10525	0.126314	0.86024
C19orf48	80.3919	-0.0536109	0.486611	0.955322
C19orf53	362.87	-0.0462139	0.38479	0.936586
C19orf54	82.2519	0.103119	0.193974	0.903036
C19orf57	3.96768	-0.157104	0.586059	0.959739
C19orf66	172.328	-0.0108396	0.863584	0.989312
C19orf70	208.234	-0.0394792	0.542112	0.957539
C1D	164.851	-0.0197577	0.677512	0.975963
C1GALT1	223.298	-0.0507115	0.361214	0.929434
C1GALT1C1	287.466	0.0419323	0.470476	0.955322
C1orf109	71.696	-0.0352094	0.663967	0.975963
C1orf112	64.3381	-0.0585743	0.460787	0.955322
C1orf115	38.357	-0.204446	0.0994133	0.845819
C1orf122	319.633	0.0305187	0.777792	0.983291
C1orf123	162.849	-0.0355967	0.517625	0.957539
C1orf127	26.6447	0.0294002	0.877073	0.991285
C1orf131	72.6251	-0.0845414	0.213879	0.906992
C1orf159	52.753	-0.0726737	0.36102	0.929434
C1orf162	1308.42	-0.114917	0.360098	0.929434
C1orf174	171.587	0.052306	0.292607	0.923638
C1orf198	131.034	0.121638	0.094725	0.844044
C1orf21	203.304	-0.00596177	0.966359	0.996732
C1orf216	236.916	-0.00375115	0.933753	0.995546
C1orf226	44.6817	0.0896076	0.470278	0.955322
C1orf35	82.6134	0.0662351	0.427128	0.948354
C1orf43	2005.22	-0.0306062	0.331643	0.928887
C1orf50	23.7277	0.0887635	0.457675	0.955322
C1orf52	108.596	0.0416841	0.51508	0.956807
C1orf53	10.29	-0.119225	0.486629	0.955322
C1orf54	173.323	-0.00391531	0.965378	0.996732
C1orf56	7.10656	0.0462069	0.809687	0.983909
C1orf74	47.0377	0.0316465	0.689217	0.975963
C1QA	5379.34	0.0213679	0.842663	0.987598
C1QB	6037.96	-0.0449186	0.797034	0.983909
C1QBP	433.897	-0.00318636	0.957618	0.996732
C1QC	6964.04	-0.118218	0.361868	0.929603
C1QTNF6	5.72226	-0.0246857	0.926856	0.995069
C1R	5.35867	-0.319068	0.332094	0.928887
C1RL	40.8736	0.341457	0.167993	0.898596
C1S	56.549	0.443229	0.234021	0.910164
C2	365.683	-0.166871	0.0645414	0.802464
C20orf194	812.295	0.0191771	0.781076	0.983909
C20orf27	286.128	0.0157648	0.852697	0.988263
C20orf96	39.3597	-0.047003	0.67682	0.975963
C21orf58	10.9604	-0.110109	0.609613	0.965919
C21orf91	32.7889	-0.0130711	0.924375	0.995069
C22orf34	32.8193	-0.0342593	0.748333	0.981638
C22orf39	163.244	0.018445	0.662254	0.975963
C22orf46	116.237	0.0136819	0.855194	0.98829
C2CD2	121.576	-0.0567838	0.478201	0.955322
C2CD2L	256	0.0220281	0.649325	0.974976
C2CD3	232.316	0.0248243	0.618365	0.968814
C2CD5	343.736	-0.00445571	0.93707	0.995646
C2orf27A	10.2324	0.132686	0.458745	0.955322
C2orf42	75.0433	-0.00306494	0.965318	0.996732
C2orf49	108.262	-0.0485063	0.334496	0.92897
C2orf68	208.603	0.0347109	0.538901	0.957539
C2orf69	204.523	0.0242922	0.627909	0.971699
C2orf76	61.2411	-0.026475	0.748708	0.981638
C2orf92	25.2122	0.405813	0.0264672	0.731473
C3	2158.38	0.194382	0.0790286	0.822213
C3AR1	1212.78	0.038355	0.738959	0.98078
C3orf14	72.9624	-0.133361	0.117998	0.856915
C3orf18	44.9014	-0.0317025	0.744032	0.981269
C3orf38	314.03	-0.0702927	0.119329	0.856915
C3orf62	136.15	0.0869937	0.134723	0.867135
C4orf3	939.156	-0.0804222	0.060978	0.799592
C4orf33	102.014	-0.0177331	0.814459	0.983909
C4orf46	47.9466	0.043655	0.617408	0.968814
C4orf48	72.7058	-0.0265191	0.814815	0.983909
C5	39.0434	0.111037	0.317772	0.925165
C5AR1	4365.69	0.100915	0.00866203	0.635863
C5AR2	124.098	0.243827	0.0344093	0.746354
C5orf15	595.487	-0.0685793	0.269748	0.919669
C5orf17	34.514	-0.0470892	0.624768	0.969966
C5orf22	244.863	-0.00715914	0.869366	0.989849
C5orf24	328.028	-0.0028145	0.944797	0.99613
C5orf30	52.0171	0.0309613	0.705696	0.978722
C5orf34	16.1261	0.0661831	0.657877	0.975963
C5orf51	431.54	0.0510439	0.414189	0.946985
C5orf56	27.9474	-0.18465	0.225217	0.909912
C5orf66	7.45554	0.456408	0.171547	0.898844
C6orf106	1497.44	0.0879996	0.0684985	0.804139
C6orf120	311.506	0.0167364	0.702164	0.977375
C6orf136	81.6338	0.0311356	0.659825	0.975963
C6orf163	6.44137	0.387428	0.0879282	0.834531
C6orf203	89.0365	-0.0344177	0.543714	0.957539
C6orf226	17.6212	-0.12419	0.36112	0.929434
C6orf47	244.911	0.0939754	0.05643	0.789907
C6orf48	47.9951	0.0130639	0.894233	0.993463
C6orf62	4098.06	0.00941185	0.779237	0.9837
C6orf89	696.127	0.0224665	0.504565	0.955322
C7orf26	165.311	-0.0434258	0.305546	0.925165
C7orf31	78.5308	-0.0187057	0.767702	0.98297
C7orf43	206.261	0.0705041	0.220507	0.909912
C7orf50	418.984	0.0259844	0.726725	0.97973
C8orf33	277.758	-0.021629	0.694173	0.975984
C8orf37	21.1451	-0.0940282	0.436684	0.949952
C8orf44	18.7425	0.133636	0.27707	0.922673
C8orf58	33.1928	0.0206076	0.837904	0.987517
C8orf59	154.321	-0.0321328	0.618612	0.969065
C8orf76	45.8583	-0.0691809	0.473413	0.955322
C8orf82	115.14	0.0276945	0.667853	0.975963
C9orf139	86.5818	0.0967254	0.414957	0.946985
C9orf16	409.032	-0.0880226	0.214647	0.907366
C9orf3	22.0403	-0.0526517	0.63324	0.972027
C9orf40	49.5831	-0.0502051	0.637186	0.973086
C9orf64	181.806	-0.0903308	0.087158	0.834531
C9orf66	7.10154	-0.0928594	0.665171	0.975963
C9orf72	419.296	-0.0454576	0.425102	0.948354
C9orf78	557.643	-0.0108228	0.768022	0.98297
C9orf85	64.1808	-0.0659663	0.337693	0.929332
CA11	25.8744	-0.00219434	0.984449	0.999156
CA12	17.1474	1.0164	0.103234	0.845953
CA13	10.1762	-0.217385	0.225142	0.909912
CA2	1184.43	0.231568	0.00891117	0.635863
CA5B	28.4055	-0.136625	0.231562	0.910164
CA5BP1	44.5923	0.0302541	0.697858	0.976387
CAAP1	135.808	0.0220649	0.688547	0.975963
CAB39	1351.09	0.0398991	0.461236	0.955322
CAB39L	188.375	0.0727301	0.33373	0.928887
CABIN1	353.043	0.0582003	0.277355	0.922673
CABLES1	88.3275	0.282997	0.28705	0.922673
CABLES2	65.7139	-0.0823732	0.26039	0.918895
CACFD1	28.0514	0.24747	0.073377	0.807433
CACNA1G	14.0108	0.685057	0.00389379	0.617074
CACNA2D3	12.4407	-0.393728	0.0889703	0.835278
CACNA2D4	124.948	0.0827091	0.451402	0.954676
CACNB1	12.72	-0.179069	0.378767	0.934265
CACNB3	13.0843	0.0295614	0.84275	0.987598
CACTIN	146.221	0.0262977	0.716327	0.97891
CACUL1	1190.02	0.0401868	0.24583	0.910164
CACYBP	475.984	0.031718	0.553907	0.957717
CAD	339.746	0.00518179	0.929856	0.995069
CADM1	877.665	-0.0892888	0.436089	0.949166
CALCOCO1	470.718	0.181551	0.0266019	0.731473
CALCOCO2	518.786	-0.108131	0.0346392	0.746354
CALCRL	25.7083	-0.0599036	0.680669	0.975963
CALHM2	531.431	-0.0154159	0.715896	0.97891
CALM1	2857.2	0.0252637	0.599133	0.963084
CALM2	5545.56	-0.0329448	0.676862	0.975963
CALM3	3058.19	0.0225284	0.699777	0.976715
CALR	17348.2	0.0273893	0.673152	0.975963
CALU	2245.33	0.00621915	0.894651	0.993463
CAMK1	424.71	0.256957	0.037932	0.746354
CAMK1D	558.52	0.0298437	0.722084	0.97973
CAMK1G	6.71039	-0.466744	0.0937065	0.843898
CAMK2B	14.2759	0.366764	0.138509	0.869285
CAMK2D	261.609	0.0801202	0.198036	0.903529
CAMK2G	175.468	-0.0124651	0.884423	0.992422
CAMKK1	136.183	0.0906515	0.250628	0.910191
CAMKK2	643.374	-0.0798354	0.305005	0.925165
CAMKMT	18.3905	-0.058007	0.690819	0.975963
CAMLG	193.874	-0.0860603	0.111277	0.853873
CAMP	9.58584	-0.293433	0.30235	0.925165
CAMSAP1	503.321	0.0664104	0.245258	0.910164
CAMSAP2	433.964	-0.0205744	0.77385	0.98297
CAMTA1	178.548	-0.0346816	0.598272	0.962491
CAMTA2	436.54	0.0294862	0.53598	0.957539
CAND1	910.337	0.00912131	0.815127	0.983909
CANT1	637.515	0.0341743	0.224018	0.909912
CANX	9045.6	0.00406719	0.908517	0.993463
CAP1	6377.96	0.0318897	0.371472	0.931758
CAPG	17536	-0.0236021	0.605929	0.965094
CAPN1	1583.74	0.0176782	0.665273	0.975963
CAPN10	145.648	0.0180668	0.77533	0.98297
CAPN10-DT	11.089	0.179909	0.231187	0.910164
CAPN11	9.25983	-0.0528086	0.826706	0.985411
CAPN15	291.665	0.0193779	0.76051	0.98297
CAPN2	1916.11	-0.0302537	0.690108	0.975963
CAPN3	6.16679	-0.0936136	0.649768	0.974976
CAPN5	38.6913	0.240317	0.0611562	0.799592
CAPN7	324.369	-0.0254288	0.493783	0.955322
CAPNS1	2923.85	-0.044068	0.221257	0.909912
CAPRIN1	2293.97	-0.0236238	0.402522	0.944535
CAPRIN2	145.888	0.054049	0.398626	0.943939
CAPS	63.3584	0.0884795	0.268581	0.919065
CAPS2	17.7965	0.142699	0.33211	0.928887
CAPZA1	3117.45	-0.0197051	0.54131	0.957539
CAPZA2	2252.13	0.00269572	0.94428	0.996096
CAPZB	3181.22	-0.0349514	0.448267	0.954529
CARD11	23.7738	-0.236336	0.405481	0.944535
CARD14	37.8875	0.31194	0.011065	0.64315
CARD16	221.227	-0.281314	0.0125731	0.650821
CARD19	345.7	0.123443	0.0225559	0.721324
CARD6	379.193	0.0809382	0.0957355	0.844449
CARD8	603.049	-0.00713816	0.851135	0.988263
CARD8-AS1	140.459	-0.0303787	0.563521	0.957886
CARD9	215.394	-0.00741923	0.915378	0.993498
CARF	54.6491	-0.0554991	0.550823	0.957539
CARHSP1	108.165	0.0121518	0.901067	0.993463
CARM1	426.463	-0.0341168	0.308994	0.925165
CARMIL1	80.6218	0.320872	0.0493195	0.786447
CARMIL3	10.4537	0.813308	0.00699621	0.635863
CARNMT1	132.456	-0.0335438	0.59556	0.962146
CARS	296.444	-0.0207335	0.664658	0.975963
CARS2	535.49	0.0841895	0.0507965	0.786447
CASC3	476.372	-0.0155583	0.689608	0.975963
CASC4	773.033	-0.0226886	0.628791	0.971699
CASD1	185.979	-0.117229	0.0491994	0.786447
CASK	85.7837	0.0337072	0.689951	0.975963
CASKIN2	20.8548	0.156798	0.346436	0.929332
CASP1	1057.09	-0.18524	0.1998	0.904733
CASP10	199.855	0.105739	0.180453	0.899734
CASP2	190.629	0.0505989	0.301589	0.925165
CASP3	445.055	0.0425558	0.282122	0.922673
CASP4	768.242	-0.109569	0.159464	0.890921
CASP5	4.84504	-0.194618	0.579624	0.95947
CASP6	131.547	0.0105846	0.850939	0.988263
CASP7	214.017	-0.0695363	0.222177	0.909912
CASP8	295.365	-0.108384	0.00725678	0.635863
CASP8AP2	140.775	-0.095459	0.216801	0.909288
CASP9	100.599	0.0579383	0.428943	0.948911
CASS4	71.3795	0.568552	0.00759682	0.635863
CAST	2599.02	-0.0044956	0.88529	0.992422
CASTOR3	11.4878	0.171556	0.328735	0.928887
CASZ1	29.0281	-0.297112	0.0379029	0.746354
CAT	1713.54	-0.0159786	0.850094	0.988263
CATSPER1	14.9234	-0.196536	0.343859	0.929332
CATSPER2	11.971	-0.0289277	0.845191	0.987598
CATSPERG	9.82612	0.175727	0.316981	0.925165
CAV2	6.65111	-0.304288	0.160719	0.890921
CAVIN1	51.8102	0.337052	0.0150515	0.671023
CAVIN2	6.165	-0.421001	0.0474198	0.78446
CAVIN3	54.8856	-0.178283	0.0676902	0.802464
CBFA2T2	245.609	0.022188	0.615368	0.967915
CBFA2T3	12.6747	0.185927	0.402328	0.944535
CBFB	661.257	0.0515416	0.205316	0.905807
CBL	1037.22	0.0952126	0.0932636	0.843898
CBLB	666.657	0.291316	0.0124168	0.650821
CBLL1	228.129	-0.000942723	0.982215	0.999156
CBLN3	27.5528	-0.0862432	0.542057	0.957539
CBR1	417.252	0.0242107	0.595874	0.962146
CBR3	32.2825	0.248743	0.116988	0.856915
CBR3-AS1	21.3845	0.234776	0.0599282	0.799592
CBR4	148.68	0.0201076	0.731299	0.97973
CBSL	5.27831	0.201102	0.46045	0.955322
CBWD1	119.53	-0.0670843	0.216958	0.909288
CBWD2	70.3195	-0.0536306	0.40799	0.945036
CBWD5	8.65848	-0.241914	0.197484	0.903036
CBX1	317.224	0.00239607	0.977082	0.998383
CBX3	798.079	-0.0147987	0.650575	0.974976
CBX3P2	8.53089	0.0769111	0.688398	0.975963
CBX4	113.646	0.0212458	0.727955	0.97973
CBX5	512.673	-0.0416039	0.507698	0.955322
CBX6	471.838	-0.0923378	0.451898	0.954676
CBX7	70.6409	0.140779	0.296699	0.924524
CBX8	22.8977	-0.0253217	0.829336	0.985753
CBY1	60.2863	-0.0105562	0.897885	0.993463
CC2D1A	224.006	0.0429081	0.467299	0.955322
CC2D1B	474.796	0.0376577	0.217616	0.909912
CC2D2A	17.5528	0.0980666	0.548155	0.957539
CCAR1	696.967	0.0129897	0.74314	0.981269
CCAR2	564.652	0.0690459	0.0392728	0.752063
CCDC102B	53.3403	0.303131	0.00944659	0.635863
CCDC106	92.787	0.00354783	0.96433	0.996732
CCDC107	180.461	0.0411989	0.491236	0.955322
CCDC112	157.535	-0.104943	0.186518	0.902965
CCDC115	413.514	-0.000744688	0.991943	0.999517
CCDC117	213.161	0.0303952	0.5423	0.957539
CCDC12	202.742	0.0560126	0.351492	0.929434
CCDC120	18.0811	-0.222791	0.0655013	0.802464
CCDC121	14.1954	-0.160223	0.298886	0.925134
CCDC122	11.6253	0.30851	0.0443785	0.774647
CCDC124	342.977	-0.0237382	0.677775	0.975963
CCDC125	106.336	-0.109331	0.151283	0.884493
CCDC126	73.3789	0.0573307	0.423908	0.948354
CCDC127	165.847	0.0349881	0.46648	0.955322
CCDC130	121.405	-0.0217064	0.705174	0.978364
CCDC134	26.0154	0.00246437	0.9827	0.999156
CCDC137	200.027	0.0331447	0.596105	0.962146
CCDC138	8.88286	-0.147136	0.427666	0.948567
CCDC14	204.174	0.0590684	0.362497	0.930507
CCDC142	36.2456	-0.00639214	0.940945	0.995942
CCDC144A	7.34778	-0.132012	0.595228	0.962146
CCDC144B	6.51683	0.161061	0.487583	0.955322
CCDC146	17.8782	0.0476709	0.760272	0.98297
CCDC149	102.284	-0.0462121	0.614761	0.967576
CCDC15	21.4386	-0.0883975	0.533074	0.957539
CCDC150	8.69558	-0.1378	0.568208	0.957886
CCDC152	10.541	0.0722407	0.846671	0.987598
CCDC153	13.5459	0.139842	0.309823	0.925165
CCDC154	12.1425	-0.058749	0.714471	0.97891
CCDC157	9.65842	0.0756725	0.662351	0.975963
CCDC159	87.2437	-0.113947	0.14445	0.87893
CCDC162P	45.0368	0.276471	0.0457421	0.775157
CCDC163	9.26308	-0.0407123	0.8011	0.983909
CCDC167	68.821	0.0224372	0.80813	0.983909
CCDC17	6.77779	0.0106762	0.9622	0.996732
CCDC170	14.91	-0.282675	0.0904996	0.835344
CCDC171	19.3561	0.0329391	0.823814	0.985336
CCDC174	170.831	0.00356429	0.938836	0.995942
CCDC18	61.2576	-0.0840694	0.440663	0.950995
CCDC18-AS1	78.5505	0.0814312	0.358661	0.929434
CCDC183-AS1	11.5419	-0.0399782	0.832116	0.986181
CCDC186	169.199	0.0656802	0.36661	0.931124
CCDC189	15.4662	-0.103736	0.514137	0.956575
CCDC191	44.913	-0.0560253	0.555747	0.957717
CCDC22	266.539	0.0121499	0.817261	0.984199
CCDC24	22.225	-0.0713682	0.52965	0.957539
CCDC25	215.958	-0.125473	0.00623782	0.635863
CCDC26	9.79992	0.0949258	0.632469	0.97196
CCDC28A	259.287	-0.085465	0.233409	0.910164
CCDC28B	27.6564	-0.281166	0.135001	0.867135
CCDC30	11.0175	-0.0921671	0.568206	0.957886
CCDC32	226.72	-0.00675134	0.886269	0.992422
CCDC34	30.9131	-0.12039	0.40507	0.944535
CCDC43	365.29	-0.0038705	0.924398	0.995069
CCDC47	1354.81	0.0163223	0.477518	0.955322
CCDC50	358.441	-0.0258851	0.499607	0.955322
CCDC51	72.2969	0.026779	0.700191	0.976715
CCDC57	197.552	0.13242	0.246035	0.910164
CCDC58	59.1036	-0.0239657	0.745744	0.981269
CCDC59	124.127	-0.152268	0.0156483	0.679427
CCDC6	632.864	0.0669566	0.133757	0.866726
CCDC61	59.6907	0.0703422	0.351238	0.929434
CCDC66	100.892	-0.0462703	0.452564	0.954676
CCDC69	276.684	0.000368705	0.995721	0.999824
CCDC7	12.7924	-0.00650675	0.97018	0.997415
CCDC71	131.37	-0.04832	0.335132	0.929089
CCDC71L	180	0.013664	0.836106	0.9872
CCDC77	85.6621	0.114861	0.117171	0.856915
CCDC78	10.504	-0.217461	0.222189	0.909912
CCDC82	332.796	-0.0399473	0.369804	0.931758
CCDC84	75.0595	0.0295032	0.673646	0.975963
CCDC85B	96.7068	-0.000129278	0.99908	0.999824
CCDC85C	9.45782	0.328442	0.0878364	0.834531
CCDC86	125.343	-0.0526101	0.484512	0.955322
CCDC88A	4789.52	0.0541193	0.325789	0.928006
CCDC88B	166.025	-0.171617	0.0904138	0.835344
CCDC88C	75.8966	0.0668732	0.575014	0.958433
CCDC9	84.2733	0.0424727	0.567208	0.957886
CCDC90B	312.435	-0.0585812	0.132426	0.861503
CCDC91	212.324	-0.061502	0.135976	0.868099
CCDC92	334.52	0.0671267	0.0654032	0.802464
CCDC93	1209.94	0.108463	0.0595272	0.799592
CCDC96	20.3257	-0.0276861	0.830453	0.98585
CCDC97	280.664	-0.0128524	0.738188	0.98078
CCDC9B	198.556	0.140916	0.193371	0.903036
CCHCR1	67.2563	-0.00926737	0.915685	0.993498
CCL13	51.2518	1.0576	0.0199356	0.716615
CCL15	11.5845	-0.305168	0.580016	0.95947
CCL18	441.972	0.573886	0.0431877	0.768805
CCL19	8.18893	-0.368886	0.416538	0.946985
CCL2	6719.41	-0.108769	0.661879	0.975963
CCL20	5.59438	-0.517041	0.2985	0.924524
CCL22	3767.72	0.257235	0.210051	0.906381
CCL23	18.5471	0.271407	0.28778	0.922673
CCL24	46.4342	1.37383	0.00499372	0.635863
CCL28	8.49149	-0.102306	0.597552	0.962491
CCL3	924.763	0.179776	0.607317	0.965744
CCL3L1	123.063	0.460365	0.230815	0.910164
CCL4	481.87	0.0619798	0.899575	0.993463
CCL4L2	186.37	0.0773874	0.844532	0.987598
CCL5	470.485	-0.0386297	0.879215	0.991495
CCL7	271.56	0.193353	0.488042	0.955322
CCL8	128.178	-1.77959	1.38457e-05	0.034174
CCM2	579.931	-0.0261298	0.474958	0.955322
CCNA1	74.9185	0.0165869	0.910596	0.993463
CCNA2	71.4113	-0.0761566	0.753867	0.98297
CCNB1	115.579	-0.109068	0.455467	0.955322
CCNB1IP1	64.1611	-0.0731161	0.361401	0.929434
CCNB2	64.302	-0.120964	0.503591	0.955322
CCNB3	6.57046	0.388698	0.0658476	0.802464
CCNC	397.344	-0.000696083	0.985572	0.999156
CCND1	820.715	0.211246	0.324785	0.927611
CCND2	169.205	0.271489	0.0788179	0.822213
CCND3	528.377	0.0661969	0.469042	0.955322
CCNDBP1	486.929	0.0137079	0.760699	0.98297
CCNE1	50.279	-0.035808	0.731196	0.97973
CCNE2	33.6784	-0.0232297	0.928945	0.995069
CCNF	59.2865	-0.130184	0.421531	0.948252
CCNG1	490.653	-0.10756	0.0715934	0.807432
CCNG2	403.816	-0.0124299	0.894477	0.993463
CCNH	167.54	-0.059239	0.24895	0.910191
CCNI	2199.6	0.0185091	0.519957	0.957539
CCNJ	134.08	-0.0362573	0.588659	0.960423
CCNK	465.028	0.0514178	0.15085	0.884493
CCNL1	769.767	0.0225778	0.669885	0.975963
CCNL2	471.489	0.0911291	0.102931	0.845953
CCNQ	139.841	-0.0807297	0.173746	0.899527
CCNT1	255.711	0.0310963	0.592127	0.962138
CCNT2	309.28	0.0116045	0.803898	0.983909
CCNY	877.273	0.00896511	0.784677	0.983909
CCNYL1	847.783	-0.050785	0.257726	0.917163
CCP110	106.585	-0.0869327	0.344405	0.929332
CCPG1	270.503	-0.025248	0.698036	0.976387
CCR1	2691.22	0.0546423	0.479706	0.955322
CCR5	1368.16	0.104129	0.292283	0.923638
CCR7	5.73798	-0.37342	0.399221	0.943939
CCRL2	772.605	-0.00618676	0.92776	0.995069
CCS	150.05	-0.0654124	0.360819	0.929434
CCSAP	408.12	0.0695316	0.246182	0.910164
CCSER1	7.08902	-0.209631	0.322728	0.925939
CCSER2	436.051	0.0204407	0.65782	0.975963
CCT2	940.537	0.00814323	0.897073	0.993463
CCT3	1371.01	-0.0189398	0.673734	0.975963
CCT4	1086.06	-0.0120738	0.705863	0.978722
CCT5	1823.01	-0.00167931	0.964994	0.996732
CCT6A	1306.73	-0.0148483	0.782546	0.983909
CCT6B	20.1673	-0.0439115	0.725678	0.97973
CCT6P1	9.82796	0.100121	0.570601	0.957945
CCT6P3	14.9352	0.0856202	0.52877	0.957539
CCT7	1239.93	0.0121188	0.772415	0.98297
CCT8	1277.59	-0.00233468	0.951649	0.996732
CCZ1	95.9971	-0.0624729	0.336597	0.929332
CCZ1B	43.0958	0.153535	0.0988528	0.845234
CD101	29.8426	0.417781	0.0161138	0.685728
CD109	1353.48	0.0333173	0.595398	0.962146
CD14	2202.66	0.0417411	0.753694	0.98297
CD151	1052.5	0.0325758	0.49275	0.955322
CD163	28076.7	0.0764156	0.690709	0.975963
CD163L1	234.651	0.194201	0.40187	0.944483
CD164	9722.91	0.067689	0.150302	0.884493
CD180	265.046	0.102148	0.597201	0.962491
CD1A	6.52925	0.600151	0.0489197	0.786447
CD1B	4.83742	1.58793	0.00924553	0.635863
CD1C	12.4531	0.731155	0.0106966	0.64315
CD1D	25.5319	0.0712318	0.727644	0.97973
CD200R1	22.8083	-0.109213	0.665776	0.975963
CD209	197.984	0.275137	0.0880771	0.834531
CD22	408.445	0.158917	0.0226156	0.721324
CD226	73.9032	0.233593	0.354642	0.929434
CD244	9.7868	-0.182981	0.455787	0.955322
CD27-AS1	98.9976	0.00407348	0.963338	0.996732
CD274	395.686	-0.0548483	0.797157	0.983909
CD276	1951.98	0.141633	0.122283	0.86024
CD28	12.1396	-0.129587	0.674058	0.975963
CD2AP	398.362	-0.0119911	0.859546	0.989312
CD2BP2	507.123	0.0180139	0.716019	0.97891
CD300A	756.314	0.042314	0.665423	0.975963
CD300C	258.351	0.179498	0.0410475	0.757414
CD300E	21.8147	0.538682	0.22452	0.909912
CD300LB	342.489	0.574888	0.0101571	0.64315
CD300LF	419.324	0.228205	0.0106441	0.64315
CD302	667.389	-0.0526904	0.536263	0.957539
CD320	17.1902	-0.173849	0.21061	0.906381
CD33	301.245	-0.0777673	0.125963	0.86024
CD36	12022.6	0.100754	0.305374	0.925165
CD37	1257.01	0.0069443	0.919298	0.994222
CD38	269.766	-0.352471	0.0922276	0.841009
CD3EAP	39.4878	-0.290762	0.00778702	0.635863
CD4	4078.61	-0.0497884	0.464129	0.955322
CD40	718.159	-0.20626	0.27853	0.922673
CD44	11845.3	-0.0100946	0.926928	0.995069
CD46	2137.51	-0.00197518	0.954853	0.996732
CD47	1250.34	-0.144504	0.0529847	0.786447
CD48	1236.23	-0.100961	0.343417	0.929332
CD52	4527.63	-0.106501	0.22775	0.910164
CD53	5396.54	0.0405488	0.403413	0.944535
CD55	259.16	0.0680483	0.425323	0.948354
CD58	664.551	-0.0520001	0.505745	0.955322
CD59	3302.7	0.0534618	0.466303	0.955322
CD6	7.70894	-0.491178	0.030642	0.74186
CD63	24316.4	-0.0625513	0.209507	0.906381
CD68	464.336	-0.123355	0.0982753	0.845234
CD72	29.619	-0.143084	0.352869	0.929434
CD74	27027.2	0.00196663	0.96324	0.996732
CD79A	20.7338	-0.166747	0.369015	0.931758
CD80	107.832	-0.15289	0.439908	0.950995
CD81	9390.99	-0.0278772	0.652999	0.974976
CD82	2104.49	-0.0178582	0.796279	0.983909
CD83	1897.87	0.063196	0.6033	0.964303
CD84	9695.05	0.101144	0.0404634	0.755426
CD86	1195.73	0.0289159	0.521677	0.957539
CD9	4596.82	0.0687693	0.292032	0.923638
CD93	72.5285	-0.0410475	0.870378	0.989849
CD99L2	673.913	0.0624474	0.229906	0.910164
CDA	94.161	-0.0213891	0.855578	0.988424
CDADC1	54.9042	-0.0591522	0.425815	0.948354
CDAN1	123.248	0.110569	0.0374122	0.746354
CDC123	414.863	-0.0438738	0.474567	0.955322
CDC14A	28.7993	-0.0339533	0.739701	0.98078
CDC14B	32.5752	0.0227573	0.849295	0.988263
CDC16	522.839	0.00942066	0.723591	0.97973
CDC20	50.3238	-0.115166	0.635466	0.973049
CDC23	347.816	-0.00932544	0.792695	0.983909
CDC25A	14.9857	-0.255882	0.296719	0.924524
CDC25B	299.831	0.0270371	0.604353	0.964682
CDC25C	9.12011	0.146388	0.646305	0.974976
CDC26	21.4034	-0.15825	0.175605	0.899527
CDC27	536.571	-0.00500998	0.903199	0.993463
CDC34	223.067	0.0624233	0.212166	0.906568
CDC37	1720.04	0.0453903	0.431251	0.948911
CDC37L1	121.238	-0.0451001	0.495296	0.955322
CDC40	236.083	0.0571923	0.200231	0.904733
CDC42	9.37558	-0.0223345	0.913066	0.993498
CDC42BPA	157.607	0.00536875	0.939398	0.995942
CDC42BPB	799.884	0.0198507	0.690498	0.975963
CDC42EP1	41.3491	-0.039833	0.73316	0.97973
CDC42EP3	174.122	-0.0960805	0.366944	0.931665
CDC42EP4	37.4843	0.0545556	0.685026	0.975963
CDC42SE1	1312.58	0.0138735	0.76547	0.98297
CDC42SE2	858.932	-0.0801411	0.0676442	0.802464
CDC45	17.0088	-0.148408	0.605577	0.965094
CDC5L	578.116	-0.00095361	0.974464	0.998164
CDC6	23.323	-0.0875492	0.730347	0.97973
CDC7	30.2043	-0.228178	0.0774194	0.822213
CDC73	467.2	0.0262122	0.647833	0.974976
CDCA2	26.0122	-0.193439	0.495103	0.955322
CDCA3	16.6244	-0.29513	0.212415	0.906568
CDCA4	80.4469	0.073419	0.315102	0.925165
CDCA5	58.3184	-0.173765	0.436468	0.949657
CDCA7	12.5214	-0.0583938	0.853448	0.988263
CDCA7L	108.69	0.0297632	0.795564	0.983909
CDCA8	36.346	-0.135725	0.484667	0.955322
CDCP1	39.6059	-0.195618	0.262469	0.918895
CDH1	8.42888	-0.162259	0.516895	0.957394
CDH23	539.147	0.0167821	0.887754	0.992698
CDIP1	172.066	0.16401	0.0142256	0.66867
CDIPT	586.382	0.00611311	0.901512	0.993463
CDK1	104.502	-0.175883	0.547211	0.957539
CDK10	177.696	0.0599706	0.28812	0.922673
CDK11A	10.0135	0.0629386	0.740109	0.98078
CDK11B	186.731	0.023974	0.612699	0.967058
CDK12	472.395	-0.0050365	0.93123	0.995129
CDK13	367.51	0.0441979	0.374037	0.931758
CDK14	435.493	-0.0056085	0.947867	0.996319
CDK16	453.523	-0.00404433	0.893408	0.993463
CDK17	259.813	0.0636714	0.282293	0.922673
CDK18	167.074	-0.127496	0.228587	0.910164
CDK19	326.783	0.0253783	0.693242	0.975963
CDK2	74.995	0.0103422	0.905804	0.993463
CDK20	16.4307	0.060992	0.68011	0.975963
CDK2AP1	137.767	-0.122064	0.0574285	0.791872
CDK2AP2	192.073	0.0611687	0.314983	0.925165
CDK4	664.97	-0.073537	0.127866	0.86024
CDK5	171.292	0.0916781	0.296441	0.924524
CDK5R1	11.2615	0.128047	0.487097	0.955322
CDK5RAP1	187.33	0.0273373	0.540658	0.957539
CDK5RAP2	507.993	-0.00247724	0.97549	0.998164
CDK5RAP3	75.4662	-0.0257622	0.766829	0.98297
CDK6	284.118	-0.146536	0.142624	0.875472
CDK7	147.176	-0.0251171	0.614206	0.967442
CDK8	178.933	0.0239281	0.60234	0.964303
CDK9	397.42	0.0202473	0.594411	0.962146
CDKAL1	151.289	-0.0116863	0.816734	0.984199
CDKL1	10.5008	-0.275895	0.0926301	0.841788
CDKL5	46.3197	-0.12574	0.241645	0.910164
CDKN1A	2171.07	0.160301	0.0643799	0.802464
CDKN1B	230.428	-0.0188285	0.73006	0.97973
CDKN1C	10.3746	0.334003	0.306732	0.925165
CDKN2A	21.3368	0.0786067	0.661734	0.975963
CDKN2AIP	222.904	0.00494091	0.91208	0.993463
CDKN2AIPNL	50.6472	0.0293685	0.728539	0.97973
CDKN2B	91.9884	0.143481	0.12512	0.86024
CDKN2C	54.2205	-0.0860025	0.745942	0.981269
CDKN2D	11.5181	0.0118997	0.945682	0.996264
CDKN3	34.1259	-0.0956728	0.563164	0.957886
CDPF1	40.2451	-0.0466357	0.641631	0.974426
CDR2	168.366	0.0570616	0.300879	0.925165
CDR2L	7.6372	0.0716159	0.784783	0.983909
CDS1	82.2726	-0.0528736	0.59665	0.962491
CDS2	1382.35	0.0462534	0.351977	0.929434
CDT1	25.9364	-0.120194	0.640186	0.973676
CDV3	2574.35	0.0745577	0.00700685	0.635863
CDYL	260.56	0.0220645	0.683389	0.975963
CDYL2	199.767	0.0352408	0.621179	0.969243
CEACAM21	28.3518	-0.00927418	0.946294	0.996264
CEACAM3	7.76102	-0.102427	0.586534	0.959892
CEBPA	1490.97	0.00556708	0.94371	0.996096
CEBPA-DT	29.774	0.0566502	0.667165	0.975963
CEBPB	1744.93	0.0637742	0.564083	0.957886
CEBPB-AS1	6.80324	0.480243	0.0505949	0.786447
CEBPD	166.864	-0.192246	0.125476	0.86024
CEBPE	6.55021	-0.0991326	0.665925	0.975963
CEBPG	322.592	-0.00554897	0.913862	0.993498
CEBPZ	371.081	-0.0455596	0.34485	0.929332
CEBPZOS	368.024	-0.0128466	0.7633	0.98297
CELF1	1173.72	0.0797406	0.129832	0.86024
CELF2	815.048	-0.00766362	0.90121	0.993463
CELSR1	719.766	0.162566	0.0289243	0.737717
CELSR2	13.5032	0.193804	0.401748	0.944483
CEMIP2	296.1	0.242953	0.0572127	0.789907
CENPA	16.9256	-0.122985	0.665166	0.975963
CENPB	600.535	-0.0134117	0.745654	0.981269
CENPBD1	144.227	-0.0223013	0.664864	0.975963
CENPBD1P1	158.3	0.0275486	0.595165	0.962146
CENPC	122.543	-0.0339576	0.619251	0.969243
CENPE	104.182	-0.149454	0.330654	0.928887
CENPF	124.238	-0.0552869	0.837096	0.987327
CENPH	44.7088	0.00164715	0.989267	0.999425
CENPI	30.7058	0.0640422	0.636234	0.973049
CENPJ	65.1218	0.0429087	0.648066	0.974976
CENPK	31.4707	-0.14819	0.491507	0.955322
CENPL	50.2044	0.0895878	0.28201	0.922673
CENPM	22.2866	-0.0816933	0.76597	0.98297
CENPN	86.1074	0.0482583	0.631129	0.971699
CENPO	76.9794	0.0760061	0.44729	0.954297
CENPP	58.6198	0.0692001	0.452332	0.954676
CENPQ	47.1558	-0.150685	0.12125	0.858492
CENPS	10.3782	0.0859284	0.60268	0.964303
CENPT	124.808	0.0449745	0.398753	0.943939
CENPU	55.4665	-0.0805872	0.676683	0.975963
CENPV	20.5425	0.0360379	0.818487	0.984257
CENPW	55.0491	-0.06661	0.55751	0.957886
CENPX	158.438	0.115078	0.0880427	0.834531
CEP104	256.097	0.0685589	0.124073	0.86024
CEP112	8.64344	-0.0866755	0.659879	0.975963
CEP120	174.546	-0.0466132	0.439421	0.950995
CEP128	51.4437	-0.142668	0.30962	0.925165
CEP131	51.6238	0.0846448	0.36555	0.930507
CEP135	129.772	-0.0249504	0.708018	0.978722
CEP152	77.1966	-0.00947366	0.924908	0.995069
CEP162	73.1014	-0.0967673	0.281609	0.922673
CEP164	182.921	-0.0231037	0.632747	0.97196
CEP170	447.793	-0.0314581	0.691682	0.975963
CEP170B	137.403	0.10577	0.308128	0.925165
CEP19	33.2062	0.0440854	0.653007	0.974976
CEP192	274.075	0.008762	0.888288	0.992698
CEP250	326.57	0.0562775	0.234875	0.910164
CEP290	145.973	-0.0569388	0.454828	0.955322
CEP295	158.384	-0.0527326	0.447071	0.954297
CEP295NL	5.86736	0.334883	0.17909	0.899734
CEP350	717.338	-0.0929462	0.29629	0.924524
CEP41	85.8816	0.0127395	0.85333	0.988263
CEP44	82.2492	0.0146248	0.818227	0.984257
CEP55	85.7378	-0.059983	0.815539	0.983909
CEP57	197.574	-0.087306	0.169752	0.898844
CEP57L1	65.085	-0.0677591	0.356917	0.929434
CEP63	179.847	-0.0155319	0.766466	0.98297
CEP68	100.379	0.155768	0.00698623	0.635863
CEP70	126.908	0.0508714	0.642747	0.974976
CEP72	12.6685	-0.0624299	0.687876	0.975963
CEP76	54.8756	-0.0148995	0.822646	0.984988
CEP78	138.973	-0.0830769	0.170462	0.898844
CEP83	50.0243	-0.0839014	0.33497	0.929089
CEP85	150.984	0.0334925	0.577069	0.95947
CEP85L	69.5206	-0.0343189	0.720392	0.979039
CEP89	111.603	-0.0149655	0.797686	0.983909
CEP95	93.9038	-0.0237553	0.681035	0.975963
CEP97	54.7957	-0.00988374	0.920911	0.99432
CEPT1	532.752	0.0407415	0.44208	0.95263
CERCAM	159.312	-0.018221	0.788648	0.983909
CERK	503.713	0.00433383	0.934654	0.995589
CERS2	1595.69	-0.0258808	0.416933	0.946985
CERS4	80.424	-0.193089	0.166793	0.898596
CERS5	326.188	-0.0090431	0.853338	0.988263
CERS6	621.132	0.0168542	0.74908	0.981638
CES1	310.204	0.105513	0.592091	0.962138
CES2	341.111	-0.0537638	0.287489	0.922673
CES4A	15.2273	-0.201253	0.224485	0.909912
CETN2	235.578	-0.0432965	0.473669	0.955322
CETN3	77.3421	-0.0910716	0.178664	0.899527
CFAP20	91.1632	0.0324285	0.651036	0.974976
CFAP298	49.2901	-0.0134758	0.881209	0.992102
CFAP36	178.336	-0.0897798	0.130981	0.86024
CFAP410	106.225	-0.0822033	0.131122	0.86024
CFAP44	14.4882	-0.0487614	0.77442	0.98297
CFAP58	4.96907	0.84986	0.0178622	0.7088
CFAP58-DT	11.9904	0.0354714	0.859543	0.989312
CFAP97	223.035	-0.0571447	0.313903	0.925165
CFD	1205.51	-0.063595	0.475979	0.955322
CFDP1	232.939	-0.0698582	0.170001	0.898844
CFH	15.494	0.27154	0.12248	0.86024
CFL1	9032.11	-0.0257425	0.490523	0.955322
CFL1P1	6.81489	0.0436727	0.864783	0.989312
CFL2	119.112	0.037348	0.490513	0.955322
CFLAR	1816.37	0.0119684	0.875258	0.990605
CFP	64.9603	-0.0504731	0.775697	0.98297
CGAS	128.222	-0.0661559	0.568211	0.957886
CGGBP1	774.541	0.0319208	0.409232	0.945047
CGRRF1	104.772	0.0105135	0.860909	0.989312
CH17-340M24.3	77.4656	-0.00835182	0.913313	0.993498
CHAC2	18.4721	-0.0997643	0.526861	0.957539
CHAF1A	105.223	-0.0906955	0.326111	0.928006
CHAF1B	21.9561	-0.167871	0.374566	0.931758
CHAMP1	272.001	0.101549	0.008842	0.635863
CHCHD1	214.233	-0.045598	0.380573	0.934844
CHCHD10	538.301	-0.0101385	0.873283	0.990277
CHCHD2	1001.12	-0.0206272	0.639531	0.973676
CHCHD3	452.203	-0.00299254	0.94796	0.996319
CHCHD4	107.014	0.000411147	0.995323	0.999824
CHCHD5	95.7483	0.0160226	0.820247	0.984753
CHCHD6	57.7425	-0.157048	0.218037	0.909912
CHCHD7	136.645	-0.0170963	0.817289	0.984199
CHD1	264.716	-0.0767445	0.228311	0.910164
CHD1L	645.079	0.0210859	0.542164	0.957539
CHD2	735.1	0.0453813	0.368385	0.931758
CHD3	550.213	-0.0682859	0.417565	0.947067
CHD4	164.249	0.0326226	0.668371	0.975963
CHD6	268.772	-0.0445493	0.526861	0.957539
CHD7	84.5852	0.0282587	0.695715	0.976248
CHD8	642.15	-0.0308231	0.588623	0.960423
CHD9	610.619	0.0100613	0.884417	0.992422
CHDH	8.98041	0.679965	0.011748	0.650821
CHEK1	98.5097	-0.0654822	0.50409	0.955322
CHEK2	70.0514	-0.029209	0.659698	0.975963
CHERP	264.725	0.0799631	0.0255029	0.726373
CHFR	641.457	0.0430968	0.122268	0.86024
CHI3L1	15650.9	-0.0582261	0.517584	0.957539
CHI3L2	20.1871	0.0686755	0.711798	0.978722
CHIC1	12.1253	-0.202465	0.370873	0.931758
CHIC2	99.0138	0.117886	0.0603541	0.799592
CHID1	457.523	-0.0770098	0.124261	0.86024
CHIT1	7589.02	-0.0879074	0.373585	0.931758
CHKA	232.613	0.135459	0.014823	0.670075
CHKB-DT	8.13795	-0.117672	0.553505	0.957717
CHM	318.029	0.0391585	0.515117	0.956807
CHML	64.0157	-0.036928	0.688069	0.975963
CHMP1A	733.676	0.0339424	0.27301	0.921093
CHMP1B	711.237	-0.0405348	0.202825	0.905557
CHMP2A	718.16	-0.0188328	0.65233	0.974976
CHMP2B	643.846	-0.0627832	0.0662163	0.802464
CHMP3	651.505	-0.00680913	0.863379	0.989312
CHMP4A	10.4658	-0.0884023	0.562565	0.957886
CHMP4B	1577.08	-0.0291327	0.434805	0.94909
CHMP4C	16.8872	-0.124611	0.427417	0.948354
CHMP5	817.004	-0.0422597	0.379627	0.9345
CHMP6	189.666	-0.0216346	0.609514	0.965919
CHMP7	358.097	-0.00137243	0.972048	0.997544
CHORDC1	312.964	0.0170804	0.761365	0.98297
CHP1	977.854	0.0263251	0.29691	0.924524
CHPF	85.9891	-0.15829	0.179213	0.899734
CHPF2	557.79	-0.022114	0.673074	0.975963
CHPT1	530.309	-0.0595102	0.249198	0.910191
CHRAC1	161.434	-0.0164932	0.720124	0.978984
CHRNB1	40.9046	0.0687556	0.417532	0.947067
CHRNE	6.80101	-0.39327	0.0711845	0.807334
CHST10	13.1799	-0.188814	0.237644	0.910164
CHST11	2030.96	0.159937	0.0208176	0.716615
CHST12	121.261	-0.000728931	0.992298	0.999517
CHST13	139.67	0.0517937	0.734481	0.97973
CHST14	77.8176	-0.111356	0.257942	0.917163
CHST15	888.855	0.180537	0.119688	0.856915
CHST2	238.166	-0.159384	0.627506	0.971699
CHST7	328.696	0.166575	0.00364544	0.617074
CHSY1	229.626	0.260118	0.0069737	0.635863
CHTF18	39.0479	-0.0073484	0.95994	0.996732
CHTF8	936.394	0.0271045	0.366408	0.931124
CHTOP	433.255	0.00575116	0.859837	0.989312
CHUK	503.323	0.0416453	0.368438	0.931758
CHURC1	422.733	0.00656051	0.882079	0.992102
CIAO1	762.123	0.0335568	0.315529	0.925165
CIAO2A	1152.21	0.0137718	0.820136	0.984753
CIAO2B	257.044	-0.0897766	0.0634957	0.800621
CIAO3	161.223	0.0506115	0.351071	0.929434
CIAPIN1	259.98	-0.0295971	0.540658	0.957539
CIB1	555.772	-0.0252443	0.60556	0.965094
CIC	395.86	0.0806514	0.149695	0.884004
CIDEB	51.6821	-0.246001	0.185012	0.900796
CIDECP1	57.4805	-0.0686877	0.414421	0.946985
CIITA	1117.47	-0.0665147	0.53782	0.957539
CINP	284.003	0.0370176	0.452247	0.954676
CIP2A	56.3512	-0.098184	0.374712	0.931758
CIPC	376.616	0.00379173	0.935519	0.995594
CIR1	3645.54	-0.0931877	0.447725	0.954297
CIRBP	955.844	0.0273356	0.508794	0.955368
CISD1	114.38	-0.0470911	0.453732	0.954875
CISD2	401.337	-0.0189122	0.79816	0.983909
CISD3	252.642	-0.0776567	0.165786	0.896281
CISH	78.7551	0.0426363	0.840134	0.987517
CIT	45.0678	0.0430608	0.862461	0.989312
CITED2	714.3	-0.0235975	0.602735	0.964303
CIZ1	598.084	0.0058508	0.866777	0.989849
CKAP2	234.646	-0.0815644	0.439583	0.950995
CKAP2L	29.1708	-0.0731494	0.824945	0.985411
CKAP4	743.819	-0.058949	0.480521	0.955322
CKAP5	846.254	-0.0105687	0.83453	0.9872
CKB	67.7514	-0.349033	0.24996	0.910191
CKLF	53.7286	-0.0225699	0.834149	0.987098
CKMT2-AS1	14.9836	0.0499475	0.765393	0.98297
CKS1B	25.9324	-0.0282438	0.853055	0.988263
CKS2	92.5302	-0.114633	0.329138	0.928887
CLASP1	329.069	0.00632976	0.910068	0.993463
CLASP2	580.374	-0.0134154	0.758426	0.98297
CLASRP	131.946	0.0461399	0.341864	0.929332
CLBA1	12.7159	0.0415924	0.797628	0.983909
CLCA4-AS1	8.19553	-0.255572	0.183739	0.899734
CLCC1	330.654	0.0383476	0.301589	0.925165
CLCF1	35.1893	0.592023	0.0133684	0.654678
CLCN2	12.9084	0.398733	0.019523	0.716615
CLCN3	836.619	0.0421709	0.267942	0.919065
CLCN4	103.035	-0.107179	0.390497	0.938728
CLCN5	258.749	0.0463101	0.4402	0.950995
CLCN6	269.407	0.040031	0.431155	0.948911
CLCN7	2143.43	0.0875287	0.0261892	0.730069
CLDN12	185.559	0.108468	0.239209	0.910164
CLDN15	21.1834	0.0883725	0.453015	0.954676
CLDN23	401.816	0.0736872	0.419041	0.947067
CLDN7	19.8662	0.00306207	0.984793	0.999156
CLDND1	332.57	-0.0329607	0.551678	0.957539
CLEC10A	34.2415	0.268496	0.237492	0.910164
CLEC11A	124.327	-0.0642134	0.424982	0.948354
CLEC12A	241.368	0.300708	0.00579454	0.635863
CLEC16A	249.383	0.0748049	0.131677	0.86024
CLEC19A	83.5092	-0.0361652	0.872567	0.990037
CLEC1A	7.86107	-0.224389	0.198415	0.903529
CLEC2B	346.704	-0.0680743	0.285983	0.922673
CLEC2D	56.1952	0.0157163	0.862717	0.989312
CLEC4A	18.965	0.0994896	0.502156	0.955322
CLEC4D	18.4251	-0.486563	0.0538754	0.786447
CLEC4E	380.037	-0.105138	0.635079	0.973049
CLEC5A	1014.97	0.440611	0.017462	0.706554
CLEC6A	17.0855	0.145977	0.512244	0.956082
CLEC7A	1364.43	0.0483723	0.434225	0.949037
CLECL1	18.4425	-0.0274541	0.878438	0.991495
CLGN	9.43795	-1.90027	1.08415e-05	0.0334486
CLHC1	21.4297	-0.0303491	0.809942	0.983909
CLIC1	3421.58	-0.0490748	0.249065	0.910191
CLIC2	476.574	-0.143533	0.0201328	0.716615
CLIC4	2327.7	-0.123079	0.203346	0.905557
CLIC6	11.7718	0.0214769	0.901825	0.993463
CLINT1	692.788	-0.0585155	0.394614	0.940596
CLIP1	1049.31	0.0343711	0.533477	0.957539
CLIP2	249.052	0.0482948	0.58128	0.95947
CLIP4	1331.09	0.0620593	0.278777	0.922673
CLK1	389.734	0.054633	0.277966	0.922673
CLK2	209.158	0.0309611	0.474131	0.955322
[truncated: 10,343 more rows]
