# Supplementary material for: Blood Milieu in Acute Myocardial Infarction Reprograms Human Macrophages for Trauma Repair
Source: Adv Sci (Weinh). 2022 Dec 16;10(5):2203053. doi: 10.1002/advs.202203053 (PMC9929255; doi:10.1002/advs.202203053)
Supplement: Supplementary file 4 — Supporting Information [file ADVS-10-2203053-s006.xlsx]

## Sheet: Table S3
Table S3. WGCNA gene lists full discovery cohort
	Modules
Genes	M1	M2	M3	M4	M5	M6	M7	M8	M9	M10	M11	M12	M13	M14	M15	M16	M17	M18	M19	M20	M21	M22 (not co-expressed)
1	ATP1A1-AS1	ABCC10	AASDH	A2M	AAMDC	AAMP	AARS2	ABCA1	ABCC1	A4GALT	AAAS	ABCB4	ACCS	A1BG-AS1	ABHD18	ACAA1	ABCA7	ACBD3	ALKBH2	AAK1	ABHD11	AASDHPPT
2	ATP6V1C2	ADNP	ABCC4	AAGAB	ABHD14B	AATK	ABCA2	ABCG1	ACAT1	AAR2	ABHD13	ACAP3	ACTB	A2M-AS1	ACBD5	ADAM15	ABCB10	ACER3	ANXA1	AATF	ABL2	ABHD16A
3	BEST1	ADRM1	ACIN1	AARS	ABHD3	ABCF3	ABCA3	ACYP2	ADAT2	ABAT	ABI3	ADIPOR2	ACTG1	AACS	ACO2	ANGPTL6	ABCB7	AGPS	APP	ABT1	ABRACL	ACER2
4	C5orf66	ALG5	ADPRM	ABCC5	ACAA2	ABHD12	ABCB9	ALDH6A1	ADPRHL2	ABCA5	ABRAXAS2	AGPAT2	ADD1	AATBC	ACOT7	ANO10	ABHD4	ANKRD28	AQP3	ACAD10	ACACA	ACTR3B
5	CCDC152	ANAPC10	AFAP1	ABCE1	ACADVL	ABHD17B	ABCG2	AOAH	AIFM2	ABCC3	ABTB2	AGPAT4	AKNA	ABCB5	AKR7A2	C17orf75	ABLIM3	CBLN3	ATP6V0E2-AS1	ACP1	ACAP2	ACTRT3
6	CCDC85C	ANAPC11	AGA	ABCG4	ACLY	ABRAXAS1	ADAP1	APLN	ALDH7A1	ABCD3	ACAD8	AGPAT5	ANXA2	ABCB8	AKT2	CCDC51	ACAD11	CCDC28B	C1R	ACTN4	ACTR6	ADCY10P1
7	CYP1B1-AS1	ANXA5	AGAP2	ABHD15	ACOT13	ACO1	ADI1	C5orf22	ARHGAP4	ABCF1	ACOD1	AKAP8L	ARPC5L	ABCD1	ALDH1A2	CCNT2	ACAD9	CLIP4	C1RL	ACTR10	ADCY9	ADGRE3
8	ENO3	AP3S1	AGRN	ABHD17A	ACOT8	ACOX3	ANXA7	CD244	ARRDC4	ABCF2	ACOT2	ALDH16A1	BCL2A1	ABCD4	ALG8	CRNKL1	ACOT9	DTD2	C1S	ADCY7	ADNP2	AGER
9	EPHA1	APAF1	AK2	ABHD5	ACTR2	ACTA2	ARHGEF3	CD33	ASCC1	ABHD10	ACP6	AP2A1	C1QBP	ABHD14A	ANGEL2	DDX41	ACSL3	DUSP3	CA12	ADD3	AFF1	AICDA
10	GPS2	APOPT1	ALG1	ABHD8	ACTR8	ADAM28	ARID4A	DHCR24	ASPH	ABHD17C	ACTR5	ATF6B	C20orf194	ABLIM1	ANXA11	FLCN	ACTL6A	FKBP15	CAMK1	ADGRE4P	AFF4	AKAP3
11	JAKMIP2-AS1	APPL1	ALG3	ABI2	ADAM12	ADAM8	ARL6IP6	DNASE1L3	ATP2A2	ABHD2	ACVR1	BAIAP2	CAPZA1	ACADM	ARL4C	FMR1	ACVRL1	FOXP2	CARD6	AGO1	AGL	ALKBH5
12	JSRP1	ARF1	ALKBH3	ABL1	AGPAT1	ADAP2	ARMC9	EPS8L1	ATP6V1A	ABHD6	ACVR1B	BCL2	CBFA2T2	ACAT2	ASCL2	FOXRED1	ADAM10	GBA	CCDC121	AGO4	AGO2	ALOX12-AS1
13	LOC100128494	ARHGAP26	ANAPC15	ABR	AGTRAP	ADM2	ASAH1	FDFT1	B3GALNT1	ABI1	ACVR2A	BRD3	CCT7	ACBD4	ATP1A1	GALK1	ADAMDEC1	GON7	CCL23	AGPAT4-IT1	AGO3	ALS2CL
14	LOC100996842	ARL6IP5	ANKFY1	ABTB1	AKR1A1	ADORA3	ATG13	GOT2	BCL6	ACACB	ADAL	BTG3	CERS5	ACBD6	ATP1B3	IMMT	ADCK2	HS2ST1	CD300LF	AHNAK2	AHCTF1	AMN1
15	LOC102723566	ARL8A	AP2B1	ACADS	ALDH9A1	AFF2	ATG3	GPR82	BMP6	ACADSB	ADAMTS14	BZW2	CHCHD3	ACOT4	ATP2B4	JMJD8	ADCY1	JAKMIP2	CHI3L2	AK6	AHNAK	ANAPC2
16	LOC104968399	ARPC1A	APEX1	ACD	ALKBH7	AHCYL1	B2M	HMGCS1	BPHL	ACAP1	ADAMTS15	CARNMT1	CHRAC1	ACOX2	ATP5F1A	KMT5B	ADCY4	KDM8	CLEC12A	ANGEL1	AIP	ANAPC5
17	MIF-AS1	ATG4A	APOC1	ACE	ALKBH8	AIF1	BAHD1	IDI1	C6orf106	ACHE	ADAR	CBX7	CINP	ACP5	ATP5F1B	LIMD2	ADGRA3	MAN1A1	CSRP1	ANKRD44	AKAP11	ANKAR
18	MIR1282	ATP6V0E1	APOE	ACOT11	ANAPC1	AJM1	BECN1	INIP	CACNA2D3	ACOT1	ADAT3	CCDC86	CLK4	ACRBP	ATP5F1D	LINC00963	ADGRB1	MAPK1	CXCL5	ANKRD50	AKAP13	ANKHD1
19	MMACHC	B3GAT3	APOM	ACSF2	ANAPC13	AK9	BICD1	INSIG1	CASD1	ACOX1	ADCK1	CCT2	CMC2	ACSL4	ATP5MC3	MEAF6	ADGRG6	NOTCH4	CYBB	APEX2	AKAP8	ANKHD1-EIF4EBP3
20	MORC4	B4GALT1-AS1	APRT	ACSM5	ANAPC16	ALAS1	BMP1	LDLR	CCDC125	ACP2	ADGRE1	CCT3	COPS8	ACSM3	ATXN2	MEFV	ADIPOR1	NRBF2	DNAJB1	ARAP1	AKAP9	ANKRD13A
21	MRNIP	BBIP1	ARHGEF11	ACSS1	ANK2	ALG14	BNIP3	LFNG	CDKN2B	ACPP	ADM	CCT6A	CREBRF	ACTN1	B9D2	MMAB	ADPGK	OAZ2	FCER2	AREL1	ALG11	ANKRD13D
22	ND6	BET1	ARHGEF18	ACTR3	ANKRD39	AMFR	BORCS5	MAGIX	CTNNA1	ACSF3	ADPGK-AS1	CD99L2	CROCCP2	ACTR1B	BCL7C	MRPL16	ADPRH	OSBPL11	FGFRL1	ARHGAP32	ALKBH4	ANKRD16
23	NUCB1-AS1	BICD2	ARID1B	ACVR2B	AP1M1	AMPD2	BRCC3	MFAP5	CYB5RL	ACSL1	AEBP2	CDK5R1	CTC1	ADA2	BOLA3	MZT2A	ADTRP	PDXDC1	FZD5	ARHGDIA	ALMS1	ANKRD37
24	PCAT7	BRK1	ARID3B	ADAM17	AP2M1	ANKH	BTF3L4	MICU1	DAXX	ACSL5	AEN	CLK1	CYB5B	ADARB1	BPNT1	NDUFA10	AK8	PSMB9	GCAT	ARHGEF40	AMBRA1	ANKRD54
25	PCBP1-AS1	BRMS1	ARPC1B	ADAM9	AP2S1	ANKRD46	C12orf66	MSMO1	DDA1	ACSS2	AFDN	COA7	CYCS	ADD2	BRWD3	NLN	AKAP6	R3HCC1	GLIPR2	ARHGEF6	AMER1	ANXA2P1
26	PITPNM2	BROX	ARPC4	ADAMTS2	AP4E1	ANOS1	C2	MVD	DGKH	ACTR1A	AGAP1	COLGALT1	CYTOR	ADGRE2	BTN2A2	OGFRL1	AKR1B1	RAP2A	ITGB3	ARL2BP	ANKIB1	AP4B1
27	SGCB	BSDC1	ASB7	ADAMTSL4	APMAP	ANTXR1	CAD	MVK	DNAJA1	ACYP1	AGFG1	COQ8A	EBNA1BP2	ADGRE5	C11orf1	OXA1L	AKR1C1	RIOK3	KIAA1586	ARRB1	ANKLE2	AP5M1
28	SH3D19	BSG	ATF7	ADAT1	ARF3	ANXA4	CAMK2D	MYLIP	DNAJB4	ADA	AHSA1	CTPS1	EEF1E1	ADO	C11orf95	PAG1	AKR1C2	RWDD2B	KITLG	ATG9A	ANKRD17	APOBEC3F
29	SLC12A5-AS1	BTBD9	ATP5F1C	ADCK5	ARHGAP10	AP1AR	CCDC126	NSDHL	DYNC1LI2	ADCY6	AHSA2P	DDX10	EIF5A	ADRA2B	C16orf45	PCCB	AKR1C3	SAMD14	LAPTM4B	ATP13A1	ANKRD36	APTR
30	SLC25A5-AS1	C19orf24	ATP5MC1	ADCY3	ARHGEF7	AP1B1	CCDC174	OTUD3	EFHD2	ADGRD1	AIDA	DDX31	ELOC	ADSS	C7orf31	PDHB	ALDH18A1	SLC17A5	MARCO	ATP6V1G1	ANKRD36C	ARL4D
31	SNHG28	C1orf54	ATP5MC2	ADGRL1	ARL2	AP5B1	CD109	PIGG	ELF4	ADK	AK3	DKC1	EMG1	AFAP1L1	CBX3	PEX12	ALDH1L2	SLC2A1	ME3	ATP7A	ANKRD40	ARMC5
32	SNX22	C2CD3	ATP5MD	ADH5	ARPC3	APOO	CD74	PIK3R3	ELMO2	AES	AKR1E2	DPH2	EZH1	AFG3L2	CCDC84	PSEN1	ALDH3A2	SLCO4C1	MMP10	ATP9B	ANKRD52	ARMCX5
33	SNX32	C8orf76	ATP5ME	ADIRF	ASCC3	APPBP2	CDAN1	PKD2L1	FAM111A-DT	AFG1L	AKT1	EARS2	FARSA	AFTPH	CCDC88A	PTMA	ALG10	SNTB1	MMP3	B3GALT6	ANO6	ASB3
34	SPAG5-AS1	CAMTA1	ATP5MF	ADORA1	ASNA1	APPL2	CERS2	PLK2	FLVCR2	AFMID	ALDH4A1	FAM221A	GGA3	AGAP9	CCL24	RORA	ALG13	SOAT1	MT1E	B4GALT4	AP1G1	ASF1A
35	TDRD6	CARS	ATP5MG	ADORA2B	ASXL1	ARFIP1	CERS4	PYHIN1	FNDC5	AGAP3	ALG10B	FARSB	GGCT	AHI1	CD164	RUNX1	ALG2	SPIRE1	MT1F	BAG1	APC	ASTN2
36	TM4SF19-AS1	CBL	ATP5MPL	ADRB2	ATP5IF1	ARFIP2	CFD	RABGGTA	GDPD1	AGAP6	ANKMY1	FOXO4	GIGYF1	AIFM3	CD1B	SDHA	ALG6	STT3B	MT1G	BAG5	API5	ATP7B
37	TMEM202-AS1	CCDC124	ATP5PB	ADSL	ATP6AP1L	ARGLU1	CHD1L	SC5D	GIMAP1	AGFG2	ANTXR2	FRAT1	HPRT1	AIG1	CD1C	SDHC	ALG9	TOR3A	MT1H	BAIAP2-DT	APOC1P1	ATXN7L2
38	VIM-AS1	CCNC	ATP5PD	ADSSL1	ATRAID	ARHGAP25	CHMP2B	SCG3	GIMAP2	AGGF1	AP3M1	GALNT2	ILF2	AK1	CD300C	SGTB	ALKBH1	TP53	MT1L	BCAP29	APOOL	B4GALT3
39	ZNF414	CD63	ATP5PF	AFG3L1P	AUP1	ARL5A	COL6A1	SLC25A43	GK	AGPAT3	APOBEC3A	GCFC2	JADE2	AK5	CD300LB	SNRNP25	AMDHD1	TTC38	MT1M	BICRAL	AQR	B9D1
40		CEP192	ATP5PO	AGBL5	B3GALT4	ARMCX1	COL6A2	SMPDL3A	GOLPH3L	AGRP	APOL6	GFM1	JMY	ALCAM	CD3EAP	SNX19	AMOTL1	UBE2G1	MT1X	BNIP1	ARCN1	BCDIN3D
41		CEP250	ATP6	AGK	BABAM1	ARSD	COMMD5	SNAI3-AS1	GORASP2	AHDC1	ARHGAP24	GPR180	KDM4B	ALDH2	CDKN2AIPNL	SPART	ANGPTL4	VPS53	MT2A	BRD9	ARF5	BCL2L13
42		CHCHD1	ATP6V0B	AGTPBP1	BAD	ASGR1	COPZ2	SQLE	GSR	AHR	ARHGEF5	GRAMD2B	KIAA0319L	ALDH5A1	CERK	STAT2	ANKDD1A	YY1	NKG7	BUD31	ARFGEF1	BCS1L
43		CHMP2A	ATP6V1F	AHCY	BCKDK	ASIC1	CPQ	SREBF1	GTSF1	AHRR	ARID3A	GRK6	KLHL24	ALDOA	CFL1P1	THOC3	ANKRD10	ZFAND4	NLRP3	C11orf58	ARFGEF2	BMP8B
44		CIAO2B	ATPAF2	AHCYL2	BIN1	ASTE1	CPSF1	SREBF2	GUCD1	AIFM1	ARID5A	GRWD1	LAMB2	ALDOC	CHCHD10	TP53I3	ANKRD9		NPTN	C12orf29	ARHGAP1	BMPR1A
45		CIPC	ATXN2L	AIMP1	BLCAP	ATG10	CREG1	VNN2	HAMP	AKAP1	ARL8B	HDAC5	LAMC1	ALOX15B	CHST7	TREM2	ANKS6		NRCAM	C1orf109	ARHGAP21	BOK
46		CLTB	BANF1	AIMP2	BLOC1S1	ATG4D	CST3	ZNF143	HEG1	AKIP1	ARMT1	IFITM10	MKNK2	ALPK3	CHTOP	TUFM	ANLN		PAM	C1orf131	ARHGAP5	BSCL2
47		CLTC	BCAP31	AK4	BLVRB	ATN1	CTNNBL1	ZNF677	HSPA1B	AKT1S1	ASNSD1	IFT27	MLX	ALPL	COQ7	TWF1	ANP32B		PAPSS2	C1orf43	ARHGDIB	C10orf25
48		CMPK1	BCL2L12	AKAP10	BRI3	ATP6AP1	CTSA		HSPA5	AKT3	ATE1	IQSEC2	MORF4L2	ALS2	COQ9	UNG	ANP32E		PARP8	C7orf26	ARHGEF12	C10orf55
49		CNPY2	BRD1	AKAP7	BUD23	ATP8A1	CTSF		HYOU1	AKTIP	ATF1	IRF3	MRPL15	AMD1	COX5B	USP36	ANXA2P2		PCSK5	CAPN5	ARID1A	C10orf88
50		CNTRL	BRPF3	AKIRIN1	C12orf49	ATP8B1	CUL7		INPP5D	ALAD	ATG12	ISG20L2	MRPL39	AMDHD2	CPEB3	WAC	AP5Z1		PROKR1	CASC3	ARID2	C11orf24
51		COA3	BTF3	AKIRIN2	C20orf27	ATP8B3	CYB5R4		KBTBD7	ALDH1A1	ATP23	JPT2	MRPS16	AMY2B	CPNE6	WHRN	APLP2		QPCT	CCDC59	ARID5B	C12orf73
52		COMMD1	BUD13	ALDH1B1	C2CD2	ATRN	DAZAP2		KCTD13	ALDH3B1	ATP2B1	KIAA2013	MRPS22	AMZ2	CPSF4	WSB1	APOBEC3B		SERPINA1	CCDC6	ARL16	C15orf41
53		COP1	C12orf10	ALG12	C6orf226	AXL	DGKZ		KCTD3	AMACR	ATP6V0E2	KLC4	NME1	AMZ2P1	CTNNAL1	WWC2	ARAF		SLC24A3	CCDC90B	ARL5B	C16orf91
54		COPS5	C15orf61	ALK	CAMLG	AZI2	DNAJC15		KIF1B	AMIGO1	ATP6V1B2	LDB1	PA2G4	ANKEF1	CUX1	XRCC1	ARF4		SLC39A7	CCZ1	ARMCX4	C17orf97
55		COPS9	C17orf51	ALKBH6	CAMSAP1	B3GNT7	DOCK3		KLHL7	AMPD3	ATP6V1C1	LRWD1	PHF12	ANKRA2	DDX43	ZEB2	ARFGAP1		SMOX	CD46	ARPC2	C18orf32
56		COX7A2L	C18orf21	ALOX5	CAPG	B3GNT9	DOP1B		LDLRAD4	ANAPC7	B3GNT2	MKRN1	PHF2	ANKRD13C	DHRS13	ZNF655	ARG2		SNX25	CD84	ARPC5	C19orf44
57		CREB3L2	C19orf53	ALOX5AP	CAPNS1	B4GALT2	DTX1		LGALS2	ANKRD12	B3GNT5	MPHOSPH10	PIGU	ANKRD26	ECSIT	ZXDB	ARHGAP11A		STAC	CDK4	ARPP19	C1orf74
58		CRYBB2P1	C19orf70	ALPK1	CAPRIN1	BABAM2	DUSP22		LGR4	ANKRD27	BAALC	MPST	PVT1	ANKRD29	EIPR1		ARHGAP17		TDO2	CDK5RAP3	ARRDC1-AS1	C2orf27A
59		CSNK2B	C1orf174	ALYREF	CASP6	BASP1	DYNC1LI1		LILRB4	ANKRD33B	BATF2	MRPL3	RAB1A	ANKRD36B	ENTPD4		ARHGAP19		TIMP1	CETN3	ARV1	C2orf49
60		CSTF1	C1orf35	AMIGO2	CAT	BCAR1	DZIP3		LOC284454	ANKRD49	BCKDHB	NAPRT	RAN	ANKRD6	ERCC1		ARHGAP33		TMEM236	CHMP4B	ASAP1	C4orf48
61		CYB561D2	C8orf59	AMMECR1	CBX3P2	BCAR3	EFNB1		LPAR1	ANKS3	BCL2L2	NAT10	RAP1GDS1	ANKRD63	ERN1		ARHGEF39		TSPYL1	CHMP5	ASH1L	C5orf17
62		DAD1	C9orf16	AMMECR1L	CBY1	BFAR	EIF4E2		MANF	ANO8	BDNF-AS	NCBP1	RBM8A	ANO5	ESRRA		ARHGEF9		USP39	CIRBP	ASXL2	C5orf30
63		DENND6A	CABIN1	AMZ1	CCDC115	BMP2K	EMP3		MAP4K1	ANO9	BEX3	NCL	SAAL1	AOC1	EXOC2		ARIH2		VCAN	CMTM4	ATF2	C6orf136
64		DGUOK	CBWD1	ANAPC4	CCDC32	BRF1	EPB41L5		MBOAT7	AP1G2	BIRC7	NETO2	SCFD2	AP3D1	EXOSC5		ARL11		ZNF337	CNOT1	ATF6	C9orf66
65		DNAJC30	CC2D1B	ANG	CCM2	BRICD5	EPRS		MECP2	AP1S1	BISPR	NFATC1	SEPHS1	AP3M2	FAAH		ARMCX6		ZNF558	COA4	ATF7IP	C9orf85
66		DNMT1	CCDC25	ANGPT4	CCS	BTBD6	ERP44		MEST	AP1S2	BMP2	NISCH	SFXN4	AP3S2	FADS3		ARMH3		ZNF761	COA6	ATG2B	CA11
67		DOCK10	CCDC58	ANKMY2	CD1D	BTN2A3P	ESYT2		MIDN	AP3B1	BOLA1	NMD3	SLBP	APBA1	FAM102A		ASF1B			COG5	ATG5	CA5B
68		DYNC1I1	CCNB1IP1	ANKRD1	CD300A	C11orf54	ETNK2		MITF	AP5S1	BPGM	NOB1	SLC35E2A	APBB2	FAM20C		ASH2L			COPA	ATL3	CABLES2
69		DYNLRB1	CCNK	ANKRD11	CD81	C12orf4	EVL		MTA2	APBA3	C11orf49	NOC3L	SLC39A13	APH1A	FAM217B		ASPM			CPNE3	ATM	CANT1
70		EDF1	CD151	ANKRD42	CDC27	C12orf57	FAM118B		MYD88	APEH	C12orf45	NOLC1	SNRPA1	APIP	FAM89B		ATAD2			CPSF2	ATP10D	CAPN10
71		EGFL7	CDC37L1	ANKS1A	CDC73	C15orf40	FAM131B		NAB2	APOBEC3G	C15orf39	NOP58	SP3	APOL1	FARP1		ATAD5			CRY1	ATP11A	CAPN10-DT
72		EIF2B4	CELSR1	ANKZF1	CDK5RAP1	C16orf54	FAM133B		NIPAL3	APOBR	C16orf58	NPEPPS	SYK	AQP9	FBP1		ATG7			CSTB	ATP11B	CATSPER2
73		EIF3G	CENPX	ANP32A	CEP164	C19orf12	FAM20A		NIPSNAP3A	APOL3	C16orf86	NRAS	SYNGAP1	ARAP3	FBXL2		ATIC			CTDSP2	ATP11C	CBWD2
74		EIF3H	CERS6	ANPEP	CETN2	C19orf47	FAM83H		NOTCH3	ARHGAP15	C19orf66	NUDT15	TIMM10	ARFGEF3	FH		ATMIN			CUL9	ATP13A3	CBWD5
75		ELOF1	CFL1	ANXA6	CHMP1A	C3AR1	FCER1G		NUDT16P1	ARHGAP22	C1orf123	OSBPL5	TIMM50	ARHGAP23	FKBP1A		ATOX1			D2HGDH	ATP5F1E	CCDC130
76		EMC7	CHCHD2	ANXA9	CHPT1	C3orf14	FCGRT		NYNRIN	ARHGAP30	C1orf21	OTUD6B	TMX2	ARHGAP27P1	FMNL2		ATP8			DAP3	ATP6AP2	CCDC138
77		EMILIN2	CHCHD5	AP1S3	CIB1	C6orf120	FJX1		OSGIN1	ARHGAP31	C1orf50	PAICS	TP53INP1	ARHGAP5-AS1	GALNT3		ATRIP			DBT	ATR	CCDC142
78		ENY2	CLCA4-AS1	AP2A2	CISD3	C7orf43	FLNA		OSGIN2	ARHGEF10L	C21orf91	PELI3	TPM4	ARHGEF1	GCLC		ATXN7L3B			DCAF10	ATRX	CCDC154
79		ERI3	CLCN6	AP4M1	CLEC2B	CA5BP1	FLRT2		PCED1B-AS1	ARHGEF17	C5AR1	PGPEP1	TPMT	ARHGEF19	GDPD5		AURKA			DCUN1D5	ATXN10	CCDC17
80		FAM135A	CLNS1A	AP4S1	CLUH	CADM1	FOCAD		PCYT1A	ARHGEF28	C6orf163	PIGW	UBE2I	ARHGEF2	GPC1		AURKB			DDX17	ATXN1L	CCDC183-AS1
81		FAM173A	CLPTM1L	APBB1	CNPY3	CALCRL	FOLR2		PDCD6IP	ARID4B	C7orf50	PINK1	USP9X	ARHGEF37	GSN		B3GLCT			DDX19A	ATXN7L1	CCDC24
82		FAM174A	CNOT7	APBB1IP	CNST	CAPZA2	FPR1		PDE6B	ARL13B	CALHM2	PLOD1	VAV2	ARL14EP	GSTO1		BACH1			DENND4A	ATXN7L3	CCDC61
83		FNTA	COA1	APBB3	COL4A2-AS2	CAPZB	FRA10AC1		PDGFA	ARL3	CARD9	PNPLA7	VDAC1	ARL15	GYPC		BAG6			DENND4C	AURKAIP1	CCDC66
84		FXYD5	COMMD4	APH1B	COMMD7	CARD11	FUCA1		PHLDA2	ARL6	CASK	PNPT1	VDAC2	ARMC8	HDX		BARD1			DIP2A	AVEN	CCDC7
85		GABARAPL2	COMMD6	APOBEC3C	COMT	CARS2	GALNT7		PITRM1	ARMC10	CASP5	POGLUT1	WASHC2C	ARMCX2	HK3		BBS7			DNAJC2	AVL9	CCDC96
86		GADD45GIP1	COPRS	APOL2	COPE	CAVIN2	GBGT1		PLCG1	ARMCX3	CBR4	POLR1B	YPEL2	ARRDC1	HLA-F-AS1		BCAT2			DNAJC8	B3GALNT2	CCNB3
87		GBF1	COPS3	APTX	COPS6	CAVIN3	GGPS1		PLTP	ARNTL2	CC2D1A	PPIL1	ZBTB3	ARRDC2	HM13		BCL10			DOCK11	B3GNTL1	CCT6P1
88		GHITM	COPS7A	ARAP2	COX14	CCDC112	GOLGA2		PON2	ARSB	CCDC117	PPM1A	ZBTB44	ARRDC3	HMBS		BCLAF1			DOCK8	BAZ1B	CDC14B
89		GLA	COPZ1	ARF6	CPNE1	CCDC12	GRN		PTBP1	ARSK	CCDC191	PPM1G	ZDHHC7	ARSA	HMCES		BCOR			DOP1A	BAZ2A	CDC26
90		GLUD2	COX1	ARFGAP2	CPT1A	CCDC122	GTF2B		PTPN12	ASB1	CCDC30	PPP2R1B	ZKSCAN8	ARSG	HMG20B		BDH1			DPP9	BAZ2B	CDK11A
91		GMPPA	COX2	ARFGAP3	CSK	CCDC157	GTF3C2		PXMP4	ASL	CCDC78	PRKD2	ZNF449	ASB16-AS1	HOPX		BET1L			DPY19L4	BCL9L	CDK11B
92		GNE	COX3	ARFRP1	CSNK1A1	CCDC170	HEBP1		RAB22A	ASPHD2	CCDC88B	PRX	ZNF706	ASB2	HSD3B7		BHLHE40-AS1			DSTYK	BCORL1	CDK16
93		GTF2H5	COX4I1	ARHGAP12	CTDNEP1	CCDC43	HEXA		RABEPK	ASRGL1	CCHCR1	PUM3	ZNF740	ASB6	HTRA3		BIN3			DUSP12	BCR	CEP112
94		GTF2I	COX5A	ARHGAP18	CTSH	CCDC57	HEXB		RASGRP3	ASS1	CCL20	RDH10		ASPHD1	IKZF5		BIRC5			DYNLL1	BDH2	CEP19
95		GTF3C1	COX6A1	ARHGAP20	CUEDC2	CCR1	HEXIM1		RCAN1	ATF5	CCL5	RFNG		ATAD1	IRF8		BLM			DYNLT1	BDP1	CEP295NL
96		GTF3C3	COX6B1	ARHGAP27	CUTA	CCRL2	HLA-DMA		RCE1	ATF7IP2	CCL7	RFTN1		ATF3	IRF9		BLOC1S2			EGLN2	BEX4	CEP76
97		GUK1	COX6C	ARHGAP35	CYB5D2	CCT6P3	HLA-DPA1		RDX	ATG16L1	CCL8	RGL2		ATG14	ITGB2		BLOC1S3			EI24	BICRA	CEP95
98		HAGH	COX7A2	ARHGAP45	CYBA	CD14	HLA-DPB1		RNF41	ATP13A2	CCR5	RING1		ATG4B	ITM2C		BORA			EIF1	BIRC6	CFAP44
99		HCFC1	COX7B	ARHGAP6	CYTH2	CD163L1	HLA-DQA1		RRP1	ATP2A3	CD226	RPIA		ATL1	KATNB1		BORCS7			EIF1AX	BLVRA	CHAMP1
100		HCG11	COX7C	ARHGAP9	CYTL1	CD180	HLA-DQB1		RYK	ATP2C1	CD27-AS1	RRS1		ATL2	KCNJ10		BRCA1			EIF2AK4	BMPR2	CHMP4A
101		HDAC6	COX8A	ARIH1	DAG1	CD200R1	HLA-DQB2		SAMD4B	ATP6V1E2	CD274	RXYLT1		ATP1B1	KCTD15		BRCA2			EIF2B1	BMS1	CHRNE
102		HDAC8	CRKL	ARL1	DCXR	CD209	HLA-DRA		SBF1	ATXN1	CD300E	SAFB2		ATP1B4	KIAA2026		BRD4			EIF2S2	BOD1L1	CKMT2-AS1
103		HEATR5B	CSTF2T	ARL10	DDOST	CD28	HLA-DRB1		SEC24C	ATXN3	CD36	SAP30L		ATP6V1D	KIF17		BRD7			EIF3J	BORCS6	CLDN15
104		HERC2	CWC15	ARL4A	DDX3X	CD302	HLA-DRB5		SEC61A1	AUH	CDC14A	SDAD1		ATP6V1E1	KIF3A		BRF2			EIF4EBP2	BPTF	CLP1
105		HINT1	CWC25	ARL6IP1	DDX60L	CD38	HLA-DRB6		SERPINB6	AUTS2	CDC42EP3	SERINC3		ATP6V1H	LBR		BRI3BP			EIF4G3	BRAF	CNTNAP1
106		HSBP1	CYC1	ARMC1	DHX33	CD4	HOTAIRM1		SLAIN2	AVPI1	CDCP1	SESN1		ATP8B2	LGALS9		BRIP1			EIF5B	BRWD1	COG2
107		HSD17B12	CYTB	ARMC2	DHX36	CD83	HSPG2		SLC12A8	AZIN1	CDK10	SIDT2		ATP9A	LINC01134		BUB1			EIF6	BTAF1	COG8
108		HTT	DARS	ARMC6	DHX57	CD93	IFNLR1		SLC3A2	AZIN1-AS1	CDKAL1	SLC20A1		AXIN1	LINC01160		BUB1B			ERAP1	BTBD19	COIL
109		IER3IP1	DCTN1	ARMC7	DHX9	CDC37	IKZF2		SLC7A11	B3GNT8	CDV3	SLC22A15		AZU1	LINC01184		BUB3			ERV3-1	BTBD7	COL15A1
110		IGF2R	DCTN3	ARNT	DMAP1	CDC42EP1	IL10RB		SMG5	B4GALT1	CEBPA	SLC25A16		B4GALT6	LINC01827		C14orf119			ESF1	C10orf143	COMMD2
111		IGSF10	DEAF1	ARNTL	DPM3	CDK5RAP2	INTS3		SNCA	B4GAT1	CEMIP2	SLC27A1		B4GALT7	LINC02185		C17orf53			ESS2	C11orf71	COX10-AS1
112		INTS1	DECR1	ARPIN	ECH1	CDKN2AIP	ITGA6		SORL1	BACE1	CHCHD7	SLC35F2		BACE2	LINC02345		C18orf54			EXOC4	C11orf74	CPSF6
113		ISY1	DENND4B	ARRB2	EFL1	CEBPD	ITGB1		SPATA6	BAG4	CHORDC1	SLC6A8		BAG3	LMO4		C19orf48			FAM160B1	C16orf70	CPTP
114		JTB	DGAT1	ARVCF	EIF2D	CEBPG	ITM2B		SRPRA	BANP	CHUK	SNX33		BAK1	LOC102724297		C19orf57			FAM214A	C18orf25	CRYGS
115		KANSL2	DGKD	ASAP2	EIF3F	CENPV	ITPKB		STK17A	BATF	CISH	SRSF10		BAP1	LPCAT2		C1orf112			FAM50A	C1D	CSKMT
116		KIAA1107	DGKQ	ASB13	ELOB	CEP120	JHY		SURF4	BATF3	CKB	SSH3		BAX	LYZ		C1orf115			FAM91A1	C1orf53	CTC-338M12.4
117		KIAA1958	DHRS7B	ASB8	EMC4	CEP70	KCNA2		SYVN1	BBOF1	CKLF	STRN4		BBX	MAP7D3		C1orf56			FIP1L1	C2orf42	CTDP1
118		KLHL15	DHX32	ASCC2	ENTPD1-AS1	CFAP36	KCNQ1		TCEAL3	BCL3	CLCC1	SYNCRIP		BCAT1	MDH1		C21orf58			FRY	C4orf3	CTH
119		KTI12	DNAH1	ASGR2	EPG5	CHD3	KIF27		TCEAL4	BID	CLDND1	TBC1D17		BCL2L11	METRN		C3			FSTL1	C9orf78	CTSW
120		KXD1	DNAJC5	ASIP	ETFA	CHIC1	KIN		TCF7L2	BIRC2	CLVS1	TBC1D24		BCL7A	METTL6		C3orf62			FUK	CACUL1	CTU1
121		LEMD3	DNM2	ASPSCR1	ETFB	CHST14	KLK4		TGFBR2	BIRC3	CMPK2	TCF7		BCL7B	MIA3		C4orf33			GALNT10	CAMKMT	CYP2R1
122		LINC00863	DNPH1	ATAD2B	EVA1B	CIDEB	KRCC1		TMC8	BMT2	CMTM3	TCFL5		BCLAF3	MICB		C4orf46			GANC	CAMSAP2	DCAF16
123		LSM10	DOCK9	ATAD3A	EXOSC1	CLEC4A	KTN1		TMEM119	BOD1	CMTR1	TENT5A		BHLHE40	MLXIPL		C5			GAS2L3	CAMTA2	DCAF4L1
124		LSM12	DPAGT1	ATAD3B	EXTL3	CLEC7A	L3MBTL4-AS1		TMEM132A	BOP1	COQ5	TES		BICDL1	MMP7		C5orf34			GLG1	CAND1	DCUN1D2
125		LSM6	DPH5	ATAT1	F11R	CLHC1	LAMP2		TMEM214	BORCS8	COX11	TEX10		BIN2	MMP9		C5orf56			GLRX3	CARD8-AS1	DDHD2
126		LSM7	DRAP1	ATF4	FAH	CMAHP	LGALSL		TMSB4X	BRAP	COX15	TGDS		BLNK	MPC1		C9orf40			GMIP	CASP8	DDTL
127		MALAT1	DRG1	ATG101	FAM13B	CMKLR1	LIG3		TRIM6	BTG2	CPNE9	TMEM168		BLOC1S5	MPC2		C9orf64			GOLGA7	CASP8AP2	DDX27
128		MAP3K14	DUBR	ATG16L2	FAM234A	CMTR2	LINC00680		TSPAN33	BTN2A1	CRK	TMEM198B		BLZF1	MPDU1		CACNB3			GOLIM4	CCDC127	DDX47
129		MCRIP1	DUSP23	ATG2A	FBXL14	COASY	LINC01547		TXNRD1	C12orf43	CRNDE	TOE1		BMF	MRPL24		CALM3			GPRIN3	CCDC144A	DFFB
130		MED11	DYNC2LI1	ATG4C	FBXL15	COG1	LMLN		UBA6-AS1	C14orf93	CSNK2A2	TPRG1L		BOLA3-AS1	MRPL37		CAMP			GRK2	CCDC144B	DHPS
131		MED19	ECHS1	ATP10A	FBXO45	COX10	LMNA		UBE2D2	C15orf48	CXCL10	TRA2B		BRMS1L	MRPL40		CARD19			GTF2A2	CCDC167	DHRS4-AS1
132		MED31	ECI1	ATP6V0A1	FBXO7	COX18	MAOA		UBE2J1	C16orf87	CXCL11	TRMT6		BRPF1	MTMR8		CASP2			GTF2E2	CCDC186	DHX35
133		MHENCR	EDC4	ATP6V0A2	FBXW11	CR1	MAP3K11		UBTD2	C1GALT1	CXCL9	TSC22D4		BST1	MYLK		CASTOR3			GTF3C6	CCDC28A	DIABLO
134		MIEN1	EEF1A1	ATP6V0D1	FEZ2	CRLF3	MAP3K13		VAMP1	C3orf38	CYP1B1	TWISTNB		BTBD1	MYO10		CATSPER1			H3F3B	CCDC82	DNAJA2
135		MOV10	EEF1AKMT1	ATP6V0D2	FIBP	CRTAM	MAP3K3		WASL	C5orf15	DALRD3	UBE4B		BTBD10	NAA10		CBR1			H6PD	CCDC88C	DNAJC18
136		MPRIP	EEF1B2	ATP8B4	FKBP1B	CRYBB1	MBD4		WDR6	C5orf24	DAPK3	UCK2		BTBD2	NBPF15		CBX5			HCN3	CCDC93	DNAJC21
137		MRFAP1	EEF1D	ATPAF1	FKBP2	CRYZ	MFSD6		ZCCHC2	C8orf37	DCAF15	UTP14A		BTBD3	NCLN		CCDC14			HEATR5A	CCNQ	DNAL1
138		MRGBP	EHBP1L1	AVIL	FKBP8	CSAD	MFSD8		ZFP36L2	C9orf72	DCP1A	UTP15		BTN3A2	NDUFB6		CCDC15			HERC3	CCNT1	DNM1
139		MRPL52	EIF1AY	B4GALT5	FKTN	CTDSPL	MPZL3		ZNF419	CACYBP	DCUN1D3	UTP4		BTN3A3	NDUFB9		CCDC150			HIGD1A	CCSER2	DOHH
140		MRPS18A	EIF2B2	BAG2	FLNB	CTNND1	MVP		ZNF43	CALCOCO1	DDX58	WARS2		BTRC	NDUFS8		CCDC18			HNRNPD	CDA	DPH6
141		MRPS2	EIF3D	BAHCC1	FLOT1	CTSK	MYNN		ZNF431	CALCOCO2	DDX60	WDR12		BZW1	NRGN		CCDC34			HNRNPDL	CDC34	DTNA
142		MTMR6	EIF3E	BAMBI	FLVCR1	CTTNBP2	NACC2			CAMK1G	DECR2	WDR91		C11orf21	NUMBL		CCDC47			HP1BP3	CDC42BPA	DUS4L
143		MUL1	EIF3K	BAZ1A	FNIP2	CUL1	NARS			CAMKK1	DENND1C	WDTC1		C11orf45	NUP54		CCDC69			HSP90AA1	CDC42BPB	DUSP28
144		MYH9	EIF3L	BBC3	FRMD4B	CXCL12	NDE1			CAMKK2	DGCR11	XAB2		C11orf80	OXNAD1		CCDC77			HSPE1	CDC42SE1	DXO
145		MYL12B	ELAC1	BBS10	FRMD8	CXCL16	NDN			CAPN11	DGKE	ZCCHC24		C12orf60	PABPC1		CCL28			IFT140	CDK12	E4F1
146		NAA20	ELOVL1	BBS12	FYCO1	CXXC5	NDUFS1			CAPN15	DGLUCY	ZER1		C12orf65	PAPSS1		CCNA2			IFT172	CDK13	EBLN2
147		NAXE	ELP5	BBS2	FZD6	CYREN	NINJ1			CAPN2	DHRS3	ZNF131		C12orf76	PAQR5		CCNB1			IGF1R	CDK17	ECE2
148		NBDY	EMC8	BBS4	G6PC3	CYSLTR2	NOP9			CAPRIN2	DIAPH2-AS1	ZNF385A		C14orf28	PDHA1		CCNB2			IKZF1	CDYL2	ECHDC3
149		NDUFA11	ENO1	BBS5	GCNT4	CYSTM1	NUCB2			CAPS	DIP2B	ZNF77		C16orf72	PDK1		CCNE1			IMP3	CELF1	EEF1AKMT2
150		NDUFAF3	ENTPD3-AS1	BBS9	GEMIN4	CYTIP	OXLD1			CARD14	DMWD			C17orf80	PEMT		CCNE2			INPP5F	CEP104	EID2
151		NDUFB4	EPC2	BCAS2	GINM1	DAGLA	P4HA1			CARD16	DNAJB11			C19orf25	PGK1		CCNF			INPPL1	CEP135	EIF1B-AS1
152		NELFE	ERAL1	BCAS3	GIPC1	DCAF12	PANK2			CARHSP1	DNAJB12			C19orf38	PHF13		CCNI			INSR	CEP162	EIF2S3
153		NENF	ERH	BCCIP	GMPR2	DCBLD1	PCNP			CASP1	DNAJC25			C19orf54	PHOSPHO1		CCP110			INTS12	CEP170	EIF3C
154		NGDN	ERVK13-1	BCL11A	GNA13	DDIT3	PDE3B			CASP10	DPH3			C1orf159	PLPP1		CCPG1			INTU	CEP290	EIF5AL1
155		NKAPL	EVC	BCL2L1	GNAI2	DDX20	PEG3			CASP4	DPP3			C1orf198	PNMA1		CD6			IPO8	CEP295	ELMO3
156		NOMO2	F8A1	BCL9	GNB2	DERL1	PHKA2			CASP9	DSE			C1orf226	PPFIBP2		CD82			IRF2BPL	CEP350	ELOA-AS1
157		NOSIP	FAHD1	BEND3	GPKOW	DHX34	PHKG2			CASZ1	DTX3L			C2orf69	PPP1R14B		CDC16			ITGB4	CEP85L	ELP3
158		NPTN-IT1	FAM104B	BHLHB9	GPS1	DIPK2A	PIBF1			CBSL	EAF1			C2orf92	PPP2R5A		CDC20			KARS	CFAP298	EMC9
159		NSFL1C	FAM162A	BHLHE41	GPSM3	DMAC2	PIEZO1			CBX4	EEF2K			C6orf62	PPWD1		CDC25A			KHNYN	CFAP97	ENDOV
160		NUBP2	FAM192A	BIVM	GPX1	DMD	PIGT			CBX6	EEFSEC			C8orf44	PRLR		CDC25B			KIAA0355	CGGBP1	EP400P1
161		NUMA1	FAM193B	BLMH	GSTK1	DPYSL3	PIK3CG			CBX8	EFCAB2			C9orf139	PRMT6		CDC25C			KIAA0556	CGRRF1	ERBB2
162		NUP133	FAM204A	BLOC1S4	GSTM4	DYRK2	PLD3			CCDC102B	EHD4			C9orf3	PRPF39		CDC45			KIF13A	CH17-340M24.3	EVC2
163		OAZ1	FAM207A	BLOC1S6	GSTP1	ECD	PLEKHG4			CCDC137	EIF2AK2			CA13	PSEN2		CDC6			KIF21B	CHD1	EXOC3-AS1
164		OCRL	FAM234B	BMI1	GTF2H3	EEF1AKMT3	POLG			CCDC171	ELK1			CA2	PTBP2		CDC7			KLHL18	CHD6	FAHD2CP
165		OSER1	FAM3A	BMS1P1	GTPBP1	EFCAB14	PPP1R37			CCDC85B	ELMOD2			CAB39	PTGS1		CDCA2			LACTB	CHD7	FAM122A
166		OST4	FAM53C	BNC2	GUF1	EIF3I	PRCD			CCL15	ELOA			CAB39L	PTOV1-AS2		CDCA3			LAMTOR3	CHD8	FAM151B
167		OSTC	FARS2	BNIP2	H2AFJ	EIF4A1	PRCP			CCL19	EPSTI1			CACNA1G	PTPN6		CDCA4			LAMTOR5	CHD9	FAM161B
168		OTULIN	FAU	BNIP3L	HADHA	ELK3	PRKAB1			CCL2	EREG			CALM1	PWP2		CDCA5			LEPR	CHERP	FAM200A
169		PAIP2	FBL	BRAT1	HADHB	EMBP1	PRKX			CCL3	ERG28			CALU	RAB11FIP4		CDCA7			LGALS1	CHID1	FAM222A
170		PARVB	FBXO11	BRD2	HCFC1R1	EMC6	PRPF18			CCL4	ERICH1			CAMK1D	RAB40C		CDCA8			LNPK	CHKB-DT	FAM57A
171		PAXIP1	FIS1	BRD3OS	HDAC3	EML3	PRXL2C			CCL4L2	ETS2			CAMK2B	RAMP1		CDH1			LOC100506585	CHM	FAM76A
172		PCNT	FKBP14	BRD8	HEATR1	ENOX2	PSD4			CCNL1	EWSR1			CAMK2G	RANBP10		CDIP1			LOC101927752	CHMP6	FAM76B
173		PDAP1	FKBP3	BRIX1	HIBADH	ENTHD1	PSME1			CCSAP	EXTL2			CAP1	RIC8A		CDK1			LRCH4	CIAO3	FAM98B
174		PDCD2	FKBP7	BST2	HNRNPH2	ENTPD1	PSMF1			CCZ1B	F13A1			CAPN3	RIC8B		CDK2			LRP1	CIC	FBXL12
175		PDCD6	FRG1	BTD	HSBP1L1	EPB41L3	PTCD1			CD40	FABP4			CAPN7	RPAIN		CDK2AP2			LRRK1	CISD1	FBXO21
176		PDPK1	FTCDNL1	BTG1	HSD17B10	EPHB2	PXDC1			CD44	FAHD2A			CARM1	RPS6KA1		CDK9			LSM1	CKAP5	FBXO3
177		PEX1	FUNDC2	BTK	HSD17B11	ERCC6	RAB12			CD47	FAM107B			CARMIL1	RUFY2		CDKN2C			MAGOH	CLASP1	FBXO34
178		PFN1	GAPDH	BTN3A1	HSDL2	ERCC8	RAB8A			CD48	FAM161A			CARMIL3	SEMA6B		CDKN2D			MAML3	CLASP2	FBXO36
179		PHF6	GAS5	BYSL	HTATIP2	ERGIC1	RAC1			CD58	FAM172A			CASC4	SERAC1		CDKN3			MAN2A1	CLCN3	FBXO46
180		PI4KA	GEMIN6	C11orf68	HVCN1	ERP27	RAD52			CD80	FAM216A			CASS4	SETD3		CDR2			MARCH6	CLCN5	FBXW9
181		PLEKHA5	GEMIN7	C17orf58	IBA57	ETV5	RASL10A			CDC42EP4	FAM225A			CAST	SFRP4		CDT1			MARF1	CLEC11A	FIRRE
182		PLRG1	GLYR1	C1GALT1C1	ID2	EXOC1	RASSF8			CDC42SE2	FAM241A			CAV2	SH3BGRL3		CEACAM3			MAVS	CLEC16A	FITM2
183		PLXND1	GMFG	C1orf122	IFI27L2	EXOC6B	RBP1			CDCA7L	FANCF			CAVIN1	SHOX2		CEBPZOS			MED10	CLIC1	FKBP9P1
184		POLR1D	GNPAT	C1orf127	IFT52	EYA2	RFFL			CDIPT	FARP2			CBFA2T3	SIRPB1		CENPA			MED12	CLIP1	FKRP
185		POLR2C	GNS	C1orf162	IGSF3	FAM174B	RHOBTB3			CDK5	FBXL5			CBLB	SLAIN1		CENPC			MED23	CLOCK	FLJ37453
186		POLR2F	GOT1	C1orf216	IL6R	FAM185A	RHOG			CDK6	FBXO48			CBLL1	SLC16A3		CENPE			MED24	CLPP	FOXD2-AS1
187		POLR2J	GPATCH1	C1orf52	ILF3	FAM49B	RNASE1			CDK8	FBXO6			CBR3	SLC25A38		CENPF			MED30	CLPX	FUT7
188		POLR2M	GPI	C1QA	IMPA2	FAM83G	RNF130			CEBPA-DT	FBXW8			CBR3-AS1	SLC49A3		CENPH			MEGF8	CLTA	GABARAP
189		POMP	GPR107	C1QB	INTS2	FAM8A1	RNF14			CENPBD1	FGD5-AS1			CCAR2	SLC4A1AP		CENPI			MEGF9	CLUAP1	GATD1
190		PPP1R11	GRHPR	C1QC	INTS6	FASTK	RP9			CEP41	FHOD1			CCDC106	SLFN5		CENPJ			MIR3936HG	CMC1	GATD3A
191		PPP1R12B	GSS	C1QTNF6	IPO7	FBLN5	RPL13AP5			CEP63	FICD			CCDC120	SMPD5		CENPK			MITD1	CNOT3	GDPGP1
192		PPP4C	GVINP1	C20orf96	IPO9	FBXO15	RRAGC			CEP68	FKBP4			CCDC134	SNRNP35		CENPL			MLEC	CNOT6	GEMIN8
193		PPP6C	GYG1	C22orf34	ISCA2	FBXO41	RSPH3			CES2	FOSL2			CCDC146	SPRYD3		CENPM			MLF1	CNOT6L	GET4
194		PQLC3	HACD1	C22orf39	ISCU	FBXO8	SARDH			CFL2	FSD1L			CCDC149	SSH1		CENPN			MPHOSPH6	CNTLN	GGA1
195		PRDM4	HAX1	C22orf46	IST1	FCGBP	SCAMP1			CFP	FTO			CCDC153	ST6GALNAC4		CENPO			MRPL1	COG3	GIN1
196		PRDX1	HDAC4	C2CD2L	ITFG1	FCGR1B	SCPEP1			CGAS	GATC			CCDC159	STYXL1		CENPP			MRPL18	COMMD10	GMDS
197		PRDX5	HDDC2	C2CD5	JOSD2	FCGR2A	SDCBP			CHCHD6	GBP5			CCDC162P	TAF4B		CENPQ			MRPL21	COMMD3	GMDS-DT
198		PRPF8	HDDC3	C2orf68	KCTD17	FCGR2C	SELENOT			CHD4	GGCX			CCDC26	TBC1D10B		CENPS			MRPL32	COMMD8	GNAI1
199		PRR13	HIGD2A	C2orf76	KDELR1	FCGR3A	SERPINB1			CHST2	GGTA1P			CCDC50	TCHH		CENPU			MRPL50	COMMD9	GNAL
200		PRRC2A	HIKESHI	C3orf18	KDM1B	FCGR3B	SERPINF1			CIAO2A	GID4			CCDC71	TGFA		CENPW			MRPS18C	COMTD1	GOLGA8B
201		PSENEN	HSPA14	C5AR2	KHSRP	FDXACB1	SKIV2L			CIAPIN1	GJB2			CCDC9	TIE1		CEP128			MRTFB	COPS4	GPR89B
202		PSMA1	HSPB1	C5orf51	KIF2A	FGL2	SLC15A4			CLCN2	GLE1			CCDC91	TIPARP		CEP152			MTMR12	COQ10A	GPRC5D-AS1
203		PSMA2	HTRA2	C6orf203	KIF3B	FGR	SLC1A2			CLDN23	GLYCTK			CCDC92	TLN2		CEP170B			MYO15B	COQ6	GRK4
204		PSMA3	HYI	C6orf47	KLC1	FHL3	SLC25A15			CLDN7	GMPR			CCL22	TMEM102		CEP55			MYO18A	CPD	GSTM2
205		PSMA4	IDH3G	C6orf48	LAMTOR1	FKBP9	SLC35C1			CLEC19A	GNB1			CCNA1	TMEM121B		CEP57L1			MZF1	CPEB2	GTF2H2C
206		PSMA5	IFFO2	C6orf89	LAMTOR4	FKBPL	SLC39A10			CLEC4D	GNGT2			CCND1	TMEM147-AS1		CEP72			NAGK	CPEB4	GTF3C5
207		PSMA7	IFI27	C8orf33	LAPTM4A	FPR3	SLC41A1			CLEC4E	GPA33			CCND2	TMEM268		CEP78			NCKAP1L	CPED1	GTPBP10
208		PSMB1	INTS6L	C8orf58	LHPP	FRMD4A	SLC43A1			CLEC5A	GPD2			CCND3	TRAF3IP2		CEP83			NCOA7	CPLANE1	GUSBP1
209		PSMB2	IP6K1	C8orf82	LIMA1	FUBP3	SNAPC1			CLIC2	GPR85			CCNH	TRAPPC2L		CEP89			NCOR1	CRACR2A	GXYLT2
210		PSMB3	ITPA	CAAP1	LIN7B	FUT8	SNORD104			CLIC4	GTPBP3			CCNY	TRIM8		CES1			NDUFAF2	CRCP	HACD4
211		PSMB4	KCTD20	CABLES1	LINC00504	FZD1	SNRPN			CLINT1	HAUS4			CCNYL1	TRMT10B		CHAC2			NFATC3	CREBBP	HAL
212		PSMB5	KDM2A	CACFD1	LINC00630	FZD2	SOCS7			CMIP	HAUS8			CD1A	TRNP1		CHAF1A			NHSL1	CREM	HARS2
213		PSMB6	KDM4C	CACNA2D4	LINC00847	G6PD	SPATA18			CNIH3	HCAR2			CD276	TRPM8		CHAF1B			NIT2	CRIPT	HELQ
214		PSMB7	KDM5C	CACNB1	LINC01146	GADD45A	SPATS2			CNN2	HCAR3			CD2BP2	TTN-AS1		CHEK1			NMI	CRLS1	HERC2P3
215		PSMC1	KDM5D	CACTIN	LMAN2	GAL3ST4	SPINT1-AS1			CNOT11	HELZ2			CD320	TXLNGY		CHEK2			NOC4L	CRYBG3	HIST1H2BC
216		PSMC2	KIFC3	CALM2	LMTK2	GALC	SPN			COBLL1	HERC5			CD37	TXNDC11		CHFR			NOP56	CRYZL1	HIST1H3E
217		PSMC3	LAGE3	CALR	LRMDA	GALNS	SPTLC1			COG4	HERC6			CD55	TYW1		CHIC2			NORAD	CSDE1	HIST1H4H
218		PSMC4	LAMA1	CANX	LRPPRC	GAPT	SRGN			COG6	HESX1			CD59	UBL4A		CHMP1B			NPM1	CSNK1G1	HIST2H2BC
219		PSMC5	LAMTOR2	CAPN1	MAF1	GAREM1	SRPX			COG7	HIST2H2BE			CD68	UQCC1		CHMP4C			NRAV	CTDSPL2	HIST3H2A
220		PSMC6	LDHB	CAPS2	MAP4K5	GAS6	SSB			COPG2	HLX			CD79A	USP53		CHP1			NSRP1	CTR9	HNRNPA1L2
221		PSMD1	LEMD2	CARD8	MAPKBP1	GAS7	ST6GAL1			COPS7B	HMGN1			CDC40	VHL		CHPF			OBSCN	CTTNBP2NL	HOMER3-AS1
222		PSMD11	LOC101930085	CARF	MCCC2	GATAD2B	STX12			CORO1B	HMGN4			CDK20	VPS9D1		CHPF2			OGT	CUL5	HSD17B7P2
223		PSMD13	LOC102724159	CASKIN2	MCEMP1	GATM	SUN2			CORO1C	HNRNPR			CDK2AP1	WFS1		CHTF18			OIP5-AS1	CWC22	HSPA1L
224		PSMD14	LOC105369347	CASP3	METTL21A	GBA2	SYPL1			CORO2A	HOMER2			CDKN1A	WWC3		CIDECP1			OLA1	CWC27	HYAL3
225		PSMD2	LOC729218	CASP7	MFF	GCNT1	TBP			CPM	HPS5			CDKN2A	WWOX		CIP2A			OSBPL2	CYB561D1	HYPK
226		PSMD3	LRRC23	CATSPERG	MFSD5	GDF15	TCN2			CPOX	HSCB			CDPF1	ZBED5-AS1		CISD2			P2RY2	DBI	IDNK
227		PSMD4	LRRC75A-AS1	CBFB	MGST3	GFPT1	TEFM			CPSF7	HSP90B2P			CEACAM21	ZBTB7A		CIT			PACS1	DCAF7	IFT81
228		PSMD6	LRRC75B	CBX1	MICAL3	GGA2	THRA			CPVL	ICA1			CEBPB-AS1	ZCCHC14		CKAP2			PAN2	DCBLD2	IL11RA
229		PSMD7	LSM2	CC2D2A	MIEF1	GIMAP4	TMEM126B			CRADD	ICAM3			CENPT	ZCCHC3		CKAP2L			PARP4	DCLRE1C	IL1R2
230		PSMD8	LSM3	CCAR1	MOSPD3	GIMAP6	TMEM164			CRAMP1	IDO1			CEP85	ZCCHC8		CKS1B			PAXIP1-AS2	DCTN2	IL7
231		PSMD9	LSM4	CCDC107	MPND	GIMAP7	TMEM222			CREB3	IFI35			CERCAM	ZFAT		CKS2			PCGF1	DCTN6	IMMP1L
232		PSMG1	LSM5	CCDC163	MPP7	GNL1	TMEM255B			CREB5	IFI44			CES4A	ZGLP1		CLASRP			PCGF6	DCUN1D1	ING5
233		PTGES3	MAML1	CCDC18-AS1	MRPL28	GNPDA1	TMEM50A			CRIM1	IFI44L			CFAP410	ZMAT3		CLEC10A			PCM1	DDI2	INPP5A
234		PTPRM	MAP3K7	CCDC189	MRPL43	GPATCH2	TMEM51			CRIP1	IFIT1			CFAP58	ZNF200		CLIP2			PCMT1	DDRGK1	INPP5B
235		PTRH1	MAPK8IP3	CCDC22	MYDGF	GPBAR1	TMX4			CROT	IFIT2			CFAP58-DT	ZNF211		CLK3			PDCD10	DDX19B	INPP5E
236		R3HDM4	MBD1	CCDC71L	MYL6B	GPR137	TPP1			CSF2RB	IFIT3			CHI3L1	ZNF22		CLMP			PDCL3	DDX23	INTS10
237		RAB5IF	MBD3	CCDC97	MYO19	GPR137B	TPRA1			CSNK1G2	IFIT5			CHIT1	ZNF227		CLN5			PDPR	DDX39B	INTS13
238		RAD23A	MBD6	CCDC9B	MYO1C	GPR21	TPT1			CTU2	IGSF6			CHRNB1	ZNF286A		CLPTM1			PDRG1	DDX6	INTS5
239		RAD50	MBTPS1	CCL13	NAV2	GPR65	TRADD			CUL4B	IL1A			CHST10	ZNF398		CLSPN			PEF1	DENND1B	INTS6-AS1
240		RAPH1	MCTS1	CCL18	NBEAL2	GPT2	TRAF5			CXCL1	IL1RAP			CHST15	ZNF433		CLYBL			PET117	DESI2	IRF2BP1
241		RASA2	MDH2	CCL3L1	NBL1	GPX3	TRIM37			CXCL2	IL2RA			CHSY1	ZNF517		CMSS1			PFDN4	DHRS4	IRF6
242		RBM42	MDM4	CCNDBP1	NDFIP1	GS1-124K5.4	TRIM66			CXCL3	IL7R			CHURC1	ZNF557		CMTM8			PHF14	DHRS4L2	JRKL
243		RDH14	MEA1	CCNG1	NDRG1	GSDMA	TRIP4			CXCL6	IMMP2L			CIAO1	ZNF571-AS1		CNBD2			PIK3R4	DHX8	KATNBL1
244		RER1	MED13L	CCNG2	NDUFAF1	GTF3A	TSPAN31			CXCL8	INO80E			CIITA	ZNF84		CNNM4			PITPNM1	DIAPH2	KCNQ1OT1
245		RFX7	MFSD9	CCNJ	NDUFB1	GZF1	TSR2			CXorf38	IRAK1BP1			CIZ1	ZNF852		CNOT10			PLCB3	DICER1	KCTD1
246		RNF7	MGAT5	CCNL2	NDUFB10	HBEGF	TTC28			CYB561A3	IRF7			CLBA1	ZSCAN20		CNOT4			PLGRKT	DIDO1	KCTD18
247		ROMO1	MGMT	CCR7	NDUFC1	HCP5	TYMP			CYLD	ISG15			CLCF1	ZYX		CNPPD1			PLXNB2	DIS3	KCTD21-AS1
248		RP9P	MIGA2	CCSER1	NDUFC2	HDAC11	UBE2L6			CYP20A1	ISG20			CLCN4			CNTROB			POU2F1	DIS3L2	KCTD6
249		RPS10	MIR600HG	CCT4	NECAP2	HECTD2	UCP3			CYP4V2	ITGB5			CLDN12			COL24A1			PPA1	DLG1	KDELC1
250		RPS19BP1	MLF2	CCT5	NEDD8	HGF	USP25			CYP7B1	ITGB8			CLECL1			COQ3			PPARA	DMAC1	KIAA0895L
251		RPS6KB2	MLLT1	CCT6B	NFRKB	HGSNAT	USPL1			CYTH1	KAT14			CLK2			COX19			PPP1R2	DMTF1	KIAA1143
252		RSBN1L	MLST8	CCT8	NIT1	HMOX2	UST			CYTH4	KCNC3			CLMN			CP			PPP2CA	DMXL1	KIAA1324L
253		RSL24D1	MPV17	CD101	NLRC4	HNMT	VKORC1L1			DAP	KCNJ2			CLN8			CPAMD8			PPP2CB	DMXL2	KLF12
254		RTL8C	MRPL11	CD163	NLRC5	HNRNPF	VMAC			DAPK1	KDM7A			CLSTN3			CPSF3			PPP2R3C	DNAAF2	KLHL17
255		RTRAF	MRPL12	CD22	NME3	HORMAD1	VPS72			DAPP1	KDM7A-DT			CLU			CPT2			PRELID1	DNAJB14	KLHL26
256		RWDD1	MRPL13	CD2AP	NMRAL1	HPSE	YJU2			DBR1	KHK			CMAS			CRELD1			PRR12	DNAJC13	KLRA1P
257		SAFB	MRPL2	CD52	NMRK1	HRH2	ZC3H14			DCAF4	KIF3C			CNBP			CROCC			PRRC2B	DNAJC16	KMT5C
258		SAP18	MRPL20	CD53	NOP10	HSD11B1	ZCCHC10			DCAKD	KLC2			CNEP1R1			CRTC2			PSMG4	DNAJC17	KRI1
259		SAT2	MRPL27	CD72	NOP53	HSF1	ZDHHC16			DCPS	KLHL42			CNIH4			CRTC3			PTBP3	DNAJC19	KRIT1
260		SCNM1	MRPL33	CD86	NR1H2	HSF2	ZFP92			DDB2	KRR1			CNKSR3			CSE1L			PUF60	DNAJC27	KRTCAP2
261		SDF2	MRPL34	CD9	NUBP1	HSPA7	ZNF718			DDR1	KSR1			CNNM3			CSGALNACT2			PUM1	DNAJC3	KYAT1
262		SDF2L1	MRPL35	CDADC1	NUDT9	HSPA9	ZNF830			DDX18	LAMA5			COBL			CSNK2A1			PUS3	DNAJC4	LBX2
263		SDHAF2	MRPL48	CDC123	NUP98	HSPBP1				DDX28	LAP3			COL11A2			CST7			QTRT1	DNHD1	LENG8-AS1
264		SEC61B	MRPL51	CDC23	OCIAD2	HTR7				DDX3Y	LBHD1			COL22A1			CSTA			RAP1GAP2	DNM1L	LIAS
265		SEC61G	MRPL58	CDC42	OLIG1	HTRA4				DDX46	LCP2			COL4A1			CTBP2			RAPGEFL1	DNMT3A	LIMS2
266		SEM1	MRPL9	CDC5L	ORAI3	HYAL2				DDX59	LDHD			COL5A3			CTBS			RARS2	DNTTIP1	LINC00174
267		SERF2	MRPS15	CDH23	OSGEP	IFI16				DEF8	LDLRAD3			COL6A3			CTCF			RBL2	DOCK1	LINC00526
268		SF3B5	MRPS18B	CDK14	OTUB1	IFITM2				DENND5A	LINC00278			COL7A1			CTSS			RBM33	DOCK7	LINC00638
269		SFI1	MRPS21	CDK18	PAK2	IFITM3				DEPDC5	LINC00996			COL8A2			CTSV			RERE	DPP8	LINC00649
270		SKP1	MRPS23	CDK19	PALB2	IFNGR1				DERA	LINC01588			COLGALT2			CUL3			RHEB	DPY30	LINC00665
271		SLC10A3	MRPS31	CDK7	PAQR3	IFT88				DEXI	LINC01857			COLQ			CUL4A			RIOK1	DROSHA	LINC00888
272		SLC24A1	MRPS33	CDKL1	PARL	IGF1				DGCR2	LITAF			COPG1			CWF19L1			RIPOR1	DST	LINC00909
273		SLC25A11	MRPS34	CDKL5	PCBD1	IGFBP4				DGCR8	LOC100288175			COQ4			CXCR1			RPA2	DSTN	LINC01006
274		SLC33A1	MRPS7	CDKN1B	PCBP1	IL12RB1				DGKG	LOC100505549			COX20			CYB5R1			RPP40	DTD1	LINC01091
275		SLC35B1	MRPS9	CDKN1C	PCBP2	IL16				DHODH	LOC105372233			CPEB1			CYB5R3			RPRD2	DTWD1	LINC01355
276		SLC4A7	MSN	CDR2L	PCGF2	IL17RA				DHRS9	LOC339803			CPLANE2			CYFIP2			RPUSD4	DUSP11	LINC01506
277		SMIM10L1	MTHFR	CDS1	PCOLCE2	IL1R1				DHX58	LOC728554			CPNE2			CYP19A1			RSL1D1	DVL3	LINC01526
278		SMIM25	MTMR10	CDS2	PCSK6	IL21R				DIRAS1	LOC729603			CRABP2			CYP27A1			RWDD4	DYNC1H1	LINC01569
279		SNED1	MYL6	CDYL	PDE6D	IL27RA				DISP1	LOXL3			CRAT			CYP4X1			SATB1	DYNC1I2	LINC01637
280		SNF8	MYO9B	CEBPB	PDIK1L	INPP4B				DISP2	LRRC37A3			CREB1			CYP51A1			SBF2	DYRK1A	LINC01694
281		SNRNP200	MZT2B	CEBPE	PDK4	IQCB1				DIXDC1	LRRC45			CREBL2			DAAM1			SCAI	EBAG9	LINC02001
282		SOD1	NAA38	CEBPZ	PEX11B	IQGAP2				DLC1	LRRC61			CREBZF			DARS2			SEC14L1	EBLN3P	LINC02610
283		SOGA1	NABP2	CELF2	PEX26	IRAK4				DNAAF4	LRRC63			CREG2			DBF4			SEC24D	ECPAS	LMBR1
284		SPTBN1	NACA	CELSR2	PFDN5	ITGA4				DNAJB6	LYAR			CRHBP			DBF4B			SEC62	EDEM3	LNCTAM34A
285		SQOR	NAP1L1	CENPB	PGLS	ITGA9				DNAJB9	MAD2L1BP			CRISPLD2			DCK			SECISBP2L	EDRF1	LOC100129917
286		SRP14	NBPF8	CENPBD1P1	PGRMC1	ITGAL				DNMT3B	MAGED1			CRTAP			DCLRE1A			SEL1L	EEA1	LOC100130691
287		SSNA1	NCOR2	CEP131	PIGS	ITPKC				DOCK4	MAGEF1			CRY2			DCTD			SELENOK	EFCAB13	LOC100132077
288		SSR2	ND3	CEP44	PIK3CA	IVNS1ABP				DOK1	MALSU1			CS			DCTN4			SF3B1	EFR3A	LOC100134368
289		SSR4	ND4	CEP57	PIN4	JMJD7-PLA2G4B				DPY19L3	MAN1B1			CSF1			DCTPP1			SFR1	EHMT1	LOC100268168
290		STMP1	ND5	CEP97	PLP2	JUND				DPYSL2	MAP4K2			CSF3R			DDIAS			SGMS1-AS1	EIF3A	LOC100287015
291		SUMO1	NDUFA1	CEPT1	PMF1	KBTBD6				DRAM1	MAPK6			CSNK1E			DDIT4			SIK2	EIF4ENIF1	LOC100287042
292		SYNE1	NDUFA13	CFAP20	POLB	KCNH4				DSC2	MARC2			CSNK1G3			DDX11			SLC12A4	EIF4G2	LOC100506282
293		SYNJ1	NDUFA2	CFDP1	POLR2E	KCNK13				DSTNP2	MARK3			CSPG4			DDX12P			SLC25A26	ELF1	LOC100506302
294		TAB2	NDUFA3	CFH	POM121	KCP				DTX2	MARVELD1			CSPG5			DDX5			SLC8A1	ELK4	LOC100507291
295		TAF3	NDUFA4	CFLAR	PPDPF	KEL				DUS2	MBD5			CSPP1			DEDD			SLF2	ELP1	LOC100507551
296		TAOK2	NDUFA5	CHCHD4	PPIB	KIAA1147				DUSP10	MCL1			CSRNP1			DEK			SMAD1	ELP6	LOC100652758
297		TBCA	NDUFA6	CHD2	PPIC	KLF5				DUSP16	MED17			CSRP2			DEPDC1			SMARCC2	EMC2	LOC100996437
298		TFG	NDUFA8	CHDH	PPP1CC	KLF7				DYNC2H1	MEN1			CSTF2			DEPDC1B			SMG7	EMSY	LOC101927151
299		THG1L	NDUFA9	CHKA	PPP1R12C	KLHL6				DYNLT3	MET			CSTF3			DEPDC7			SMIM12	ENDOG	LOC101928000
300		THRAP3	NDUFAB1	CHML	PQLC1	KRAS				DZIP1L	METTL17			CTIF			DERL2			SMIM30	ENSA	LOC101928069
301		TIMM17B	NDUFAF8	CHMP3	PROSER1	KRT79				E2F4	MFSD10			CTNS			DESI1			SNAPC5	EP300	LOC101928377
302		TIMM8B	NDUFB11	CHMP7	PRSS21	LACC1				E2F6	MFSD14B			CTSB			DFFA			SNRNP27	EP400	LOC101929243
303		TMCO1	NDUFB2	CHST11	PTCD2	LAT2				EBI3	MFSD3			CTSD			DGKI			SNRNP40	ERBIN	LOC101930370
304		TMED4	NDUFB3	CHST12	PTDSS2	LCMT2				ECHDC1	MINK1			CTSO			DHDDS			SNRPB2	ERC1	LOC102606465
305		TMEM18	NDUFB5	CHST13	PTGES2	LCORL				ECI2	MIR155HG			CTSZ			DHFR			SNRPD3	ERCC4	LOC102723582
306		TMEM205	NDUFB7	CHTF8	PTPMT1	LGALS3BP				EDEM1	MIR22HG			CTTN			DHFR2			SNRPG	ERCC5	LOC102724200
307		TMEM206	NDUFB8	CIR1	R3HDM1	LGMN				EEF2KMT	MKS1			CUL2			DHX29			SNTB2	ERCC6L2	LOC102725201
308		TMEM208	NDUFS2	CITED2	RAB11A	LHFPL2				EFCAB11	MMP1			CUTALP			DIAPH3			SNU13	ERGIC2	LOC105370333
309		TMEM251	NDUFS3	CKAP4	RAB23	LILRA5				EFR3B	MMP17			CUTC			DIP2C			SNX4	ESCO1	LOC105371058
310		TMEM59	NDUFS4	CLCN7	RAB2A	LILRA6				EHD1	MPZL1			CWF19L2			DIPK1A			SOS2	ESD	LOC105371592
311		TMEM70	NDUFS5	CLEC1A	RALBP1	LILRB2				EIF2AK1	MRPL38			CXCR4			DLEU2			SP1	EVI5	LOC105376114
312		TMEM9B	NDUFS6	CLEC2D	RALY	LILRB5				EIF4A3	MX1			CXCR5			DLGAP5			SPG11	EXOC5	LOC105377348
313		TMSB10	NDUFS7	CLEC6A	RASL11A	LINC00672				EIF4EBP1	MX2			CXorf40A			DNA2			SPINDOC	EXOC8	LOC107985688
314		TMX1	NHP2	CLGN	RDH11	LINC00865				EIF5A2	MYCBP			CXXC1			DNAJC10			SPTLC2	FAM120C	LOC107986412
315		TPRN	NSA2	CLIC6	REEP5	LINC00900				ELOVL7	N4BP1			CYB561			DNAJC5B			SREK1IP1	FAM126B	LOC107987373
316		TRAM2	NSMCE1	CLN3	RENBP	LINC01094				EME2	NADK2			CYB5A			DNAJC6			SRP19	FAM173B	LOC108783654
317		TRAPPC3	NUDT2	CLN6	REX1BD	LINC01137				ENAH	NAGPA			CYBC1			DNAJC7			SRSF2	FAM193A	LOC145783
318		TRAPPC4	NUTF2	CLPB	RGS10	LINC02072				ENKD1	NAPA			CYGB			DNAJC9			SRSF9	FAM198B-AS1	LOC150776
319		TRERF1	OCIAD1	CLSTN1	RHOA	LINC02611				EPHB6	NAT14			CYP27B1			DOLK			SS18L2	FAM19A2	LOC171391
320		TSEN15	ODC1	CLTCL1	RNF114	LINS1				EPM2A	NDUFV1			CYP2U1			DONSON			SSBP1	FAM206A	LOC220729
321		TSG101	ORC5	CMBL	RNF181	LIPT2				EPM2AIP1	NECAB3			DAGLB			DPCD			SSH2	FAM208A	LOC283335
322		TTC9C	ORMDL2	CMTM6	RNF6	LOC100507557				ERLIN1	NEK11			DBN1			DPY19L1			STARD3NL	FAM208B	LOC400464
323		TTYH3	OSBP	CMTM7	RNH1	LOC101927974				ERLIN2	NEK9			DBNL			DSCC1			STK36	FAM20B	LOC400499
324		TUSC1	OSER1-DT	CNDP2	RPN1	LOC101928123				ETV3	NELFB			DCAF11			DSN1			STS	FAM32A	LOC441204
325		TUSC2	PARK7	CNIH1	RPN2	LOC107986453				ETV3L	NIF3L1			DCAF6			DTL			SUB1	FAM89A	LOC652276
326		TXNL1	PCNX4	CNNM2	RPP25L	LOC339192				ETV6	NIPAL4			DCDC2			DTYMK			SUGT1	FAN1	LOC653653
327		TYROBP	PEX7	CNOT2	RRAS	LPAR5				EVI2B	NIPSNAP1			DCHS1			DUSP1			TAF11	FAR1	LOC654841
328		UBAC2	PFDN1	CNOT8	RRP1B	LPAR6				EXOSC3	NLRX1			DCLK2			DUT			TAF13	FASN	LOC729683
329		UBAP2	PGS1	CNOT9	RTN3	LRFN3				EXOSC6	NMB			DCP2			DYM			TAF9	FBRSL1	LRFN1
330		UBE2A	PHB	CNP	RUNX2	LRRC25				F5	NPC1			DCSTAMP			E2F1			TANC2	FBXL18	LRIF1
331		UBL5	PHB2	CNPY4	S100A10	LRRC37B				F8	NRSN2			DDB1			E2F2			TBC1D13	FBXL19	LRRC14
332		UFD1	PHF8	CNRIP1	S100A6	LRRC4				FABP5	NSMAF			DDHD1			E2F7			TBC1D5	FBXO30	LRRC40
333		UQCR11	PHPT1	COA5	SARAF	LRTOMT				FAM102B	NSUN4			DDO			E2F8			TBPL1	FBXW2	LRRC47
334		URM1	PIAS3	COL18A1	SART1	LSR				FAM129A	NUDT13			DDX24			EAF2			TCF12	FER	LRRC57
335		VCP	PIN1	COL23A1	SCAND1	LST1				FAM13A	NUDT6			DEDD2			EBP			TCP11L2	FGD6	LTB4R2
336		VPS33A	PIP5K1C	COL4A2	SCCPDH	LYRM1				FAM171B	OAS1			DEGS1			EBPL			TFCP2L1	FLYWCH2	LUC7L2
337		WASHC5	PLEC	COL4A3BP	SCIN	LYSMD1				FAM177A1	OAS2			DENND1A			ECT2			TGOLN2	FMN1	LURAP1
338		WDR35	PLEKHM1	COL9A2	SDF4	LYSMD3				FAM198B	OAS3			DENND2C			EFTUD2			TIMM23	FNDC3A	LY6E
339		XPO7	PLEKHM1P1	COLEC12	SEC11A	MACROD1				FAM3C	OASL			DENND2D			EHBP1			TIMM9	FNIP1	LYRM4-AS1
340		YEATS2	PMS2CL	COPB1	SEC11C	MAEA				FBRS	OBSL1			DENND3			EHHADH			TIPRL	FNTB	LZTR1
341		YIF1A	PNKP	COPB2	SEC24B	MAFB				FBXL17	OLR1			DENND5B			EIF1B			TLN1	FOXJ3	M6PR
342		YWHAB	POLE4	COPS2	SELENOF	MAGI3				FBXO32	OSTM1			DGAT2			EIF2S3B			TMEM106B	FOXK1	MAN1B1-DT
343		ZBED4	POLR2A	COQ10B	SENP1	MAMDC4				FBXO33	P4HTM			DGCR6L			EIF3J-DT			TMEM126A	FOXN2	MAP10
344		ZFP69B	POLR2G	COQ2	SERGEF	MAN2C1				FBXW7	PANX1			DHRS11			ELMOD3			TMEM184B	FOXO3	MAP9
345		ZMIZ1	POLR2I	COQ8B	SETD1A	MANBAL				FCAR	PAOX			DHRS12			EMB			TMEM245	FRG1CP	MBLAC1
346		ZNF107	POLR3K	CORO1A	SF3B3	MAP3K1				FCHO1	PAQR7			DHRS7			EMC3			TMEM63A	FRS2	MC1R
347		ZNF213	POP4	CORO7	SFT2D1	MAP3K9				FCN1	PARD6A			DHX38			EME1			TMEM94	FRYL	MCRS1
348		ZNF254	POP7	COTL1	SHARPIN	MAP4K3-DT				FFAR2	PARP12			DIAPH1			EMP2			TP53BP1	FUBP1	MEAK7
349		ZNF282	PPA2	COX16	SLC12A2	MAP7D1				FFAR4	PARP16			DIRAS2			ENGASE			TPP2	FUNDC1	MED9
350		ZNF471	PPCS	COX17	SLC25A32	MAPRE3				FGD5	PARP9			DIRC3			EPB41L2			TRA2A	FUOM	MEMO1
351		ZNF510	PPIA	CPE	SLC35B2	MARCH1				FGGY	PCCA			DKK2			EPHB1			TRAPPC9	G2E3	MEPCE
352		ZNF528	PPIE	CPNE8	SLC35C2	MBD2				FIG4	PCGF3			DLEU7			EPHX4			TRIAP1	GABPA	METTL23
353		ZNF572	PPIH	CPPED1	SLC39A3	MCC				FILIP1L	PCGF5			DLG5			ERAP2			TRNAU1AP	GABPB2	METTL25
354		ZNF619	PPP1CA	CRACR2B	SLC48A1	MCRIP2				FKBP5	PCNX1			DLGAP4			ERCC6L			TSR3	GAN	MFAP1
355		ZNF721	PPP1R7	CRBN	SLX4	MCUB				FLAD1	PDCD4			DLL1			ERI2			TTC1	GAPVD1	MIER2
356		ZNF888	PPP6R1	CREB3L4	SMARCAD1	ME2				FMNL3	PDE2A			DLST			ERLEC1			TTI2	GARS-DT	MINCR
357		ZNHIT3	PRDM2	CRELD2	SMCO4	MED21				FN3KRP	PDGFRA			DNAAF5			ERO1A			TUT7	GCC2	MIR4453HG
358			PRDX2	CROCCP3	SMDT1	MEF2C				FNDC3B	PDZD7			DNAH14			ERO1B			TXNDC9	GCN1	MIR635
359			PRDX3	CRTC1	SMIM7	MERTK				FOPNL	PGBD5			DNAJA4			ESCO2			TXNL4A	GEMIN2	MIR762HG
360			PRDX4	CRYBG1	SMUG1	METTL1				FOXO1	PGM2L1			DNAJB2			ESPL1			UBALD2	GFER	MIS12
361			PREB	CRYL1	SNAPC2	METTL22				FPR2	PHF5A			DNAJB5			ESR1			UBE2B	GGACT	MKLN1-AS
362			PRKAA1	CRYZL2P	SNCAIP	MEX3D				FRK	PHF7			DNAJC1			ETAA1			UBE2N	GIGYF2	MMEL1
363			PRKCE	CSF1R	SNRNP70	MFHAS1				FSCN1	PICK1			DNAJC24			ETFDH			UBE3B	GIHCG	MOB2
364			PRPF31	CSNK1D	SNRPC	MGAT4A				FURIN	PID1			DNAJC28			ETNK1			UBLCP1	GIT2	MON1A
365			PSMD10	CSRNP2	SNX3	MGST1				FUZ	PIDD1			DNAJC3-DT			EXO1			UBR5	GLO1	MORN4
366			PSMG3	CTBP1	SP4	MID1IP1				FXYD6	PIK3AP1			DNASE2			EXOC6			UNC13B	GLOD4	MPZ
367			PTK2B	CTDSP1	SPG21	MIOS				FZD7	PLEK2			DNASE2B			EXOSC10			UNC13D	GLRX5	MROH8
368			PTPN23	CTNNB1	SPR	MIR570HG				FZR1	PLEKHA3			DNPEP			EXOSC8			UPF3B	GNAS	MRPL46
369			PYURF	CTNNBIP1	SPSB2	MISP3				G3BP1	PLSCR1			DOCK2			EZH2			URI1	GNPTAB	MRPL53
370			RACK1	CTPS2	ST14	MLLT11				GADD45G	PML			DOCK5			EZR			USP22	GOLGA1	MSANTD2
371			RAD1	CTSC	STARD7	MLYCD				GALE	PNRC2			DOT1L			FAAP24			USP33	GOLGA3	MSS51
372			RAD54L2	CTSL	STK35	MME				GALK2	POLM			DPF2			FAF1			UTRN	GOLGA4	MTA3
373			RBM3	CUEDC1	STX8	MMP25				GALM	POLR2D			DPH1			FAM104A			UTY	GOLGB1	MTCP1
374			RBX1	CXCR2	STXBP2	MPEG1				GALNT1	POLR3F			DPH7			FAM110B			VAMP3	GON4L	MTFR1
375			RIPK1	CXorf21	SULT1A1	MPP5				GALNT11	PPIL2			DPP7			FAM111A			VBP1	GPAA1	MTMR11
376			RMDN1	CXorf40B	SUMO3	MPV17L				GBE1	PPIP5K1			DR1			FAM111B			VCL	GPAM	MTPAP
377			RNASEH1-AS1	CXorf56	SUPT16H	MRC2				GBP1	PPP1R8			DRAXIN			FAM122C			VIM	GPATCH2L	MUC20
378			RNASEH2C	CYB5R2	SURF1	MRO				GBP2	PPP2R2A			DSP			FAM124A			VPS39	GPATCH8	MUTYH
379			RNF111	CYBRD1	SVBP	MS4A6A				GBP3	PPP2R5E			DTNBP1			FAM200B			VPS4A	GPN1	MYLK4
380			RNF213	CYFIP1	TADA3	MS4A7				GBP4	PPP3CC			DUS1L			FAM219A			VSIG10	GPN3	MYOM2
381			RPH3AL	CYHR1	TAF2	MSC				GCH1	PRPF38A			DUSP13			FAM72B			VTA1	GRAP	NAGS
382			RPL10	CYP2S1	TAX1BP3	MTERF2				GCNA	PRPF40A			DUSP14			FAM83D			WASF2	GRK3	NARS2
383			RPL10A	CYP2T1P	TBXAS1	MTHFS				GCNT2	PRR22			DUSP18			FAM92A			WBP4	GSK3B	NBPF20
384			RPL11	CYSLTR1	TECR	MUS81				GDI1	PRRG4			DUSP19			FANCB			WDPCP	GTF2A1	NBPF25P
385			RPL12	CYTH3	TFPT	MVB12B				GIMAP5	PRSS23			DUSP2			FANCC			WDR31	GTF2IP12	NBPF26
386			RPL13	DAB2	TIAM1	MYO7A				GIMAP8	PTGS2			DUSP4			FANCD2			WDR7	GTF3C4	NCBP2-AS2
387			RPL13A	DAB2IP	TM2D2	NAIP				GIT1	PTPN2			DUSP5			FANCG			WSB2	GXYLT1	NDUFAF7
388			RPL14	DANCR	TM2D3	NAPSB				GLDN	PTX3			DUSP6			FANCI			XRCC6	H3F3A	NDUFB2-AS1
389			RPL15	DAZAP1	TM9SF2	NAT8L				GNA12	QARS			DUSP7			FANCL			YIPF5	HDAC1	NEK4
390			RPL18	DBP	TMBIM4	NBPF10				GOLPH3	RAB18			DVL1			FANCM			YWHAE	HDAC10	NEMF
391			RPL18A	DCAF1	TMED1	NCF2				GOPC	RAB20			DVL2			FAR2			ZBTB33	HDHD2	NF2
392			RPL19	DCAF13	TMED10	NCF4				GORASP1	RAB28			DYNLL2			FBF1			ZBTB47	HDLBP	NFYB
393			RPL21	DCAF17	TMED9	NCS1				GOSR1	RAB33A			DZANK1			FBN2			ZC3H15	HECTD1	NGRN
394			RPL22	DCAF5	TMEM159	ND1				GPHN	RAB35			EAPP			FBXO4			ZCCHC9	HECTD4	NHLRC1
395			RPL23	DCAF8	TMEM176A	ND2				GPN2	RAB6A			ECM1			FBXO5			ZFP62	HERC1	NOL12
396			RPL23A	DCLRE1B	TMEM176B	NECAP1				GPNMB	RABL6			EDC3			FCF1			ZHX3	HEXIM2	NOP14-AS1
397			RPL24	DCP1B	TMEM179B	NECTIN4				GPR132	RAP2C			EDNRB			FDPS			ZNF252P	HIF1AN	NRDE2
398			RPL26	DCTN5	TMEM184C	NEDD4				GPR141	RARRES1			EEF1AKNMT			FEN1			ZNF417	HIPK1	NRF1
399			RPL26L1	DCUN1D4	TMEM219	NELFCD				GPR146	RBM18			EFEMP2			FGFR1OP			ZNF426	HIPK2	NRL
400			RPL27	DDAH2	TMEM230	NFATC2				GPR150	RBP4			EGR1			FGFR1OP2			ZNF444	HIPK3	NSUN6
401			RPL27A	DDIT4L	TMEM242	NHSL2				GPR35	REC8			EGR2			FIGNL1			ZNF445	HLA-DMB	NTHL1
402			RPL28	DDX1	TMEM243	NKAPP1				GPR84	RELL2			EHD3			FKBP11			ZNF496	HMBOX1	NUFIP1
403			RPL29	DDX21	TMEM258	NLRP2				GPRASP2	RELT			EID2B			FLJ42351			ZNF513	HMGCL	NXT2
404			RPL3	DDX39A	TMUB1	NOS1AP				GRAMD1A	REXO1			EIF1AD			FN1			ZNF586	HMGN3	ODF2L
405			RPL30	DDX42	TNFRSF10D	NPIPB4				GSAP	RFX1			EIF2A			FOLR3			ZNF592	HMGN5	OFD1
406			RPL31	DDX49	TNPO3	NRDC				GSDME	RGS12			EIF2AK3			FOXM1			ZNF607	HMGXB3	OGFR
407			RPL32	DDX50	TP53I13	NT5DC2				GSE1	RIOK2			EIF4A2			FPGS			ZNF609	HNRNPU	OSBPL6
408			RPL34	DDX51	TPBG	NUAK1				GSTZ1	RNF11			EIF4B			FRG1BP			ZNF622	HOOK3	OVCH1-AS1
409			RPL35	DDX52	TPGS1	NUDT16L1				GTF2H1	RNF185			EIF4E3			FRRS1			ZNF665	HPF1	OXSM
410			RPL35A	DDX54	TPST2	NUP188				GTF2IRD1	RNF187			EIF4G1			FTH1			ZNF675	HSD17B8	PABPC3
411			RPL36	DDX55	TRAF7	OLFML3				GYS1	RNF216P1			EIF4H			FTX			ZNF737	HSPB11	PAGR1
412			RPL36AL	DDX56	TRAPPC1	ORC4				HACD3	RNF34			ELAC2			FUT10			ZNF808	HUWE1	PAK4
413			RPL37	DEF6	TRIM5	OSBPL3				HAGHL	RNFT2			ELL			GABARAPL1			ZNF862	IAH1	PAQR6
414			RPL37A	DELE1	TSEN34	OTULINL				HAPLN3	ROGDI			ELMSAN1			GADD45B			ZNRD1	IBTK	PARG
415			RPL38	DENND6B	TSPAN13	P2RY6				HCG18	RPL7L1			ELP2			GALNT6			ZYG11B	ICE1	PARS2
416			RPL39	DENR	TSPO	PALD1				HCG27	RPS6KA4			ELP4			GATAD1				ICK	PARVA
417			RPL4	DEPP1	TUBGCP4	PALLD				HCK	RPS6KB1			EMC1			GATB				IDE	PATL2
418			RPL5	DEPTOR	UBE2R2	PAPLN				HDGFL2	RRNAD1			EMILIN1			GCC1				IDH3B	PAXX
419			RPL6	DGKA	UBL7	PARP6				HEIH	RSAD2			EML2			GCDH				IFI27L1	PCDHGA10
420			RPL7	DHCR7	UBXN1	PCK2				HELB	RTL8B			EML2-AS1			GCLM				IFT43	PCDHGA11
421			RPL7A	DHDH	URB2	PDE8A				HERC2P9	RUSC1			EMP1			GCNT3				IFT46	PCDHGB5
422			RPL8	DHRS1	USP5	PDPN				HERPUD1	RYR1			ENOSF1			GDAP1				IGBP1	PCOTH
423			RPL9	DHTKD1	VAMP8	PELI1				HIBCH	SAMD9			ENPP2			GDAP2				IGFBP7	PCSK7
424			RPLP0	DHX15	VKORC1	PEX10				HIC1	SAMD9L			ENTPD6			GEN1				IKBKG	PDCD2L
425			RPLP1	DHX16	VPS28	PEX19				HIF1A	SAV1			ENTPD7			GGH				IKZF4	PDCD6IPP2
426			RPLP2	DHX30	VRK3	PFKFB3				HILPDA	SDHAF4			EPB41			GGT1				IL6ST	PDXDC2P-NPIPB14P
427			RPS11	DHX37	VSIG10L	PFKM				HIVEP1	SEC23IP			EPB41L1			GINS1				ILK	PELP1
428			RPS12	DHX40	VTI1B	PGBD1				HIVEP3	SELENOW			EPB41L4A-AS1			GINS2				IMPAD1	PEX3
429			RPS13	DIMT1	VWF	PGP				HMGN2	SELL			EPHX1			GINS3				INO80	PIAS4
430			RPS14	DIRC2	WDFY1	PHGDH				HMGN3-AS1	SENP2			EPN1			GINS4				INO80D	PIGL
431			RPS15	DIS3L	WDFY4	PHLDA3				HNRNPC	SEPT8			EPN2			GLMN				INVS	PIH1D2
432			RPS15A	DISC1	YIF1B	PI4KAP1				HPS3	SERINC5			EPS15L1			GLRX				IPMK	PILRB
433			RPS16	DLAT	YPEL5	PIAS2				HS3ST3B1	SERPINB2			EPS8			GMCL1				IQGAP1	PITPNA-AS1
434			RPS18	DLD	ZBTB22	PICALM				HSPA13	SH2D3C			ERCC2			GMNN				IREB2	PJVK
435			RPS19	DLEU1	ZBTB43	PIGB				IARS2	SH3BP1			ERGIC3			GMPS				ITCH	PKIG
436			RPS2	DLG4	ZC3HAV1	PIK3R5				ICA1L	SH3PXD2B			ERI1			GNB5				ITPR1	PLA2G6
437			RPS20	DLGAP1-AS1	ZCCHC17	PIM1				ICAM1	SH3TC1			ERMAP			GNG2				ITPR2	PLAG1
438			RPS21	DMAC2L	ZDHHC12	PIP5K1B				ICAM4	SIL1			ERMARD			GNG7				ITPR3	PMS2P3
439			RPS23	DNAJA3	ZDHHC21	PKM				ICOSLG	SLAMF1			ERMP1			GOLM1				ITPRID2	POLG2
440			RPS24	DNAJC11	ZDHHC4	PKN2				IDH2	SLC11A2			ERP29			GORAB				ITSN2	POLR1E
441			RPS25	DNAJC14	ZDHHC5	PLA2G7				IER3	SLC19A1			ERRFI1			GOSR2				JAK2	POLR2H
442			RPS26	DNAL4	ZMAT5	PLCB1				IER5	SLC25A24			ETFBKMT			GPATCH11				JKAMP	POMC
443			RPS27	DNASE1	ZNF17	PLCXD2				IFIH1	SLC25A30			ETS1			GPD1L				JMJD1C	POMT2
444			RPS27A	DNASE1L1	ZNF257	PLEKHF2				IFNAR1	SLC29A2			EVI5L			GPR108				JPT1	POMZP3
445			RPS28	DNM3	ZNF28	PLEKHG2				IFNGR2	SLC2A3			EXD3			GPR157				JPX	PPAN
446			RPS29	DNMBP	ZNF300	PLPBP				IFT122	SLC41A2			EXO5			GPR183				KAT2B	PPP1R14C
447			RPS3	DNTTIP2	ZNF330	PLPP5				IFT57	SLC9B2			F3			GPR27				KAT5	PPP1R3D
448			RPS3A	DOCK6	ZNF428	PLXNC1				IGFBP2	SMARCAL1			FAAP100			GPSM2				KAT6A	PPP1R3G
449			RPS4X	DOK2	ZNF430	PMAIP1				IK	SMG8			FAAP20			GPX4				KCMF1	PPP2R5B
450			RPS4Y1	DOK3	ZNF688	PMEPA1				IL10RA	SMIM19			FAIM			GRB10				KDM3B	PRKAR2A-AS1
451			RPS5	DOLPP1	ZNHIT1	PMPCA				IL15	SNW1			FAM110A			GSTCD				KDM5A	PRKY
452			RPS6	DPEP2	ZRSR2	PMS2				IL15RA	SNX9			FAM114A2			GSTM3				KDM6A	PRMT9
453			RPS7	DPM1		POLDIP3				IL18	SOCS3			FAM117A			GTPBP8				KDM6B	PROSER3
454			RPS8	DPM2		POLRMT				IL18BP	SP110			FAM118A			GTSE1				KIAA0100	PRPSAP2
455			RPS9	DPP4		POT1				IL18R1	SP140			FAM120A			H2AFV				KIAA0232	PRRG1
456			RPSA	DPYD		PPIL4				IL1B	SPATA20			FAM122B			H2AFX				KIAA0586	PSD
457			RRBP1	DRAM2		PPM1D				IL32	SPIDR			FAM129B			H2AFZ				KIAA1109	PSMD5
458			RREB1	DRG2		PPP1R16A				IL4I1	SPRED1			FAM131A			HACD2				KIAA1551	PTER
459			RUBCN	DTNB		PPP1R21				IL4R	SRPX2			FAM13A-AS1			HACE1				KIDINS220	PTPDC1
460			SARS	DTWD2		PPP1R3F				IL6	STAG3			FAM149B1			HASPIN				KIF1C	PURA
461			SCML1	DTX4		PPP2R2D				INAFM1	STAP1			FAM168A			HAT1				KIF5B	PWAR6
462			SCOC	DUS3L		PPP3CA				ING2	STAT1			FAM168B			HAUS1				KLHL11	PXYLP1
463			SDHAF3	DYRK1B		PRKCD				ING3	STAT4			FAM210A			HAUS5				KLHL28	QRICH2
464			SDHB	DYRK3		PRKRA-AS1				INSIG2	STK11IP			FAM214B			HAUS6				KLHL8	RAB4B
465			SDHD	DYRK4		PRPSAP1				INTS11	STK26			FAM228B			HCN2				KMT2A	RABGEF1
466			SEC22A	DYSF		PRUNE2				INTS9	STK3			FAM229A			HDHD5				KMT2B	RABL2A
467			SEMA3C	E2F3		PSAT1				IQCE	STX1B			FAM43A			HELLS				KMT2C	RABL2B
468			SETD9	ECE1		PTDSS1				IQCH-AS1	SULF2			FAM45A			HENMT1				KMT2D	RAD9A
469			SETDB1	ECHDC2		PTGR1				IQCK	SYAP1			FAM49A			HERC4				KNOP1	RAMAC
470			SH3RF1	EDA		PYCR2				IRAK1	SYT11			FAM72A			HINT3				KPNA3	RANBP17
471			SHMT2	EDEM2		QKI				IRAK2	TAF6			FAM81A			HIP1				KPNA5	RANBP9
472			SLC19A2	EDN1		QPCTL				IRAK3	TARBP1			FAM86B3P			HIRIP3				KYAT3	RAP2C-AS1
473			SLC25A3	EED		QPRT				IRF2	TAZ			FAM86DP			HIST1H1C				LACTB2	RAPGEF6
474			SLC25A5	EEF2		RAB33B				ITGA1	TDRD7			FAM98C			HIST1H2AC				LAPTM5	RASGEF1A
475			SLC39A4	EEPD1		RABL3				ITGAV	TFE3			FANCA			HIST1H2BK				LARP4	RBM15B
476			SLC41A3	EFCAB7		RALY-AS1				ITGB7	THUMPD2			FANCE			HJURP				LARP4B	RBM23
477			SLC7A6	EFHC1		RASA3				ITPK1	TLNRD1			FASTKD1			HLA-A				LARP7	RET
478			SLIRP	EFNA4		RASSF2				IVD	TM4SF1			FAT1			HLA-B				LATS1	REV1
479			SMCR8	EGLN1		RASSF8-AS1				JAK1	TMCO4			FBH1			HLA-C				LATS2	RFESD
480			SMG6	EHMT2		RB1				JAK3	TMED7			FBXL3			HLA-F				LCMT1	RGMB
481			SMIM20	EID1		RBM48				JMJD4	TMEM143			FBXL4			HLA-G				LCOR	RHOT2
482			SMIM26	EIF2B3		RCC1L				JUP	TMEM199			FBXO10			HLA-H				LDHA	RNF139
483			SNHG5	EIF2B5		RETREG1				KAT2A	TMEM218			FBXO25			HLA-J				LENG1	RNF214
484			SNHG6	EIF2S1		RGS18				KAT6B	TMEM231			FBXO28			HLA-L				LENG9	RNF219
485			SNHG8	EIF3B		RHEBL1				KBTBD2	TMEM254			FBXO38			HLTF				LIG4	RNF8
486			SNRPD2	EIF3M		RIC1				KCNAB2	TMEM266			FBXO42			HMGB1				LINC01772	RPGRIP1L
487			SNRPE	EIF4E		RIN2				KCNC4	TMEM87A			FBXO44			HMGB2				LMAN1	RPL32P3
488			SNX17	EIF5		RNASEH2B				KCNJ11	TMLHE			FBXO9			HMGB3				LMBRD2	RPUSD2
489			SPAG7	ELAVL1		RNF122				KCNMB1	TNC			FBXW4			HMMR				LNPEP	RRP7BP
490			SPCS1	ELF2		RNF138				KCTD2	TNFRSF18			FCGR2B			HNRNPL				LOC105376805	RSAD1
491			SRA1	ELL2		RNF167				KIAA0930	TNFRSF4			FCHSD2			HPGDS				LOC283922	RWDD3
492			SRGAP2B	ELMO1		RNF38				KIAA1191	TNFSF10			FCMR			HSD17B7				LONP2	SARNP
493			SRP9	ELOVL5		ROBO3				KIAA1522	TNFSF8			FCRLA			HSPA1A				LPP	SCD5
494			STIM1	ELOVL6		RPLP0P2				KIAA1841	TNFSF9			FCRLB			HTATSF1				LRBA	SCLY
495			STOML2	EMC10		RSF1				KLF16	TNIP3			FDX1			HTR2B				LRIG1	SCRN3
496			STUB1	EMD		S100A4				KLF8	TNRC6C-AS1			FEM1B			HYLS1				LRIG2	SCUBE2
497			SUCLG1	EML4		S1PR4				KLHL22	TNS2			FER1L6			ICMT				LRRC58	SDCBP2-AS1
498			SUPT20H	ENC1		SAMSN1				KLHL25	TOB2			FERMT2			IDS				LTN1	SDHAF1
499			SUPT3H	ENDOD1		SASH1				KLHL3	TOP1			FERMT3			IFNAR2				LUC7L3	SDR39U1
500			SUPT5H	ENG		SCN1B				KMO	TOR1B			FGD2			IFT22				LUZP1	SEMA5A
501			SVIP	ENO2		SCYL1				KPNA6	TP53INP2			FGD3			IFT80				LY6G5B	SEMA6A-AS1
502			SWI5	ENOPH1		SDC2				KPTN	TPM3P9			FGD4			IGF2BP2				LY6G5C	SEPT7-AS1
503			TACO1	ENPP4		SDC3				KYNU	TRAPPC6B			FGFR1			IGF2BP3				LY96	SERPINI1
504			TATDN1	ENTPD5		SELENOP				L3MBTL2	TRIM22			FHIT			ILVBL				LYRM9	SFSWAP
505			TBC1D9B	ENTR1		SEMA4A				L3MBTL4	TRIM25			FHL1			IMPACT				LYST	SGCG
506			TEP1	EOGT		SEMA4C				LAD1	TRIM26			FLII			IMPDH2				MACF1	SGF29
507			TET3	EPAS1		SEPT2				LAMB3	TRIOBP			FLJ20021			INCENP				MAIP1	SGSM3
508			TFB1M	EPC1		SEPT7P2				LAMP3	TRMT5			FLT1			ING1				MAN1A2	SHF
509			THOC7	EPDR1		SERPINE2				LARP1	TSPAN6			FLVCR1-DT			INPP5K				MAP2K1	SIRPD
510			TLE3	EPOP		SEZ6L2				LDAH	TST			FMC1			IPO11				MAP3K10	SLC20A2
511			TMA7	EPOR		SFMBT2				LEPROTL1	TTC30B			FNBP1			IPW				MAP3K2	SLC22A1
512			TMED3	EPS15		SGPL1				LHFPL6	TTC8			FNBP1L			IQCC				MAP3K4	SLC25A14
513			TMEM134	EPS8L2		SH3BGRL2				LILRB1	TXNRD2			FOXK2			ISCA1				MAP4	SLC25A51
514			TMEM141	ERCC3		SH3GL1				LILRB3	TYSND1			FRMD3			ITGAD				MAP4K4	SLC25A53
515			TMEM147	ERF		SH3KBP1				LIMK2	UBC			FRMD6			ITGB3BP				MAPKAPK5-AS1	SLC27A5
516			TMEM14B	ERVK3-1		SH3YL1				LIN37	UBE2Q1			FSTL3			ITPRIPL1				MARCH7	SLC2A4
517			TMEM14C	ESYT1		SHLD2				LIN54	UBXN11			FTL			ITPRIPL2				MAST2	SLC35G1
518			TMEM181	ETF1		SIAE				LINC00662	UFM1			FUT11			JADE1				MAT2B	SLC7A6OS
519			TMEM186	ETFRF1		SIGLEC1				LINC00667	ULK4			FXR1			JUN				MATR3	SLC9B1
520			TMEM203	ETHE1		SIGLEC14				LINC00926	USP11			FXR2			KANSL3				MAU2	SMAD9
521			TMEM256	EVI2A		SIGLEC5				LINC00968	USP18			FYB1			KATNAL1				MBNL1	SMARCE1
522			TMOD3	EXD2		SIGMAR1				LINC01268	USP42			FYN			KATNAL2				MBTD1	SMG1P7
523			TNRC18	EXOC3		SIN3A				LINC01269	UTP18			FYTTD1			KCNE1				MCM3AP	SMN1
524			TOMM7	EXOC7		SIRPB2				LINC01504	UTP23			FZD3			KCNE1B				MCM9	SNAP47
525			TOP3A	EXOG		SIRT7				LINC01578	VAC14			FZD4			KCNIP2				MCPH1	SNAPC3
526			TOP3B	EXOSC2		SLA				LINC01678	VAPB			FZD8			KDELC2				MDC1	SNHG19
527			TPI1	EXOSC4		SLC16A7				LINC01684	VASH1			G3BP2			KDELR2				MDN1	SNUPN
528			TPRKB	EXOSC7		SLC17A7				LINC02210	VDR			GAA			KDM5B				MED1	SNX15
529			TRAK1	EXOSC9		SLC23A2				LINC02541	VNN1			GAB2			KEAP1				MED13	SP2
530			TRAPPC2B	EXT1		SLC25A19				LLPH	VPS26B			GABBR1			KHDRBS1				MED18	SPATA2
531			TRIM52-AS1	EXT2		SLC25A4				LMBRD1	VPS36			GABPB1-IT1			KIAA0319				MED22	SPATA33
532			TRIO	EYA3		SLC25A48				LOC100129540	VPS37A			GAK			KIAA0513				MED4	SPESP1
533			TRMT112	FABP3		SLC27A3				LOC100133091	VPS51			GAL			KIAA0825				MED6	SPICE1
534			TSFM	FADD		SLC29A3				LOC100287896	VPS52			GALNT12			KIAA1211				METTL26	SPRYD4
535			TSN	FADS1		SLC30A4				LOC100419170	WDR13			GALNT14			KIF11				METTL5	SPTBN4
536			TSTA3	FADS2		SLC30A5				LOC100506098	WDR20			GALT			KIF14				MFAP3	SRCIN1
537			TWF2	FAF2		SLC35A2				LOC100996455	XAF1			GAMT			KIF15				MFNG	SRRD
538			TXLNA	FAIM2		SLC35A5				LOC101927021	XPNPEP3			GASAL1			KIF18A				MFSD11	SRRM1
539			TXLNG	FAM114A1		SLC36A4				LOC101927837	YBX3			GATAD2A			KIF18B				MFSD14A	ST7L
540			TXN2	FAM117B		SLC38A5				LOC102723996	YPEL4			GDI2			KIF1BP				MGA	STAG3L2
541			TXNDC17	FAM120AOS		SLC46A1				LOC644090	ZBED8			GEM			KIF20A				MGST2	STIMATE
542			TYK2	FAM120B		SLC9A9				LOC653513	ZBTB48			GFI1			KIF20B				MIB1	STK19
543			UBA1	FAM126A		SLFN12				LOC730101	ZC2HC1C			GFM2			KIF22				MIER1	STPG1
544			UBA52	FAM136A		SMARCD1				LPCAT1	ZFYVE19			GFOD1			KIF23				MIGA1	STX16
545			UBAP2L	FAM160A2		SMIM3				LPCAT4	ZHX2			GGNBP2			KIF24				MINDY2	STX18-AS1
546			UBN1	FAM160B2		SMS				LPGAT1	ZKSCAN5			GGT7			KIF2C				MINOS1	SURF2
547			UBXN6	FAM189B		SMURF2				LPP-AS2	ZMYND8			GHDC			KIF4A				MIR570	SWSAP1
548			UEVLD	FAM199X		SNAI3				LRCH3	ZNF138			GID8			KIF9				MKLN1	SYT1
549			UFC1	FAM19A4		SNX7				LRFN4	ZNF207			GIPC3			KIFC1				MLH3	SYTL2
550			UPF1	FAM210B		SNX8				LRG1	ZNF267			GJA5			KLF10				MMADHC	SYTL4
551			UQCC2	FAM219B		SOCS6				LRMP	ZNF329			GK5			KLF3				MOB1B	TADA2A
552			UQCC3	FAM220A		SPARC				LRP5L	ZNF334			GKAP1			KLHL12				MOCS2	TAF5
553			UQCR10	FAM222B		SPIN3				LRP6	ZNF441			GLB1			KLHL21				MON1B	TAPT1-AS1
554			UQCRB	FAM50B		SPRTN				LRRC20	ZNF442			GLB1L			KLRG1				MON2	TATDN2
555			UQCRFS1	FAM53B		SRGAP2				LRRC32	ZNF443			GLI3			KMT2E				MORC3	TBC1D19
556			UQCRH	FAM78A		SRGAP2C				LRRC6	ZNF468			GLI4			KNL1				MORF4L1	TBC1D25
557			UQCRQ	FAM84B		SRP68				LRRFIP2	ZNF600			GLIPR1			KNSTRN				MORN2	TBC1D32
558			UROD	FAM86C1		ST13				LRRK2	ZNF626			GLS			KNTC1				MPI	TBC1D8-AS1
559			USP35	FAM98A		ST3GAL2				LSS	ZNF672			GLTP			KPNA2				MPLKIP	TBCE
560			UXT	FAS		ST8SIA4				LTA4H	ZNF736			GLUD1P3			L1CAM				MRFAP1L1	TCAF2
561			VDAC3	FASTKD2		STAB1				LTO1	ZNF8			GMEB2			L2HGDH				MRM2	TCTE3
562			VPS25	FASTKD3		STAC3				LUC7L	ZPR1			GMPPB			L3HYPDH				MRPL10	TERF2
563			VPS29	FASTKD5		STAM				LUCAT1				GNA11			LAMB1				MRPL22	TGM1
564			VPS4B	FAXDC2		STARD13				LY86				GNAI3			LANCL1				MRPL23	THAP9
565			WDR18	FBLIM1		STX7				LYN				GNG12			LAS1L				MRPL41	THNSL2
566			WDR61	FBXL19-AS1		STXBP3				LYRM4				GNG5			LCLAT1				MRPL45	THTPA
567			WIPF1	FBXL20		SUN1				LYSMD2				GNPTG			LENG8				MRPL54	THUMPD3
568			WIPF2	FBXL6		SUSD1				LZTS2				GOLGA7B			LEPROT				MRPL55	TIAL1
569			WIZ	FBXL8		SV2B				M1AP				GPALPP1			LGALS8				MRPL57	TIGD5
570			WRB	FBXO22		SVIL				MACO1				GPAT2			LIG1				MRPS11	TIGD6
571			WWP2	FBXO31		SWAP70				MAFG				GPAT3			LIN52				MRPS14	TIMM29
572			XYLT1	FBXW5		SYTL1				MAG				GPATCH3			LIN9				MRPS36	TIRAP
573			YBX1	FCGR1A		TAGAP				MAGI2				GPBP1L1			LINC-PINT				MRPS5	TKFC
574			YIPF2	FCGR1CP		TANC1				MAGI2-AS3				GPC3			LINC00467				MRTFA	TLCD1
575			ZBTB39	FCHO2		TBC1D14				MAN1C1				GPC4			LINC01176				MSRA	TMCO6
576			ZBTB40	FCHSD1		TBCEL				MAN2B1				GPCPD1			LINC01426				MTCH2	TMEM120B
577			ZDHHC24	FDXR		TCAF1				MAP1LC3A				GPD1			LINC01480				MTFMT	TMEM154
578			ZDHHC8	FECH		TCF3				MAP1S				GPER1			LINC01481				MTIF3	TMEM156
579			ZFAS1	FEM1A		TCTN2				MAP2K6				GPR160			LINC02009				MTLN	TMEM17
580			ZFP41	FEM1C		TDRKH				MAP3K6				GRASP			LLGL1				MTMR9	TMEM177
581			ZFPL1	FES		TESC				MAPK11				GREM1			LMAN2L				MTOR	TMEM182
582			ZKSCAN2	FHAD1		TFRC				MAPKAP1				GRIN2D			LMNB1				MTR	TMEM183A
583			ZNF154	FIZ1		TGFB1				MARC1				GRIN3A			LMNB2				MTX3	TMEM191A
584			ZNF160	FLI1		TGFBI				MARCH2				GRINA			LMO7				MVB12A	TMEM209
585			ZNF317	FLJ46906		TGIF2				MARCH3				GRK5			LOC100288637				MYCBP2	TMEM229B
586			ZNF32	FLOT2		TGM2				MARCKS				GSDMD			LOC100506691				MYL12A	TMEM260
587			ZNF514	FLYWCH1		TIMM44				MARCKSL1				GSG1			LOC100507373				MYO9A	TMEM44-AS1
588			ZNF532	FMNL1		TLR3				MB21D2				GSKIP			LOC101929470				MYSM1	TMEM45A
589			ZNF646	FMO4		TLR4				MBNL3				GSPT2			LOC103611081				N4BP2	TMEM62
590			ZNF667	FMO5		TLR7				MBOAT1				GTDC1			LOC105374363				NAA80	TMEM68
591			ZNF687	FN3K		TMCC3				MCCC1				GUCY1A2			LOC107985209				NACA4P	TMEM79
592			ZNF699	FNBP4		TMEM106A				MCOLN2				H1F0			LOC643072				NAIF1	TMEM81
593			ZNF79	FNDC10		TMEM116				MCTP1				H1FX			LOC644656				NANP	TMEM99
594			ZNF790	FOS		TMEM123				MCU				HABP4			LOC728613				NANS	TMEM9B-AS1
595			ZSWIM8	FOSL1		TMEM161B-AS1				MED14				HACL1			LOC728975				NAPEPLD	TOMM20
596			ZXDC	FOXJ2		TMEM192				MED26				HARBI1			LPCAT3				NBAS	TPI1P2
597				FOXN3		TMEM26				MEF2A				HAVCR2			LPIN1				NBEA	TPRG1-AS1
598				FOXN3-AS1		TMEM38B				MEGF6				HCFC2			LPXN				NBEAL1	TRABD2A
599				FOXP1		TMEM51-AS1				METTL14				HCST			LRP10				NBPF12	TRAF3IP2-AS1
600				FOXP4		TMEM65				METTL7A				HDAC2-AS2			LRPAP1				NCBP3	TRAPPC12
601				FOXRED2		TMEM67				METTL8				HDAC7			LRR1				NCOA1	TRAPPC2
602				FPGT		TMEM86A				MGAM				HDAC9			LRRC29				NCOA3	TREML1
603				FRAT2		TMEM87B				MGC12916				HDHD3			LRRC34				NCOA6	TRIM11
604				FRS3		TMEM8A				MGLL				HEATR3			LRRC41				NCR3LG1	TRMT12
605				FTSJ1		TMIGD3				MGRN1				HEATR6			LRRC8D				NDOR1	TRMT44
606				FTSJ3		TMTC4				MIEF2				HEBP2			LRRCC1				NDUFA12	TRPV6
607				FUCA2		TNKS1BP1				MINDY3				HECA			LSM11				NEB	TTC13
608				FUS		TOM1L1				MIR3142HG				HERPUD2			LTBP2				NEK7	TTC30A
609				FUT4		TRIM14				MIS18BP1				HES2			LTBR				NEURL4	TTC32
610				FXN		TRIM27				MKNK1				HEYL			LYNX1				NF1	TTC34
611				G0S2		TRIM41				MLKL				HHAT			LYPD3				NFAT5	TTTY14
612				GAB1		TRIM68				MLLT6				HHLA3			LZIC				NFE2L1	TUFT1
613				GAB3		TRMT2A				MMP12				HIC2			MAD2L1				NFU1	TXNDC12
614				GABPB1		TRPM2				MMP14				HINFP			MAFK				NFX1	TXNDC15
615				GANAB		TRPS1				MMP19				HIRA			MAP1LC3B				NFYC	UBE2Q2P1
616				GAPLINC		TRPT1				MN1				HKR1			MAP2K2				NHLRC2	UBE2V1
617				GAR1		TSPAN3				MNAT1				HLA-DOA			MAP2K4				NIN	UBE3D
618				GARS		TSPAN4				MNDA				HLA-DPB2			MAP3K20				NIPA1	UGDH-AS1
619				GART		TTC7B				MNT				HMG20A			MARCH5				NIPBL	UIMC1
620				GAS2L1		TTL				MOB1A				HMGA1			MASTL				NKAP	UPRT
621				GAS8		TTLL4				MOB3C				HMGCR			MAT2A				NKIRAS1	URB1-AS1
622				GBAP1		TUT1				MOCS3				HNRNPA2B1			MAX				NKTR	UTP14C
623				GCA		TXNDC16				MORC2				HNRNPAB			MBLAC2				NME4	VASH1-AS1
624				GCHFR		UBA6				MOSMO				HNRNPH3			MBOAT2				NOMO3	VPS18
625				GDE1		UBE2O				MOSPD2				HNRNPK			MCM10				NOTCH2	WASF1
626				GEMIN5		UBE2Q2				MPG				HNRNPLL			MCM2				NPAT	WASH2P
627				GFOD2		UCHL1				MPO				HNRNPM			MCM3				NPHP4	WASH3P
628				GFRA2		UNC93B1				MRPL20-AS1				HOMER1			MCM4				NPIPB3	WASH8P
629				GLCCI1		UNK				MRPS17				HOMEZ			MCM5				NR2C2	WASH9P
630				GLCE		USP51				MSANTD4				HOOK2			MCM6				NR3C1	WASHC1
631				GLMP		VAV3				MSI2				HPCAL1			MCM7				NRIP1	WBP1
632				GLRX2		VPS35L				MSL1				HPGD			MCM8				NSD1	WBP11
633				GLT1D1		WARS				MSL2				HPS1			MDM1				NSD3	WDFY3-AS2
634				GLT8D1		WARS2-AS1				MSRB1				HRK			MDM2				NSMCE4A	WDR17
635				GLUD1		WDFY2				MTFR1L				HS6ST1			ME1				NSUN3	WDR24
636				GLUL		WRAP73				MTG1				HSD11B1L			MECR				NT5C	WDR25
637				GM2A		WRNIP1				MTG2				HSD17B14			MED28				NTAN1	WDR60
638				GMEB1		WWP1				MTHFD1L				HSDL1			MED8				NTMT1	XPNPEP2
639				GMFB		XCR1				MTUS1				HSF4			MELK				NUDC	YBEY
640				GNA15		XPOT				MTX1				HSPA6			METTL15				NUDCD2	YDJC
641				GNAQ		XXYLT1				MYCL				HSPB7			MGAT1				NUDT12	YES1
642				GNB1L		YWHAH				MYEF2				HSPBAP1			MGAT4B				NUDT18	YJEFN3
643				GNB4		ZC3H12D				MYH11				HSPD1			MGME1				NUDT22	YY2
644				GNL2		ZC3H3				MYL5				HSPH1			MIA2				NUFIP2	ZBTB14
645				GNL3		ZC3HAV1L				MYO1F				HTR7P1			MIATNB				NUP153	ZBTB26
646				GNL3L		ZDHHC2				MYO1G				IARS			MICA				NUP50	ZBTB49
647				GNPDA2		ZDHHC9				MYPOP				ICAM5			MIF				NUP58	ZBTB8A
648				GNPNAT1		ZFAND2A				MZF1-AS1				ICE2			MIPEP				OARD1	ZC4H2
649				GOLGA5		ZFP30				N4BP2L1				ID2-AS1			MIS18A				OAZ3	ZCWPW1
650				GOLGA8A		ZFP36L1				N6AMT1				IDUA			MKI67				ODR4	ZDBF2
651				GOLGA8N		ZFP57				NAB1				IER2			MKKS				OGA	ZDHHC14
652				GOLT1B		ZFYVE1				NADK				IFFO1			MKRN2				OSTF1	ZEB2-AS1
653				GP1BA		ZKSCAN4				NAMPT				IFI30			MLH1				OTUD4	ZFHX2
654				GPANK1		ZMAT1				NAT9				IFT20			MLPH				PAAF1	ZFP28
655				GPAT4		ZMYND11				NAXD				IGFBP6			MMP24OS				PABPN1	ZFPM1
656				GPATCH4		ZNF182				NBN				IGFN1			MMP8				PAF1	ZFY-AS1
657				GPBP1		ZNF229				NBPF9				IGHMBP2			MMS22L				PAFAH1B1	ZGPAT
658				GPR137C		ZNF230				NCEH1				IGSF8			MND1				PAFAH1B3	ZNF132
659				GPR153		ZNF274				NCF1				IKBIP			MNS1				PAIP1	ZNF135
660				GPR155		ZNF280B				NCF1B				IKBKB			MOGS				PANK3	ZNF14
661				GPR161		ZNF304				NCF1C				IL13RA1			MOK				PAPOLA	ZNF16
662				GPR162		ZNF331				NCK1				IL17RC			MPHOSPH8				PAPOLG	ZNF169
663				GPR34		ZNF33A				NCKIPSD				IL1RN			MPHOSPH9				PATL1	ZNF184
664				GPR68		ZNF350				NCOA5				IL2RG			MRE11				PAXBP1	ZNF19
665				GPRC5B		ZNF439				NCSTN				IL36B			MRPL45P2				PBRM1	ZNF2
666				GPRIN1		ZNF469				NDRG2				IL36RN			MSH2				PCF11	ZNF223
667				GPSM1		ZNF48				NDRG3				IL6R-AS1			MSH3				PCNX3	ZNF225
668				GRAMD1B		ZNF484				NDST1				ILF3-DT			MSH6				PDCD7	ZNF234
669				GRAMD4		ZNF516				NECTIN1				INHBA			MTBP				PDP2	ZNF235
670				GRB2		ZNF540				NEDD4L				INPP4A			MTF2				PDS5A	ZNF256
671				GREB1		ZNF552				NEIL2				INSM1			MTFR2				PDS5B	ZNF268
672				GRHL1		ZNF570				NEO1				INTS7			MUT				PDZD11	ZNF285
673				GRIPAP1		ZNF615				NEPRO				IP6K2			MXD1				PDZD8	ZNF311
674				GRPEL1		ZNF680				NEURL2				IPP			MXD3				PEAK1	ZNF320
675				GRPEL2		ZNF766				NEURL3				IQCG			MXRA7				PEX16	ZNF324B
676				GRSF1		ZNF774				NFE2L2				IQGAP3			MYBL1				PGAP1	ZNF34
677				GS1-124K5.11		ZNF787				NFE2L3				IQSEC1			MYBL2				PHACTR2	ZNF343
678				GSDMB		ZNF92				NFIX				IRF2BP2			MYH10				PHC3	ZNF384
679				GSK3A		ZSCAN32				NFKB1				IRF5			MYO6				PHF20L1	ZNF394
680				GSPT1		ZSWIM6				NFKB2				ISM1			MYORG				PHF3	ZNF404
681				GSTM1						NFKBIA				ISOC2			N4BP2L2				PHIP	ZNF408
682				GTF2E1						NFKBIB				ISYNA1			NAA60				PHRF1	ZNF425
683				GTF2F1						NFKBIE				ITGA11			NADSYN1				PIAS1	ZNF436-AS1
684				GTF2F2						NFKBIZ				ITGA2			NAP1L4				PIGBOS1	ZNF461
685				GTF2H2						NFS1				ITGA3			NAP1L5				PIGP	ZNF485
686				GTF2IP4						NID1				ITGA5			NASP				PIK3C2A	ZNF487
687				GTPBP2						NKAPD1				ITGA7			NCAPD2				PIKFYVE	ZNF490
688				GTPBP4						NLK				ITGAE			NCAPD3				PJA2	ZNF500
689				GUCY1B1						NME7				ITGAM			NCAPG				PKD1	ZNF502
690				GUSB						NMNAT3				ITGAX			NCAPG2				PKD1P6-NPIPP1	ZNF506
691				H2AFY						NNT				ITGB1BP1			NCAPH2				PLAGL1	ZNF529
692				H2AFY2						NOD2				ITGB2-AS1			ND4L				PLEKHA8	ZNF529-AS1
693				HAAO						NOL8				ITGBL1			NDC1				PLEKHJ1	ZNF547
694				HADH						NOL9				ITPRIP			NDC80				PLXNA3	ZNF549
695				HARS						NONO				JADE3			NEAT1				PMM1	ZNF563
696				HAUS2						NOTCH2NLC				JAML			NECTIN2				PMPCB	ZNF565
697				HAUS3						NPHP1				JARID2			NEDD1				PMVK	ZNF566
698				HBP1						NPLOC4				JDP2			NEIL3				PNKD	ZNF567
699				HBS1L						NREP				JOSD1			NEK2				PNPLA4	ZNF57
700				HCCS						NRP2				KANK1			NEK8				POGK	ZNF571
701				HCLS1						NSF				KANK3			NEMP1				POGZ	ZNF574
702				HDAC2						NTN1				KANK4			NEMP2				POLK	ZNF576
703				HDGF						NUB1				KANSL1			NET1				POLR1A	ZNF579
704				HDGFL3						NUBPL				KANSL1L			NEURL1B				POLR2K	ZNF583
705				HECTD3						NUDCD1				KANTR			NIPAL2				POLR2L	ZNF595
706				HELZ						NUP62				KAT8			NLRP1				POLR3GL	ZNF610
707				HEMK1						NXF1				KATNA1			NMRAL2P				POM121C	ZNF628
708				HERC2P2						NXT1				KAZN			NMT1				POMK	ZNF630
709				HES6						OAF				KBTBD11			NMT2				POP5	ZNF653
710				HEXD						OPA3				KBTBD3			NNT-AS1				PPARGC1B	ZNF660
711				HFE						OPHN1				KBTBD4			NOL3				PPCDC	ZNF667-AS1
712				HGH1						OPTN				KCNF1			NOL4L				PPFIA1	ZNF669
713				HGS						ORAI1				KCNJ1			NPAS2				PPIG	ZNF670
714				HHEX						OSM				KCNJ5			NPRL3				PPIP5K2	ZNF674
715				HIST1H2BD						OTOA				KCNMA1			NQO1				PPP1R12A	ZNF696
716				HIVEP2						OTOAP1				KCNMB3			NR4A2				PPP1R15B	ZNF7
717				HK1						OTUD1				KCTD10			NRM				PPP1R26	ZNF701
718				HK2						OTUD5				KCTD9			NSD2				PPP1R35	ZNF707
719				HLA-E						P2RX4				KDM4A			NT5C2				PPP4R3B	ZNF71
720				HLCS						P2RX7				KDSR			NT5M				PPP6R3	ZNF713
721				HMGN2P46						P2RY13				KHDC4			NUCB1				PPT1	ZNF724
722				HMGXB4						PACSIN2				KIAA0040			NUCKS1				PPTC7	ZNF74
723				HMOX1						PAFAH2				KIAA0753			NUDCD3				PQBP1	ZNF749
724				HNRNPA0						PAQR4				KIAA1210			NUDT1				PRDM10	ZNF75A
725				HNRNPA1						PARP10				KIAA1211L			NUDT17				PRDM11	ZNF76
726				HNRNPA3						PARP14				KIF21A			NUDT21				PRDM15	ZNF763
727				HNRNPH1						PARVG				KIFAP3			NUDT7				PRKAB2	ZNF764
728				HNRNPUL1						PAX8				KLF11			NUDT8				PRKAG1	ZNF771
729				HNRNPUL2						PAX8-AS1				KLF6			NUF2				PRKCI	ZNF776
730				HOMER3						PBX3				KLF9			NUP107				PRKD3	ZNF782
731				HPS4						PC				KLHDC10			NUP155				PRKDC	ZNF814
732				HPS6						PCYOX1L				KLHDC8B			NUP160				PRKN	ZNF826P
733				HRAS						PCYT2				KLHL2			NUP210				PRPF4B	ZNF839
734				HRH1						PDCD1LG2				KLHL20			NUP37				PRR14L	ZNF880
735				HS1BP3						PDCD5				KLHL32			NUP43				PRRC2C	ZSCAN31
736				HS3ST1						PDE3A				KLHL41			NUP50-DT				PSMB8	ZSWIM3
737				HS3ST2						PDE4B				KLHL9			NUSAP1				PSME4	ZXDA
738				HSD17B4						PDE4D				KMT5A			ODF2				PSMG2
739				HSP90AB1						PDE4DIP				KRBA1			OIP5				PSPH
740				HSP90B1						PDGFB				KRBOX4			OLMALINC				PTAR1
741				HSPA2						PDLIM1				KREMEN1			ORC1				PTK6
742				HSPA4						PDLIM2				L3MBTL1			ORC6				PTMS
743				HSPA4L						PDSS2				L3MBTL3			ORMDL1				PTPN11
744				HSPA8						PELO				LAMA3			OSBPL9				PTPN4
745				HTR2A						PEX14				LAMP1			OSCAR				PTPN9
746				HTRA1						PEX6				LAMTOR5-AS1			OSGEPL1				PTPRC
747				HUS1						PFKFB4				LANCL2			OXCT1				PTRHD1
748				ICAM2						PGAM1				LANCL3			P4HA2				PURB
749				ID1						PGBD4				LARGE1			P4HB				PUS7L
750				ID3						PGGT1B				LARS2			PANK1				PYCARD
751				IDH1						PGM5				LASP1			PANX2				PYM1
752				IDH3A						PHF10				LAT			PARP1				QDPR
753				IER5L						PHF11				LAYN			PARP2				QSER1
754				IFI6						PHF20				LBH			PARPBP				RAB11FIP2
755				IFRD1						PHLDB3				LCA5			PASK				RAB3GAP1
756				IFRD2						PI4K2A				LCP1			PAXBP1-AS1				RAB3GAP2
757				IFT74						PI4KB				LDHAL6B			PBK				RAB43
758				IGFLR1						PIGK				LDLRAP1			PCBP3				RAB9A
759				IGIP						PIK3CB				LEO1			PCID2				RABEP1
760				IKBKE						PIM2				LETMD1			PCLAF				RABIF
761				IL10						PINX1				LGALS3			PCNA				RAD23B
762				IL17RB						PIP4K2A				LIF			PDE4A				RALGAPA1
763				ILKAP						PIP4K2C				LILRA2			PDE7A				RALGAPA2
764				IMP4						PITPNA				LILRP2			PDXK				RALGAPB
765				IMPA1						PITPNB				LIMCH1			PFAS				RANBP2
766				IMPDH1						PITPNC1				LIMK1			PGAP2				RANBP6
767				INAFM2						PJA1				LIMS1			PGD				RANGRF
768				INF2						PKD2				LINC00294			PHC1				RAPGEF1
769				ING4						PLA2G15				LINC00346			PHF19				RAPGEF2
770				INO80C						PLA2G4A				LINC00476			PHKA1				RBAK
771				INPP1						PLAU				LINC00520			PHLPP1				RBBP5
772				INTS14						PLBD1				LINC00528			PIF1				RBBP6
773				INTS4						PLCB2				LINC00607			PIGA				RBFA
774				INTS8						PLCD1				LINC00654			PIGH				RBM12B
775				IPO13						PLCD3				LINC00877			PIGN				RBM15
776				IPO5						PLCG2				LINC00920			PIGO				RBM26
777				IPPK						PLD6				LINC01010			PIGZ				RBM41
778				IRF1						PLEKHG3				LINC01011			PILRA				RBM45
779				IRGQ						PLIN3				LINC01050			PIMREG				RBMX2
780				IRS2						PLXDC2				LINC01128			PIR				RBSN
781				ISOC1						PLXNA1				LINC01135			PKMYT1				RC3H1
782				ITFG2						PMS2P4				LINC01138			PKN3				RC3H2
783				ITSN1						PNO1				LINC01145			PKP4				RCOR1
784				IWS1						PNPLA1				LINC01800			PLA2G4C				RECQL
785				JAG1						PNPLA2				LINC01954			PLEKHB2				REEP6
786				JAGN1						PNPLA6				LINC01963			PLIN2				REL
787				JAZF1						PNRC1				LINC02201			PLK1				RELCH
788				JMJD6						POLD1				LINC02285			PLK4				RELL1
789				JPH4						POLD4				LINC02458			PLPP3				REST
790				JRK						POLR3C				LINC02482			PLPP4				REV3L
791				JUNB						POLR3E				LINGO1			PLPPR2				REXO2
792				KALRN						POU2F2				LIPG			PLS3				RFX3
793				KANK2						PPHLN1				LIPT1			PM20D2				RFXANK
794				KANSL1-AS1						PPIF				LIX1L			PMS1				RFXAP
795				KAT7						PPIL3				LMF1			POC1A				RGP1
796				KBTBD8						PPM1M				LMF2			PODXL2				RICTOR
797				KCNAB1						PPP1R15A				LMNTD2			POFUT2				RIF1
798				KCNE3						PPP1R18				LOC100049716			POLA1				RILP
799				KCNK6						PPP2R5D				LOC100128398			POLA2				RLF
800				KCNMB4						PPP4R1L				LOC100506100			POLD2				RLIM
801				KCNN4						PRAM1				LOC100506258			POLD3				RMND5A
802				KCTD11						PRCC				LOC100507642			POLE				RMND5B
803				KCTD12						PRDM1				LOC101927402			POLE2				RN7SL2
804				KCTD21						PRELID3A				LOC101927844			POLE3				RNF123
805				KCTD5						PRKAR1A				LOC101927851			POLH				RNF169
806				KCTD7						PRKAR1B				LOC101928143			POLQ				RNF216
807				KDM1A						PRMT1				LOC101928707			POR				RNF220
808				KDM2B						PROC				LOC102723701			PPP3CB-AS1				RNF31
809				KDM3A						PROCR				LOC102724050			PPP6R2				RNF5
810				KHDRBS3						PRPF19				LOC105369519			PRADC1				RNMT
811				KIAA0391						PRR3				LOC105369593			PRELID2				RNPC3
812				KIAA1328						PRXL2B				LOC105369779			PREPL				ROCK2
813				KIAA1549						PSAP				LOC105371849			PRICKLE3				RPAP1
814				KIAA1614-AS1						PSMA6				LOC105372482			PRIM1				RPP30
815				KIAA1671						PSME2				LOC105373780			PRIM2				RPP38
816				KIF13B						PSTPIP2				LOC105378753			PRIMPOL				RRAGA
817				KIF16B						PTAFR				LOC105378819			PRKACB				RSU1
818				KIFC2						PTGER2				LOC152048			PRKRA				RTEL1-TNFRSF6B
819				KIZ						PTGER4				LOC153684			PRMT7				RTF2
820				KLF13						PTGIR				LOC389641			PROS1				RTN4
821				KLF2						PTPA				LOC399715			PRPF4				RYBP
822				KLF4						PTPN1				LOC645513			PRPS2				S100A11
823				KLHDC1						PTPN22				LOC93622			PRR11				SACS
824				KLHDC2						PTPRA				LONP1			PSIP1				SAMD8
825				KLHDC3						PTPRJ				LONRF1			PSMC3IP				SAP130
826				KLHDC4						PTPRO				LONRF3			PSMG3-AS1				SBNO1
827				KLHL13						PTRH2				LPAR2			PSPN				SCAF1
828				KLHL30						PUS10				LPL			PSRC1				SCAF11
829				KLHL36						PUS7				LRCH1			PTCD3				SCAF4
830				KLHL5						PVR				LRP12			PTCRA				SCAF8
831				KPNA1						PXN				LRP8			PTGES				SCFD1
832				KPNA4						PXN-AS1				LRRC28			PTGES3L				SCP2
833				KPNB1						QSOX1				LRRC3			PTP4A2				SCRIB
834				KRT10						QTRT2				LRRC75A			PTPN13				SCYL2
835				LAIR1						RAB10				LRRC8A			PTTG1				SDHAP1
836				LARP1B						RAB11FIP1				LRRC8B			PXMP2				SEC16A
837				LARS						RAB11FIP3				LRRFIP1			R3HCC1L				SEC23A
838				LBX2-AS1						RAB13				LSP1			RAB1B				SEC24A
839				LETM1						RAB21				LTB			RAB24				SEC31A
840				LETM2						RAB27A				LTBP3			RAB5B				SELENOH
841				LGI2						RAB30				LXN			RAB8B				SELENOI
842				LILRA1						RAB39A				LY9			RABAC1				SENP5
843				LIMD1						RAB5A				LYPLA1			RACGAP1				SENP7
844				LIN7A						RABEP2				LYSMD4			RAD18				SESTD1
845				LIN7C						RAD51B				LZTS3			RAD21				SETD1B
846				LINC00265						RAE1				MAD2L2			RAD51AP1				SETD2
847				LINC00324						RAG1				MAGED2			RAD51C				SETD5
848				LINC00339						RAP1B				MAGEH1			RAD51D				SETD7
849				LINC00595						RASAL1				MAGOHB			RAD54L				SETX
850				LINC00641						RASGRP1				MALT1			RAD9B				SF3A1
851				LINC00899						RASSF1				MAN2B2			RAF1				SF3B6
852				LINC00910						RASSF7				MANEAL			RALA				SH3BGRL
853				LINC00921						RBBP4				MAP1A			RANGAP1				SHLD1
854				LINC00937						RBBP9				MAP2K7			RARA				SHOC2
855				LINC01003						RBM10				MAP3K5			RASSF3				SHPRH
856				LINC01089						RBM17				MAP3K8			RAVER2				SIGLEC15
857				LINC01278						RBM25				MAP4K3			RB1CC1				SIPA1L3
858				LINC01410						RBM27				MAP7			RBBP7				SIRT6
859				LINC01503						RBM4				MAPK12			RBBP8				SLC25A36
860				LINC01881						RBM47				MAPK13			RBCK1				SLC25A39
861				LINC02035						RBM6				MAPKAPK3			RBL1				SLC26A2
862				LINC02361						RBPJ				MAPKAPK5			RBM26-AS1				SLC35A1
863				LINC02384						RCAN3				MAPRE1			RBM43				SLC5A3
864				LINC02615						RCC2				MAPRE2			RBMX				SLK
865				LIPA						RCN1				MARCH9			RCC1				SLMAP
866				LLGL2						RELA				MARK4			RCCD1				SMAD5
867				LMBR1L						RELB				MARVELD2			RCHY1				SMARCA5
868				LMO2						REPIN1				MAST4			RECQL4				SMARCB1
869				LNCAROD						RETREG2				MATK			REEP3				SMARCC1
870				LNX2						REXO4				MBIP			REXO5				SMC5
871				LOC100130476						RFX5				MBTPS2			RFC1				SMC6
872				LOC100996660						RGL1				MCAT			RFC2				SMCHD1
873				LOC100996724						RGL3				MDGA1			RFC3				SMG1
874				LOC101927751						RGS14				MDK			RFC4				SMG1P3
875				LOC101929331						RGS2				MED14OS			RFC5				SMIM15
876				LOC101929532						RHBDD1				MED16			RFWD3				SMIM27
877				LOC101929709						RHOQ				MED29			RHBDD2				SMIM4
878				LOC102724250						RHPN1				MEF2D			RHNO1				SMNDC1
879				LOC102724532						RILPL1				MEI1			RINL				SNAPC4
880				LOC102724545						RILPL2				MEP1A			RMI1				SNAPIN
881				LOC102724814						RIOX2				MESD			RMI2				SNRK
882				LOC103344931						RIT1				METAP1			RNF10				SNX13
883				LOC105369486						RMDN2				METRNL			RNF103				SOCS4
884				LOC105369748						RNASEL				METTL16			RNF121				SOCS5
885				LOC105374952						RNF115				METTL18			RNF145				SON
886				LOC105374978						RNF125				METTL4			RNF149				SORD2P
887				LOC105378663						RNF144B				METTL7B			RNF227				SOS1
888				LOC257396						RNF19B				MEX3C			RNF24				SPAG9
889				LOC283140						RNF2				MFGE8			RNF26				SPAST
890				LOC374443						RNF25				MFN1			RNLS				SPATC1L
891				LOC642852						RNF32				MFN2			ROM1				SPEN
892				LOC648987						RNF40				MFSD12			RPA3				SPOPL
893				LPIN2						RNPEP				MFSD14C			RPAP3				SPTY2D1
894				LPIN3						RNPS1				MFSD4B			RPL22L1				SRCAP
895				LRP3						ROBO1				MGAT3			RPL23AP7				SRRM2
896				LRP5						RPA1				MICAL2			RPL39L				SRXN1
897				LRRC27						RPE				MICU2			RPS6KL1				SS18L1
898				LRRC37A2						RPL13P5				MID2			RRM1				SSC4D
899				LRRC42						RPL23AP82				MIIP			RRM2				SSU72
900				LRRC59						RPS10P7				MINDY1			RRN3P3				ST18
901				LRRC8C						RPS6KA2				MIR1-1HG-AS1			RSRC2				STAG1
902				LRSAM1						RRAGD				MIR34AHG			RTF1				STAG2
903				LSG1						RRP8				MIR4435-2HG			RTKN				STAG3L5P
904				LSM14A						RRP9				MIR4458HG			RTKN2				STAM2
905				LSM14B						RSRC1				MMGT1			RTN2				STARD9
906				LSM8						RTN4R				MMS19			RTN4IP1				STAT6
907				LTB4R						SAMM50				MOB3B			RTTN				STK16
908				LTBP4						SAR1A				MORC2-AS1			RWDD2A				STK4
909				LTV1						SART3				MOSPD1			S100P				STRADA
910				LY75						SCARB2				MRAS			SAC3D1				STRN
911				LYL1						SCARF1				MRGPRF			SAE1				STRN3
912				LYPLA2						SCO1				MRGPRF-AS1			SAMD13				STX17
913				LYPLAL1						SEC22B				MRI1			SAP30				STX18
914				LYRM2						SECISBP2				MRM3			SAPCD2				STXBP4
915				LYRM7						SELENON				MROH7			SAR1B				STXBP5
916				LZTFL1						SELENOS				MRPL44			SARS2				SUCO
917				MACC1						SEMA3G				MRPL47			SASS6				SUGP2
918				MAD1L1						SEMA4D				MRPL49			SBDS				SUMF1
919				MADD						SENP6				MRPS25			SCD				SUMO2
920				MAF						SENP8				MRPS27			SCLT1				SUPT6H
921				MAFF						SEPSECS				MRPS30			SCMH1				SYF2
922				MAGT1						SERPINB8				MRPS6			SCOC-AS1				SYNRG
923				MAK16						SERPINB9				MRRF			SCRN1				SZT2
924				MAML2						SERPINB9P1				MRS2			SCYL3				TAB3
925				MAMLD1						SESN3				MRTO4			SEL1L3				TACC1
926				MAN2A2						SETD6				MS4A14			SELENOM				TADA1
927				MANBA						SF3B4				MS4A6E			SELENOO				TAF1
928				MANEA						SFT2D3				MTA1			SEPHS2				TAF12
929				MANSC1						SFXN3				MTAP			SEPT4				TAF4
930				MANSC4						SGPP2				MTHFD1			SERINC2				TAOK1
931				MAP2K3						SH3BP5L				MTHFSD			SERP1				TBC1D22B
932				MAP2K5						SHC1				MTIF2			SERTAD1				TBCB
933				MAP3K12						SHMT1				MTMR1			SERTAD3				TBCC
934				MAP3K21						SIAH1				MTMR4			SESN2				TCEAL1
935				MAP3K7CL						SIGLEC9				MTPN			SFT2D2				TCEAL8
936				MAPK14						SIK3				MTRNR2L2			SFXN2				TCF20
937				MAPK1IP1L						SIKE1				MTSS1L			SGK3				TECPR2
938				MAPK3						SINHCAF				MTURN			SGO1				TET2
939				MAPK7						SIPA1L1				MTX2			SGO2				TFEC
940				MAPK8						SIRT5				MYADM			SGSM2				TGFBRAP1
941				MAPK9						SKAP2				MYBPH			SHCBP1				THAP7
942				MAPKAPK2						SKIL				MYEOV			SHISA4				THYN1
943				MARCH8						SLAMF7				MYL9			SHKBP1				TIMM13
944				MARK2						SLAMF8				MYO1B			SHTN1				TIMMDC1
945				MARS						SLC16A6				MYO1D			SIAH2				TLR1
946				MARS2						SLC1A3				MYO1E			SIVA1				TLR6
947				MAS1						SLC25A28				MYOF			SKA1				TM2D1
948				MAST3						SLC25A35				MYOM1			SKA2				TMED8
949				MAZ						SLC25A37				MYOZ1			SKA3				TMEM101
950				MBNL1-AS1						SLC25A44				MYPN			SKP2				TMEM11
951				MBNL2						SLC26A11				MYRF			SLAMF9				TMEM128
952				MBP						SLC29A1				MZT1			SLC22A16				TMEM131
953				MCEE						SLC2A6				N4BP2L2-IT2			SLC25A20				TMEM14A
954				MCFD2						SLC30A6				NAA16			SLC25A25-AS1				TMEM160
955				MCMBP						SLC30A7				NAA30			SLC25A34				TMEM187
956				MCOLN1						SLC31A1				NAA35			SLC2A5				TMEM63B
957				MCOLN3						SLC35A4				NAA50			SLC31A2				TMF1
958				MCUR1						SLC35B3				NAAA			SLC35B4				TMPPE
959				MDFIC						SLC38A10				NABP1			SLC35E3				TMTC3
960				MED15						SLC39A11				NACC1			SLC44A1				TNKS
961				MED20						SLC39A8				NAF1			SLC45A3				TNKS2
962				MED25						SLC43A2				NAGLU			SLC50A1				TNPO1
963				MED27						SLC44A2				NAPB			SLC6A6				TNRC6A
964				MED7						SLC4A11				NAPG			SLC9A7P1				TNRC6B
965				MELTF						SLC6A12				NARF			SLF1				TNS3
966				METAP1D						SLC7A8				NBPF1			SMARCD3				TOGARAM1
967				METAP2						SLC8B1				NBPF11			SMC1A				TOP2B
968				METTL2A						SLC9A1				NBPF14			SMC2				TOR1AIP2
969				METTL2B						SLC9A3R1				NCAM1			SMC3				TOX4
970				METTL3						SLC9A6				NCAPH			SMC4				TP53BP2
971				METTL9						SLC9A8				NCK1-DT			SMPD4				TP53TG1
972				MEX3B						SLCO3A1				NCKAP1			SMTN				TPD52L1
973				MFSD1						SLCO5A1				NDRG4			SMURF1				TPR
974				MFSD13A						SLFN13				NDUFAF5			SNHG11				TRAF6
975				MFSD2A						SLITRK4				NDUFAF6			SNRK-AS1				TRAK2
976				MGAT2						SMAD3				NEDD9			SNRPA				TRANK1
977				MGC16275						SMARCA2				NEFH			SNX27				TRAPPC10
978				MIB2						SMG9				NEK6			SOWAHC				TRAPPC8
979				MICAL1						SMIM10				NELFA			SPAG1				TRIM21
980				MICALL1						SMIM14				NES			SPAG5				TRIM23
981				MICALL2						SMPD1				NEU3			SPATA5				TRIM24
982				MIER3						SMYD3				NFAM1			SPC24				TRIP11
983				MIF4GD						SNAP23				NFKBID			SPC25				TRIP12
984				MILR1						SND1				NGLY1			SPCS3				TRIR
985				MINPP1						SNHG1				NIFK-AS1			SPDL1				TRMT1L
986				MLLT10						SNHG17				NINJ2			SPECC1L				TRMT61B
987				MLLT3						SNIP1				NINL			SPEG				TROVE2
988				MLXIP						SNN				NIPAL1			SPI1				TRPC2
989				MMAA						SNX10				NIPBL-DT			SPP1				TRPM7
990				MMD						SNX20				NMRK2			SQSTM1				TRRAP
991				MMP15						SOD2				NOMO1			SRBD1				TSC1
992				MMP2						SORT1				NPAS1			SRSF5				TSC22D2
993				MOAP1						SP100				NPC2			SSRP1				TSTD1
994				MOB3A						SPA17				NPIPA1			SSX2IP				TTC21B
995				MOB4						SPATC1				NPR1			STAG3L4				TTC3
996				MORN1						SPATS2L				NPRL2			STARD10				TTC37
997				MPP1						SPECC1				NPTXR			STAT3				TTF1
998				MPP6						SPHK2				NQO2			STIL				TTI1
999				MPPE1						SPINT1				NR2C1			STMN1				TTLL1
1000				MPV17L2						SPPL2A				NR2F6			STN1				TTLL3
1001				MR1						SPTAN1				NR4A3			STOM				TTTY15
1002				MRC1						SRC				NR6A1			STX3				TUBA1C
1003				MREG						SRFBP1				NRBP1			STX5				TUBD1
1004				MRM1						SRI				NRBP2			SUCLA2				TUBGCP6
1005				MROH1						SRSF11				NRIP3			SUDS3				TUG1
1006				MROH6						SRSF6				NRP1			SUV39H1				TULP4
1007				MRPL14						SRSF7				NSL1			SUV39H2				TUT4
1008				MRPL17						SRSF8				NSMCE3			SUZ12				U2SURP
1009				MRPL19						SS18				NSMF			SYDE2				UBAC1
1010				MRPL30						SSBP2				NSUN5			SYNE2				UBAP1L
1011				MRPL36						SSBP3				NSUN5P1			SYNE3				UBE2L3
1012				MRPL4						SSBP4				NSUN5P2			TACC3				UBE3C
1013				MRPL42						ST3GAL1				NT5C3B			TADA2B				UBE4A
1014				MRPS10						ST5				NT5DC1			TAF15				UBN2
1015				MRPS12						ST6GALNAC2				NT5DC3			TAF1B				UBOX5
1016				MRPS26						STARD5				NT5E			TAF7				UBR1
1017				MRPS28						STEAP3				NTPCR			TAF9B				UBR2
1018				MRPS35						STK24				NUAK2			TAGLN				UBR3
1019				MS4A4A						STK39				NUDT14			TALDO1				UBR4
1020				MSANTD3						STK40				NUDT3			TAPBP				UBXN7
1021				MSC-AS1						STOML1				NUDT5			TARS2				UFL1
1022				MSL3						STX10				NUMB			TARSL2				UGGT1
1023				MSR1						STX11				NUP205			TBC1D20				UHMK1
1024				MSRB2						STXBP1				NUTM2A-AS1			TBC1D31				UHRF1BP1
1025				MST1						STXBP5-AS1				NVL			TBC1D7				UHRF1BP1L
1026				MSTO1						SUSD3				NXF3			TBRG1				ULK2
1027				MTCH1						SUSD6				NXPE3			TCAIM				UNC119B
1028				MTDH						SYMPK				OAT			TCEA1				UNC50
1029				MTERF1						SYNC				OCSTAMP			TCF19				UPF3A
1030				MTERF3						SYT17				ODF3B			TCOF1				UROS
1031				MTERF4						SYTL3				OGDH			TCTA				USE1
1032				MTF1						TAF1C				OGG1			TCTN3				USF3
1033				MTHFD2						TAGLN2				OPA1			TDP1				USO1
1034				MTHFD2L						TANK				OPLAH			TDP2				USP10
1035				MTM1						TAP1				ORAI2			TEDC1				USP24
1036				MTMR14						TARBP2				ORC2			TEDC2				USP31
1037				MTMR2						TBC1D2B				OSBP2			TEX14				USP32
1038				MTMR3						TBC1D4				OSBPL8			TFDP1				USP34
1039				MTMR9LP						TBC1D9				OSCP1			TFPI				USP37
1040				MTO1						TBCD				OTUB2			TGFB2				USP40
1041				MTREX						TBK1				OTUD7B			TGIF1				USP46
1042				MTRF1						TBKBP1				OVOL1			THADA				USP47
1043				MTRF1L						TCEAL9				OXER1			THAP10				USP48
1044				MTRR						TCF25				OXR1			THAP3				USP7
1045				MTSS1						TCF4				OXSR1			THNSL1				USP8
1046				MUM1						TCIRG1				PABPC4			THOC6				USP9Y
1047				MXD4						TCP11L1				PACRGL			THUMPD3-AS1				UTP20
1048				MXI1						TCTEX1D1				PAFAH1B2			TICRR				UVSSA
1049				MYBBP1A						TERF1				PAK1			TIMELESS				VCPIP1
1050				MYBPC3						TESK1				PAN3			TIMM21				VIRMA
1051				MYC						TESK2				PANK4			TINF2				VPS13A
1052				MYH3						TEX261				PAQR8			TK1				VPS13B
1053				MYO5A						TFCP2				PATJ			TKT				VPS13C
1054				NAA15						TGS1				PATZ1			TLE4				VPS13D
1055				NAA25						THAP5				PAXIP1-AS1			TLK1				VPS33B
1056				NAA40						THAP9-AS1				PBLD			TM9SF3				VPS50
1057				NAE1						THBS1				PBX2			TMED2				VTI1A
1058				NAGA						THEM6				PBX4			TMEM106C				WAPL
1059				NANOS1						THEMIS2				PBXIP1			TMEM109				WASHC3
1060				NAT1						THOC2				PCARE			TMEM115				WASHC4
1061				NATD1						TIFAB				PCBD2			TMEM120A				WDFY3
1062				NAV1						TJAP1				PCDH1			TMEM135				WDR19
1063				NBPF3						TLCD2				PCDHGC3			TMEM140				WDR33
1064				NBR1						TLR2				PCED1A			TMEM150A				WDR36
1065				NBR2						TM9SF4				PCNX2			TMEM150B				WDYHV1
1066				NCBP2						TMC6				PCTP			TMEM158				WEE2-AS1
1067				NCDN						TMCO3				PDCL			TMEM161A				WHAMM
1068				NCK2						TMEM107				PDE6G			TMEM167A				WNK1
1069				NCKAP5L						TMEM117				PDGFC			TMEM201				WRN
1070				NCOA2						TMEM138				PDHX			TMEM248				XIAP
1071				NCOA4						TMEM165				PDIA3P1			TMEM250				XIST
1072				NDEL1						TMEM167B				PDIA5			TMEM255A				XPO4
1073				NDFIP2						TMEM170A				PDLIM4			TMEM259				XRN1
1074				NDUFAF4						TMEM189				PDLIM5			TMEM41B				XRN2
1075				NDUFV3						TMEM216				PDLIM7			TMEM45B				YAF2
1076				NEIL1						TMEM237				PEBP1			TMEM71				YLPM1
1077				NEK1						TMEM41A				PECR			TMEM91				YOD1
1078				NEK3						TMEM53				PEPD			TMEM97				YTHDC2
1079				NEU1						TNF				PER1			TMPO				YTHDF3
1080				NFATC2IP						TNFAIP2				PER2			TMPO-AS1				ZBTB1
1081				NFIA						TNFAIP3				PERP			TNFRSF10C				ZBTB11
1082				NFIC						TNFAIP6				PET100			TNFRSF11A				ZBTB37
1083				NFIL3						TNFAIP8				PEX11A			TOMM40L				ZBTB38
1084				NFKBIL1						TNFRSF10B				PEX13			TONSL				ZBTB41
1085				NFXL1						TNFRSF21				PFKFB2			TOP2A				ZBTB6
1086				NFYA						TNFRSF9				PFKL			TOPBP1				ZC3H18
1087				NHLRC3						TNFSF13B				PFKP			TOR2A				ZC3H4
1088				NHS						TNIK				PGGHG			TOR4A				ZCRB1
1089				NIFK						TNIP1				PGM2			TP53RK				ZDHHC17
1090				NIP7						TNIP2				PGM3			TPCN2				ZFAND6
1091				NIPA2						TP53I11				PHACTR1			TPGS2				ZFC3H1
1092				NIPSNAP2						TPD52				PHAX			TPK1				ZFR
1093				NIPSNAP3B						TPM2				PHC2			TPT1-AS1				ZFX
1094				NKIRAS2						TPST1				PHETA1			TPTEP1				ZFY
1095				NKRF						TRABD				PHETA2			TPX2				ZFYVE16
1096				NLE1						TRAF2				PHF21A			TRAFD1				ZHX1
1097				NLRP12						TRAF3				PHKB			TRAIP				ZKSCAN1
1098				NME6						TRAF3IP3				PHLDA1			TRAM1				ZMAT2
1099				NMNAT1						TREML4				PHOSPHO2			TREM1				ZMYM4
1100				NOA1						TRIM13				PHTF2			TRIB3				ZNF100
1101				NOC2L						TRIM16				PHYHD1			TRIM38				ZNF106
1102				NOCT						TRIM16L				PHYKPL			TRIM59				ZNF12
1103				NOD1						TRIM36				PI4KAP2			TRIP13				ZNF141
1104				NOL10						TRIM39				PIGC			TRMO				ZNF142
1105				NOL11						TRIM56				PIGM			TROAP				ZNF148
1106				NOL6						TRIP10				PIGR			TRPC4AP				ZNF197
1107				NOL7						TRIP6				PIGV			TSKU				ZNF202
1108				NOM1						TRIT1				PIK3C3			TSPAN12				ZNF221
1109				NOP14						TRMT9B				PLAC8			TSPAN14				ZNF236
1110				NOP16						TRNT1				PLB1			TSSK6				ZNF24
1111				NOTCH1						TRUB1				PLBD1-AS1			TTC14				ZNF25
1112				NOV						TSHZ1				PLBD2			TTC17				ZNF264
1113				NOXA1						TSPYL2				PLD2			TTC19				ZNF280C
1114				NPDC1						TSTD2				PLD4			TTF2				ZNF283
1115				NPEPL1						TTC12				PLEKHA8P1			TTK				ZNF318
1116				NPHP3						TTLL12				PLEKHF1			TTLL5				ZNF335
1117				NPL						TTPAL				PLEKHO2			TUBA1B				ZNF347
1118				NPM3						TUBA1A				PLIN4			TUBB				ZNF37A
1119				NR1D1						TUBGCP2				PLOD2			TUBB2A				ZNF382
1120				NR1D2						TXN				PLPP6			TUBB4A				ZNF407
1121				NR1H3						TXNIP				PLS1			TUBB4B				ZNF41
1122				NR2C2AP						TXNRD3				PLXNA2			TUBG1				ZNF432
1123				NR3C2						TYW5				PMEL			TUBGCP3				ZNF438
1124				NRROS						UBE2D1				PMFBP1			TYMS				ZNF440
1125				NSMCE1-DT						UBE2E1				PMM2			TYW1B				ZNF451
1126				NSMCE2						UBE2E2				PNISR			UBE2C				ZNF460
1127				NSUN2						UBE2E3				PNMA6A			UBE2D3				ZNF462
1128				NT5C3A						UBE2Z				PNN			UBE2F				ZNF511
1129				NUDT16						UBIAD1				PNPLA8			UBE2H				ZNF518A
1130				NUDT19						UBL7-AS1				PNPO			UBE2K				ZNF518B
1131				NUDT4						UBTF				POC1B			UBE2S				ZNF521
1132				NUP214						UBXN2B				POC5			UBE2T				ZNF524
1133				NUP35						UCKL1				PODXL			UBFD1				ZNF525
1134				NUP85						UGCG				POLI			UBQLN2				ZNF526
1135				NUP88						UGP2				POMGNT2			UBXN2A				ZNF527
1136				NUP93						UMAD1				POP1			UBXN4				ZNF573
1137				NUPL2						UNC13A				PPARD			UCP2				ZNF581
1138				NUPR1						UNC5B				PPARG			UGT3A1				ZNF587
1139				NUS1						UNQ6494				PPFIBP1			UHRF1				ZNF594
1140				NUTM2B-AS1						UQCRC1				PPIEL			UNKL				ZNF598
1141				OCEL1						UQCRC2				PPM1B			USF1				ZNF605
1142				OGFOD1						UQCRHL				PPM1E			USP1				ZNF611
1143				OGFOD3						USB1				PPM1N			USP27X-AS1				ZNF614
1144				OLFM2						USP14				PPME1			USP3				ZNF621
1145				OLFML2B						USP4				PPOX			USP30-AS1				ZNF623
1146				OMA1						USP45				PPP1R13B			VANGL1				ZNF638
1147				OPN3						USP6NL				PPP1R3E			VARS2				ZNF644
1148				OPRL1						UXS1				PPP2R1A			VEGFA				ZNF654
1149				ORC3						VAPA				PPP2R3A			VGLL4				ZNF664
1150				ORMDL3						VAV1				PPP3CB			VLDLR				ZNF674-AS1
1151				OS9						VEZT				PPP4R1			VMP1				ZNF678
1152				OSBPL1A						VILL				PPP4R3A			VPS35				ZNF681
1153				OSBPL7						VOPP1				PPP5C			VRK1				ZNF702P
1154				OTUD6B-AS1						VPS11				PQLC2			VWA5A				ZNF708
1155				P2RX1						VPS41				PRAG1			WAC-AS1				ZNF738
1156				P2RY1						VPS54				PRDX6			WBP2				ZNF765
1157				P2RY11						VRK2				PREX1			WDHD1				ZNF770
1158				P3H1						VSIR				PRKAG2-AS1			WDR11				ZNF778
1159				P3H4						VWA8				PRKCA			WDR34				ZNF780B
1160				PABPC1L						VWCE				PRKCB			WDR45B				ZNF800
1161				PACS2						WBP1L				PRKCSH			WDR62				ZNF805
1162				PADI2						WDR26				PRKG1			WDR63				ZNF81
1163				PAK1IP1						WDR3				PRKRIP1			WDR76				ZNF813
1164				PAM16						WDR73				PRMT2			WDR90				ZNF841
1165				PARN						WDR75				PRNP			WEE1				ZNF850
1166				PARP11						WDR89				PRPS1			WFDC21P				ZNF91
1167				PARP15						WNT5A				PRR16			WIPF3				ZNFX1
1168				PARP3						WTAP				PRR5			WRAP53				ZNHIT2
1169				PBDC1						XKR3				PRRC1			WWC1				ZSCAN12
1170				PCED1B						XPC				PRSS22			XPO1				ZSCAN21
1171				PCIF1						XPO6				PRSS36			XRCC2				ZSCAN22
1172				PCMTD1						XRCC4				PRUNE1			XRCC3				ZSWIM7
1173				PCMTD2						XYLT2				PRXL2A			XRCC5
1174				PCSK4						YTHDF1				PSKH1			XYLB
1175				PCYOX1						ZADH2				PSMB10			YEATS4
1176				PDCD11						ZBED5				PSMB8-AS1			YIPF3
1177				PDE12						ZBTB10				PSMD6-AS2			YIPF4
1178				PDE1B						ZBTB17				PSTK			YTHDF2
1179				PDF						ZBTB2				PSTPIP1			ZBTB11-AS1
1180				PDIA3						ZBTB24				PTEN			ZBTB8OS
1181				PDIA4						ZBTB25				PTGDS			ZFAND3
1182				PDIA6						ZBTB46				PTK2			ZFAND5
1183				PDK2						ZBTB5				PTOV1			ZFYVE27
1184				PDK3						ZBTB7B				PTPN7			ZGRF1
1185				PDP1						ZC3H10				PTPRN2			ZIK1
1186				PDSS1						ZC3H12A				PTTG1IP			ZMYM1
1187				PEA15						ZC3H12C				PUDP			ZMYM5
1188				PEAK3						ZC3H13				PWWP2A			ZMYND15
1189				PECAM1						ZC3H7A				PYGO2			ZNF101
1190				PELI2						ZC3H7B				PYROXD2			ZNF180
1191				PER3						ZCCHC7				QRSL1			ZNF273
1192				PES1						ZDHHC13				R3HDM2			ZNF367
1193				PEX11G						ZDHHC20				RAB11B-AS1			ZNF429
1194				PEX2						ZDHHC3				RAB14			ZNF45
1195				PEX5						ZDHHC6				RAB2B			ZNF486
1196				PFDN2						ZFAND1				RAB32			ZNF530
1197				PFDN6						ZMIZ2				RAB34			ZNF544
1198				PGAM5						ZMYM3				RAB36			ZNF551
1199				PGAP3						ZNF136				RAB38			ZNF561
1200				PGBD2						ZNF140				RAB3IP			ZNF569
1201				PGM1						ZNF155				RAB40B			ZNF580
1202				PGRMC2						ZNF189				RAB4A			ZNF618
1203				PHACTR4						ZNF195				RAB6B			ZNF684
1204				PHF1						ZNF219				RAB7B			ZNF726
1205				PHF23						ZNF26				RABGAP1L			ZNF746
1206				PHLDB1						ZNF263				RAC2			ZNF767P
1207				PHLPP2						ZNF271P				RAD51-AS1			ZNF829
1208				PHTF1						ZNF287				RADX			ZNF85
1209				PHYH						ZNF292				RAI14			ZNF93
1210				PI4K2B						ZNF296				RALB			ZRANB2
1211				PIGF						ZNF333				RALGDS			ZRANB3
1212				PIGQ						ZNF341				RANBP3			ZWILCH
1213				PIGX						ZNF395				RAP1GAP			ZWINT
1214				PIH1D1						ZNF470				RAPGEF3
1215				PIK3C2B						ZNF473				RARG
1216				PIK3CD						ZNF491				RARRES3
1217				PIK3IP1						ZNF542P				RASA1
1218				PIK3R1						ZNF546				RASAL2
1219				PIK3R6						ZNF561-AS1				RASAL2-AS1
1220				PIM3						ZNF69				RASGEF1B
1221				PINK1-AS						ZNF777				RASGRF1
1222				PIP4K2B						ZNF783				RASL11B
1223				PIP4P1						ZNF786				RAVER1
1224				PIP4P2						ZNF836				RBFOX2
1225				PIP5K1A						ZNRF1				RBM11
1226				PIPOX						ZNRF2				RBM14
1227				PISD						ZNRF3				RBM22
1228				PITHD1						ZP3				RBM38
1229				PIWIL4						ZSCAN16				RBM39
1230				PKD1L1						ZSCAN25				RBM7
1231				PKN1						ZSCAN29				RBMS1
1232				PKNOX1						ZSCAN5A				RBMS2
1233				PLA2G12A						ZSWIM4				RBP7
1234				PLAA						ZUP1				RCN2
1235				PLAGL2										RCSD1
1236				PLAUR										RDH13
1237				PLCL1										REEP1
1238				PLCL2										REPS1
1239				PLD1										RETSAT
1240				PLEK										RFK
1241				PLEKHA1										RFLNB
1242				PLEKHA2										RFX2
1243				PLEKHA7										RGCC
1244				PLEKHH3										RGS1
1245				PLEKHM2										RGS16
1246				PLEKHM3										RGS20
1247				PLEKHO1										RHBDD3
1248				PLK3										RHBDF1
1249				PLOD3										RHOBTB2
1250				PLPP7										RHOC
1251				PMP22										RHOF
1252				PNMA8A										RIMKLB
1253				PNP										RMND1
1254				PNPLA3										RNASET2
1255				POFUT1										RNF113A
1256				POLDIP2										RNF128
1257				POLL										RNF144A
1258				POLR1C										RNF146
1259				POLR2B										RNF168
1260				POLR3A										RNF19A
1261				POLR3B										RNF215
1262				POLR3D										RNGTT
1263				POLR3G										ROCK1
1264				POLR3H										ROR1-AS1
1265				POMGNT1										RP2
1266				POMT1										RPGRIP1
1267				PORCN										RPL17
1268				PPAT										RPL41
1269				PPID										RPRD1B
1270				PPM1F										RPS6KC1
1271				PPM1H										RPUSD3
1272				PPM1K										RRAGB
1273				PPM1L										RRP12
1274				PPP1CB										RSBN1
1275				PPP1R10										RSPO4
1276				PPP1R1A										RTCA
1277				PPP1R3B										RTL5
1278				PPP1R9B										RTL8A
1279				PPP2R5C										RTN1
1280				PPP3R1										RTN4RL2
1281				PPP4R2										RTP4
1282				PPP5D1										RUBCNL
1283				PPRC1										RUFY1
1284				PPT2										RUNDC1
1285				PRELID3B										RUNX3
1286				PREP										RUSC1-AS1
1287				PRKACA										RUSC2
1288				PRKAG2										RUVBL2
1289				PRKAR2A										S100A13
1290				PRKAR2B										S100A16
1291				PRKCH										SAMD1
1292				PRMT3										SARM1
1293				PRMT5										SAT1
1294				PROCA1										SAYSD1
1295				PRPF3										SBF2-AS1
1296				PRPF38B										SCAMP1-AS1
1297				PRPF40B										SCAMP5
1298				PRPF6										SCAPER
1299				PRR14										SCARB1
1300				PRR5L										SCG5
1301				PRRT3										SCIMP
1302				PSD3										SDAD1P1
1303				PSMA3-AS1										SDC1
1304				PSMD12										SDS
1305				PSME3										SDSL
1306				PSPC1										SEC14L2
1307				PTCH2										SEC22C
1308				PTGFRN										SEC31B
1309				PTGR2										SEC63
1310				PTPN18										SEL1L2
1311				PTPN21										SEMA3A
1312				PTPRE										SEMA6C
1313				PTPRF										SEMA7A
1314				PTPRU										SENCR
1315				PTS										SEPT1
1316				PUM2										SEPT7
1317				PUS1										SEPT9
1318				PUSL1										SERBP1
1319				PWP1										SERPINE1
1320				PWWP2B										SERPINF2
1321				PXK										SERTAD2
1322				PYCR3										SETD4
1323				PYGB										SGK1
1324				PYGL										SGMS2
1325				PYROXD1										SGPP1
1326				QRICH1										SGTA
1327				QSOX2										SH2B2
1328				RAB11B										SH3BP2
1329				RAB11FIP5										SH3BP4
1330				RAB29										SH3BP5
1331				RAB30-AS1										SH3BP5-AS1
1332				RAB31										SH3D21
1333				RAB3A										SH3GLB1
1334				RAB3D										SH3GLB2
1335				RAB3IL1										SH3RF2
1336				RAB42										SH3RF3
1337				RAB5C										SHANK1
1338				RAB7A										SHANK3
1339				RABGGTB										SHB
1340				RAD17										SHC4
1341				RAI1										SHPK
1342				RALGPS1										SHQ1
1343				RALGPS2										SIN3B
1344				RANBP1										SIRT1
1345				RAP1A										SIRT2
1346				RAP2B										SLAMF6
1347				RARS										SLC10A7
1348				RASAL3										SLC12A6
1349				RASGRP2										SLC15A2
1350				RASGRP4										SLC15A3
1351				RASSF4										SLC16A10
1352				RASSF5										SLC16A13
1353				RBKS										SLC17A9
1354				RBM12										SLC18B1
1355				RBM19										SLC1A4
1356				RBM28										SLC22A18
1357				RBM4B										SLC22A4
1358				RBM5										SLC24A4
1359				RBMXL1										SLC25A1
1360				RCBTB1										SLC25A17
1361				RCBTB2										SLC25A23
1362				RCL1										SLC25A25
1363				RCN3										SLC25A29
1364				RCOR3										SLC25A46
1365				RDH12										SLC28A3
1366				RECK										SLC2A8
1367				RECQL5										SLC30A1
1368				REEP4										SLC30A3
1369				REPS2										SLC30A9
1370				RETREG3										SLC35D2
1371				RFT1										SLC35G2
1372				RGPD8										SLC38A1
1373				RGS19										SLC38A2
1374				RGS3										SLC38A9
1375				RGS9										SLC39A9
1376				RHBDF2										SLC47A1
1377				RHOB										SLC4A2
1378				RHOBTB1										SLC4A8
1379				RHOT1										SLC5A6
1380				RHOU										SLC6A7
1381				RIDA										SLC9A2
1382				RIMS3										SLC9A3-AS1
1383				RIN1										SLC9A7
1384				RIN3										SLIT3
1385				RINT1										SMAD2
1386				RIOX1										SMAD6
1387				RIPK2										SMAD7
1388				RIPK3										SMAP2
1389				RITA1										SMIM13
1390				RMC1										SMIM29
1391				RMDN3										SMIM8
1392				RNASE2										SMPD3
1393				RNASE6										SMU1
1394				RNASEH1										SMYD2
1395				RNASEK										SMYD4
1396				RND3										SNHG12
1397				RNF126										SNHG4
1398				RNF13										SNHG7
1399				RNF135										SNRNP48
1400				RNF141										SNX14
1401				RNF166										SORBS1
1402				RNF170										SOWAHD
1403				RNF20										SOX13
1404				RNF217										SPATA12
1405				RNF4										SPATA13
1406				RNF44										SPATA2L
1407				RNFT1										SPATA7
1408				RNPEPL1										SPEF2
1409				ROR1										SPG7
1410				RPAP2										SPINT2
1411				RPARP-AS1										SPOCD1
1412				RPF1										SPON2
1413				RPF2										SPRED2
1414				RPGR										SPRY2
1415				RPL36A										SPSB1
1416				RPP14										SPSB3
1417				RPP25										SPTBN2
1418				RPRD1A										SRD5A3
1419				RPS17										SRGAP1
1420				RPS6KA3										SRM
1421				RPS6KA5										SRP14-AS1
1422				RPTOR										SRRT
1423				RPUSD1										SRSF3
1424				RRM2B										SSR3
1425				RRN3										ST20
1426				RRP15										ST3GAL5
1427				RRP36										ST3GAL6-AS1
1428				RRP7A										ST6GALNAC6
1429				RSPRY1										ST7
1430				RSRP1										STAC2
1431				RTCB										STAMBP
1432				RTL10										STAP2
1433				RTL6										STARD4
1434				RUFY3										STARD8
1435				RUVBL1										STAT5A
1436				RXRA										STBD1
1437				RXRB										STIP1
1438				S100A8										STK10
1439				S100A9										STK11
1440				S100B										STK25
1441				S100PBP										STK38L
1442				S1PR1										STOX2
1443				S1PR2										STRBP
1444				SACM1L										STRIP1
1445				SAMD10										STRIP2
1446				SAMD4A										STT3A
1447				SAMHD1										STUM
1448				SAP30BP										STX1A
1449				SASH3										STX2
1450				SATB2										STX4
1451				SBDSP1										SUCNR1
1452				SBNO2										SUGP1
1453				SCAMP2										SULT1A2
1454				SCAMP3										SULT1C2
1455				SCAMP4										SUMF2
1456				SCAND2P										SUPT7L
1457				SCAP										SYNGR1
1458				SCRN2										SYNGR2
1459				SDC4										SYNJ2
1460				SDCCAG8										SYNJ2BP
1461				SDE2										SYP
1462				SEC13										SYPL2
1463				SEC23B										SYT12
1464				SEC61A2										SZRD1
1465				SECTM1										TACC2
1466				SEH1L										TACSTD2
1467				SELPLG										TAF6L
1468				SEMA4B										TAF8
1469				SEMA4F										TAOK3
1470				SENP3										TAPBPL
1471				SEPT10										TARDBP
1472				SEPT11										TATDN3
1473				SEPT3										TBC1D1
1474				SEPT6										TBC1D10A
1475				SERINC1										TBC1D10C
1476				SERPING1										TBC1D22A
1477				SERPINH1										TBC1D23
1478				SET										TBC1D8
1479				SETDB2										TBL1X
1480				SETMAR										TBL2
1481				SF1										TBX21
1482				SF3A2										TBXA2R
1483				SF3A3										TC2N
1484				SF3B2										TCEANC
1485				SFMBT1										TCTEX1D2
1486				SFPQ										TCTN1
1487				SFXN1										TDRD9
1488				SFXN5										TEAD3
1489				SGK494										TENT4A
1490				SGMS1										TENT4B
1491				SGSH										TEPSIN
1492				SH2B1										TERF2IP
1493				SH2B3										TEX2
1494				SH3PXD2A										THAP11
1495				SHISA5										THAP12
1496				SHROOM1										THAP2
1497				SIDT1										THAP4
1498				SIGIRR										THAP7-AS1
1499				SIGLEC10										THEM4
1500				SIGLEC11										THOP1
1501				SIGLEC16										THRB
1502				SIGLEC17P										TIA1
1503				SIGLEC7										TIAF1
1504				SIMC1										TIAM2
1505				SIPA1										TIGAR
1506				SIPA1L2										TIGD1
1507				SIRPA										TIGD2
1508				SIRT3										TIMP3
1509				SIT1										TIMP4
1510				SKI										TLE1
1511				SLC11A1										TLR5
1512				SLC12A5										TM4SF19
1513				SLC12A7										TM7SF2
1514				SLC12A9										TMBIM6
1515				SLC16A1										TMCC1
1516				SLC16A1-AS1										TMCC1-AS1
1517				SLC16A5										TMCC2
1518				SLC1A5										TMED5
1519				SLC22A18AS										TMEM104
1520				SLC22A23										TMEM114
1521				SLC22A5										TMEM131L
1522				SLC25A10										TMEM151A
1523				SLC25A12										TMEM161B
1524				SLC25A13										TMEM163
1525				SLC25A22										TMEM185A
1526				SLC25A33										TMEM217
1527				SLC25A40										TMEM220
1528				SLC25A42										TMEM223
1529				SLC25A45										TMEM241
1530				SLC26A6										TMEM30A
1531				SLC27A4										TMEM42
1532				SLC2A11										TMEM43
1533				SLC2A13										TMEM44
1534				SLC2A4RG										TMEM60
1535				SLC2A9										TMEM64
1536				SLC35A3										TMOD2
1537				SLC35D1										TMX3
1538				SLC35E1										TNFAIP1
1539				SLC35E2B										TNFAIP8L2
1540				SLC35E4										TNFAIP8L3
1541				SLC35F5										TNFRSF10A
1542				SLC35F6										TNFRSF12A
1543				SLC36A1										TNFRSF14
1544				SLC37A1										TNFRSF14-AS1
1545				SLC37A2										TNFRSF1B
1546				SLC37A3										TNFSF14
1547				SLC37A4										TNFSF15
1548				SLC38A6										TNFSF4
1549				SLC38A7										TNNI2
1550				SLC39A14										TOB1
1551				SLC39A6										TOGARAM2
1552				SLC40A1										TOLLIP
1553				SLC43A3										TOM1
1554				SLC45A4										TOMM40
1555				SLC46A2										TOMM70
1556				SLC46A3										TP73-AS1
1557				SLC52A2										TPM3
1558				SLC6A16										TPRG1
1559				SLC7A1										TPTEP2
1560				SLC7A5										TRAF3IP1
1561				SLC7A7										TRAF4
1562				SLC9A3R2										TRAP1
1563				SLCO2B1										TRAPPC11
1564				SLCO4A1										TRAPPC6A
1565				SLFN11										TRIB1
1566				SLIT1										TRIM28
1567				SLTM										TRIM3
1568				SLU7										TRIM33
1569				SLX4IP										TRIM35
1570				SMAD4										TRIM44
1571				SMAP1										TRIM47
1572				SMARCA1										TRIM54
1573				SMARCA4										TRIM62
1574				SMARCD2										TRIM69
1575				SMG1P1										TRIM9
1576				SMPD2										TRMU
1577				SMYD5										TRPM4
1578				SNAP29										TRPV1
1579				SNHG15										TRPV2
1580				SNHG16										TSEN54
1581				SNHG20										TSNAX
1582				SNHG3										TSPAN10
1583				SNORD99										TSPAN17
1584				SNRPB										TSPAN32
1585				SNRPD1										TSPYL5
1586				SNRPF										TTBK2
1587				SNTA1										TTC23
1588				SNX1										TTC33
1589				SNX11										TTC39B
1590				SNX12										TTC5
1591				SNX16										TTC9
1592				SNX18										TUBA4A
1593				SNX2										TUBB6
1594				SNX21										TUBGCP5
1595				SNX24										TULP3
1596				SNX29										TVP23C
1597				SNX30										TWSG1
1598				SNX5										TYRO3
1599				SNX6										U2AF2
1600				SOCS1										UACA
1601				SORBS3										UBA2
1602				SORD										UBA3
1603				SOX12										UBA5
1604				SOX4										UBB
1605				SP140L										UBE2D4
1606				SPACA9										UBE2M
1607				SPAG16										UBE2V2
1608				SPATA5L1										UBR7
1609				SPCS2										UBTD1
1610				SPHK1										UCHL3
1611				SPIN1										UCHL5
1612				SPIN2B										UCK1
1613				SPIN4										UGDH
1614				SPIRE2										UGGT2
1615				SPNS1										UHRF2
1616				SPOP										UNC119
1617				SPOUT1										UPP1
1618				SPPL2B										URGCP
1619				SPPL3										USF2
1620				SPRY1										USP2
1621				SPRYD7										USP2-AS1
1622				SPTBN5										USP20
1623				SPTLC3										USP46-AS1
1624				SPTSSA										USP49
1625				SRD5A1										UTP6
1626				SREK1										UVRAG
1627				SRF										VANGL2
1628				SRGAP3										VARS
1629				SRP54										VASP
1630				SRP72										VAT1
1631				SRPK1										VEGFB
1632				SRPK2										VIPAS39
1633				SRPRB										VMO1
1634				SRR										VPS26A
1635				SRSF1										VPS37B
1636				SRSF4										WASHC2A
1637				SSPN										WDR1
1638				SSR1										WDR45
1639				SSSCA1										WDR47
1640				SSTR2										WDR53
1641				ST3GAL4										WDR59
1642				ST3GAL6										WDR5B
1643				STARD3										WDR70
1644				STAT5B										WDR77
1645				STAU1										WDR81
1646				STAU2										WDR82
1647				STEAP1B										WDR83
1648				STIM2										WDSUB1
1649				STK17B										WNT2B
1650				STK32C										WWTR1
1651				STK38										XDH
1652				STRADB										XPA
1653				STRAP										XPR1
1654				STX6										YAE1
1655				STYX										YIPF1
1656				SUCLG2										YTHDC1
1657				SUFU										YWHAQ
1658				SUOX										YWHAZ
1659				SUPV3L1										ZBED6CL
1660				SURF6										ZBTB18
1661				SVIL-AS1										ZBTB20
1662				SWT1										ZBTB21
1663				SYS1										ZBTB42
1664				TAB1										ZBTB7C
1665				TAF10										ZCCHC4
1666				TAF1A										ZDHHC1
1667				TAF1D										ZDHHC23
1668				TAF5L										ZEB1
1669				TAMM41										ZFHX3
1670				TANGO2										ZFP1
1671				TANGO6										ZFP3
1672				TAP2										ZFP82
1673				TAPT1										ZFP91
1674				TARS										ZFYVE9
1675				TASP1										ZG16B
1676				TAX1BP1										ZKSCAN7
1677				TBC1D12										ZMIZ1-AS1
1678				TBC1D15										ZNF10
1679				TBC1D16										ZNF124
1680				TBC1D2										ZNF133
1681				TBC1D30										ZNF174
1682				TBC1D8B										ZNF175
1683				TBCCD1										ZNF217
1684				TBCK										ZNF222
1685				TBL1XR1										ZNF224
1686				TBL3										ZNF226
1687				TBRG4										ZNF236-DT
1688				TBX19										ZNF248
1689				TCEA2										ZNF266
1690				TCEANC2										ZNF277
1691				TCERG1										ZNF280D
1692				TCHP										ZNF284
1693				TCP1										ZNF3
1694				TDG										ZNF30
1695				TDRD3										ZNF302
1696				TEC										ZNF316
1697				TECPR1										ZNF319
1698				TEF										ZNF324
1699				TELO2										ZNF33B
1700				TENT2										ZNF346
1701				TEX264										ZNF354A
1702				TEX30										ZNF354B
1703				TFAM										ZNF354C
1704				TFAP4										ZNF358
1705				TFB2M										ZNF366
1706				TFDP2										ZNF37BP
1707				TFEB										ZNF397
1708				TFIP11										ZNF420
1709				TGFBR1										ZNF436
1710				THAP1										ZNF44
1711				THAP6										ZNF446
1712				THAP8										ZNF480
1713				THBD										ZNF501
1714				THBS3										ZNF503-AS2
1715				THOC1										ZNF512B
1716				THOC5										ZNF528-AS1
1717				THUMPD1										ZNF543
1718				TICAM1										ZNF550
1719				TIFA										ZNF554
1720				TIGD7										ZNF559
1721				TIMM10B										ZNF568
1722				TIMM17A										ZNF582
1723				TIMM22										ZNF584
1724				TIMM23B										ZNF596
1725				TIMM8A										ZNF597
1726				TIMP2										ZNF613
1727				TIPIN										ZNF620
1728				TJP1										ZNF629
1729				TK2										ZNF639
1730				TLK2										ZNF641
1731				TLR8										ZNF658
1732				TM6SF1										ZNF668
1733				TM7SF3										ZNF671
1734				TM9SF1										ZNF689
1735				TMA16										ZNF691
1736				TMBIM1										ZNF697
1737				TMEM127										ZNF70
1738				TMEM129										ZNF710
1739				TMEM144										ZNF711
1740				TMEM170B										ZNF714
1741				TMEM173										ZNF747
1742				TMEM175										ZNF772
1743				TMEM185B										ZNF773
1744				TMEM19										ZNF775
1745				TMEM234										ZNF784
1746				TMEM263										ZNF785
1747				TMEM267										ZNF789
1748				TMEM273										ZNF791
1749				TMEM33										ZNF799
1750				TMEM37										ZNF804A
1751				TMEM39A										ZNF865
1752				TMEM39B										ZNF879
1753				TMEM50B										ZNF891
1754				TMEM52B										ZSCAN16-AS1
1755				TMEM63C										ZSCAN2
1756				TMEM69										ZSCAN26
1757				TMEM80										ZSCAN9
1758				TMEM9										ZW10
1759				TMSB4Y
1760				TMTC1
1761				TMTC2
1762				TMUB2
1763				TNFAIP8L1
1764				TNFRSF1A
1765				TNFRSF8
1766				TNFSF12
1767				TNFSF13
1768				TNK2
1769				TNPO2
1770				TNRC6C
1771				TNS1
1772				TOM1L2
1773				TOMM22
1774				TOMM34
1775				TOP1MT
1776				TOPORS
1777				TOR1A
1778				TOR1AIP1
1779				TPBGL
1780				TPCN1
1781				TPD52L2
1782				TPM1
1783				TRAF1
1784				TRAM2-AS1
1785				TRAPPC13
1786				TRDMT1
1787				TRG-AS1
1788				TRIM2
1789				TRIM32
1790				TRIM4
1791				TRIM52
1792				TRIM58
1793				TRIM65
1794				TRIQK
1795				TRMT1
1796				TRMT10A
1797				TRMT10C
1798				TRMT11
1799				TRMT13
1800				TRMT2B
1801				TRMT61A
1802				TRPV4
1803				TRUB2
1804				TSC2
1805				TSC22D1
1806				TSC22D3
1807				TSEN2
1808				TSGA10
1809				TSHZ3
1810				TSNARE1
1811				TSPAN15
1812				TSPOAP1-AS1
1813				TSPYL4
1814				TSR1
1815				TSSC4
1816				TSTD3
1817				TTC21A
1818				TTC26
1819				TTC27
1820				TTC28-AS1
1821				TTC31
1822				TTC39C
1823				TTC7A
1824				TTLL11
1825				TTYH2
1826				TUBE1
1827				TUBG2
1828				TVP23B
1829				TWNK
1830				TXK
1831				TXLNB
1832				TXNL4B
1833				TYW3
1834				U2AF1L4
1835				UAP1
1836				UAP1L1
1837				UBA7
1838				UBALD1
1839				UBAP1
1840				UBASH3B
1841				UBE2G2
1842				UBE2J2
1843				UBE2W
1844				UBE3A
1845				UBL3
1846				UBP1
1847				UBQLN1
1848				UBQLN4
1849				UBR5-AS1
1850				UBXN8
1851				UFSP2
1852				ULK1
1853				ULK3
1854				UMPS
1855				UNC45A
1856				UNC80
1857				UPF2
1858				URB1
1859				USP12
1860				USP13
1861				USP15
1862				USP16
1863				USP19
1864				USP21
1865				USP27X
1866				USP28
1867				USP30
1868				USP38
1869				USP54
1870				UTP11
1871				UTP25
1872				UTP3
1873				UTS2
1874				VAMP2
1875				VAMP4
1876				VAMP5
1877				VCAM1
1878				VCPKMT
1879				VEZF1
1880				VMA21
1881				VPS16
1882				VPS26C
1883				VPS37C
1884				VPS45
1885				VPS8
1886				VSIG4
1887				WAS
1888				WDCP
1889				WDR27
1890				WDR37
1891				WDR4
1892				WDR41
1893				WDR43
1894				WDR44
1895				WDR46
1896				WDR48
1897				WDR5
1898				WDR55
1899				WDR74
1900				WDR92
1901				WIPI1
1902				WIPI2
1903				WLS
1904				XBP1
1905				XKR8
1906				XPNPEP1
1907				XPO5
1908				XRRA1
1909				YARS
1910				YARS2
1911				YIPF6
1912				YKT6
1913				YME1L1
1914				YPEL1
1915				YPEL3
1916				YRDC
1917				YWHAG
1918				YY1AP1
1919				ZBED3
1920				ZBED3-AS1
1921				ZBTB12
1922				ZBTB34
1923				ZBTB4
1924				ZBTB45
1925				ZC2HC1A
1926				ZC3H6
1927				ZC3H8
1928				ZC3HC1
1929				ZDHHC18
1930				ZFAND2B
1931				ZFP14
1932				ZFP36
1933				ZFP64
1934				ZFP69
1935				ZFP90
1936				ZFYVE21
1937				ZFYVE26
1938				ZFYVE28
1939				ZKSCAN3
1940				ZMPSTE24
1941				ZMYM2
1942				ZMYM6
1943				ZMYND12
1944				ZMYND19
1945				ZNF112
1946				ZNF117
1947				ZNF121
1948				ZNF134
1949				ZNF146
1950				ZNF18
1951				ZNF181
1952				ZNF185
1953				ZNF205
1954				ZNF212
1955				ZNF232
1956				ZNF250
1957				ZNF251
1958				ZNF253
1959				ZNF260
1960				ZNF275
1961				ZNF276
1962				ZNF281
1963				ZNF322
1964				ZNF326
1965				ZNF345
1966				ZNF35
1967				ZNF362
1968				ZNF383
1969				ZNF396
1970				ZNF416
1971				ZNF418
1972				ZNF433-AS1
1973				ZNF467
1974				ZNF493
1975				ZNF503
1976				ZNF512
1977				ZNF519
1978				ZNF548
1979				ZNF555
1980				ZNF562
1981				ZNF575
1982				ZNF577
1983				ZNF585A
1984				ZNF585B
1985				ZNF587B
1986				ZNF589
1987				ZNF593
1988				ZNF599
1989				ZNF606
1990				ZNF616
1991				ZNF624
1992				ZNF627
1993				ZNF649
1994				ZNF652
1995				ZNF692
1996				ZNF700
1997				ZNF703
[truncated: 24 more rows]
