# Supplementary material for: Blood Milieu in Acute Myocardial Infarction Reprograms Human Macrophages for Trauma Repair
Source: Adv Sci (Weinh). 2022 Dec 16;10(5):2203053. doi: 10.1002/advs.202203053 (PMC9929255; doi:10.1002/advs.202203053)
Supplement: Supplementary file 5 — Supporting Information [file ADVS-10-2203053-s003.xlsx]

## Sheet: Table S4
Table S4. WGCNA gene lists subcohort POSTEMI Small – POSTEMI Large
	Modules
Genes	M1	M2	M3	M4	M5	M6	M7	M8	M9	M10	M11	M12	M13	M14	M15	M16	M17	M18	M19	M20	M21	M22	M23	M24 (not co-expressed)
1	ABHD4	AKR1C1	ACVR1	AARS2	ABHD8	ACAT2	ABCB8	ABCA5	ABCC10	BLVRB	AAMDC	AIP	AAMP	ABCC4	AASDH	AARS	ACTA2	ACTR1B	A1BG-AS1	A2M	ATP1A1-AS1	AAK1	ABCB4	AAAS
2	ABRAXAS1	ALDH1L2	AGER	ABCB5	ABTB1	ACOX2	ABCB9	ABCF1	ACACA	BRI3	ABL2	ALKBH7	ARF1	ABHD16A	AASDHPPT	ABCA1	AIF1	ANKEF1	AATBC	A2M-AS1	ATP6V1C2	ABAT	ABCG1	ACSS2
3	ADCY1	ARHGAP4	B3GNT2	ABCC3	ACADS	ADGRE3	ABLIM1	ABHD17C	ACAP2	CAND1	ABRACL	B3GALT4	ARFRP1	ACBD5	ABCA3	ABCB7	AMPD2	AP1AR	AATK	A4GALT	BEST1	ABCA2	ADAM12	AVPI1
4	AK8	ARMCX6	B3GNT5	ABCG2	ACTG1	ADRA2B	ABLIM3	ABHD2	ACBD3	CCDC82	ACAT1	BAX	ARGLU1	ACIN1	ACAD11	ACAD9	ANAPC5	APOO	ABCC1	AACS	C1orf56	ABCA7	ADAMDEC1	CLDN23
5	C12orf57	BSDC1	BCL2L1	ABHD14B	ADARB1	AFAP1L1	ACBD6	ABHD5	ADCY10P1	CHM	ACYP2	BORCS6	ARPC1B	ACOT13	ACAP3	ACADM	ANXA4	ATP8A1	ABCD1	AAGAB	C5orf66	ABCC5	ADAMTSL4	CLDN7
6	CCDC170	C1QA	BIRC7	ABI3	ADCY3	ALDH5A1	ACO2	ABI1	ADNP2	COPB1	ADCY9	C11orf24	ATG101	ACOT7	ACP1	ACTL6A	ATP8B1	BCL9	ABCD4	AAR2	CCDC152	ABCF2	ADGRA3	CPM
7	CCNI	C1QB	C1R	ABTB2	ADGRE5	ALPK3	ACSL4	ACACB	AFF4	DENND1B	AFAP1	C11orf68	ATG4D	ACTR2	ACTR10	ADGRG6	C19orf47	CLECL1	ABCF3	AATF	ENO3	ABL1	ADGRB1	DHX57
8	CD180	C21orf58	CALM1	ACAA1	AGPAT2	ALPL	ACTN1	ACER3	AGL	DIS3	AGPS	C19orf24	AURKAIP1	ACTR6	ADD1	ADIPOR1	C3AR1	CMTR2	ABHD12	ABCB10	EPHA1	ABT1	ADIPOR2	DNAJC5B
9	CDC37	CALHM2	CASP3	ACAA2	AHI1	ANKS6	ADSS	ACHE	AGO2	DNAL4	ALG11	C7orf50	B3GAT3	ADA2	ADNP	ADPGK	CAB39	CTSZ	ABHD17B	ABCD3	GPS2	ACAD10	AGPAT4	EMC3
10	CDC42EP1	CCR7	CAST	ACAD8	AKIRIN2	ANO5	AFG3L2	ACSF3	AGO3	DNM1L	AMER1	CAPRIN1	BCL7C	ADCY7	ADPRM	ADTRP	CCDC57	ELL	ACBD4	ABCE1	JAKMIP2-AS1	ACADSB	AHNAK2	GABARAPL1
11	CDK2AP2	COL23A1	CCDC191	ACADVL	AKNA	AOC1	AGAP9	ACSL1	AHCTF1	EXOC5	AMMECR1L	CCM2	BRMS1	AFF1	ADRM1	AK9	CCR1	FDXACB1	ACCS	ABCG4	JSRP1	ACE	ALDH18A1	GDAP1
12	CES1	CORO1A	CDV3	ACOD1	AMD1	APLN	AIFM3	ACYP1	AHNAK	FAH	ANAPC13	CCS	CAPN10	AGA	AGAP2	AKAP6	CD14	FHL3	ACO1	ABHD10	LOC100128494	ACSL3	ALDH3A2	GPKOW
13	CHIC1	CRIM1	CEMIP2	ACTN4	ANG	ARAF	AIG1	ADA	AK2	FAR1	ANK2	CDK11B	CARD19	AGRN	AIMP2	AKR1B1	CD209	H2AFY2	ACOT4	ABHD11	LOC100996842	ACTB	ALG12	HERPUD1
14	CHST7	DEF6	CLEC12A	ADAM15	ANKLE2	ASB2	AK1	ADH5	AKAP11	G2E3	ANKRD40	COPS6	CCDC124	AGTRAP	AK6	AKR1C2	CD93	HS3ST2	ACP2	ABHD13	LOC102723566	ACVR2B	ANPEP	HIST1H1C
15	CWF19L1	DNAJA1	CNBP	ADAP1	AP3S2	ATP9A	ALCAM	ADI1	AKAP13	GXYLT1	AP1G1	DGAT1	CCDC9	AKR1A1	ANAPC10	AKR1C3	CDK5RAP2	HYAL2	ACRBP	ABHD14A	LOC104968399	ADD3	APP	HIST1H2AC
16	CYP27A1	DSN1	CTNNA1	ADAR	APLP2	B4GALT7	ALDH1A2	ADK	AKAP9	HMGCL	APOE	DPM3	CD151	AKR7A2	ANKRD10	ALG10B	CERS2	IKBKB	ACSM3	ABHD15	MIF-AS1	ADGRD1	ARHGAP18	HIVEP3
17	CYTL1	DYM	DCAF7	ADAT3	ARFGEF3	C19orf38	ALDH6A1	ADORA2B	ALKBH4	IPO7	ARAP2	EMC10	CD2BP2	ALG1	ANKRD44	ALKBH1	COL9A2	IL1R1	ACTRT3	ABHD17A	MIR1282	ADGRE4P	ARL6	IFT27
18	DCAF12	EHHADH	DENND2D	ADCK2	ARHGEF37	CAMK2B	AMY2B	ADPRH	ALKBH8	KCNK6	ARCN1	ETFB	CDC14B	ALG14	ANXA2	AMDHD1	CRLF3	IQGAP2	ADAM28	ABHD18	MMACHC	ADGRL1	ASL	KEL
19	DIPK2A	FAM107B	DUSP3	ADGRE1	ARL2	CCDC26	ANKRD63	AES	ALMS1	KIF5B	ARHGAP5	EVA1B	CDC34	ALG3	APOPT1	ANKAR	DCAF4L1	KANSL1L	ADAT2	ABHD3	MORC4	AGO1	ATP6V0A1	LOC654841
20	EMB	FAM50B	FAM172A	ADM	ARL8A	CCNA1	ANXA11	AFG1L	ALS2	LIG4	ARHGDIB	FAM234A	CHMP1A	ALG5	ARHGAP35	ANKDD1A	ECD	LIG3	ADGRE2	ABHD6	MRNIP	AGO4	ATP6V0D1	MAP3K7CL
21	ENTPD1	FOPNL	FBXO34	AFDN	ARMC7	CD79A	APOL1	AGFG2	ANKIB1	LRPPRC	ARRDC1	FBXL15	CIAO3	ALG8	ARHGEF18	ANKRD13A	EIF1B-AS1	METAP1D	ADO	ABI2	ND6	AGPAT4-IT1	ATP6V0D2	MCEMP1
22	ERGIC1	GK	FKBP1B	AGFG1	ATP13A3	CDH1	AQP3	AGPAT3	ANKRD17	LRRC58	ATP11B	FKBP8	CNPPD1	ALG9	ARID3B	ANKRD9	FCGR1CP	MPP5	AFTPH	ABR	NRL	AHCYL2	BCL2L11	MGAT1
23	FGL2	IER5	FUT7	AGPAT1	ATP6V1D	CHI3L1	ARAP3	AGPAT5	ANKRD36	LYRM9	ATP2A2	GNB2	CPNE3	ALKBH3	ARL1	ANLN	FHL1	MTAP	AHCYL1	ABRAXAS2	NUCB1-AS1	AHDC1	BNIP2	NCKIPSD
24	FRMD4A	IRF1	HUS1	AHSA2P	ATP6V1H	CHIT1	ARHGEF1	AHR	ANKRD36C	MAPKAPK5-AS1	ATXN7L3	GPANK1	CREM	AMBRA1	ARPC2	ANP32E	GPR183	MUS81	AICDA	ACAP1	PCAT7	ALG13	C18orf32	NDFIP2
25	FZD1	LAMP3	KLHL42	AIDA	ATRIP	CHMP4A	ARHGEF2	AHRR	ANKRD52	MARCH7	AVL9	GTPBP10	CRNKL1	AMN1	ARPC4	ANXA2P2	HNRNPF	NAIP	AJM1	ACD	PIGF	ALKBH2	C1RL	NECTIN1
26	GATM	MADD	LDLRAD3	AK4	BCAS3	CIR1	ARMCX5	AIFM1	ANXA2P1	MAZ	BACH1	HCFC1R1	CTDP1	AMZ2	ARPC5	APOBEC3B	IFI16	NEDD4	AK5	ACER2	PITPNM2	ALS2CL	C1S	NLRP1
27	GPX4	MAPK8	LRRC61	AKT1	BCAT1	CLU	ARRDC2	AKAP1	AP5M1	MFSD5	BAHD1	IFI27L2	CYB5R1	ANAPC1	ARPC5L	ARHGAP11A	IFNGR1	NOV	AKAP8	ACLY	SH3D19	ALYREF	C4orf48	NMD3
28	GSR	MARS	MTMR4	ALDH2	BCL2A1	CPEB1	ASAH1	AKIP1	APC	MORC3	BAZ1B	IRF3	CYTH2	ANAPC11	ASB3	ARHGAP17	ITGAL	PARP15	AKT2	ACOT1	SLC12A5-AS1	ANGEL1	C5AR2	NSF
29	HGF	MDM2	NAA80	ALDH4A1	BCL7B	DDO	ASCL2	AKT1S1	APOC1P1	MRPL28	BCL9L	JMJD8	DDRGK1	ANAPC15	ATF6B	ARHGAP19	LINC02610	PGGHG	ALAS1	ACOT11	SLC25A5-AS1	ANKRD50	C8orf58	PCGF2
30	ITGA4	MSR1	NFAM1	ALKBH5	BICDL1	DNASE2B	ASPHD1	AKT3	APOOL	MTMR9	BCORL1	KPNA3	DDX49	ANAPC16	ATIC	ARHGEF39	MACROD1	PLXNC1	ALDH7A1	ACOT2	SNHG28	ANO8	CA12	PGM5
31	IVNS1ABP	NAGA	NPC1	ANKMY1	BLZF1	DRAXIN	ATAD1	ALAD	APPBP2	MTREX	BEX4	LMAN2	DHRS4	ANGEL2	ATP6V1E1	ARIH2	MBD4	PRNP	ALDOA	ACOT8	SNX22	ANXA7	CAMK1	PNPLA2
32	KEAP1	NFIL3	POLG2	ANKRD27	BPGM	DSP	ATF3	ALDH16A1	AQR	MVB12A	BMS1	MAF1	DHRS4L2	ANKFY1	ATP6V1G1	ARRDC1-AS1	MILR1	RABL3	ALDOC	ACOT9	SNX32	AP2A1	CARD6	PTCRA
33	MARCH1	NPAS2	POR	ANKRD36B	BRD3OS	DUSP13	ATL1	ALDH1A1	ARFGEF1	NEMP1	BPHL	MYDGF	DNPH1	ANKRD16	BLOC1S2	ASF1B	MPV17L	REPS1	ALOX15B	ACOX1	SPAG5-AS1	AP3B1	CARNMT1	RAB27A
34	MBOAT7	OSGIN2	PRDM15	ANKRD37	BTBD2	EPN2	ATP1A1	ALDH1B1	ARFGEF2	NMRAL1	BRD4	NELFA	DOHH	ANO6	BNIP1	ASPM	PAPLN	RIC1	AMZ2P1	ACOX3	TDRD6	APAF1	CASP10	RALBP1
35	MED8	PKIG	PROKR1	ANKRD39	BTD	FAM43A	ATP1B4	ALDH3B1	ARHGAP21	NT5C3B	BRPF1	NFKBIL1	DRAP1	ANP32B	BUD31	ASTN2	PDPN	RNF38	ANKH	ACP5	TM4SF19-AS1	APEX2	CCDC28B	RAPGEFL1
36	MGST1	PLEKHM3	PTPN9	ANKRD6	BTN3A1	FAM81A	ATP2B4	ALOX5AP	ARHGEF12	OPA1	BTBD19	NOP53	DRG2	AP2B1	C10orf25	ATAD2	PELI1	RTCB	ANKHD1-EIF4EBP3	ACP6	VIM-AS1	APIP	CCL13	RDH12
37	MIOS	RAD51AP1	RAB7A	ANP32A	BUB3	FANCA	ATP7B	AMIGO1	ARHGEF7	PGRMC1	C18orf25	NUDT18	DUS1L	AP2S1	C11orf58	ATAD5	PI4KAP1	RTL5	ANKRD26	ACPP	ZNF669	APOBEC3F	CCL18	SGPP1
38	MLST8	RASSF1	SLC2A11	ANTXR2	C1orf159	FANCE	ATP8B2	AMPD3	ARID2	PHF20L1	C1orf123	OGFOD3	EMC6	AP3S1	C11orf95	ATG10	PLEKHF2	RTN1	ANXA1	ACSF2		APOBEC3G	CCL23	SLC22A5
39	MRC2	RNF24	TMBIM1	AOAH	C2orf68	FBXL4	B9D1	ANAPC2	ARL16	PPIB	C3orf14	PCBP1	ENO1	APEX1	C12orf60	ATMIN	RIN2	SH3GL1	AP3D1	ACSL5		APOL2	CD300LF	SLC39A8
40	NAPSB	RPA1	TRAPPC12	AP1M1	C8orf44	FCMR	BCAR1	ANAPC7	ARMCX4	PTMS	CACUL1	PEX3	ERAP1	APOC1	C19orf44	ATOX1	RNF138	SHLD2	AP3M2	ACSM5		APPL1	CD58	SLC9A3R1
41	NMT2	SHISA4	TRIM2	AP3M1	CAB39L	FLT1	BCL6	ANGPTL4	ARPP19	RECQL	CAMSAP1	POLR2E	FADD	APOM	C1orf131	ATP8B4	ROBO3	SLC2A8	AP4E1	ACSS1		ARAP1	CDS2	SPAG1
42	NUAK1	SLC2A9	TRIM25	APOBEC3A	CACNB3	FNBP1L	BLOC1S5	ANKRD12	ARRB1	RRP1B	CAPZA2	PRPF6	FAM3A	APRT	C1orf43	AURKA	S100A4	SLC35A2	AP5B1	ACTR1A		AREL1	CHDH	SQLE
43	OSBPL3	SLC30A7	TTC30B	APOL6	CALU	FRMD3	BMF	ANKRD13D	ARV1	SLC25A1	CARD8-AS1	PTDSS2	FKBP2	ARF5	C1orf54	AURKB	SAMSN1	SLFN12	APBA1	ACTR3		ARHGAP12	CHI3L2	STX5
44	PANX2	STMN1	TTC38	ARHGAP10	CAMK2G	GAL	BMP1	ANKRD28	ASH1L	SUMO3	CASP6	PTGES3L	FPGS	ARHGAP33	C1QBP	B4GALT3	SDS	SRPX	APBB2	ACTR3B		ARHGAP32	CHTF8	TLCD2
45	PCSK5	TNFSF9	UTP18	ARHGAP24	CAP1	GALNT12	BTBD1	ANKRD33B	ASXL2	TBC1D23	CASP8	RENBP	GTF2F1	ARHGEF11	C8orf76	BARD1	SEL1L3	STIM2	APH1A	ACTR5		ARHGEF17	CLCN7	TLR2
46	PGD	TREML4	VASH1	ARHGEF5	CAPN1	GALNT14	BTN2A2	ANKRD46	ATF6	TMX3	CAVIN2	REX1BD	HAGH	ARID1A	CAPN7	BBS7	SLC25A19	STX7	AQP9	ACTR8		ARHGEF6	CLEC10A	UBE2R2
47	PLPP5	TRIB3	ZNF285	ARID3A	CAPZA1	GANAB	C11orf45	ANKRD49	ATF7IP	TRMT1L	CBY1	RRAS	HM13	ARID1B	CBFA2T2	BCAP29	SMS	TBRG4	ARFIP1	ACVR1B		ARIH1	CLPTM1	VWA5A
48	PPP1R11	TRIM16	ZNF37BP	ARID5A	CASC4	GJA5	C16orf45	ANKS3	ATG2B	U2SURP	CCDC43	SCAND1	HNRNPA0	ARPC3	CBWD2	BCL2L13	SPTLC1	TLR4	ARFIP2	ACVR2A		ARL2BP	CLTCL1	YY1
49	PTGES	TXN	ZNF442	ARL5B	CBFA2T3	GOLGA7B	C2orf92	ANO9	ATG3	USP38	CCDC88C	SEC23IP	HSPBP1	ASB7	CC2D1B	BCL2L2	STARD7	TOM1	ARHGAP23	ACVRL1		ARL6IP5	COG7	ZNF300
50	RAB5IF	UGCG		ARMC1	CCDC106	GPAT2	CA2	AP1S1	ATG5	USP47	CCNDBP1	SIL1	KDM4A	ASF1A	CCNC	BET1L	TESC	TRIM14	ARHGAP25	ADAL		ARPC1A	COLEC12	ZNF385A
51	RASA3	UNC13A		ARMC8	CCDC162P	GPD1	CAMK1D	AP1S2	ATM	VPS50	CCNK	STXBP2	KLHL15	ASXL1	CCT4	BIN2	THUMPD3	TRPS1	ARHGAP27P1	ADAM10		ATF7	COPS7B	ZUP1
52	REEP3			ARMT1	CCDC92	GPER1	CAMP	AP1S3	ATP10D	YIF1B	CD72	TAF2	LINC01569	ATG4A	CCT7	BIRC5	TMEM26	XCR1	ARHGAP5-AS1	ADAM17		ATG9A	COQ7
53	RGMB			ATF1	CCND1	HPGD	CARM1	APBA3	ATP11C	ZDHHC17	CD81	TIMM29	LRRC47	ATP11A	CCT8	BLM	TMEM87B	YARS2	ARHGEF19	ADAM8		ATP7A	CRY1
54	RGS18			ATF2	CCPG1	HPGDS	CARMIL1	APOL3	ATR	ZNF581	CDC27	TMED1	MAP2K2	ATP1B3	CD9	BORA	TMEM91	ZFYVE1	ARID4A	ADAM9		ATP9B	CRYGS
55	RPAP3			ATG12	CDC73	INSM1	CARMIL3	ARHGAP22	ATRX		CELF1	TMED9	MBD3	ATP5F1A	CDC123	BORCS7	TTLL4		ARL15	ADAMTS14		ATXN10	CTSL
56	SELENOO			ATP2B1	CDCA4	IQGAP3	CASS4	ARHGAP31	ATXN7L1		CENPQ	TMEM160	MCRIP2	ATP5F1B	CDC16	BRCA1	VAV3		ARL4C	ADAMTS15		B2M	CXCL5
57	SERPINE2			ATP6AP1L	CEACAM21	ISM1	CAVIN1	ARHGEF10L	ATXN7L3B		CFDP1	TMEM250	MED18	ATP5F1C	CEBPZOS	BRD7	XRRA1		ARL6IP6	ADAMTS2		BAG5	CYBB
58	SFMBT2			ATP6V1B2	CENPN	ISYNA1	CBLB	ARHGEF3	AVEN		CGGBP1	TMUB1	MEPCE	ATP5F1D	CEP250	BRIP1			ARMCX2	ADAP2		BAG6	CYREN
59	SKP2			ATP6V1C1	CERK	ITGA3	CBLL1	ARL10	B3GALNT2		CHERP	UBXN1	METRNL	ATP5F1E	CEP83	BUB1			ARRDC3	ADAT1		BBIP1	DAP3
60	SLC16A7			AZI2	CISD2	KANK4	CBR3-AS1	ARL14EP	BAK1		CHMP3	UBXN6	MFSD11	ATP5MC1	CEP85L	BUB1B			ARSA	ADCK1		BCAS2	DCAF11
61	SLC44A1			B4GALT2	CLMN	KCNJ1	CCDC102B	ARL3	BAZ2A		CHUK	WDR18	MIEN1	ATP5MC2	CERS5	C17orf53			ARSD	ADCK5		BCDIN3D	DCAF4
62	SMIM25			B4GALT4	CNEP1R1	KLHL32	CCDC120	ARMCX3	BAZ2B		CLEC16A	ZBTB22	MIIP	ATP5MC3	CHCHD2	C18orf54			ASB8	ADCY4		BOD1	DCPS
63	TALDO1			BAALC	CNPY3	LAMP1	CCDC154	ARNTL2	BCLAF1		CLEC2B	ZDHHC24	MOB2	ATP5MD	CIAO2B	C19orf48			ASGR1	ADCY6		BRCC3	DDIT4L
64	TFDP1			BATF2	COL4A2-AS2	LANCL3	CCDC159	ARSB	BDP1		CNOT6L	ZNF428	MRPL41	ATP5ME	CIPC	C1orf112			ASH2L	ADD2		BRD9	DDX50
65	TKT			BCKDK	COL6A3	LAYN	CCDC88A	ARSK	BIRC6		CNOT8	ZNF524	ND5	ATP5MF	CLCN6	C1orf115			ASPH	ADIRF		BROX	DGCR2
66	TLR3			BEX3	COPS8	LILRA2	CCL22	ASB1	BMP2K		COG3	ZNF580	NUDC	ATP5MG	CLPX	C3			ASTE1	ADM2		BTF3L4	DTNB
67	TMCC3			BIN3	COQ3	LINC01135	CCL24	ASCC3	BMPR2		COMMD10	ZNF582	NUDT12	ATP5MPL	CMC2	C3orf62			ATG14	ADORA1		BZW2	EGLN1
68	TMEM158			BIRC2	CPEB2	LINGO1	CCND2	ASPHD2	BOD1L1		COMMD7		NUDT5	ATP5PB	CMSS1	C4orf33			ATG4B	ADORA3		C10orf55	EPB41L4A-AS1
69	TMEM38B			BISPR	CROCCP2	LIPG	CCND3	ASRGL1	BPNT1		COMMD8		OGFR	ATP5PD	CNOT7	C4orf46			ATN1	ADPGK-AS1		C12orf29	ERP27
70	TPT1-AS1			BLCAP	CSRP2	LOC100268168	CCNYL1	ASS1	BPTF		COMMD9		PDAP1	ATP5PF	COA6	C5orf34			ATP6V0A2	ADPRHL2		C1QTNF6	EVC2
71	TSKU			BMPR1A	CUTALP	MEP1A	CD1A	ATF5	BRAF		COQ10A		PIN1	ATP5PO	COPS3	C9orf40			ATP6V0E2-AS1	ADRB2		C20orf194	EXOSC2
72	ZIK1			BMT2	CYP4X1	MID2	CD1B	ATG13	BRCA2		CPPED1		PLIN3	ATP6	COPS5	CA5B			ATP6V1A	ADSL		C22orf46	FCER2
73				BRICD5	CYTOR	MOAP1	CD1C	ATG16L1	BRF2		CRYZL1		POLD2	ATP6AP2	COPS7A	CALM3			AXIN1	ADSSL1		C2CD3	FGFRL1
74				BSCL2	DCAF10	MRGPRF	CD276	ATG7	BRWD1		CSGALNACT2		PPAN	ATP6V0B	COPS9	CASTOR3			AZU1	AEBP2		C2orf76	FKBP15
75				C12orf10	DCAF6	MRGPRF-AS1	CD300C	ATP13A2	BRWD3		CSNK1A1		PPP1R12C	ATP6V0E1	COX7A2L	CATSPER1			B3GALNT1	AEN		C6orf203	FOXP2
76				C12orf49	DDB1	MTMR1	CD300LB	ATP2A3	BTAF1		CSNK1G1		PQBP1	ATP6V1F	CREB3L2	CAV2			B4GALT6	AFF2		C6orf89	FXN
77				C12orf66	DDHD1	MYL9	CDKN2A	ATP2C1	BTBD7		CUEDC2		PQLC1	ATPAF2	CSNK2B	CBX3P2			BACE2	AFG3L1P		CABIN1	FZD5
78				C15orf39	DDX60L	NCAPH	CDPF1	ATP6AP1	BUD13		CWF19L2		PQLC2	ATRAID	CSTB	CCDC121			BAG3	AFMID		CALCOCO1	GADD45B
79				C16orf58	DEDD2	NFIC	CERS4	ATP6V1E2	C11orf74		CYB561D1		PSMB6	ATRN	CTC1	CCDC134			BAP1	AGAP1		CAMK2D	GALNT2
80				C16orf72	DHRS1	NIPAL1	CFAP58	ATXN1	C16orf91		CYP1B1-AS1		PSMD9	ATXN1L	CUL9	CCDC146			BASP1	AGAP3		CARD14	GBA
81				C16orf86	DHRS12	NMRK2	CFL1P1	ATXN3	C18orf21		DAG1		QTRT1	ATXN2	CWC25	CCDC15			BBX	AGAP6		CBX7	GCAT
82				C17orf75	DHX15	OSBP2	CHST15	AUTS2	C9orf78		DCAF1		RAB40C	ATXN2L	CYB5B	CCDC150			BCAR3	AGBL5		CCDC50	GCNT3
83				C19orf66	DIRAS2	OTUB2	CHSY1	AZIN1	CAMSAP2		DDX19B		RAB5B	AUP1	CYCS	CCDC17			BCL7A	AGGF1		CCDC58	GFRA2
84				C1orf198	DMAP1	OVOL1	CIAO1	AZIN1-AS1	CASC3		DDX3X		RALY	B4GALT1-AS1	DBF4	CCDC18			BDH2	AGK		CCDC59	GLUL
85				C1orf21	DNAJA4	PCARE	CLCF1	B3GALT6	CASP8AP2		DHCR24		RBM42	B9D2	DCTN4	CCDC18-AS1			BECN1	AGRP		CCDC6	GORASP1
86				C1orf50	DUSP11	PDIA3P1	CLEC5A	B3GLCT	CBR1		DHX16		RCE1	BABAM1	DDX19A	CCDC34			BHLHE40	AGTPBP1		CCDC84	GUSB
87				C20orf27	DUSP6	PDLIM4	CLSTN3	B4GALT1	CBX5		DHX30		RN7SL2	BABAM2	DDX39A	CCDC69			BHLHE40-AS1	AHCY		CCDC90B	H2AFY
88				C21orf91	ECE1	PLB1	CNOT10	B4GAT1	CCDC126		DHX33		RNH1	BAD	DGUOK	CCDC77			BICD1	AHSA1		CCNB1IP1	HAAO
89				C2orf49	EIF4E	PLD2	COL11A2	BAIAP2	CCDC127		DHX34		RPUSD1	BANF1	DHTKD1	CCNA2			BMP6	AIFM2		CCSAP	HAVCR2
90				C5AR1	ELOC	PLD4	COL22A1	BAIAP2-DT	CCDC14		DHX38		RUVBL2	BCAP31	DIP2A	CCNB1			BNIP3	AIMP1		CCT2	HS2ST1
91				C5orf22	EMP1	PMFBP1	COL5A3	BATF	CCDC144A		DIPK1A		SART1	BCL2L12	DLD	CCNB2			BNIP3L	AK3		CCT3	INPP5K
92				C5orf24	ENDOD1	PODXL	COL8A2	BCAT2	CCDC144B		DMAC1		SDF2L1	BCOR	DLG4	CCNE1			BOK	AKAP10		CCZ1	INSR
93				C5orf51	ENOPH1	PRDX6	COQ4	BCL2	CCDC186		DNAJC3		SDF4	BCR	DNAH1	CCNE2			BORCS5	AKAP3		CD22	INTS4
94				C6orf136	ENTPD7	PRR5	CPNE2	BCL3	CCDC61		DNHD1		SDHAF1	BET1	DNAJC1	CCNF			BST1	AKAP7		CD46	ITGB3
95				C6orf163	ETF1	PTGDS	CPNE6	BCS1L	CCDC93		DPP8		SLC10A3	BICD2	DNAJC7	CCNH			BTBD3	AKAP8L		CD68	JAKMIP2
96				C7orf26	EZH1	RAB38	CPQ	BDH1	CCNT1		DRAM2		SLC16A3	BICRA	DNAJC8	CD36			BTN3A2	AKIRIN1		CD84	JUP
97				C7orf43	FADS2	RAB6B	CPSF3	BID	CCSER2		DTNBP1		SPSB2	BLOC1S1	DNMT3A	CDC20			BTN3A3	AKR1E2		CDAN1	KCTD10
98				C9orf139	FAM110A	RASGRF1	CRABP2	BIRC3	CD109		DYNC1LI2		THAP4	BLVRA	DPM1	CDC25A			BTRC	AKTIP		CDK19	KIAA1143
99				C9orf72	FAM13B	RBM11	CREG1	BLOC1S3	CDA		EAPP		THOC6	BOLA3	DRG1	CDC25B			BZW1	ALDH9A1		CDK2AP1	KIAA1586
100				CA11	FAM168A	RGS20	CRTAP	BOP1	CDC42BPA		EID1		TIGD5	BRD1	DSTN	CDC25C			C11orf54	ALG10		CDK4	KIF16B
101				CAPN11	FAM200A	RHOBTB2	CSF3R	BORCS8	CDC42BPB		ELF4		TP53I13	BRK1	DYNC1I1	CDC45			C11orf71	ALG2		CDK5RAP3	KIF3A
102				CAPS	FAM210B	ROR1-AS1	CSNK1E	BTBD10	CDK12		EML4		TPGS1	BRPF3	DYNC1LI1	CDC6			C14orf28	ALG6		CELF2	KLHL18
103				CARD9	FBXL20	RSPO4	CSPG4	BTG2	CDK13		ERG28		TSR2	BSG	EAF2	CDC7			C15orf41	ALK		CELSR1	KLHL5
104				CCDC189	FBXO38	SHB	CSPG5	BTG3	CEACAM3		FAM104B		TSSC4	BTBD6	EDF1	CDCA2			C16orf54	ALKBH6		CETN3	L3MBTL3
105				CCDC24	FDX1	SLC4A8	CTNNAL1	BTN2A1	CENPJ		FAM111A-DT		TUBB4B	BTBD9	EEF1E1	CDCA3			C16orf70	ALOX12-AS1		CFAP44	LEPROT
106				CCDC51	FIBP	SLC6A7	CTSA	C11orf21	CEP112		FAM120A		TWF2	BTF3	EGLN2	CDCA5			C1orf226	ALOX5		CHCHD4	LGALS8
107				CCDC7	FIRRE	SLC9A2	CTSD	C15orf48	CEP162		FAM126B		WDR35	BUD23	EHBP1L1	CDCA7			C1QC	ALPK1		CHD2	LILRB3
108				CCDC85B	FLOT1	SNAPC3	CTTN	C1GALT1	CEP170		FAM168B		YIPF3	C11orf1	EIF1AY	CDCA8			C2	AMACR		CHKB-DT	LIMD1
109				CCL20	FNBP1	SPCS3	CXXC1	C3orf38	CEP192		FAM206A		ZNF280B	C12orf73	EIF2B2	CDIP1			C2CD2L	AMDHD2		CHMP2B	LIPA
110				CCL7	FOSL1	SPON2	CYB561	C5orf15	CEP290		FAM20B		ZNF511	C15orf40	EIF2S2	CDK1			C2orf69	AMFR		CHMP4B	LOC283140
111				CCL8	G6PC3	SPTBN2	CYBC1	C5orf56	CEP295		FAM83G		ZNF776	C15orf61	EIF3M	CDK16			C5orf17	AMIGO2		CHMP5	LSM14B
112				CCNB3	GCHFR	SYNGR1	CYP27B1	C6orf47	CEP295NL		FAM92A			C17orf51	EIF4E3	CDK2			C5orf30	AMMECR1		CIAPIN1	MAPKAPK3
113				CCR5	GDE1	TDRD9	CYTH4	C7orf31	CEP350		FANCL			C17orf97	EIF5A	CDKN2C			C6orf106	AMOTL1		CIRBP	MCFD2
114				CD27-AS1	GDI2	TEAD3	DBN1	C8orf37	CFAP298		FASN			C19orf53	EIF6	CDKN3			C6orf62	AMZ1		CLN3	MCOLN1
115				CD300E	GFI1	TEX2	DCDC2	CACYBP	CFAP97		FASTKD5			C19orf70	ELMOD3	CDT1			C9orf3	ANAPC4		CLNS1A	MEMO1
116				CD33	GFM1	THADA	DCHS1	CALCOCO2	CGRRF1		FBXO45			C1D	ELOF1	CENPA			C9orf64	ANGPT4		CMTM4	MLH1
117				CD59	GGACT	THEM4	DCSTAMP	CAMKK2	CH17-340M24.3		FCER1G			C1orf174	EMC7	CENPE			C9orf85	ANGPTL6		CNOT1	MMP10
118				CD74	GGNBP2	TMEM114	DDX43	CAPN15	CHD1		FKBPL			C1orf35	ENY2	CENPF			CA13	ANKHD1		COG5	MMP3
119				CDC14A	GLIPR1	TMEM151A	DENND1A	CARD16	CHD6		FLNA			C2orf27A	ERGIC2	CENPI			CACNA1G	ANKMY2		COL4A3BP	MRC1
120				CDC42EP3	GLTP	TNFSF4	DENND2C	CASP1	CHD8		FLNB			C4orf3	ERH	CENPK			CACNA2D3	ANKRA2		COMMD1	MSL1
121				CDK10	GNAI3	TOGARAM2	DGKZ	CASP4	CHD9		FMN1			C8orf59	ETHE1	CENPL			CADM1	ANKRD1		COPA	MSL3
122				CDK5R1	GPR157	TRAF4	DHRS11	CASZ1	CHEK2		FNIP2			C9orf16	FAM160B2	CENPM			CAMLG	ANKRD11		COPZ2	MT1E
123				CDK9	GPSM3	TRPV2	DHX9	CBLN3	CHRAC1		FNTB			CAD	FAM199X	CENPO			CAPN3	ANKRD13C		CPSF2	MT1F
124				CEBPA-DT	GRIN2D	TTTY14	DIABLO	CBSL	CHTOP		FUBP1			CAMTA1	FAM204A	CENPU			CAPZB	ANKRD29		CREB3	MT1G
125				CENPV	GSDMD	TYRO3	DIAPH1	CBX4	CIDECP1		FUCA2			CAMTA2	FARSB	CENPW			CARD11	ANKRD42		CRLS1	MT1H
126				CEP89	GSTM1	USP2-AS1	DIRC3	CBX6	CISD1		FYCO1			CANT1	FBXO15	CEP128			CARS	ANKRD54		CRYBB2P1	MT1L
127				CGAS	GSTP1	WWOX	DLGAP4	CCDC130	CKAP5		GAK			CAPG	FDPS	CEP152			CARS2	ANKS1A		CSPP1	MT1M
128				CHCHD7	GUCY1A2	WWTR1	DLST	CCDC174	CLASP1		GALT			CAPNS1	FOXK1	CEP55			CASD1	ANKZF1		CSTF1	MT1X
129				CHORDC1	H1FX	XDH	DNAJC10	CCDC71	CLASP2		GEMIN2			CAVIN3	FOXN3	CEP57L1			CBR3	ANO10		CTDSP2	MT2A
130				CISH	HBS1L	ZNF44	DNPEP	CCL19	CLCN3		GEMIN5			CBL	FRG1BP	CEP72			CCAR2	ANOS1		CTR9	MTF2
131				CKB	HDGFL3	ZNF711	DOCK3	CCL2	CLCN5		GKAP1			CBWD1	FUK	CEP78			CCDC112	ANTXR1		CUTC	MTHFD1L
132				CKLF	HEMK1		DOCK5	CCL3	CLIC1		GNA13			CBX3	FUNDC2	CEP95			CCDC115	ANXA5		DBI	MTPAP
133				CLCC1	HERC4		DOT1L	CCL4	CLIP1		GOLGA3			CCDC12	GAB2	CERCAM			CCDC138	ANXA6		DBT	NAP1L5
134				CLEC4A	HFE		DPF2	CCL4L2	CLK4		GPAA1			CCDC167	GAS5	CHAC2			CCDC153	ANXA9		DCAF5	NAPB
135				CLIP2	HNRNPA2B1		DPH1	CD164	CLOCK		GPX1			CCDC25	GGCT	CHAF1A			CCDC91	AP1B1		DCTN1	NEMP2
136				CLN8	HNRNPA3		DPP7	CD38	CLTA		GSTK1			CCNQ	GIGYF1	CHAF1B			CD163L1	AP1G2		DCTPP1	NHLRC1
137				CMPK2	HNRNPK		DUSP14	CD40	CLTC		GTF2A1			CCNT2	GLG1	CHAMP1			CD200R1	AP2A2		DDX17	NKG7
138				CMTM3	HNRNPLL		DUSP19	CD44	CNBD2		GUCD1			CCNY	GLRX3	CHEK1			CD28	AP2M1		DENND4A	NLRP3
139				CMTR1	HRH1		DUSP2	CD47	CNOT6		H2AFJ			CD63	GMIP	CHP1			CD37	AP4B1		DENND4C	NOTCH4
140				COLQ	HSBP1L1		DUSP22	CD48	CNTRL		H2AFV			CDC37L1	GRAMD1B	CHST10			CD3EAP	AP4M1		DENND5B	NRCAM
141				COPS2	HSD17B4		DUSP5	CD80	COMMD5		HDAC4			CDC40	GRK3	CHTF18			CD4	AP4S1		DENND6A	NT5C2
142				COQ10B	HSP90AB1		DUSP7	CDC42EP4	COPS4		HDLBP			CDKN2AIPNL	GRPEL1	CIP2A			CD55	AP5S1		DGKQ	OAZ2
143				COQ5	HSPA4		EGFL7	CDC42SE2	COQ6		HEG1			CDYL2	GTF2A2	CIT			CDC26	AP5Z1		DHRS7	OSBPL11
144				COQ8A	HSPD1		EGR2	CDCA7L	COX10-AS1		HENMT1			CENPH	GTF2F2	CIZ1			CDKN1A	APBB1		DISP2	PAPSS2
145				COTL1	HTATIP2		EHD3	CDIPT	CPD		HEXIM2			CENPX	H3F3B	CKAP2			CDKN2AIP	APBB1IP		DNASE1	PAX8
146				COX15	HVCN1		EIF4G1	CDK5	CPEB4		HLA-DMB			CEP104	H6PD	CKAP2L			CDKN2B	APBB3		DNM1	PDXDC1
147				COX19	IDH3A		ELP2	CDK6	CPED1		HNRNPU			CEP170B	HACD1	CKS2			CDR2	APEH		DNMT1	PGRMC2
148				CPAMD8	IDI1		EMC1	CDKN1C	CPLANE1		HYOU1			CEP76	HARS	CLASRP			CEBPD	APH1B		DOCK11	PIK3CD
149				CPNE9	IGFN1		EMILIN1	CDKN2D	CRACR2A		IBTK			CERS6	HAX1	CLMP			CEBPG	API5		DOCK8	PITHD1
150				CPSF1	IGSF3		EML2	CENPBD1	CREB1		IDE			CETN2	HCST	CLN5			CENPT	APMAP		DOCK9	PLEKHB2
151				CR1	IL11RA		EML2-AS1	CEP41	CRYBG3		IFT52			CFAP36	HDAC2	CLSPN			CEP120	APOBEC3C		DOP1A	PLEKHM2
152				CREB5	IL17RC		ENOSF1	CEP63	CTDSPL2		IGBP1			CFL1	HECA	CLYBL			CEP19	APOBR		DOP1B	PLPP3
153				CRIP1	IL6R		EPB41	CFD	CTSW		IKBKG			CHCHD1	HIGD1A	CMTM8			CEP70	APPL2		DPP9	PNMA1
154				CRK	IL6R-AS1		EPB41L1	CFP	CTTNBP2NL		IMPAD1			CHCHD10	HNRNPAB	CNNM4			CEP85	APTR		DPY19L4	PPP3R1
155				CSK	INPP5B		EPHX1	CHCHD6	CUL5		INTS2			CHCHD5	HNRNPUL1	CNOT3			CES2	APTX		DSTYK	PRMT6
156				CSKMT	INVS		EPS8	CHD1L	CWC27		INTS6			CHFR	HSBP1	CNTLN			CES4A	ARF3		DTWD2	PRX
157				CSRNP1	ISCU		ERI1	CHD4	DCBLD2		KANSL3			CHMP2A	HSPE1	CNTROB			CFAP410	ARF4		DUBR	PTCD2
158				CTC-338M12.4	ITGBL1		ESRRA	CHKA	DCP2		KATNA1			CHMP4C	IER3IP1	CP			CFAP58-DT	ARF6		DUSP12	QPCT
159				CTDNEP1	JMY		ETNK2	CHST2	DCTN2		KBTBD3			CHMP6	IKZF4	CREBZF			CHD3	ARFGAP1		DYNLL1	RALA
160				CTNNBL1	KANK1		EVL	CIAO2A	DCTN6		KBTBD7			CHPF2	ILF2	CRELD1			CHD7	ARFGAP2		DYNLRB1	RAP2A
161				CTNS	KBTBD8		F3	CLCN2	DDI2		KCP			CIB1	IMP3	CROT			CHMP1B	ARFGAP3		DYNLT1	RARG
162				CTSS	KCTD9		F5	CLEC19A	DDX6		KDM6B			CIC	INF2	CRTC3			CHPT1	ARG2		ECE2	RCSD1
163				CUL4A	KDELR1		FAAH	CLEC4D	DEAF1		KHK			CISD3	ISOC1	CRY2			CHST11	ARHGAP1		EEF2KMT	RHBDD2
164				CUL7	KIAA0040		FAM129B	CLEC4E	DFFA		KIAA0232			CKS1B	JADE2	CSDE1			CHURC1	ARHGAP15		EFNB1	RHOU
165				CWC22	KIF21A		FAM20A	CLIC2	DHX29		KIF3B			CLCA4-AS1	JKAMP	CSE1L			CIITA	ARHGAP20		EI24	RIOK3
166				CXCL1	KIF2A		FAM20C	CLIC4	DIAPH2		KLHDC10			CLPP	JRK	CSTF2			CLCN4	ARHGAP26		EID2	RNF13
167				CXCL10	KLC4		FAM214B	CLINT1	DICER1		KLHL21			CLPTM1L	KANSL1	CTBP2			CLDN12	ARHGAP27		EIF2AK4	ROBO1
168				CXCL11	KLF11		FAM217B	CLIP4	DIDO1		KPNA4			CLTB	KANSL2	CUL1			CLK3	ARHGAP30		EIF2B1	RRN3P3
169				CXCL2	KLHDC8B		FAM222A	CLK1	DIS3L2		KYAT3			CMC1	KAT7	CUL3			CLUH	ARHGAP45		EIF2B3	S100B
170				CXCL3	KLHL20		FARP1	CLK2	DLG1		LAPTM5			CMPK1	KDM3B	CXCR1			CMAS	ARHGAP6		EIF3J	SCAP
171				CXCR4	LBH		FBXL12	CLP1	DMTF1		LDHB			CNPY2	KDM4B	CYFIP2			CMKLR1	ARHGAP9		EIF4EBP2	SCRN1
172				DCAF15	LDHA		FBXL3	CMIP	DMXL1		LDLR			CNST	KIAA0319L	CYP19A1			CNIH4	ARHGDIA		EIF5B	SERPINA1
173				DCP1A	LETM1		FBXO9	CNIH3	DMXL2		LINC02285			COA1	KIAA0556	DAAM1			CNKSR3	ARHGEF28		ELOVL1	SETD6
174				DCUN1D2	LIF		FCRLA	CNN2	DNAAF2		LPIN1			COA3	KIAA1958	DARS2			CNNM3	ARHGEF40		EMC8	SETMAR
175				DCUN1D3	LIMS1		FEM1B	CNOT11	DNAJB14		LRMDA			COMMD3	KIF13B	DBF4B			CNTNAP1	ARHGEF9		EPAS1	SFXN3
176				DCXR	LINC00504		FERMT2	COG8	DNAJC13		LRTOMT			COMMD4	KLHL24	DCK			COASY	ARID4B		EPS15	SH3D21
177				DDX58	LINC01128		FGD4	COL24A1	DNAJC17		LST1			COMMD6	KLHL36	DCLRE1A			COBL	ARID5B		ERCC4	SIDT2
178				DDX60	LINC01145		FGFR1	COL6A1	DNTTIP1		MAP3K10			COMT	KTI12	DCLRE1C			COG1	ARL11		ERF	SLAIN1
179				DGKE	LINC01146		FLRT2	COL7A1	DOCK1		MAP3K13			COMTD1	KXD1	DDIAS			COL4A1	ARL13B		ERGIC3	SLC10A7
180				DHRS13	LINC01526		FRMD6	COPG2	DOCK7		MAP4K4			COPE	LAMA1	DDIT4			COL6A2	ARL4A		ERV3-1	SLC22A23
181				DHRS3	LINC02035		FTL	CORO1B	DOLK		MAPK6			COPRS	LAMC1	DDX11			COMMD2	ARL4D		ESS2	SLC24A3
182				DHX8	LINC02458		FURIN	CORO1C	DROSHA		MBIP			COPZ1	LAMTOR3	DDX12P			COPG1	ARL5A		ESYT2	SLC2A1
183				DIP2B	LMBR1		FYN	CORO2A	DST		MCM3AP			COQ9	LAMTOR5	DEDD			CPLANE2	ARL6IP1		EVC	SLC35C1
184				DIXDC1	LMTK2		GATAD2A	CPOX	DTD1		MECP2			COX1	LLGL1	DEK			CPSF6	ARL8B		EXOC7	SLC38A2
185				DMD	LNCTAM34A		GCLC	CPSF4	DUSP18		METTL18			COX14	LOC400464	DEPDC1			CRCP	ARMC10		EXOSC8	SLC6A8
186				DNAJC14	LOC100049716		GDPD5	CPSF7	DUSP28		MGME1			COX18	LOC642852	DEPDC1B			CREBL2	ARMC2		EXOSC9	SLCO4C1
187				DNAL1	LOC101927402		GEM	CPVL	DXO		MGRN1			COX2	LOC729218	DGKI			CREBRF	ARMC5		FABP3	SMARCA1
188				DPP3	LOC105370333		GFOD1	CRAMP1	DYNC1H1		MGST2			COX3	LPIN3	DHDDS			CRISPLD2	ARMC6		FAM120AOS	SMOX
189				DSE	LRRC27		GIPC3	CREG2	DYNC1I2		MIEF1			COX4I1	LRP1	DHFR			CRYBB1	ARMC9		FAM122A	SNAP29
190				DTNA	LRRC8D		GLB1	CRTC2	EBAG9		MIR570HG			COX5A	LSM1	DHFR2			CRYZ	ARMCX1		FAM133B	SNX1
191				DTX1	LY9		GLS	CRYBG1	EBP		MOCS2			COX5B	LSM10	DHRS4-AS1			CSAD	ARMH3		FAM207A	SNX2
192				DTX3L	LYPLA1		GOLM1	CSF2RB	ECPAS		MON1B			COX6A1	LSM7	DIAPH3			CSF1	ARNT		FAM214A	SNX25
193				DUS4L	LYSMD4		GPALPP1	CSRP1	EDC3		MOSPD3			COX6B1	LSM8	DLGAP5			CSNK2A1	ARNTL		FAM50A	SNX33
194				DZIP3	M6PR		GPAT3	CST3	EDEM3		MRFAP1L1			COX6C	MAGOH	DNA2			CTBS	ARPIN		FAM76B	SPATA5
195				EAF1	MAPK3		GPC1	CTH	EDRF1		MRM2			COX7A2	MAIP1	DNAJA2			CTDSPL	ARRB2		FAM83H	SPI1
196				ECH1	MAPRE1		GPC3	CTSF	EEA1		MRPL48			COX7B	MAN2A2	DNAJC9			CTSB	ARRDC4		FAM98B	SPIRE1
197				EEF2K	MARK4		GPC4	CTSH	EFCAB13		MTG2			COX7C	MAPK8IP3	DONSON			CTSO	ARSG		FIP1L1	SRPK1
198				EEFSEC	MDGA1		GRB10	CTU2	EFR3A		MUT			COX8A	MARCH8	DPCD			CTSV	ARVCF		FOCAD	STAC
199				EHD4	METTL7B		GREM1	CUX1	EHMT1		MYO1D			CPEB3	MAVS	DSCC1			CUL2	ASAP1		FOXJ2	STAU1
200				EIF1AD	MFN1		GRINA	CXCL6	EIF3A		NAAA			CREBBP	MCRIP1	DTL			CXCL12	ASAP2		FOXO4	STRBP
201				EIF2AK2	MFNG		GRN	CXCL8	EIF4G3		NABP1			CRIPT	MED16	DTYMK			CXCL16	ASB13		FRY	TAGLN2
202				EIF4E2	MFSD4B		GSN	CXorf38	ELK4		NAV2			CRKL	MED23	DUT			CXorf40A	ASB16-AS1		FXYD5	TCFL5
203				ELK1	MICAL3		GTF3C5	CYB561A3	ELP1		NCOA1			CSTF2T	MED31	DVL3			CXXC5	ASB6		GANC	TDO2
204				ELMSAN1	MICU2		GYPC	CYB5R2	ELP6		NDUFB10			CTNND1	MED7	DYRK1A			CYB5R4	ASCC1		GAR1	TFB1M
205				ELOA	MIER3		HACL1	CYLD	EMSY		NECAP2			CUTA	MEGF8	E2F1			CYP1B1	ASCC2		GAS2L3	TGFA
206				ELP3	MIR1-1HG-AS1		HDAC2-AS2	CYP7B1	ENDOG		NEK6			CWC15	METAP2	E2F2			CYP2U1	ASGR2		GCC2	THAP9-AS1
207				EML3	MPST		HDAC9	CYTH1	ENOX2		NINJ2			CYB561D2	MINK1	E2F7			CYTIP	ASIC1		GEMIN7	TIMP1
208				ENO2	MRPS27		HDX	DAP	ENSA		NIPSNAP2			CYB5A	MLX	E2F8			DAGLA	ASIP		GNAI1	TLR8
209				ENPP2	MTA1		HEBP2	DAPK1	EP300		NIPSNAP3A			CYBA	MLXIP	EBPL			DAGLB	ASNA1		GNAQ	TMEM163
210				EPHB6	MTHFD1		HEXA	DAPP1	ERBIN		NME4			CYC1	MPHOSPH6	ECT2			DAZAP2	ASNSD1		GNAS	TMTC2
211				ERBB2	MYC		HIC2	DBR1	ERC1		NPC2			CYP51A1	MR1	EEF2			DBNL	ASPSCR1		GNB4	TNFAIP8L1
212				ERCC8	MZT1		HK3	DCAKD	ERCC5		NPIPB3			CYTB	MRPL12	EIF3J-DT			DCAF17	ATAD2B		GNPTG	TNFSF13
213				EREG	NAA30		HLA-C	DDR1	ERCC6L2		NR3C1			DAD1	MRPL15	EME1			DCLK2	ATAD3A		GOLGA2	TPD52L2
214				ERMAP	NAGLU		HLA-DPB2	DDX18	ESCO1		NSL1			DARS	MRPL18	EMP2			DDX20	ATAD3B		GOLGA7	TPRG1L
215				ERP44	NARF		HLA-F-AS1	DDX3Y	ESD		NSUN3			DCAF16	MRPL21	EP400P1			DDX24	ATAT1		GOLIM4	TPST1
216				ETFDH	NATD1		HMCES	DDX46	ETNK1		NT5DC1			DCTD	MRPL27	EPB41L2			DDX27	ATE1		GPR21	TPST2
217				ETS2	NCBP1		HMG20B	DDX59	EVI5		NTAN1			DCTN3	MRPL3	EPHX4			DENND3	ATF4		GPRC5B	TRAF3IP1
218				EXOC8	NCL		HMGCR	DEF8	EXOC6B		NTPCR			DDX23	MRPL32	ERAP2			DEPDC7	ATF7IP2		GPRIN3	TRMT10A
219				F11R	NDRG4		HOMER1	DENND5A	FAAP20		NUBP1			DDX39B	MRPL33	ERCC3			DFFB	ATG16L2		GRASP	TSC22D4
220				F13A1	NEDD9		HOPX	DESI1	FAAP24		NUDT1			DECR1	MRPL39	ERCC6L			DGAT2	ATG2A		GRK4	TSNAX
221				FABP4	NFRKB		HPCAL1	DGCR8	FAHD1		NUDT6			DENND4B	MRPL47	ERI2			DGKH	ATG4C		GSE1	TTYH2
222				FADS1	NIP7		HS6ST1	DGKG	FAM118B		NUP37			DGKD	MRPL52	ERMP1			DKK2	ATL2		GTF2B	TUBB4A
223				FAHD2CP	NIPA2		HSD3B7	DGLUCY	FAM120C		NUP58			DHRS7B	MRPS16	ESCO2			DLEU2	ATL3		GTF2E2	UBASH3B
224				FAM118A	NOL3		HSPA6	DHODH	FAM151B		NUP98			DHX32	MRPS18C	ESPL1			DLEU7	ATP10A		HCN3	UBE2G1
225				FAM162A	NRBP1		HSPB7	DHRS9	FAM160B1		NUS1			DIP2C	MRPS2	ETAA1			DLL1	ATP13A1		HDAC6	UBE3A
226				FAM189B	NUCB1		HTR7P1	DHX58	FAM173B		OSGEP			DLG5	MRPS23	EXO1			DMAC2	ATP1B1		HDGF	USP30-AS1
227				FAM216A	NUPR1		HTRA3	DIRAS1	FAM19A2		PAFAH1B1			DNAJC15	MRPS25	EXO5			DNAJB1	ATP23		HEATR5A	USP54
228				FAM225A	NXF3		IARS	DLEU1	FAM208A		PAPOLA			DNAJC19	MTM1	EXOC6			DNAJB2	ATP5IF1		HEBP1	VAMP4
229				FAM57A	ORAI2		IDUA	DNAJB6	FAM32A		PCTP			DNAJC30	MYL12B	EZH2			DNAJB4	ATP6V0E2		HECTD1	VCAN
230				FAM8A1	OXR1		IER2	DNAJC16	FAM91A1		PDCD6IP			DNAJC4	MYO15B	FAM110B			DNAJB5	ATP8		HECTD3	VPS26C
231				FANCM	P4HB		IFFO2	DOCK4	FAN1		PDE4A			DNAJC5	MYO5A	FAM111A			DNAJC18	ATP8B3		HERC2	WDR41
232				FARP2	PCMTD1		IGFBP6	DOK1	FBXO30		PDHB			DNM2	MYO9B	FAM111B			DNAJC24	ATPAF1		HERC3	WDR7
233				FBH1	PCSK7		IL1RN	DPH6	FBXO36		PHACTR2			DOCK10	NAPEPLD	FAM114A2			DNAJC27	ATXN7L2		HIPK2	WLS
234				FBXL14	PECR		IL36RN	DPYSL2	FBXO41		PHRF1			DPAGT1	NBPF10	FAM193B			DNAJC28	AUH		HIST1H2BD	ZDHHC3
235				FBXW11	PEX11B		IPP	DRAM1	FBXO7		PHYH			DPH5	NBR1	FAM229A			DNAJC3-DT	AVIL		HLA-G	ZFAND1
236				FBXW8	PEX13		IQCG	DSTNP2	FBXW2		PIKFYVE			DPY30	NCKAP5L	FAM72B			DNAJC6	AXL		HNRNPD	ZNF296
237				FCGBP	PILRB		IRF2BP2	DTD2	FER		PITRM1			DUSP23	NDUFAF2	FAM83D			DNASE1L3	B3GNT7		HOTAIRM1	ZNF337
238				FCGR1B	PLEK		IRF8	DUSP10	FGD6		PMM2			DYNLL2	NDUFAF6	FAM86B3P			DOCK2	B3GNT8		HP1BP3	ZNF341
239				FCHO1	PNP		ITGA2	DUSP16	FGFR1OP		PNPLA4			EBLN3P	NEMF	FANCB			DPH7	B3GNT9		HPS3	ZNF544
240				FLCN	POLR1E		ITGA5	DYNC2H1	FJX1		POGK			ECHS1	NENF	FANCC			DPYSL3	B3GNTL1		HPS4	ZNF546
241				FLJ42351	POMT2		ITGAM	DYNLT3	FKBP3		POLB			ECI1	NFATC1	FANCD2			DVL1	B4GALT5		HSD17B12	ZNF7
242				FLOT2	POP1		ITGB1BP1	DZIP1L	FKBP7		POM121			ECSIT	NME1	FANCG			DYRK2	BACE1		HSPG2	ZSWIM1
243				FOSL2	PPP1R3E		ITGB2	E2F4	FLYWCH2		POM121C			EDC4	NPM1	FANCI			DZANK1	BAG1		IGF1R
244				FOXD2-AS1	PPP2R2A		ITM2C	EARS2	FMC1		POP5			EEF1A1	NPM3	FAR2			EBLN2	BAG2		IGSF10
245				FRMD8	PPP4R1		ITPKB	EBI3	FMR1		PPARGC1B			EEF1AKMT1	NR1D2	FBF1			ECHDC3	BAG4		IKZF1
246				FSD1L	PRELID3B		ITPRIP	ECHDC1	FNDC3A		PPP4R2			EEF1AKMT2	NR2C2	FBXO21			ECM1	BAHCC1		ING3
247				FTO	PRKAG2-AS1		JARID2	EFCAB11	FNIP1		PPP4R3B			EEF1B2	NRAV	FBXO4			EEF1AKMT3	BAMBI		INPP1
248				GALNT6	PRR16		JDP2	EFR3B	FNTA		PPP6R3			EEF1D	NSA2	FBXO42			EFEMP2	BANP		INPP5F
249				GALNT7	PRSS22		KANK3	EHD1	FOXJ3		PPT1			EFCAB14	NSD2	FBXO5			EFHC1	BATF3		INPPL1
250				GAS2L1	RAB11B		KCNJ10	EIF3B	FOXN2		PPTC7			EHBP1	NSFL1C	FCF1			EFTUD2	BAZ1A		INTS1
251				GAS6	RAB1A		KCTD15	EIF4A3	FOXO3		PRKCH			EIF3D	NT5C3A	FCHSD1			EGR1	BBC3		INTS8
252				GBP5	RAB34		KIFC3	EIF4EBP1	FRS2		PROSER1			EIF3E	NUBP2	FEN1			EID2B	BBOF1		IPO8
253				GCNA	RALB		KREMEN1	EIF5A2	FRYL		PTCD1			EIF3F	NUP50-DT	FGFR1OP2			EIF2S3	BBS10		IQCE
254				GID4	RASGEF1A		KRTCAP2	ELOVL7	FUNDC1		PTPRN2			EIF3G	OLA1	FIGNL1			EIF3L	BBS12		IQSEC1
255				GJB2	RASGEF1B		L3MBTL2	EMP3	GABPB2		PURB			EIF3H	ORC5	FKBP11			EIF4A2	BBS2		ITCH
256				GLE1	REEP1		L3MBTL4	EPB41L3	GAN		PYCARD			EIF3I	ORMDL2	FOLR3			EIF4G2	BBS4		ITGA6
257				GLYCTK	RFX1		LAMP2	EPDR1	GAPVD1		QDPR			EIF3K	OSER1	FOXM1			EIF4H	BBS5		ITGA7
258				GMPR	RGS16		LARGE1	EPM2AIP1	GARS-DT		RAB3GAP1			EIF4ENIF1	OTULIN	FTH1			EIF5AL1	BBS9		ITGAD
259				GMPS	RINT1		LASP1	EPSTI1	GCC1		RAB5C			EIPR1	PA2G4	FUT10			ELAC2	BCCIP		ITGB1
260				GNL1	RIOX1		LCP1	ERCC1	GCN1		RAB8B			ELAC1	PACS1	GATAD2B			ELK3	BCKDHB		ITGB4
261				GOLGA8A	RMND1		LDLRAP1	ERCC6	GFER		RAB9A			ELF1	PACS2	GDAP2			ELMO2	BCL10		ITSN1
262				GOSR2	RND3		LINC00528	ERLIN1	GGPS1		RAC1			ELOB	PAN2	GEN1			ELOVL6	BCL11A		JMJD7-PLA2G4B
263				GPR27	RNF11		LINC01010	ETV3	GIGYF2		RAD54L2			ELP5	PAN3	GGT7			ELP4	BCLAF3		JPX
264				GPR85	RNF144A		LINC01138	ETV3L	GIN1		RALGAPB			EMC2	PARVB	GINS1			EMBP1	BDNF-AS		KAT6B
265				GPX3	RNF215		LINC01160	ETV6	GIT2		RAP1A			EMC4	PBDC1	GINS2			ENTPD6	BEND3		KCNA2
266				GSG1	RNF6		LINC01800	EVI2B	GLOD4		RAPGEF1			EMILIN2	PCDHGB5	GINS3			EPB41L5	BFAR		KCTD11
267				GSTM4	RP2		LINC01827	EXOC2	GNPTAB		RAPGEF2			ENGASE	PCMT1	GINS4			EPHB1	BHLHB9		KDELR2
268				GTPBP1	RPF2		LINC01963	EXOC4	GOLGA1		RASAL2-AS1			ENTPD4	PDCD10	GLMN			EPRS	BHLHE41		KDM3A
269				HAUS8	RPP25		LINC02185	EZR	GOLGB1		RAVER1			EP400	PDPR	GLO1			ERCC2	BICRAL		KDM8
270				HCAR2	RPS6KC1		LINC02345	FABP5	GON4L		REEP5			EPC2	PDXK	GLRX			ERP29	BIN1		KHNYN
271				HCAR3	RTCA		LOC100507642	FAM102B	GPAM		REXO1			EPG5	PEF1	GLT1D1			ERRFI1	BIVM		KIAA0355
272				HDAC3	RTN3		LOC101927844	FAM129A	GPATCH2L		REXO2			ERAL1	PEX1	GMNN			ETFBKMT	BLMH		KIAA0513
273				HDAC7	RUBCN		LOC101928143	FAM13A	GPATCH8		RGS10			ERI3	PFDN1	GNG7			ETS1	BLNK		KIAA1522
274				HELZ2	RUBCNL		LOC101928707	FAM200B	GPRC5D-AS1		RMDN1			ERN1	PFDN2	GPATCH11			ETV5	BLOC1S4		KIF13A
275				HERC2P2	SAMD1		LOC102724050	FAM49B	GSK3B		RNASE6			ERVK13-1	PFDN4	GPD1L			EVI5L	BLOC1S6		KIF1C
276				HERC5	SDSL		LOC102724297	FAM84B	GTF2IP12		RNF14			ESR1	PHF2	GPR108			EXOC3-AS1	BMI1		KIF21B
277				HERC6	SEC22C		LOC105377348	FAM89A	GTF3C4		RNF31			ETFA	PIR	GPR82			EXOSC10	BMP2		KLF10
278				HERPUD2	SEL1L2		LOC105378819	FBP1	GTF3C6		RPAP1			EXOSC1	PLEKHA2	GPSM2			EXT2	BMP8B		KLF13
279				HESX1	SEPT6		LOC152048	FBXO33	HAUS6		RPLP0P2			EXOSC5	PLGRKT	GSKIP			FAAP100	BMS1P1		KLHL30
280				HIBCH	SERBP1		LONP1	FBXO46	HDAC1		RPRD1B			EXTL3	PLRG1	GSTM3			FADS3	BNC2		KRCC1
281				HIST1H2BC	SERPINI1		LPCAT2	FCHSD2	HDAC10		RPS6KA3			F8A1	POLR2J	GTPBP8			FAHD2A	BOLA1		LACTB
282				HK2	SETDB1		LPL	FCN1	HDHD2		RPTOR			FAM173A	POLR2K	GTSE1			FAIM	BOLA3-AS1		LGALS1
283				HLA-DMA	SH2B3		LRPAP1	FES	HEATR5B		RSPH3			FAM174A	POMP	H2AFX			FAM102A	BRAP		LGALS3
284				HLA-DOA	SH3GLB2		LRRC8A	FFAR2	HEATR6		RSU1			FAM192A	PPM1G	H2AFZ			FAM117A	BRAT1		LIN52
285				HLA-DPA1	SH3RF2		LRRC8B	FFAR4	HECTD2		RTEL1-TNFRSF6B			FAM193A	PPP1CB	HACD4			FAM122C	BRD2		LINC00863
286				HLA-DPB1	SHKBP1		LTBR	FGD5	HELZ		RTP4			FAM234B	PPP1R2	HACE1			FAM124A	BRD3		LINC01547
287				HLA-DQA1	SHQ1		MAGED2	FGGY	HERC1		RUNX1			FAM53C	PPP2CA	HASPIN			FAM131A	BRD8		LINC02210
288				HLA-DQB1	SLC16A1		MAP4K3	FHOD1	HIF1AN		RYBP			FAM89B	PPP2CB	HAT1			FAM131B	BRF1		LLPH
289				HLA-DQB2	SLC16A5		MAP7	FIG4	HIPK3		SAMD4B			FARS2	PPP2R3C	HAUS1			FAM135A	BRI3BP		LNPK
290				HLA-DRA	SLC25A45		MAPK13	FILIP1L	HIST1H3E		SAMD8			FASTK	PPP4C	HELLS			FAM149B1	BRIX1		LNX2
291				HLA-DRB1	SLC25A46		MAST4	FITM2	HMBOX1		SBF1			FAU	PPP6C	HELQ			FAM174B	BRMS1L		LOC100506585
292				HLA-DRB5	SLC25A51		MATK	FKBP14	HNRNPDL		SCAF1			FBL	PRDX1	HIRIP3			FAM198B-AS1	BST2		LOC101927752
293				HLA-DRB6	SLC39A13		ME3	FKBP5	HOOK3		SCAF4			FBRSL1	PRRC2B	HIST3H2A			FAM210A	BTG1		LOC102724250
294				HLX	SLCO4A1		MED14OS	FKTN	HORMAD1		SCP2			FBXL18	PSMA1	HJURP			FAM228B	BTK		LOC653653
295				HMGN1	SMAD6		MEF2D	FMNL2	HUWE1		SCYL2			FBXO11	PSMA2	HLA-A			FAM45A	BTN2A3P		LONP2
296				HPS5	SMAD7		MFN2	FMNL3	HYAL3		SEC23A			FER1L6	PSMA4	HLA-H			FAM49A	BYSL		LRCH4
297				HSPA8	SOWAHD		MFSD12	FNDC3B	ICE1		SEC24C			FH	PSMA5	HMGB1			FAM98C	C10orf143		LRIG2
298				HSPH1	SPATA12		MGAM	FOLR2	ICE2		SEC61A1			FIS1	PSMB2	HMGB2			FASTKD1	C10orf88		LRRK1
299				ICAM2	SPHK1		MICAL2	FPR1	ICK		SENP5			FKBP1A	PSMB4	HMGB3			FAT1	C11orf49		LUC7L2
300				IDO1	SRP54		MIDN	FPR2	IDNK		SERINC5			FLII	PSMB5	HMGN5			FBXL2	C11orf80		LYAR
301				IFI35	SRSF3		MINDY1	FRK	IFI27L1		SERPINB1			FLJ37453	PSMB7	HMMR			FBXO10	C12orf4		LYRM4-AS1
302				IFI44	SSH3		MLKL	FRRS1	IFT20		SETD1A			FRG1	PSMC3	HOMEZ			FBXO25	C12orf43		MAGOHB
303				IFI44L	SSR3		MLXIPL	FSCN1	IFT46		SETD5			FRG1CP	PSMC4	HPF1			FBXO44	C12orf45		MALT1
304				IFIT1	SSTR2		MMP12	FXYD6	IGF2BP2		SF3B3			FTCDNL1	PSMC5	HYLS1			FBXW4	C12orf65		MAN2A1
305				IFIT2	ST3GAL6		MMP9	G3BP1	IGFBP7		SFT2D1			FUOM	PSMC6	HYPK			FCGR2A	C12orf76		MAP1LC3B
306				IFIT3	STAP2		MMS19	GADD45G	ILK		SIGLEC7			FZD6	PSMD1	ICMT			FCGR2C	C14orf119		MAP3K3
307				IFIT5	STAT5A		MORC2-AS1	GALE	INO80D		SLAIN2			G3BP2	PSMD11	IDS			FCGRT	C14orf93		MAP3K6
308				IFITM2	STRIP2		MRAS	GALM	INTS12		SLC25A4			GABARAPL2	PSMD12	IKBIP			FERMT3	C16orf87		MAPK1
309				IGSF6	STX2		MROH7	GALNT11	IPMK		SLC35A1			GABBR1	PSMD13	IKZF2			FEZ2	C17orf58		MAPK14
310				IKZF5	SUCNR1		MRPL49	GBE1	IQGAP1		SLC39A14			GADD45GIP1	PSMD14	IL1R2			FGD2	C17orf80		MAPK7
311				IL10RB	SYNCRIP		MYEOV	GBP1	ITPR1		SLC39A9			GALK1	PSMD4	ILVBL			FGR	C19orf12		MARCH6
312				IL1A	SYNGR2		MYLK	GBP2	ITPR2		SLC5A3			GAPDH	PSMD6	INCENP			FHIT	C19orf25		MARF1
313				IL1RAP	SYNJ2		MYO1B	GBP3	ITPR3		SMG5			GATB	PSMD6-AS2	ING1			FKBP4	C19orf54		MCTS1
314				IMMP2L	SYNJ2BP		MYO1E	GBP4	ITPRID2		SMIM15			GATD3A	PSMD7	INTS6-AS1			FLJ20021	C19orf57		MED12
315				IMMT	TACC2		MYO1G	GCH1	ITSN2		SMIM29			GBF1	PSMD8	IPO11			FLVCR1-DT	C1GALT1C1		MED19
316				IMPA2	TBC1D17		MYOZ1	GCLM	JMJD1C		SMURF1			GCDH	PSMG1	IQCB1			FNDC5	C1orf109		MED24
317				IMPACT	TBXAS1		MYRF	GCNT2	KAT2B		SOCS4			GEMIN6	PTGES3	ISCA1			FOXK2	C1orf122		MED30
318				IMPDH1	TENT4A		N4BP2L2-IT2	GDI1	KAT5		SPAG9			GEMIN8	PTS	ITGB3BP			FPR3	C1orf127		MED4
319				ING5	TERF2IP		NBPF15	GFOD2	KAT6A		SPTSSA			GGA1	PUS3	ITPRIPL1			FRA10AC1	C1orf162		MEGF9
320				INHBA	TFDP2		NCAM1	GIMAP5	KCNIP2		SREBF2			GGA3	PVT1	JADE1			FSTL3	C1orf216		METTL2A
321				INIP	TFPI		NCLN	GIMAP8	KCNQ1OT1		SS18L1			GGH	RABAC1	JUN			FUBP3	C1orf52		MHENCR
322				INTS5	THAP10		NDC1	GIT1	KCTD1		STAG2			GHITM	RAD23A	KATNAL1			FUCA1	C1orf53		MIGA2
323				IRF7	THAP7-AS1		NDE1	GNA12	KDM5A		STRN3			GK5	RAD51-AS1	KCNE1			FUT11	C1orf74		MIR3936HG
324				ISG15	TIAF1		NDRG2	GNG2	KDM5B		STX8			GLRX5	RAMAC	KCNE1B			FXR2	C20orf96		MIR600HG
325				ISG20	TIAM1		NEFH	GOLPH3	KIAA0100		STXBP5			GLYR1	RAN	KDELC1			FYB1	C22orf34		MIR635
326				ITGAE	TIGAR		NES	GON7	KIAA0586		SUCLG2			GMFG	RANBP1	KDELC2			FYTTD1	C22orf39		MITD1
327				ITGB5	TMEM104		NIFK-AS1	GOPC	KIAA1109		SUGP2			GNE	RAP2C-AS1	KHDRBS1			FZD2	C2CD2		MLEC
328				JHY	TMEM140		NINL	GPATCH2	KIAA1551		SUMF1			GNPAT	RARS	KIAA0825			FZD3	C2CD5		MNT
329				JMJD6	TMEM217		NOL8	GPNMB	KIDINS220		SVBP			GNS	RBM5	KIAA1211			G6PD	C2orf42		MOK
330				KAT8	TMEM43		NOMO1	GPR132	KLHL11		SYNRG			GOT1	RBM8A	KIF11			GAA	C3orf18		MON1A
331				KBTBD11	TMEM8A		NPAS1	GPR141	KLHL8		SYVN1			GOT2	RCC1L	KIF14			GABPB1-IT1	C5		MOV10
332				KCNJ2	TNFAIP8L3		NPIPA1	GPR146	KMT2A		TBC1D22A			GPATCH1	RCN2	KIF15			GADD45A	C6orf120		MRFAP1
333				KDM7A	TNFRSF12A		NPR1	GPR180	KMT2C		TBC1D22B			GPI	RER1	KIF18A			GALNT3	C6orf226		MROH1
334				KIAA1324L	TNFSF15		NQO2	GPR35	KMT2E		TCEAL3			GPN1	RHEB	KIF18B			GAMT	C6orf48		MRPL14
335				KLHL12	TOP1MT		NR4A3	GPR84	KMT5B		TCEAL8			GPR107	RIPOR1	KIF1BP			GAPT	C8orf33		MRPL17
336				KRT79	TOR4A		NR6A1	GRAMD1A	KNOP1		THYN1			GPS1	RNF7	KIF20A			GAREM1	C8orf82		MRPL30
337				L3MBTL4-AS1	TP53BP2		NRIP3	GRAMD2B	KTN1		TLK1			GRHPR	RPL22L1	KIF20B			GAS7	C9orf66		MRPL36
338				LAP3	TPM3		NRP1	GRHL1	LARP4B		TM7SF3			GS1-124K5.4	RPL32P3	KIF22			GBA2	CA5BP1		MRPL50
339				LARP4	TPM4		NT5DC3	GRK6	LARP7		TMBIM6			GSS	RPS19BP1	KIF23			GBGT1	CAAP1		MRPS26
340				LCP2	TPMT		NT5E	GSAP	LATS1		TMEM187			GSTO1	RRP15	KIF24			GDF15	CABLES1		MRPS28
341				LENG8-AS1	TRMT44		NUDT3	GSDME	LCORL		TMEM243			GTF2H5	RRP36	KIF2C			GID8	CABLES2		MRTFB
342				LFNG	TSPOAP1-AS1		NUMB	GTDC1	LENG1		TMEM254			GTF2I	RTL6	KIF4A			GIMAP1	CACFD1		MTHFR
343				LGALSL	TTLL1		NUMBL	GTF2H1	LINC00526		TMEM63B			GTF3A	RUVBL1	KIFC1			GIMAP2	CACNA2D4		MTMR10
344				LIAS	TUBB6		NXPE3	GTF2IRD1	LINC00665		TNFAIP8L2			GTF3C1	S100A13	KLHL17			GIMAP4	CACNB1		MTMR12
345				LIMD2	UBE2D4		OCSTAMP	GVINP1	LINC01091		TNPO1			GUK1	SAAL1	KLRG1			GIMAP6	CACTIN		MTMR3
346				LIMS2	UBE2W		OGDH	HACD2	LINC01355		TNPO2			GYG1	SAFB	KNL1			GIMAP7	CALCRL		MTMR6
347				LIN7B	UBR7		OSBPL8	HAL	LINC01772		TNPO3			H3F3A	SAMD4A	KNTC1			GINM1	CALM2		MTO1
348				LINC00847	UPP1		OTUD7B	HAPLN3	LINC01954		TNS3			HCFC1	SCARB1	KPNA2			GLA	CALR		MYO1C
349				LINC00963	USP15		P4HA2	HARBI1	LMAN1		TRAK2			HCN2	SCFD1	L3HYPDH			GLI3	CAMK1G		MZF1
350				LINC00968	UVRAG		PABPC4	HCG18	LMBRD2		TRAPPC1			HDAC8	SCOC	LAMB1			GLIPR2	CAMKK1		NACC2
351				LINC00996	VLDLR		PACSIN2	HCK	LMLN		TRAPPC11			HDDC2	SDF2	LANCL1			GLRX2	CAMKMT		NAGK
352				LINC01426	VPS26A		PAPSS1	HDAC5	LNPEP		TSC22D2			HDDC3	SDHAF2	LENG8			GLUD2	CANX		NAP1L1
353				LINC01480	VSIG10L		PAQR5	HDGFL2	LOC101928069		TSPAN31			HDHD5	SEC62	LIG1			GMEB2	CAPN10-DT		NAV1
354				LINC01481	VWF		PAXIP1-AS1	HEATR1	LOC102724200		TTC19			HECTD4	SELENOK	LIN9			GMPPB	CAPN2		NBL1
355				LINC01588	WDR1		PCDH1	HEIH	LOC102725201		TTC28			HIGD2A	SEM1	LINC00476			GNA11	CAPN5		NBPF3
356				LINS1	WDR20		PCDHGC3	HEXIM1	LOC105371849		TTL			HIKESHI	SH3BGRL	LINC00607			GNB5	CAPRIN2		NCBP3
357				LIPT2	WDR24		PDE3B	HIC1	LOC220729		TXLNA			HINT1	SIK2	LINC02009			GNG5	CAPS2		NCKAP1L
358				LITAF	WDR91		PDGFA	HIF1A	LOC283922		UBE2E3			HINT3	SIN3A	LMAN2L			GOLPH3L	CARD8		NCOA7
359				LOC100288175	WNT2B		PDK1	HILPDA	LPP		UBE2O			HIPK1	SLBP	LMNB1			GPATCH3	CARF		NCOR1
360				LOC100419170	YPEL3		PDLIM7	HIP1	LRBA		UBP1			HMBS	SLC12A4	LMNB2			GPBP1L1	CARHSP1		NDST1
361				LOC100505549	YWHAZ		PDSS2	HIVEP1	LTB		UBQLN1			HMGCS1	SLC25A17	LOC100287042			GPCPD1	CASK		NDUFB2-AS1
362				LOC100652758	YY2		PELP1	HLA-F	LTN1		UCP2			HMGN3	SLC33A1	LOC100288637			GPHN	CASKIN2		NEK7
363				LOC101930370	ZC3H14		PEPD	HLA-J	LUC7L3		USO1			HMGXB3	SLC35E2A	LOC100506691			GPR137	CASP2		NELFE
364				LOC103344931	ZDHHC4		PFKL	HLA-L	LURAP1		UTP20			HMOX2	SLC35E2B	LOC100507291			GPR137B	CASP5		NFATC3
365				LOC105371058	ZDHHC7		PHC2	HMGN2	LUZP1		WASHC3			HPRT1	SMAD5	LOC100507551			GPR160	CASP7		NGDN
366				LOC105372233	ZEB1		PHETA1	HNRNPC	LY6G5B		WASL			HSD17B10	SMG6	LOC101927851			GPR161	CASP9		NHSL1
367				LOC653513	ZER1		PHETA2	HNRNPL	LY6G5C		WDFY1			HSPA14	SNED1	LOC101929470			GRAP	CAT		NIFK
368				LOC728554	ZFP82		PHF21A	HS3ST3B1	LYST		WDR82			HSPB1	SNRNP40	LOC101930085			GRIN3A	CATSPER2		NIT2
369				LOC728975	ZMYND12		PHKG2	ICAM1	LZTR1		WRN			HSPB11	SNRPA1	LOC102606465			GRK5	CATSPERG		NKAPL
370				LOC729603	ZNF345		PHLDA1	ICOSLG	MACF1		WWC2			HTRA2	SNRPB	LOC103611081			GSDMA	CBFB		NLK
371				LOXL3	ZNF431		PHLDA3	IDH1	MAN1A2		XIAP			HTT	SNRPB2	LOC105369347			GSDMB	CBR4		NMI
372				LPCAT3	ZNF490		PHOSPHO1	IDH3B	MAP3K2		XRCC4			IAH1	SNRPD1	LOC105374363			GSPT2	CBWD5		NOC4L
373				LRFN1	ZNF528-AS1		PHTF2	IER3	MAP3K4		YIPF1			IDH3G	SNRPE	LOC105376114			GSTM2	CBX1		NOL7
374				LRIF1	ZNF543		PI4K2A	IFIH1	MARCH5		YME1L1			IFT43	SNRPF	LOC107985209			GTF2E1	CBX8		NOP56
375				LRRC37A3	ZNF622		PIGR	IFITM10	MAT2B		ZBTB1			IGF2R	SNU13	LRP10			GTF3C2	CC2D1A		NOP58
376				LRRC8C	ZNF627		PIGT	IFNAR1	MATR3		ZBTB43			IMPDH2	SNX30	LRR1			GTSF1	CC2D2A		NOP9
377				LSR	ZNF652		PLD3	IFNAR2	MBNL1		ZDHHC21			INO80	SNX4	LRRC40			GUSBP1	CCAR1		NORAD
378				LTB4R2	ZNF70		PLEKHA8P1	IFNGR2	MBTD1		ZDHHC5			IP6K1	SOD1	LRRC57			H1F0	CCDC107		NOTCH1
379				LY75	ZNF706		PLIN4	IFT22	MBTPS1		ZFR			IREB2	SPAST	MAD2L1			HABP4	CCDC117		NPTN-IT1
380				LYZ	ZNF746		PLPP1	IFT57	MCAT		ZFYVE16			ISCA2	SPTBN1	MAN1B1-DT			HCG11	CCDC122		NR2C2AP
381				MAGED1	ZNF865		PNPLA8	IKBKE	MCPH1		ZNF229			ISOC2	SSB	MAP2K4			HCP5	CCDC125		NSMCE4A
382				MALSU1	ZNRD1ASP		PPARG	IL10RA	MDM4		ZNF330			ISY1	STARD9	MAP2K7			HDHD3	CCDC137		NSRP1
383				MAN2C1	ZRSR2		PPFIBP1	IL15	MDN1		ZNF335			ITGAV	STAT6	MAPRE2			HEATR3	CCDC142		NUDT15
384				MAP3K20			PPFIBP2	IL15RA	MED1		ZNF430			ITPA	STMP1	MAT2A			HEXB	CCDC149		NUP133
385				MAP4K2			PPM1E	IL18	MED13		ZNF521			ITPRIPL2	STOML2	MBLAC2			HEYL	CCDC157		NUP214
386				MAP4K3-DT			PPM1M	IL18BP	MED13L		ZNF688			JOSD2	SUB1	MCM10			HHAT	CCDC163		NUP54
387				MARVELD1			PPP1R13B	IL18R1	MED6		ZNF778			JTB	SUGT1	MCM2			HINFP	CCDC171		NUP88
388				MBLAC1			PPP2R3A	IL1B	METTL26		ZNFX1			KAZN	TAB1	MCM3			HIRA	CCDC183-AS1		NUPL2
389				MBOAT2			PPP3CB-AS1	IL21R	METTL5		ZSCAN16-AS1			KCTD20	TANC2	MCM4			HKR1	CCDC22		OBSCN
390				MC1R			PRAG1	IL4I1	MFSD14C		ZSWIM7			KDM2A	TBC1D16	MCM5			HMG20A	CCDC28A		OGT
391				MCL1			PRKCA	IL4R	MGA					KDM4C	TBCA	MCM6			HMGA1	CCDC30		OIP5-AS1
392				MCRS1			PRUNE1	IL6	MIB1					KDM5C	TBCE	MCM7			HNMT	CCDC32		OSBPL2
393				MECR			PSAP	IL6ST	MIER1					KDM5D	TCOF1	MCM8			HNRNPA1L2	CCDC47		OXLD1
394				MEFV			PSMB10	INPP5E	MINDY2					KDM6A	TECPR1	ME1			HNRNPM	CCDC66		OXSM
395				MET			PSMF1	INSIG2	MINOS1					KIF9	TEP1	MEAK7			HOMER3-AS1	CCDC71L		OXSR1
396				METTL17			PSTPIP1	INTS9	MKLN1					KITLG	TGOLN2	MELK			HOOK2	CCDC78		P2RY2
397				METTL6			PTBP2	IPO9	MLF1					KLC1	THAP1	MGAT4B			HPS1	CCDC85C		PABPN1
398				MFAP1			PTEN	IQCH-AS1	MMADHC					KMT2B	TIMM10	MIA2			HPSE	CCDC86		PANK2
399				MFAP5			PTGS1	IRAK1	MON2					KMT2D	TIMM17A	MINCR			HRK	CCDC88B		PARP4
400				MFSD10			PTPN13	IRAK2	MORF4L1					KRAS	TIMM22	MIS18A			HSD11B1	CCDC96		PATL2
401				MICB			PTPN6	IRAK3	MORN1					L2HGDH	TIMM50	MKI67			HSD11B1L	CCDC97		PCBP1-AS1
402				MIR155HG			PTPN7	IRF2	MPHOSPH8					LAGE3	TIMM8B	MKLN1-AS			HSD17B14	CCDC9B		PCM1
403				MIR762HG			PTTG1IP	ISG20L2	MPHOSPH9					LAMTOR1	TIPRL	MMS22L			HSD17B7P2	CCHCR1		PCNT
404				MME			PUDP	ITFG1	MRM3					LAMTOR2	TLE3	MND1			HSD17B8	CCL15		PCYOX1
405				MMP1			PXN	ITGA1	MRPL1					LAMTOR4	TMA7	MNS1			HSDL1	CCL28		PDCD2
406				MMP17			PYGO2	ITGB7	MRPL22					LATS2	TMEM126A	MRS2			HSF1	CCL3L1		PDCD5
407				MN1			RAB11FIP4	ITPK1	MRPL45					LCMT1	TMEM135	MSH2			HSF2	CCL5		PDCD7
408				MOB1A			RAB32	IVD	MRPL57					LEMD3	TMEM184B	MSH3			HSF4	CCNG1		PDCL
409				MOB3C			RAB40B	JADE3	MRPS11					LGALS9	TMEM208	MSMO1			HSPA1B	CCNG2		PDCL3
410				MPND			RAB7B	JAK1	MRPS22					LINC01694	TMX1	MTBP			HSPA5	CCNJ		PDE1B
411				MPP7			RAC2	JAK2	MRPS5					LOC100287015	TMX2	MTFR2			HSPA7	CCNL1		PDRG1
412				MPZ			RAD18	JAK3	MTFMT					LOC101927974	TP53BP1	MTHFSD			HSPBAP1	CCNL2		PEBP1
413				MPZL1			RAP1GAP	JRKL	MTIF3					LOC102724159	TRAPPC2L	MTMR11			HTR2B	CCP110		PELI3
414				MPZL3			RASAL2	KATNAL2	MTLN					LOC105376805	TRAPPC3	MXD3			HTR7	CCRL2		PET117
415				MROH8			RASL11B	KATNB1	MTR					LOC145783	TRAPPC4	MXRA7			HTRA4	CCSER1		PFDN6
416				MRPL11			RBP7	KBTBD2	MTX3					LRRC23	TRIR	MYBL1			HYI	CCT5		PGS1
417				MRPL45P2			RCAN1	KBTBD6	MYCBP2					LRRC75A-AS1	TRMT10C	MYBL2			ICAM5	CCT6A		PHF14
418				MS4A6E			RFLNB	KCNAB2	MYL12A					LSM2	TSC2	MYH10			ID2-AS1	CCT6B		PHF6
419				MSH6			RGCC	KCNF1	MYO18A					LSM3	TSG101	NADSYN1			IFFO1	CCT6P1		PHKA2
420				MTFR1			RGS1	KCNMB1	MYO9A					LSM4	TTBK2	NAP1L4			IFNLR1	CCT6P3		PIBF1
421				MTRNR2L2			RHBDD3	KCTD2	MYSM1					LSM5	TTC23	NASP			IFT88	CCZ1B		PIGU
422				MX1			RHBDF1	KCTD5	N4BP2					LSM6	TTC9C	NCAPD2			IGF1	CD101		PIK3R1
423				MX2			RHNO1	KIAA0930	N4BP2L2					LY96	TTLL3	NCAPD3			IGFBP4	CD163		PIK3R4
424				MXD1			RHOC	KIAA1191	NAA20					LYSMD3	TUSC2	NCAPG			IL12RB1	CD1D		PIP4K2A
425				MYCBP			RHOF	KIAA1549	NAIF1					LZIC	TXNDC9	NCAPG2			IL16	CD226		PITPNM1
426				MYNN			RIC8B	KIAA1841	NBAS					MALAT1	TXNL1	NDC80			IL17RA	CD244		PLEKHJ1
427				MYO6			RNF103	KIAA2013	NBEA					MAML1	UBE2B	NEAT1			IL27RA	CD274		PLXDC2
428				N4BP1			RNF128	KIAA2026	NBEAL1					MAP2K1	UBE2F	NEDD1			IL2RG	CD2AP		PLXNB2
429				NAMPT			RNF168	KIF17	NBPF12					MAP3K7	UBE2I	NEIL3			IL36B	CD300A		POLG
430				NAPA			RNF19A	KLF16	NBPF14					MAP3K8	UBE2L3	NEK2			ILF3-DT	CD302		POLR3C
431				NDUFV1			ROR1	KLF4	NCOA2					MAPKBP1	UBE2V2	NEK8			INPP4A	CD320		POLR3K
432				NECAB3			RPGRIP1	KLF8	NCOA3					MAST2	UBE3B	NET1			INPP4B	CD52		POU2F1
433				NIPAL4			RPL41	KLHL22	NCOA6					MAU2	UBQLN2	NEURL1B			INSIG1	CD53		PPA1
434				NLN			RPS6KA1	KMO	NCR3LG1					MBD1	UBXN8	NGRN			INTS3	CD6		PPARA
435				NLRC4			RTN4RL2	KNSTRN	NEB					MBD2	UFD1	NMRAL2P			IP6K2	CD82		PPIP5K2
436				NLRX1			RUSC2	KPNA5	NECTIN4					MBD6	UGDH-AS1	NNT-AS1			IRAK4	CD83		PPM1L
437				NMT1			S100A16	KPTN	NF1					MBTPS2	UNC13D	NOL4L			ITGA11	CD86		PPP1R12B
438				NRSN2			SARM1	KRI1	NFAT5					MDC1	URI1	NTHL1			ITGAX	CD99L2		PQLC3
439				NUDT22			SAT1	KYNU	NFE2L1					MDH1	USP19	NUAK2			ITM2B	CDADC1		PRCC
440				NUDT4			SBF2-AS1	LACTB2	NFYB					MDH2	UTY	NUDT7			ITPKC	CDC23		PRCD
441				NUP160			SCG5	LAD1	NFYC					MEA1	UXT	NUF2			JOSD1	CDC42		PRDM4
442				NUP35			SCPEP1	LAMB3	NIN					MEAF6	VAV2	NUP210			JUND	CDC42SE1		PRKX
443				NUP50			SEC14L2	LARP1	NIPBL					MED11	VDAC1	NUSAP1			KCMF1	CDC5L		PRMT9
444				NXT2			SEMA3A	LBR	NIT1					MESD	VDAC2	NUTM2B-AS1			KCNH4	CDCP1		PRPF4
445				OAS1			SEMA7A	LHFPL6	NKAP					METRN	VPS4A	OGA			KCNJ5	CDH23		PRPS1
446				OAS2			SEPT1	LILRB1	NKTR					METTL4	WASHC2C	OIP5			KCNK13	CDK11A		PRXL2C
447				OAS3			SERPINE1	LILRB2	NOMO3					MFAP3	WDR19	OLMALINC			KCNMA1	CDK14		PSD4
448				OASL			SERTAD2	LIMK2	NPAT					MFF	WDR25	ORC1			KCNQ1	CDK17		PSMA3
449				OCIAD2			SETD3	LINC00294	NRIP1					MFSD14A	WDR81	ORC2			KCTD13	CDK18		PSME1
450				ODC1			SFRP4	LINC00680	NSD1					MFSD9	WNK1	ORC6			KCTD18	CDK20		PSME2
451				OLIG1			SGK1	LINC00926	NSD3					MGAT5	XPO7	ORMDL1			KDSR	CDK5RAP1		PSMG4
452				OLR1			SGMS2	LINC01006	NT5C					MGMT	XRCC6	OSBPL6			KHDC4	CDK7		PTBP3
453				OPLAH			SH2B2	LINC01184	NUDCD2					MGST3	YIF1A	OSGEPL1			KHSRP	CDK8		PTPRM
454				OSTM1			SH3BP5	LINC01268	NUDCD3					MIA3	YIPF5	OXCT1			KIAA0895L	CDKAL1		PTRH1
455				OTUD5			SH3GLB1	LINC01269	NUFIP2					MICA	YPEL2	PARP1			KIAA1210	CDKL1		PUF60
456				OTUD6B-AS1			SH3RF1	LINC01504	NUP153					MIF	ZBTB3	PARP2			KIF1B	CDKL5		PUM1
457				OXA1L			SH3RF3	LINC02001	NUP155					MLF2	ZBTB34	PARP6			KIFAP3	CDKN1B		PXDC1
458				P2RY13			SHANK3	LINC02541	ODR4					MLLT1	ZBTB44	PARPBP			KLF9	CDR2L		R3HDM2
459				PABPC3			SHC4	LOC100129540	PANK3					MMAB	ZBTB47	PASK			KLHL2	CDS1		R3HDM4
460				PAGR1			SIRPB1	LOC100130691	PAPOLG					MMP24OS	ZBTB8OS	PBK			KLHL6	CDYL		RAB11FIP1
461				PAIP1			SLAMF6	LOC100506098	PAQR6					MORN2	ZHX3	PBX2			KLHL9	CEBPA		RABGGTB
462				PANX1			SLC12A6	LOC102723996	PARG					MPC1	ZNF117	PCBP3			KLK4	CEBPB		RAP1GAP2
463				PAQR8			SLC12A8	LOC644090	PARL					MPC2	ZNF205	PCID2			KMT5A	CEBPB-AS1		RAP1GDS1
464				PARP12			SLC16A10	LOC730101	PARVA					MPDU1	ZNF213	PCLAF			KMT5C	CEBPE		RARS2
465				PARP9			SLC16A6	LPGAT1	PAXBP1					MPG	ZNF217	PCNA			KRBA1	CEBPZ		RASA1
466				PATJ			SLC1A4	LPXN	PBRM1					MPLKIP	ZNF224	PDE7A			KRBOX4	CELSR2		RBL2
467				PCDHGA10			SLC28A3	LRCH3	PCF11					MPRIP	ZNF250	PFAS			L3MBTL1	CENPB		RBM33
468				PCDHGA11			SLC30A1	LRFN4	PDIK1L					MPV17	ZNF282	PHACTR1			LACC1	CENPBD1P1		RCAN3
469				PCED1A			SLC30A3	LRG1	PDS5A					MRGBP	ZNF354B	PHF19			LAMB2	CENPC		RDH14
470				PCNP			SLC30A9	LRP5L	PDS5B					MRPL10	ZNF418	PHKA1			LAPTM4B	CENPP		REV3L
471				PDCD4			SLC35D2	LRP6	PDZD8					MRPL13	ZNF426	PIAS4			LARS2	CENPS		RIOX2
472				PDE2A			SLC38A5	LRRC41	PGAP1					MRPL16	ZNF445	PIF1			LCA5	CEP131		RNF126
473				PDE4D			SLC4A1AP	LRRFIP2	PHC3					MRPL2	ZNF510	PIGH			LDHAL6B	CEP135		RNF25
474				PDE6D			SLIT3	LRRK2	PHF12					MRPL20	ZNF572	PIGL			LENG9	CEP164		RNF40
475				PDK4			SMAP2	LSS	PHF3					MRPL23	ZNF609	PILRA			LGALS2	CEP44		RP9
476				PDZD7			SMARCE1	LTA4H	PHIP					MRPL24	ZNF619	PIMREG			LGMN	CEP57		RP9P
477				PEG3			SMU1	LTBP3	PIAS1					MRPL34	ZNF675	PJVK			LHFPL2	CEP68		RPA2
478				PGAP2			SNAI3	LUCAT1	PIGBOS1					MRPL35	ZNF681	PKD2			LILRA5	CEP97		RPIA
479				PGM1			SORBS1	LXN	PIGP					MRPL37	ZNF684	PKMYT1			LILRB5	CEPT1		RPP40
480				PGM2L1			SPARC	LY86	PIK3C2A					MRPL40	ZNF702P	PKN3			LIMA1	CFAP20		RPRD2
481				PGP			SPATA13	LYN	PIK3CA					MRPL43	ZNF71	PKP4			LIMCH1	CFH		RSBN1
482				PIAS2			SPATS2	LYPLA2	PIK3CG					MRPL44	ZNF718	PLK1			LIMK1	CFL2		SAMHD1
483				PICK1			SPINT2	LYRM4	PJA2					MRPL51	ZNF721	PLK4			LINC00174	CFLAR		SBF2
484				PID1			SPN	LYRM7	PKD1P6-NPIPP1					MRPL54	ZNF780A	PLS1			LINC00638	CHCHD3		SCAI
485				PIGA			SPOCD1	LYSMD2	PKN2					MRPL55	ZNF791	PMM1			LINC00654	CHIC2		SDCBP
486				PIK3AP1			SPRED2	MAGI2-AS3	PLAGL1					MRPL58	ZNF826P	PMS1			LINC01050	CHID1		SEC14L1
487				PIK3R3			SPRY2	MAN1A1	PLEKHA8					MRPL9	ZNF852	PNPO			LINC01176	CHML		SEC61B
488				PITPNA			SPRYD3	MAN1C1	POLA2					MRPS14	ZZEF1	POC1A			LINC02201	CHMP7		SEC61G
489				PKD2L1			SRGAP1	MAN2B1	POLDIP2					MRPS15		POFUT2			LINC02482	CHPF		SEL1L
490				PLA2G6			ST3GAL5	MAOA	POLK					MRPS18A		POLA1			LIPT1	CHRNB1		SERINC3
491				PLBD1			ST3GAL6-AS1	MAP10	POLR1D					MRPS18B		POLE			LIX1L	CHRNE		SET
492				PLCD1			ST6GALNAC4	MAP1LC3A	POMK					MRPS21		POLE2			LMF2	CHST12		SF3B1
493				PLD1			ST6GALNAC6	MAP1S	PPFIA1					MRPS31		POLE3			LMNA	CHST13		SFR1
494				PLEKHG4			STARD4	MAP9	PPIG					MRPS33		POLQ			LMO4	CHST14		SGMS1-AS1
495				PLIN2			STARD8	MARCH3	PPP1R35					MRPS34		POMGNT2			LNCAROD	CIDEB		SH2B1
496				PLSCR1			STIP1	MARCKSL1	PRDM10					MRPS36		PPCDC			LOC100128398	CINP		SIPA1L2
497				PLXNA2			STK10	MARCO	PRDM11					MRPS6		PRICKLE3			LOC100506302	CITED2		SKI
498				PMEPA1			STK11	MB21D2	PRKAB2					MRPS7		PRIM1			LOC101927151	CKAP4		SKIV2L
499				PML			STPG1	MBOAT1	PRKAG1					MRPS9		PRIM2			LOC101928123	CKMT2-AS1		SLC12A7
500				POLR2M			STUM	MCOLN2	PRKCE					MRTFA		PRKACB			LOC101928377	CLBA1		SLC24A1
501				POMC			STX18-AS1	MCTP1	PRKCI					MSN		PRKRA			LOC105369593	CLDN15		SLC25A12
502				PPIC			SUN2	MCU	PRKDC					MSRA		PRKY			LOC105373780	CLDND1		SLC25A38
503				PPIL2			SYP	MED14	PRPF18					MTCH2		PRR11			LOC107986412	CLEC11A		SLC2A13
504				PPIL4			SYT12	MED26	PRPSAP2					MTOR		PSMC3IP			LOC153684	CLEC1A		SLC31A1
505				PPIP5K1			SYT17	MED9	PRR14L					MTX2		PSMG3-AS1			LOC257396	CLEC2D		SLC35A3
506				PPM1K			TACSTD2	MEF2A	PSMB8					MUL1		PTCD3			LOC389641	CLEC6A		SLC35B3
507				PPP4R3A			TAPBPL	METTL7A	PSMC2					MYH9		PTK6			LOC399715	CLEC7A		SLC36A1
508				PPWD1			TBC1D10B	MEX3D	PSME4					MYL6		PTOV1-AS2			LOC93622	CLGN		SLC45A4
509				PRELID2			TBL2	MFSD8	PSMG3					MYO10		PTP4A2			LONRF1	CLHC1		SLC9A1
510				PRKG1			TBX21	MGC12916	PTAR1					MZT2A		PTTG1			LONRF3	CLIC6		SLF2
511				PRPF39			TBXA2R	MGLL	PTPN11					MZT2B		PXMP2			LPAR6	CLN6		SLFN11
512				PRSS21			TCN2	MID1IP1	PTPN4					NAA10		QRICH2			LPCAT1	CLPB		SMAD1
513				PSEN1			TENT4B	MIGA1	PURA					NAA38		R3HCC1L			LRCH1	CLSTN1		SMARCA2
514				PSMD2			TGM1	MIPEP	PUS7L					NABP2		RAB11FIP5			LRP12	CLUAP1		SMARCC2
515				PSMD3			THRB	MIR3142HG	QSER1					NACA		RAB1B			LRP8	CLVS1		SMG7
516				PTPN2			TIAM2	MIS18BP1	R3HDM1					NACA4P		RABL2A			LRRC3	CMAHP		SMIM12
517				PTX3			TIE1	MLLT6	RAB23					NANS		RABL2B			LRRC37B	CMBL		SMIM30
518				PXYLP1			TIMP3	MMP19	RAB3GAP2					NAXE		RACGAP1			LRRCC1	CMTM6		SNAPC5
519				QARS			TLE1	MMP7	RABEP1					NBDY		RAD21			LRRFIP1	CMTM7		SND1
520				RAB33A			TLN2	MNAT1	RABIF					NCBP2-AS2		RAD54L			LYRM1	CNDP2		SNRNP200
521				RAB35			TM4SF19	MNDA	RALGAPA1					NCOR2		RADX			LZTS3	CNIH1		SNRNP27
522				RAB8A			TM9SF3	MORC2	RALGAPA2					ND3		RAF1			MAFB	CNNM2		SNRNP48
523				RABGEF1			TMCC1-AS1	MROH6	RANBP2					ND4		RAPGEF6			MAGEH1	CNOT2		SNRPD3
524				RABGGTA			TMED5	MRPS17	RANBP6					NDOR1		RBL1			MAN2B2	CNOT4		SNTB2
525				RABL6			TMEM120A	MSANTD4	RB1CC1					NDUFA1		RBM43			MANEAL	CNOT9		SNX27
526				RAMP1			TMEM154	MSI2	RBAK					NDUFA10		RBMX			MAP1A	CNP		SNX29
527				RARRES1			TMEM220	MSL2	RBBP5					NDUFA11		RCCD1			MAP2K3	CNPY4		SOS2
528				RBFOX2			TMEM229B	MSRB1	RBBP6					NDUFA12		RCHY1			MAP3K1	CNRIP1		SP1
529				RBM12			TMEM236	MTCP1	RBFA					NDUFA13		RDH13			MAP3K11	COA4		SP3
530				RBM14			TMEM241	MTFR1L	RBM15					NDUFA2		RECQL4			MAP3K14	COA5		SPG11
531				RBM48			TMEM268	MTG1	RBM23					NDUFA3		REXO5			MAP3K5	COA7		SPIN1
532				RBMS1			TMEM30A	MTMR8	RBM41					NDUFA4		RFC3			MAP4K1	COBLL1		SPINDOC
533				RELL2			TMEM51	MTUS1	RBM45					NDUFA5		RFC4			MAP7D1	COG2		SPNS1
534				RFNG			TNFRSF14	MVP	RBMX2					NDUFA6		RFC5			MAP7D3	COG4		SPTAN1
535				RHOBTB3			TNFRSF14-AS1	MYBBP1A	RC3H1					NDUFA8		RFWD3			MAPKAPK5	COG6		SQOR
536				RING1			TNFSF14	MYEF2	RC3H2					NDUFA9		RMI1			MAPRE3	COIL		SREK1IP1
537				RIOK2			TOB1	MYH11	REL					NDUFAB1		RMI2			MARCKS	COL15A1		SRSF11
538				RNF167			TPP1	MYL5	RELCH					NDUFAF1		RNF10			MARVELD2	COL18A1		SRSF2
539				RNF185			TPRA1	MYLIP	RELL1					NDUFAF3		RNF121			MCUB	COL4A2		SRSF8
540				RNF187			TRIM3	MYO1F	REST					NDUFAF8		RNF145			MED21	COLGALT1		SRSF9
541				RNF19B			TRIM35	N4BP2L1	RFESD					NDUFB1		RNLS			MEI1	COLGALT2		SS18L2
542				RNF216P1			TRIM54	NAB1	RFX3					NDUFB11		RPA3			MEST	COP1		SSBP1
543				RNF34			TRIM9	NADK	RFX7					NDUFB2		RPL39L			METAP1	COPB2		SSH2
544				RNF8			TRNP1	NAPRT	RHOA					NDUFB3		RRM1			METTL22	COQ2		ST6GALNAC2
545				RNFT2			TRPV1	NARS	RICTOR					NDUFB4		RRM2			MEX3C	COQ8B		STAM2
546				RPAIN			TSPAN17	NAT10	RIF1					NDUFB5		RSRC2			MFGE8	CORO7		STARD3NL
547				RPH3AL			TSPAN32	NAXD	RLF					NDUFB6		RTKN2			MFHAS1	COX10		STAT5B
548				RPS6KL1			TTC39B	NBN	RLIM					NDUFB7		RTTN			MFSD6	COX11		STBD1
549				RRNAD1			TUBGCP5	NBPF26	RMND5A					NDUFB8		RUNDC1			MGAT3	COX16		STIM1
550				RSAD2			TWSG1	NBPF9	RMND5B					NDUFB9		SAE1			MICU1	COX17		STK38
551				RTL8B			TYW1	NCAPH2	RNASEH1-AS1					NDUFC1		SAMD13			MIR4435-2HG	COX20		STRAP
552				RWDD3			UBTD1	NCEH1	RNF123					NDUFC2		SAPCD2			MIR4458HG	CPE		STRN4
553				RYR1			UBXN2A	NCF1	RNF216					NDUFS2		SAR1B			MIR570	CPNE1		STS
554				SAMD9			UNC119	NCF1B	RNMT					NDUFS3		SASS6			MISP3	CPNE8		STXBP1
555				SAMD9L			USF2	NCF1C	RNPC3					NDUFS4		SCD			MITF	CPT1A		SUFU
556				SAR1A			USP2	NCK1	RPP38					NDUFS5		SCLT1			MMGT1	CPT2		SUPT5H
557				SAV1			VANGL2	NCSTN	RRAGC					NDUFS6		SDCBP2-AS1			MMP25	CPTP		SYNJ1
558				SDHC			VASP	NDUFS1	RTF2					NDUFS7		SEC24D			MOSPD1	CRACR2B		SYTL2
559				SEC24B			VAT1	NECTIN2	RUFY2					NDUFS8		SELENOM			MPEG1	CRADD		TADA2B
560				SELENOT			VPS37B	NEDD4L	RWDD2A					NEDD8		SEMA6A-AS1			MRPS30	CRAT		TAF11
561				SELENOW			WASH9P	NEO1	SACS					NEU3		SEPT7			MRRF	CRBN		TBC1D10A
562				SELL			WBP1	NEURL2	SAT2					NEURL4		SEPT7-AS1			MRTO4	CREB3L4		TBC1D13
563				SENP1			WFS1	NEURL3	SBNO1					NFU1		SERINC2			MS4A6A	CRELD2		TBC1D5
564				SENP2			XPR1	NFE2L2	SCAF11					NHP2		SERP1			MSRB2	CRHBP		TBP
565				SEPT4			XRCC5	NFE2L3	SCAF8					NIPA1		SESN2			MTERF2	CRNDE		TCF12
566				SERPINB2			YTHDC1	NFIX	SCOC-AS1					NOMO2		SFT2D2			MTHFS	CROCC		TEX30
567				SERPINB8			YWHAQ	NFKB1	SDHAP1					NOP10		SFXN2			MTIF2	CROCCP3		TFCP2L1
568				SF3A2			ZBTB18	NFKB2	SDR39U1					NOSIP		SGCB			MTPN	CRTAM		THG1L
569				SFI1			ZBTB42	NFKBIA	SECISBP2L					NOTCH2		SGO1			MTSS1L	CRTC1		TIFA
570				SFXN1			ZBTB8A	NFKBIE	SENCR					NPHP4		SGO2			MTURN	CRYL1		TIMM23
571				SFXN5			ZCCHC3	NFKBIZ	SENP7					NRBP2		SHCBP1			MTX1	CRYZL2P		TIMM9
572				SH3BP1			ZCCHC8	NFS1	SERAC1					NRM		SKA1			MUC20	CS		TLN1
573				SH3PXD2B			ZGLP1	NID1	SERTAD3					NSDHL		SKA2			MVB12B	CSF1R		TMCO1
574				SH3TC1			ZNF22	NINJ1	SESTD1					NSMCE1		SKA3			MVD	CSNK1D		TMEM106B
575				SH3YL1			ZNF3	NKAPD1	SETD2					NSUN6		SKAP2			MYADM	CSNK1G2		TMEM164
576				SHOC2			ZNF30	NKIRAS1	SETD7					NTMT1		SLC20A2			MYBPH	CSNK1G3		TMEM170B
577				SHTN1			ZNF311	NLRP12	SETX					NUDT16L1		SLC22A16			MYD88	CSNK2A2		TMEM181
578				SIGLEC15			ZNF324	NOD2	SFSWAP					NUDT2		SLC25A23			MYLK4	CSRNP2		TMEM185A
579				SIGMAR1			ZNF346	NOL9	SHPRH					NUMA1		SLC25A25-AS1			MYOF	CST7		TMEM237
580				SIRPD			ZNF354A	NOLC1	SIRT6					NUTF2		SLC2A5			MYPN	CSTA		TMEM245
581				SLAMF1			ZNF366	NOM1	SLC25A14					OAZ1		SLC35E3			NAA16	CSTF3		TMEM63A
582				SLC11A2			ZNF484	NONO	SLC25A36					OCIAD1		SLC37A1			NAA25	CTBP1		TMEM94
583				SLC17A7			ZNF500	NOTCH2NLC	SLC26A2					OCRL		SLC9A7P1			NAA35	CTCF		TMOD2
584				SLC19A2			ZNF565	NPEPPS	SLK					ODF2L		SMAD2			NAA50	CTDSP1		TNS1
585				SLC25A20			ZNF579	NPRL3	SLMAP					OSBP		SMARCD3			NACC1	CTIF		TOM1L2
586				SLC25A24			ZNF639	NRAS	SMARCA5					OSER1-DT		SMC2			NAGS	CTNNB1		TOR1AIP1
587				SLC25A26			ZYX	NRBF2	SMARCC1					OST4		SMC3			NANP	CTNNBIP1		TPI1P2
588				SLC25A30				NRGN	SMC1A					OSTC		SMC4			NAPG	CTPS1		TPP2
589				SLC25A37				NRP2	SMC5					OTUB1		SMIM8			NARS2	CTPS2		TPRN
590				SLC27A5				NSMF	SMCHD1					PAAF1		SMTN			NAT8L	CTSC		TPT1
591				SLC2A3				NTN1	SMG1					PAIP2		SNHG11			NBPF11	CTSK		TRA2A
592				SLC31A2				NUB1	SMG1P3					PAK2		SNN			NBPF20	CTTNBP2		TRAK1
593				SLC35C2				NUDCD1	SMPD4					PARK7		SNRNP25			NBPF25P	CTU1		TRAM2
594				SLC41A1				NUP62	SNAP47					PARS2		SNX7			NCF2	CUEDC1		TRIAP1
595				SLC46A2				OAF	SNAPIN					PATL1		SOCS5			NCF4	CUL4B		TRIM21
596				SLC47A1				ODF2	SNRPA					PAXX		SORD2P			NCK1-DT	CXCL9		TRIM24
597				SLC7A6OS				OPA3	SNUPN					PCBD1		SOWAHC			NCKAP1	CXCR2		TRMO
598				SLC8A1				OPTN	SON					PCBP2		SPAG5			NCS1	CXCR5		TRMT10B
599				SLC9A7				ORAI1	SOS1					PCK2		SPATA2			NDEL1	CXorf21		TRNAU1AP
600				SMARCD2				OSM	SPATC1L					PCNX3		SPC24			NDN	CXorf40B		TRUB2
601				SMCO4				OSTF1	SPEN					PCNX4		SPC25			NEK4	CXorf56		TSFM
602				SMG8				OTOA	SPOPL					PCOTH		SPDL1			NELFCD	CYB5D2		TSR3
603				SMNDC1				OTOAP1	ST18					PDCD6		SPEG			NFKBID	CYB5R3		TTC1
604				SNAPC1				OTUD1	STAG1					PDHA1		SPG7			NGLY1	CYB5RL		TTC21A
605				SNHG19				OTUD3	STAG3L5P					PDP2		SPP1			NME3	CYBRD1		TTI2
606				SNHG7				OXNAD1	STK4					PDPK1		SQSTM1			NMNAT3	CYFIP1		TUBB
607				SNORD104				P2RX4	STRADA					PDZD11		SRSF5			NOS1AP	CYGB		TUT7
608				SNRK				P2RX7	STRN					PEAK1		SSX2IP			NOTCH3	CYHR1		TXNDC11
609				SNRK-AS1				PABPC1	STXBP4					PEMT		ST7L			NPRL2	CYP20A1		TXNL4A
610				SNW1				PAQR4	SUCO					PET100		STAC2			NPTN	CYP2R1		UBALD2
611				SNX8				PARP10	SUGP1					PEX10		STAG3L4			NR2C1	CYP2S1		UBE2A
612				SNX9				PARP14	SUPT6H					PEX16		STARD10			NR2F6	CYP2T1P		UBE2D3
613				SOCS3				PARVG	SYDE2					PEX7		STIL			NRDC	CYP4V2		UBE2N
614				SP110				PAX8-AS1	SYF2					PFDN5		STN1			NSMCE3	CYSLTR1		UBE4B
615				SP140				PC	SYNE1					PFN1		STOM			NSUN5	CYSLTR2		UBLCP1
616				SP4				PCGF1	TAB3					PGK1		SUCLA2			NT5DC2	CYSTM1		UCP3
617				SPART				PCYT2	TACC1					PGLS		SUDS3			NUCB2	CYTH3		ULK1
618				SPATA20				PDCD1LG2	TADA1					PGM2		SUV39H1			NUDT14	D2HGDH		UNC13B
619				SPATA7				PDE4B	TAF1					PHB		SUV39H2			NUP188	DAB2		UNC5B
620				SPRED1				PDE4DIP	TAF12					PHB2		SYNE2			NUP205	DAB2IP		UPF3B
621				SPRTN				PDGFB	TAOK1					PHC1		SYNGAP1			NUTM2A-AS1	DALRD3		USP22
622				SPRYD4				PDLIM1	TBCC					PHF8		TACC3			OAT	DANCR		USP33
623				SRGN				PDLIM2	TCF20					PHOSPHO2		TAF1B			ODF3B	DAPK3		USP35
624				SRPX2				PEX14	TECPR2					PHPT1		TAF7			OGG1	DAXX		USP48
625				SRRD				PFKFB4	TET2					PI4KA		TAF9B			OLFML3	DAZAP1		UTRN
626				ST14				PGAM1	THUMPD1					PICALM		TAPBP			ORC3	DBP		UVSSA
627				STAM				PGBD4	TIGD1					PIN4		TARSL2			ORC4	DCAF13		VAMP3
628				STAP1				PGPEP1	TLR1					PIP5K1C		TBL1X			OS9	DCAF8		VBP1
629				STARD5				PHF10	TLR6					PKD1		TBRG1			OSBPL9	DCBLD1		VCL
630				STAT1				PHF11	TMBIM4					PLEC		TCEA1			OSCAR	DCLRE1B		VPS39
631				STAT3				PIK3CB	TMED8					PLEKHM1		TCF19			OTUD4	DCP1B		VPS53
632				STEAP3				PINK1	TMEM101					PLEKHM1P1		TCTA			OTULINL	DCTN5		VPS72
633				STK26				PIP4K2C	TMEM11					PLK2		TCTN3			OXER1	DCUN1D1		VPS8
634				STK3				PITPNB	TMEM126B					PLXNA3		TEDC1			P2RY6	DCUN1D4		WASF2
635				STX12				PITPNC1	TMEM128					PMPCB		TEDC2			P4HA1	DCUN1D5		WDPCP
636				STX3				PLA2G15	TMEM131					PMS2CL		TGFB2			PACRGL	DDA1		WDR44
637				SULF2				PLA2G4A	TMEM18					PNKP		TGIF1			PAFAH1B2	DDAH2		WDR48
638				SUZ12				PLA2G4C	TMEM256					POGZ		THTPA			PAK1	DDB2		WSB2
639				SWT1				PLAU	TMF1					POLE4		THUMPD3-AS1			PALLD	DDHD2		WWP2
640				SYT11				PLCD3	TMOD3					POLH		TIAL1			PANK4	DDIT3		XPO1
641				SYTL4				PLCG2	TMPPE					POLR2A		TICRR			PAQR3	DDOST		XRN2
642				TAF5				PLD6	TMTC3					POLR2F		TIGD6			PARP8	DDTL		YAF2
643				TANC1				PLEKHG3	TNKS					POLR2G		TIMELESS			PATZ1	DDX1		YBX1
644				TARBP1				PLOD1	TNKS2					POLR2H		TINF2			PAXIP1	DDX10		YJU2
645				TAZ				PLXNA1	TNRC6A					POLR2I		TK1			PBLD	DDX21		YWHAE
646				TBC1D20				PMS2P4	TNRC6B					POLR2L		TLE4			PBX4	DDX28		ZBTB11
647				TBX19				PNO1	TOGARAM1					POP4		TMCO6			PCBD2	DDX31		ZBTB11-AS1
648				TCAF2				PNPLA1	TOMM20					POP7		TMEM106C			PCED1B-AS1	DDX41		ZBTB33
649				TCHH				PNPLA6	TOP2B					PPA2		TMEM115			PCYT1A	DDX42		ZC3H15
650				TDRD7				PNPT1	TOPBP1					PPCS		TMEM147-AS1			PDCD2L	DDX47		ZC3H6
651				TFAP4				PNRC1	TP53TG1					PPDPF		TMEM150B			PDE6B	DDX5		ZCCHC9
652				THBS1				POFUT1	TPR					PPIA		TMEM161B-AS1			PDE6G	DDX51		ZDHHC16
653				TKFC				POGLUT1	TPRKB					PPIE		TMEM167A			PDE8A	DDX52		ZDHHC20
654				TLNRD1				POLD1	TRAF6					PPIH		TMEM201			PDGFC	DDX54		ZFYVE26
655				TM4SF1				POLR1B	TRAPPC8					PPP1CA		TMEM41B			PDLIM5	DDX55		ZMYM2
656				TMED10				POLR3E	TRIM23					PPP1R14B		TMEM45B			PER1	DDX56		ZNF101
657				TMEM102				POU2F2	TRIM37					PPP1R26		TMEM97			PERP	DECR2		ZNF134
658				TMEM161A				PPHLN1	TRIO					PPP1R7		TMEM99			PEX11A	DEGS1		ZNF252P
659				TMEM177				PPIF	TRIP11					PPP1R9B		TMPO			PEX12	DELE1		ZNF34
660				TMEM184C				PPM1A	TRIP12					PPP6R1		TMPO-AS1			PEX19	DENND1C		ZNF398
661				TMEM260				PPM1F	TRMT61B					PPP6R2		TNFRSF10C			PEX6	DENND6B		ZNF444
662				TMEM42				PPM1H	TROVE2					PRADC1		TNFRSF11A			PFKFB2	DENR		ZNF496
663				TMEM50A				PPP1R18	TRPC2					PRDM2		TOMM40L			PFKFB3	DEPDC5		ZNF528
664				TMEM64				PPP1R37	TRPM7					PRDX2		TONSL			PFKP	DEPP1		ZNF587
665				TMEM87A				PPP2R5D	TRRAP					PRDX3		TOP2A			PGBD1	DEPTOR		ZNF592
666				TMTC4				PRAM1	TSC1					PRDX4		TPCN2			PGBD2	DERA		ZNF605
667				TNC				PRDM1	TTC14					PRDX5		TPX2			PGM3	DERL1		ZNF607
668				TNFRSF18				PRKAB1	TTC17					PREB		TRAF7			PHF13	DERL2		ZNF664
669				TNFRSF4				PRKAR1B	TTC21B					PRKAA1		TRAIP			PHKB	DESI2		ZNF737
670				TNFSF10				PRKD3	TTC3					PRPF31		TRAM1			PHYKPL	DEXI		ZNF830
671				TOB2				PRKRIP1	TTC37					PRPF8		TREM1			PI4KAP2	DGCR11		ZNF841
672				TOLLIP				PROCR	TTF1					PRR13		TRIM38			PIEZO1	DGCR6L		ZNRD1
673				TOM1L1				PROS1	TUBD1					PRRC2A		TRIM44			PIGC	DGKA		ZW10
674				TOR1B				PRPF19	TUG1					PRRG1		TRIM47			PIGM	DHCR7		ZYG11B
675				TOX4				PRPS2	TULP4					PRXL2A		TRIM59			PIGV	DHDH
676				TP53I11				PSMA6	TUT4					PSENEN		TRIP13			PIK3C3	DHPS
677				TP53I3				PSMB9	UBAP1L					PSMA7		TROAP			PIK3R5	DHX35
678				TP53INP2				PSPH	UBE4A					PSMB1		TSPAN12			PIM1	DHX36
679				TPM2				PSTPIP2	UBFD1					PSMB3		TTC30A			PIM3	DHX37
680				TPTEP1				PTAFR	UBN2					PSMD10		TTK			PKM	DHX40
681				TRDMT1				PTGER2	UBR1					PSMD5		TUBA1B			PKNOX1	DIAPH2-AS1
682				TREM2				PTGER4	UBR2					PSMG2		TUBA1C			PLA2G7	DIMT1
683				TRIB1				PTGIR	UBR3					PTGES2		TUBB2A			PLAC8	DIRC2
684				TRIM22				PTPN1	UBR4					PTK2B		TYMS			PLAG1	DIS3L
685				TRIM28				PTPN22	UBR5					PTMA		UBE2C			PLBD1-AS1	DISC1
686				TRIM41				PTPRA	UBXN7					PTPDC1		UBE2T			PLBD2	DISP1
687				TRIM5				PTPRJ	UFL1					PTPN23		UCHL3			PLCXD2	DKC1
688				TRIM69				PTPRO	UGGT1					PTPRC		UGT3A1			PLEKHF1	DLAT
689				TRIP4				PUS10	UHMK1					PTRHD1		UHRF1			PLEKHO2	DLC1
690				TRMT11				PUS7	UHRF1BP1L					PYURF		USF1			PLPP6	DLGAP1-AS1
691				TRMT5				PVR	UNC50					RAB11A		USP1			PLTP	DMAC2L
692				TRPV4				PWP2	USE1					RAB11FIP2		USP3			PMEL	DMWD
693				TSPAN10				PYGL	USF3					RAB13		USP49			PMF1	DNAAF4
694				TTC13				PYM1	USP24					RAB2A		VEGFA			PMPCA	DNAAF5
695				TTC34				QPCTL	USP31					RAB43		VGLL4			PMS2	DNAH14
696				TTC8				QSOX1	USP34					RACK1		VMP1			PNN	DNAJA3
697				TUBGCP4				R3HCC1	USP37					RAD1		VPS35			POC1B	DNAJB11
698				TWF1				RAB10	USP40					RAD51C		VRK1			POC5	DNAJB12
699				TYSND1				RAB12	USP46					RAD9A		WAC-AS1			POLI	DNAJB9
700				TYW1B				RAB30	USP8					RAI1		WBP2			POLRMT	DNAJC11
701				UBE2H				RAB5A	USP9X					RANBP10		WDFY3-AS2			PON2	DNAJC2
702				UBE2L6				RABEP2	USP9Y					RAPH1		WDHD1			PPIEL	DNAJC21
703				UBE2S				RAP1B	UTP14C					RASA2		WDR11			PPM1B	DNAJC25
704				UBXN11				RASAL1	VCPIP1					RBM12B		WDR34			PPM1D	DNASE1L1
705				UGP2				RASGRP1	VIRMA					RBM15B		WDR45B			PPM1N	DNASE2
706				ULK4				RASL11A	VPS13A					RBM22		WDR62			PPME1	DNM3
707				UPF3A				RBBP4	VPS13B					RBM3		WDR63			PPP1R15B	DNMBP
708				USP11				RBBP7	VPS13C					RBSN		WDR76			PPP1R16A	DNMT3B
709				USP18				RBBP9	VPS13D					RBX1		WDR90			PPP1R3F	DNTTIP2
710				USP5				RBCK1	WAPL					RCOR1		WEE1			PPP2R1A	DOCK6
711				UST				RBM4	WASHC4					RDH11		WFDC21P			PPP2R5A	DOK2
712				VAC14				RBM47	WDFY3					RERE		WIPF3			PPP2R5C	DOK3
713				VARS2				RBM6	WDR33					RETREG1		WWC1			PPP3CB	DOLPP1
714				VDR				RBPJ	WDR36					RGP1		XRCC2			PPP5C	DPEP2
715				VMAC				RCBTB2	WIPF2					RILP		XRCC3			PRCP	DPH2
716				VNN2				RCC2	XIST					RIPK1		YBEY			PREX1	DPH3
717				VPS36				RCN1	XPO4					RNASEH2C		YEATS4			PRKAR2A-AS1	DPM2
718				VTA1				RDH10	XRN1					RNF111		YIPF4			PRKCB	DPP4
719				WAC				RELA	XYLB					RNF169		YJEFN3			PRKCSH	DPY19L1
720				WDR13				RELB	YLPM1					RNF181		YTHDF2			PRLR	DPY19L3
721				WDR43				REPIN1	YOD1					RNF213		ZC3H3			PRMT2	DPYD
722				WHRN				RETREG2	YTHDC2					RNF5		ZC4H2			PRRC1	DR1
723				WRAP73				RFFL	YTHDF3					ROMO1		ZDHHC18			PSD	DSC2
724				WSB1				RFT1	ZBTB26					RORA		ZFP1			PSD3	DTWD1
725				XKR8				RFTN1	ZBTB37					RPL10		ZGRF1			PSEN2	DTX2
726				XPC				RGL1	ZBTB38					RPL10A		ZMYM5			PSMB8-AS1	DTX4
727				XRCC1				RGS19	ZBTB40					RPL11		ZMYND15			PTBP1	DUS2
728				YES1				RHBDD1	ZBTB41					RPL12		ZNF263			PTDSS1	DUS3L
729				YPEL4				RHEBL1	ZCCHC17					RPL13		ZNF277			PTGR1	DUSP1
730				ZBTB48				RHOQ	ZDBF2					RPL13A		ZNF367			PTK2	DUSP4
731				ZC3H13				RIC8A	ZFAND6					RPL13AP5		ZNF462			PTOV1	DVL2
732				ZCCHC10				RILPL1	ZFC3H1					RPL14		ZNF540			PWAR6	DYNC2LI1
733				ZCCHC4				RILPL2	ZFHX3					RPL15		ZNF547			PYROXD2	DYRK1B
734				ZEB2				RMDN2	ZFP3					RPL18		ZNF569			QRSL1	DYRK3
735				ZEB2-AS1				RNF115	ZFP69B					RPL18A		ZNF598			RAB3IP	DYRK4
736				ZFPM1				RNF122	ZFP91					RPL19		ZNF674-AS1			RAB4B	DYSF
737				ZFYVE19				RNF125	ZFX					RPL21		ZNF726			RAD51D	E2F3
738				ZHX2				RNF139	ZFY					RPL22		ZNF738			RAD52	E2F6
739				ZKSCAN5				RNF144B	ZHX1					RPL23		ZNF763			RAI14	E4F1
740				ZMYM3				RNF2	ZKSCAN1					RPL23A		ZNF767P			RALGDS	EBNA1BP2
741				ZNF17				RPGR	ZKSCAN2					RPL24		ZNF829			RALY-AS1	ECHDC2
742				ZNF200				RPL13P5	ZKSCAN8					RPL26		ZNF85			RANBP3	ECI2
743				ZNF207				RPL7L1	ZMAT2					RPL26L1		ZWILCH			RANBP9	EDA
744				ZNF235				RPRD1A	ZMYM4					RPL27		ZWINT			RARRES3	EDEM1
745				ZNF268				RPS6KA2	ZNF106					RPL27A					RASL10A	EDEM2
746				ZNF317				RRP9	ZNF107					RPL28					RASSF2	EDN1
747				ZNF425				RSF1	ZNF12					RPL29					RASSF8	EDNRB
748				ZNF542P				RSRC1	ZNF135					RPL3					RASSF8-AS1	EED
749				ZNF558				RTN4R	ZNF141					RPL30					RB1	EEF1AKNMT
750				ZNF561-AS1				RUFY3	ZNF148					RPL31					RBM38	EEPD1
751				ZNF600				RWDD2B	ZNF180					RPL32					RBM39	EFCAB2
752				ZNF614				RXYLT1	ZNF197					RPL34					RBM7	EFCAB7
753				ZNF672				S1PR4	ZNF221					RPL35					RBMS2	EFHD2
754				ZNF736				SAFB2	ZNF222					RPL35A					RBP1	EFL1
755				ZNF77				SAMD10	ZNF236					RPL36					RFK	EFNA4
756				ZNF787				SAMD14	ZNF24					RPL36AL					RFX2	EHMT2
757				ZNF8				SAMM50	ZNF25					RPL37					RFX5	EIF1
758				ZPR1				SCARB2	ZNF260					RPL37A					RGS3	EIF1AX
759				ZRANB3				SCARF1	ZNF264					RPL38					RHOG	EIF1B
760				ZSCAN32				SCO1	ZNF280C					RPL39					RHOT2	EIF2A
761								SDC1	ZNF283					RPL4					RIMKLB	EIF2AK1
762								SEC22B	ZNF318					RPL5					RNASE1	EIF2AK3
763								SELENON	ZNF343					RPL6					RNASE2	EIF2B4
764								SEMA4D	ZNF382					RPL7					RNF113A	EIF2B5
765								SENP6	ZNF404					RPL7A					RNF130	EIF2D
766								SENP8	ZNF407					RPL8					RNF219	EIF2S1
767								SEPSECS	ZNF41					RPL9					RNF41	EIF2S3B
768								SERPINB9	ZNF432					RPLP0					RNGTT	EIF3C
769								SERPINB9P1	ZNF440					RPLP1					ROCK1	EIF4A1
770								SESN1	ZNF451					RPLP2					ROCK2	EIF4B
771								SESN3	ZNF460					RPP25L					RPL17	EIF5
772								SF3B4	ZNF461					RPP30					RRBP1	ELAVL1
773								SFT2D3	ZNF469					RPS10					RRP12	ELF2
774								SGK3	ZNF485					RPS11					RTL8A	ELL2
775								SGPP2	ZNF501					RPS12					RUFY1	ELMO1
776								SH3BP5L	ZNF506					RPS13					RUNX3	ELMO3
777								SHC1	ZNF518A					RPS14					RUSC1-AS1	ELMOD2
778								SHMT1	ZNF518B					RPS15					S100A10	ELOA-AS1
779								SHOX2	ZNF525					RPS15A					SARDH	ELOVL5
780								SHPK	ZNF526					RPS16					SASH1	EMC9
781								SIAH1	ZNF566					RPS18					SAYSD1	EMD
782								SIGIRR	ZNF573					RPS19					SC5D	EME2
783								SIK3	ZNF594					RPS2					SCAMP1-AS1	EMG1
784								SIKE1	ZNF611					RPS20					SCAPER	ENAH
785								SINHCAF	ZNF621					RPS21					SCMH1	ENC1
786								SIRT5	ZNF638					RPS23					SCN1B	ENDOV
787								SKIL	ZNF644					RPS24					SDAD1P1	ENG
788								SLAMF7	ZNF678					RPS25					SDC2	ENKD1
789								SLC11A1	ZNF708					RPS26					SELENOP	ENPP4
790								SLC17A5	ZNF724					RPS27					SEMA4A	ENTHD1
791								SLC1A3	ZNF75A					RPS27A					SEMA6B	ENTPD1-AS1
792								SLC25A15	ZNF765					RPS28					SEMA6C	ENTPD3-AS1
793								SLC25A16	ZNF770					RPS29					SEPT9	ENTPD5
794								SLC25A28	ZNF800					RPS3					SERPINB6	ENTR1
795								SLC25A32	ZNF805					RPS3A					SERPINF1	EOGT
796								SLC25A34	ZNF808					RPS4X					SERPINF2	EPC1
797								SLC25A43	ZNF81					RPS4Y1					SERTAD1	EPHB2
798								SLC25A44	ZNF813					RPS5					SGCG	EPM2A
799								SLC26A11	ZNF850					RPS6					SGF29	EPN1
800								SLC26A6	ZNF888					RPS6KB2					SGSM2	EPOP
801								SLC27A1	ZNF891					RPS7					SGSM3	EPOR
802								SLC29A1	ZNF91					RPS8					SGTA	EPS15L1
803								SLC2A6	ZNHIT2					RPS9					SH3BP2	EPS8L1
804								SLC35A4	ZSCAN12					RPSA					SH3KBP1	EPS8L2
805								SLC35F2	ZSCAN21					RPUSD3					SHLD1	ERICH1
806								SLC39A11	ZSCAN31					RRAGA					SIAE	ERLEC1
807								SLC41A2	ZXDA					RREB1					SIGLEC1	ERLIN2
808								SLC43A1						RSL24D1					SIGLEC14	ERMARD
809								SLC43A2						RTF1					SIN3B	ERO1A
810								SLC44A2						RTL8C					SIRT1	ERO1B
811								SLC4A11						RTN4IP1					SIRT2	ERVK3-1
812								SLC6A12						RTRAF					SIRT7	ESF1
813								SLC7A8						RWDD1					SLC12A5	ESYT1
814								SLC8B1						S100A11					SLC15A4	ETFRF1
815								SLC9A8						S100A6					SLC16A13	EVI2A
816								SLCO3A1						SAP130					SLC17A9	EWSR1
817								SLCO5A1						SAP18					SLC1A2	EXD2
818								SLITRK4						SARNP					SLC22A18	EXD3
819								SMAD3						SCML1					SLC23A2	EXOC1
820								SMARCAD1						SCNM1					SLC24A4	EXOC3
821								SMG9						SCYL3					SLC25A25	EXOG
822								SMIM14						SDHAF3					SLC25A29	EXOSC3
823								SMPD1						SDHB					SLC27A3	EXOSC4
824								SMPD5						SDHD					SLC29A3	EXOSC6
825								SMURF2						SEC11A					SLC2A4RG	EXOSC7
826								SNAP23						SEC11C					SLC35B2	EXT1
827								SNTB1						SEC16A					SLC38A1	EXTL2
828								SNX10						SEC22A					SLC38A9	EYA2
829								SNX20						SEC31A					SLC39A7	EYA3
830								SOAT1						SELENOF					SLC3A2	F8
831								SOD2						SEMA3C					SLC4A2	FAF1
832								SORT1						SEPHS1					SLC5A6	FAF2
833								SOX13						SERF2					SLC9A3-AS1	FAIM2
834								SP100						SETD1B					SLC9A9	FAM104A
835								SPA17						SF3A1					SLTM	FAM114A1
836								SPATC1						SF3B5					SMAD9	FAM117B
837								SPATS2L						SF3B6					SMARCD1	FAM120B
838								SPECC1						SH3BGRL3					SMIM13	FAM122B
839								SPINT1						SH3BP5-AS1					SMIM3	FAM126A
840								SPINT1-AS1						SHARPIN					SMN1	FAM136A
841								SPPL2A						SHMT2					SMPD3	FAM13A-AS1
842								SPR						SIPA1L3					SMPDL3A	FAM160A2
843								SPTBN4						SIVA1					SMYD2	FAM161A
844								SRGAP2C						SKP1					SMYD4	FAM161B
845								SRI						SLC22A1					SNAI3-AS1	FAM171B
846								SRSF10						SLC25A11					SNCA	FAM177A1
847								SRSF6						SLC25A3					SNHG12	FAM185A
848								SRSF7						SLC25A39					SNHG4	FAM198B
849								SS18						SLC25A5					SNRPN	FAM19A4
850								SSBP3						SLC35B1					SNX14	FAM208B
851								SSBP4						SLC39A4					SORL1	FAM219A
852								SSR1						SLC41A3					SPATA2L	FAM219B
853								ST3GAL1						SLC49A3					SPCS2	FAM220A
854								ST5						SLC4A7					SPHK2	FAM221A
855								STAT4						SLC50A1					SPICE1	FAM222B
856								STK24						SLC6A6					SPSB1	FAM241A
857								STK40						SLC7A6					SRBD1	FAM3C
858								STOML1						SLFN5					SRCIN1	FAM53B
859								STT3B						SLIRP					SRGAP2	FAM72A
860								STX10						SLX4					SRP14-AS1	FAM76A
861								STXBP5-AS1						SMARCB1					ST13	FAM78A
862								SUSD6						SMCR8					ST7	FAM86C1
863								SYMPK						SMDT1					ST8SIA4	FAM86DP
864								SYNC						SMIM10L1					STAB1	FAM98A
865								TAF1C						SMIM20					STAMBP	FANCF
866								TAF8						SMIM26					STK25	FARSA
867								TAP1						SMIM27					STT3A	FAS
868								TAPT1-AS1						SMIM7					STX4	FASTKD2
869								TAX1BP1						SMUG1					SULT1C2	FASTKD3
870								TBC1D10C						SNAPC4					SUMF2	FAXDC2
871								TBC1D2						SNF8					SUPT3H	FBLIM1
872								TBC1D24						SNHG5					SUPT7L	FBLN5
873								TBC1D2B						SNHG6					SUSD1	FBN2
874								TBC1D4						SNHG8					SVIL	FBRS
875								TBC1D9						SNRNP35					SYPL1	FBXL17
876								TBK1						SNRPC					SYPL2	FBXL19
877								TBKBP1						SNRPD2					SYT1	FBXL19-AS1
878								TCAIM						SNX13					TAF4B	FBXL5
879								TCEAL9						SNX15					TAF6L	FBXL6
880								TCF25						SNX17					TAGAP	FBXL8
881								TCF4						SNX19					TAGLN	FBXO22
882								TCF7						SNX3					TARDBP	FBXO28
883								TCIRG1						SOCS7					TATDN3	FBXO3
884								TCTE3						SOGA1					TBC1D1	FBXO31
885								TCTN2						SPAG7					TBC1D19	FBXO32
886								TDP2						SPCS1					TBC1D8	FBXO48
887								TENT2						SPG21					TBCEL	FBXO6
888								TENT5A						SPTY2D1					TCEAL4	FBXO8
889								TERF1						SRA1					TCEANC	FBXW5
890								TERF2						SRCAP					TCF3	FBXW7
891								TES						SRD5A3					TCTEX1D2	FBXW9
892								TESK2						SREBF1					TCTN1	FCAR
893								TFCP2						SRGAP2B					TEFM	FCGR1A
894								TFEC						SRP14					TFRC	FCGR2B
895								THEM6						SRP9					TGFB1	FCGR3A
896								THEMIS2						SRRM2					TGM2	FCGR3B
897								THNSL1						SSH1					THAP11	FCHO2
898								THRA						SSNA1					THAP2	FCRLB
899								TIFAB						SSR2					THNSL2	FDFT1
900								TMC6						SSR4					THOP1	FDXR
901								TMEM117						SSU72					TIMM44	FECH
902								TMEM138						ST20					TIMP4	FEM1A
903								TMEM168						STAG3L2					TIPARP	FEM1C
904								TMEM189						STAT2					TLR5	FGD3
905								TMEM191A						STK35					TLR7	FGD5-AS1
906								TMEM209						STK38L					TM2D2	FHAD1
907								TMEM216						STUB1					TM7SF2	FICD
908								TMEM234						STX17					TMCO3	FIZ1
909								TMEM248						STX18					TMEM106A	FKBP9
910								TMEM255A						STYXL1					TMEM116	FKBP9P1
911								TMEM53						SUCLG1					TMEM119	FKRP
912								TMEM81						SUMO1					TMEM121B	FLAD1
913								TMTC1						SUMO2					TMEM123	FLI1
914								TNF						SUN1					TMEM131L	FLJ46906
915								TNFAIP2						SUPT20H					TMEM161B	FLVCR1
916								TNFAIP3						SURF1					TMEM182	FLVCR2
917								TNFAIP6						SVIP					TMEM192	FLYWCH1
918								TNFAIP8						SWI5					TMEM202-AS1	FMNL1
919								TNFRSF10B						SWSAP1					TMEM206	FMO4
920								TNFRSF21						SZT2					TMEM255B	FMO5
921								TNFRSF9						TACO1					TMEM44	FN1
922								TNFSF13B						TAF15					TMEM45A	FN3K
923								TNFSF8						TAF4					TMEM60	FN3KRP
924								TNIK						TAOK2					TMEM71	FNBP4
925								TNIP1						TATDN1					TMEM9	FNDC10
926								TOR3A						TAX1BP3					TMSB4X	FOS
927								TP53						TBC1D14					TMX4	FOXN3-AS1
928								TPD52						TBC1D9B					TNFAIP1	FOXO1
929								TRABD						TBCB					TNFRSF10A	FOXP1
930								TRADD						TET3					TNFRSF1B	FOXP4
931								TRAF2						TFPT					TNKS1BP1	FOXRED1
932								TRAF3						TGFBRAP1					TOMM40	FOXRED2
933								TRAF3IP2-AS1						THAP7					TOMM70	FPGT
934								TRAF3IP3						THOC7					TOR1AIP2	FRAT1
935								TRANK1						THRAP3					TP73-AS1	FRAT2
936								TRIM13						TIMM13					TPGS2	FRMD4B
937								TRIM26						TIMM17B					TPRG1	FRS3
938								TRIM36						TIMM21					TPRG1-AS1	FSTL1
939								TRIM39						TIMMDC1					TRAF3IP2	FTSJ1
940								TRIM52-AS1						TM2D1					TRAPPC2	FTSJ3
941								TRIM8						TMCC1					TRAPPC6A	FTX
942								TRIP10						TMED3					TRIM27	FUS
943								TRIT1						TMED4					TRIM33	FUT4
944								TRMT9B						TMEM134					TRMU	FUT8
945								TSEN34						TMEM141					TRPM2	FUZ
946								TSTD2						TMEM147					TRPM4	FXR1
947								TTC26						TMEM14B					TRPM8	FZD4
948								TTLL12						TMEM14C					TSEN54	FZD7
949								TTPAL						TMEM179B					TSPAN3	FZD8
950								TTTY15						TMEM186					TSPAN4	FZR1
951								TUBGCP2						TMEM203					TSPYL1	G0S2
952								TUFT1						TMEM205					TSPYL5	GAB1
953								TWISTNB						TMEM219					TSSK6	GAB3
954								TXLNB						TMEM230					TTC32	GABARAP
955								TXNIP						TMEM242					TTC33	GABPA
956								TYMP						TMEM251					TTC7B	GABPB1
957								TYW5						TMEM258					TTF2	GAL3ST4
958								UBE2D1						TMEM59					TUBA4A	GALC
959								UBE2E1						TMEM70					TVP23B	GALK2
960								UBE2E2						TMEM9B					TXNRD1	GALNS
961								UBE2Z						TMEM9B-AS1					U2AF1L4	GALNT1
962								UBXN4						TMSB10					U2AF2	GALNT10
963								ULK2						TNNI2					UACA	GAPLINC
964								UNQ6494						TNRC18					UBA2	GARS
965								UQCRC1						TOMM7					UBA3	GART
966								UQCRC2						TOP3A					UBA5	GAS8
967								USB1						TOP3B					UBA6	GASAL1
968								USP13						TOR2A					UBA6-AS1	GATAD1
969								USP6NL						TPI1					UBAP1	GATC
970								UTP15						TRAP1					UBE2J1	GATD1
971								UXS1						TRAPPC10					UBE2M	GBAP1
972								VAV1						TRAPPC2B					UBE2Q2	GCA
973								VCAM1						TRMT112					UBL4A	GCFC2
974								VEZT						TSEN15					UCK1	GCNT1
975								VHL						TSHZ3					UGDH	GCNT4
976								VILL						TSN					UGGT2	GDPD1
977								VOPP1						TSPAN14					USP20	GDPGP1
978								VPS11						TSPO					USP25	GEMIN4
979								VPS54						TSTA3					USP39	GET4
980								VRK2						TSTD1					USP46-AS1	GFM2
981								VSIR						TTN-AS1					USP51	GFPT1
982								VWA8						TTYH3					UTP6	GGA2
983								WARS2						TUBGCP6					VAMP1	GGCX
984								WBP1L						TUFM					VARS	GGT1
985								WDCP						TULP3					VASH1-AS1	GGTA1P
986								WDR12						TUSC1					VEGFB	GHDC
987								WDR26						TXLNG					VIPAS39	GIHCG
988								WDR3						TXLNGY					VKORC1L1	GIPC1
989								WDR75						TXN2					VPS9D1	GLB1L
990								WDR89						TXNDC16					WASH2P	GLCCI1
991								WNT5A						TXNDC17					WASHC2A	GLCE
992								WTAP						TYK2					WDR17	GLDN
993								XAF1						TYROBP					WDR47	GLI4
994								XPO5						UBA1					WDR53	GLMP
995								XPO6						UBA52					WDR59	GLT8D1
996								YDJC						UBAC2					WDR70	GLUD1
997								ZADH2						UBAP2					WDR77	GLUD1P3
998								ZBED5						UBAP2L					WWP1	GM2A
999								ZBTB10						UBB					XPOT	GMCL1
1000								ZBTB17						UBL5					ZBED6CL	GMDS
1001								ZBTB2						UBN1					ZBTB14	GMDS-DT
1002								ZBTB46						UEVLD					ZBTB20	GMEB1
1003								ZBTB5						UFC1					ZBTB21	GMFB
1004								ZBTB7B						UHRF1BP1					ZBTB49	GMPPA
1005								ZC3H10						UHRF2					ZBTB7A	GMPR2
1006								ZC3H12C						UIMC1					ZBTB7C	GNA15
1007								ZC3H7A						UNC119B					ZC3HAV1L	GNAI2
1008								ZC3H7B						UPF1					ZCCHC2	GNAL
1009								ZCCHC24						UQCC1					ZCWPW1	GNB1
1010								ZCCHC7						UQCC2					ZDHHC1	GNB1L
1011								ZDHHC13						UQCC3					ZDHHC2	GNG12
1012								ZFAND4						UQCR10					ZDHHC23	GNGT2
1013								ZFHX2						UQCR11					ZFP28	GNL2
1014								ZFP92						UQCRB					ZFP36L1	GNL3
1015								ZFYVE28						UQCRFS1					ZFP57	GNL3L
1016								ZGPAT						UQCRH					ZFYVE9	GNPDA1
1017								ZMIZ2						UQCRQ					ZKSCAN7	GNPDA2
1018								ZNF136						URM1					ZMAT3	GNPNAT1
1019								ZNF155						UROD					ZMIZ1-AS1	GOLGA4
1020								ZNF202						UROS					ZNF10	GOLGA5
1021								ZNF219						USP27X-AS1					ZNF133	GOLGA8B
1022								ZNF257						USP32					ZNF174	GOLGA8N
1023								ZNF26						USP53					ZNF182	GOLT1B
1024								ZNF271P						VAMP8					ZNF184	GORAB
1025								ZNF28						VAPA					ZNF211	GORASP2
1026								ZNF286A						VDAC3					ZNF225	GOSR1
1027								ZNF287						VKORC1					ZNF226	GP1BA
1028								ZNF292						VPS25					ZNF227	GPA33
1029								ZNF347						VPS28					ZNF236-DT	GPAT4
1030								ZNF395						VPS29					ZNF251	GPATCH4
1031								ZNF408						VPS33A					ZNF266	GPBAR1
1032								ZNF433						VPS33B					ZNF273	GPBP1
1033								ZNF470						VPS4B					ZNF280D	GPD2
1034								ZNF473						VRK3					ZNF302	GPN2
1035								ZNF502						WDFY4					ZNF316	GPN3
1036								ZNF529						WDR61					ZNF32	GPR137C
1037								ZNF557						WIZ					ZNF322	GPR150
1038								ZNF57						WRB					ZNF324B	GPR153
1039								ZNF667-AS1						WWC3					ZNF33B	GPR155
1040								ZNF670						XYLT1					ZNF354C	GPR162
1041								ZNF761						YEATS2					ZNF358	GPR34
1042								ZNRF2						YIPF2					ZNF397	GPR65
1043								ZRANB2						YWHAB					ZNF419	GPR68
1044								ZSCAN16						ZBED4					ZNF420	GPR89B
1045								ZSCAN5A						ZBED5-AS1					ZNF43	GPRASP2
1046								ZSWIM4						ZBTB39					ZNF436	GPRIN1
1047														ZBTB6					ZNF439	GPSM1
1048														ZC3H4					ZNF446	GPT2
1049														ZCCHC14					ZNF449	GRAMD4
1050														ZCRB1					ZNF45	GRB2
1051														ZDHHC12					ZNF48	GREB1
1052														ZDHHC8					ZNF480	GRIPAP1
1053														ZFAND3					ZNF503-AS2	GRK2
1054														ZFAS1					ZNF516	GRPEL2
1055														ZFAT					ZNF517	GRSF1
1056														ZFP41					ZNF550	GRWD1
1057														ZFPL1					ZNF559	GS1-124K5.11
1058														ZMAT5					ZNF561	GSK3A
1059														ZMIZ1					ZNF568	GSPT1
1060														ZMYND11					ZNF571	GSTCD
1061														ZNF142					ZNF584	GSTZ1
1062														ZNF154					ZNF585B	GTF2H2
1063														ZNF160					ZNF596	GTF2H2C
1064														ZNF175					ZNF597	GTF2H3
1065														ZNF234					ZNF606	GTF2IP4
1066														ZNF275					ZNF610	GTF3C3
1067														ZNF319					ZNF613	GTPBP2
1068														ZNF320					ZNF615	GTPBP3
1069														ZNF333					ZNF630	GTPBP4
1070														ZNF33A					ZNF641	GUCY1B1
1071														ZNF417					ZNF658	GUF1
1072														ZNF438					ZNF660	GXYLT2
1073														ZNF514					ZNF668	GYS1
1074														ZNF527					ZNF671	GZF1
1075														ZNF532					ZNF689	HACD3
1076														ZNF571-AS1					ZNF691	HADH
1077														ZNF574					ZNF697	HADHA
1078														ZNF576					ZNF707	HADHB
1079														ZNF623					ZNF710	HAGHL
1080														ZNF629					ZNF714	HAMP
1081														ZNF646					ZNF74	HARS2
1082														ZNF654					ZNF772	HAUS2
1083														ZNF667					ZNF773	HAUS3
1084														ZNF687					ZNF775	HAUS4
1085														ZNF699					ZNF784	HAUS5
1086														ZNF701					ZNF785	HBEGF
1087														ZNF780B					ZNF790	HBP1
1088														ZNF79					ZNF792	HCCS
1089														ZNF84					ZNF799	HCFC2
1090														ZNHIT1					ZNF804A	HCG27
1091														ZNHIT3					ZSCAN2	HCLS1
1092														ZSCAN20					ZSCAN26	HDAC11
1093														ZSCAN29					ZSCAN9	HELB
1094														ZSWIM3						HERC2P3
1095														ZSWIM8						HERC2P9
1096														ZXDB						HES2
1097														ZXDC						HES6
1098																				HEXD
1099																				HGH1
1100																				HGS
1101																				HGSNAT
1102																				HHEX
1103																				HHLA3
1104																				HIBADH
1105																				HIST1H2BK
1106																				HIST1H4H
1107																				HIST2H2BC
1108																				HIST2H2BE
1109																				HIVEP2
1110																				HK1
1111																				HLA-B
1112																				HLA-E
1113																				HLCS
1114																				HLTF
1115																				HMGN2P46
1116																				HMGN3-AS1
1117																				HMGN4
1118																				HMGXB4
1119																				HMOX1
1120																				HNRNPA1
1121																				HNRNPH1
1122																				HNRNPH2
1123																				HNRNPH3
1124																				HNRNPR
1125																				HNRNPUL2
1126																				HOMER2
1127																				HOMER3
1128																				HPS6
1129																				HRAS
1130																				HRH2
1131																				HS1BP3
1132																				HS3ST1
1133																				HSCB
1134																				HSD17B11
1135																				HSD17B7
1136																				HSDL2
1137																				HSP90AA1
1138																				HSP90B1
1139																				HSP90B2P
1140																				HSPA13
1141																				HSPA1A
1142																				HSPA1L
1143																				HSPA2
1144																				HSPA4L
1145																				HSPA9
1146																				HTATSF1
1147																				HTR2A
1148																				HTRA1
1149																				IARS2
1150																				IBA57
1151																				ICA1
1152																				ICA1L
1153																				ICAM3
1154																				ICAM4
1155																				ID1
1156																				ID2
1157																				ID3
1158																				IDH2
1159																				IER5L
1160																				IFI27
1161																				IFI30
1162																				IFI6
1163																				IFITM3
1164																				IFRD1
1165																				IFRD2
1166																				IFT122
1167																				IFT140
1168																				IFT172
1169																				IFT74
1170																				IFT80
1171																				IFT81
1172																				IGF2BP3
1173																				IGFBP2
1174																				IGFLR1
1175																				IGHMBP2
1176																				IGIP
1177																				IGSF8
1178																				IK
1179																				IL10
1180																				IL13RA1
1181																				IL17RB
1182																				IL2RA
1183																				IL32
1184																				IL7
1185																				IL7R
1186																				ILF3
1187																				ILKAP
1188																				IMMP1L
1189																				IMP4
1190																				IMPA1
1191																				INAFM1
1192																				INAFM2
1193																				ING2
1194																				ING4
1195																				INO80C
1196																				INO80E
1197																				INPP5A
1198																				INPP5D
1199																				INTS10
1200																				INTS11
1201																				INTS13
1202																				INTS14
1203																				INTS6L
1204																				INTS7
1205																				INTU
1206																				IPO13
1207																				IPO5
1208																				IPPK
1209																				IPW
1210																				IQCC
1211																				IQCK
1212																				IQSEC2
1213																				IRAK1BP1
1214																				IRF2BP1
1215																				IRF2BPL
1216																				IRF5
1217																				IRF6
1218																				IRF9
1219																				IRGQ
1220																				IRS2
1221																				IST1
1222																				ITFG2
1223																				ITGA9
1224																				ITGB2-AS1
1225																				ITGB8
1226																				IWS1
1227																				JAG1
1228																				JAGN1
1229																				JAML
1230																				JAZF1
1231																				JMJD4
1232																				JPH4
1233																				JPT1
1234																				JPT2
1235																				JUNB
1236																				KALRN
1237																				KANK2
1238																				KANSL1-AS1
1239																				KANTR
1240																				KARS
1241																				KAT14
1242																				KAT2A
1243																				KATNBL1
1244																				KBTBD4
1245																				KCNAB1
1246																				KCNC3
1247																				KCNC4
1248																				KCNE3
1249																				KCNJ11
1250																				KCNMB3
1251																				KCNMB4
1252																				KCNN4
1253																				KCTD12
1254																				KCTD17
1255																				KCTD21
1256																				KCTD21-AS1
1257																				KCTD3
1258																				KCTD6
1259																				KCTD7
1260																				KDM1A
1261																				KDM1B
1262																				KDM2B
1263																				KDM7A-DT
1264																				KHDRBS3
1265																				KIAA0319
1266																				KIAA0391
1267																				KIAA0753
1268																				KIAA1107
1269																				KIAA1147
1270																				KIAA1211L
1271																				KIAA1328
1272																				KIAA1614-AS1
1273																				KIAA1671
1274																				KIF27
1275																				KIF3C
1276																				KIFC2
1277																				KIN
1278																				KIZ
1279																				KLC2
1280																				KLF12
1281																				KLF2
1282																				KLF3
1283																				KLF5
1284																				KLF6
1285																				KLF7
1286																				KLHDC1
1287																				KLHDC2
1288																				KLHDC3
1289																				KLHDC4
1290																				KLHL13
1291																				KLHL25
1292																				KLHL26
1293																				KLHL28
1294																				KLHL3
1295																				KLHL41
1296																				KLHL7
1297																				KLRA1P
1298																				KPNA1
1299																				KPNA6
1300																				KPNB1
1301																				KRIT1
1302																				KRR1
1303																				KRT10
1304																				KSR1
1305																				KYAT1
1306																				L1CAM
1307																				LAIR1
1308																				LAMA3
1309																				LAMA5
1310																				LAMTOR5-AS1
1311																				LANCL2
1312																				LAPTM4A
1313																				LARP1B
1314																				LARS
1315																				LAS1L
1316																				LAT
1317																				LAT2
1318																				LBHD1
1319																				LBX2
1320																				LBX2-AS1
1321																				LCLAT1
1322																				LCMT2
1323																				LCOR
1324																				LDAH
1325																				LDB1
1326																				LDHD
1327																				LDLRAD4
1328																				LEMD2
1329																				LEO1
1330																				LEPR
1331																				LEPROTL1
1332																				LETM2
1333																				LETMD1
1334																				LGALS3BP
1335																				LGI2
1336																				LGR4
1337																				LHPP
1338																				LILRA1
1339																				LILRA6
1340																				LILRB4
1341																				LILRP2
1342																				LIN37
1343																				LIN54
1344																				LIN7A
1345																				LIN7C
1346																				LINC-PINT
1347																				LINC00265
1348																				LINC00278
1349																				LINC00324
1350																				LINC00339
1351																				LINC00346
1352																				LINC00467
1353																				LINC00520
1354																				LINC00595
1355																				LINC00630
1356																				LINC00641
1357																				LINC00649
1358																				LINC00662
1359																				LINC00667
1360																				LINC00672
1361																				LINC00865
1362																				LINC00877
1363																				LINC00888
1364																				LINC00899
1365																				LINC00900
1366																				LINC00909
1367																				LINC00910
1368																				LINC00920
1369																				LINC00921
1370																				LINC00937
1371																				LINC01003
1372																				LINC01011
1373																				LINC01089
1374																				LINC01094
1375																				LINC01134
1376																				LINC01137
1377																				LINC01278
1378																				LINC01410
1379																				LINC01503
1380																				LINC01506
1381																				LINC01578
1382																				LINC01637
1383																				LINC01678
1384																				LINC01684
1385																				LINC01857
1386																				LINC01881
1387																				LINC02072
1388																				LINC02361
1389																				LINC02384
1390																				LINC02611
1391																				LINC02615
1392																				LLGL2
1393																				LMBR1L
1394																				LMBRD1
1395																				LMF1
1396																				LMNTD2
1397																				LMO2
1398																				LMO7
1399																				LOC100129917
1400																				LOC100130476
1401																				LOC100132077
1402																				LOC100133091
1403																				LOC100134368
1404																				LOC100287896
1405																				LOC100506100
1406																				LOC100506258
1407																				LOC100506282
1408																				LOC100507373
1409																				LOC100507557
1410																				LOC100996437
1411																				LOC100996455
1412																				LOC100996660
1413																				LOC100996724
1414																				LOC101927021
1415																				LOC101927751
1416																				LOC101927837
1417																				LOC101928000
1418																				LOC101929243
1419																				LOC101929331
1420																				LOC101929532
1421																				LOC101929709
1422																				LOC102723582
1423																				LOC102723701
1424																				LOC102724532
1425																				LOC102724545
1426																				LOC102724814
1427																				LOC105369486
1428																				LOC105369519
1429																				LOC105369748
1430																				LOC105369779
1431																				LOC105371592
1432																				LOC105372482
1433																				LOC105374952
1434																				LOC105374978
1435																				LOC105378663
1436																				LOC105378753
1437																				LOC107985688
1438																				LOC107986453
1439																				LOC107987373
1440																				LOC108783654
1441																				LOC150776
1442																				LOC171391
1443																				LOC283335
1444																				LOC284454
1445																				LOC339192
1446																				LOC339803
1447																				LOC374443
1448																				LOC400499
1449																				LOC441204
1450																				LOC643072
1451																				LOC644656
1452																				LOC645513
1453																				LOC648987
1454																				LOC652276
1455																				LOC728613
1456																				LOC729683
1457																				LPAR1
1458																				LPAR2
1459																				LPAR5
1460																				LPCAT4
1461																				LPIN2
1462																				LPP-AS2
1463																				LRFN3
1464																				LRIG1
1465																				LRMP
1466																				LRP3
1467																				LRP5
1468																				LRRC14
1469																				LRRC20
1470																				LRRC25
1471																				LRRC28
1472																				LRRC29
1473																				LRRC32
1474																				LRRC34
1475																				LRRC37A2
1476																				LRRC4
1477																				LRRC42
1478																				LRRC45
1479																				LRRC59
1480																				LRRC6
1481																				LRRC63
1482																				LRRC75A
1483																				LRRC75B
1484																				LRSAM1
1485																				LRWD1
1486																				LSG1
1487																				LSM11
1488																				LSM12
1489																				LSM14A
1490																				LSP1
1491																				LTB4R
1492																				LTBP2
1493																				LTBP4
1494																				LTO1
1495																				LTV1
1496																				LUC7L
1497																				LY6E
1498																				LYL1
1499																				LYNX1
1500																				LYPD3
1501																				LYPLAL1
1502																				LYRM2
1503																				LYSMD1
1504																				LZTFL1
1505																				LZTS2
1506																				M1AP
1507																				MACC1
1508																				MACO1
1509																				MAD1L1
1510																				MAD2L1BP
1511																				MAD2L2
1512																				MAEA
1513																				MAF
1514																				MAFF
1515																				MAFG
1516																				MAFK
1517																				MAG
1518																				MAGEF1
1519																				MAGI2
1520																				MAGI3
1521																				MAGIX
1522																				MAGT1
1523																				MAK16
1524																				MAMDC4
1525																				MAML2
1526																				MAML3
1527																				MAMLD1
1528																				MAN1B1
1529																				MANBA
1530																				MANBAL
1531																				MANEA
1532																				MANF
1533																				MANSC1
1534																				MANSC4
1535																				MAP2K5
1536																				MAP2K6
1537																				MAP3K12
1538																				MAP3K21
1539																				MAP3K9
1540																				MAP4
1541																				MAP4K5
1542																				MAPK11
1543																				MAPK12
1544																				MAPK1IP1L
1545																				MAPK9
1546																				MAPKAP1
1547																				MAPKAPK2
1548																				MARC1
1549																				MARC2
1550																				MARCH2
1551																				MARCH9
1552																				MARK2
1553																				MARK3
1554																				MARS2
1555																				MAS1
1556																				MAST3
1557																				MASTL
1558																				MAX
1559																				MBD5
1560																				MBNL1-AS1
1561																				MBNL2
1562																				MBNL3
1563																				MBP
1564																				MCC
1565																				MCCC1
1566																				MCCC2
1567																				MCEE
1568																				MCM9
1569																				MCMBP
1570																				MCOLN3
1571																				MCUR1
1572																				MDFIC
1573																				MDK
1574																				MDM1
1575																				ME2
1576																				MED10
1577																				MED15
1578																				MED17
1579																				MED20
1580																				MED22
1581																				MED25
1582																				MED27
1583																				MED28
1584																				MED29
1585																				MEF2C
1586																				MEGF6
1587																				MELTF
1588																				MEN1
1589																				MERTK
1590																				METTL1
1591																				METTL14
1592																				METTL15
1593																				METTL16
1594																				METTL21A
1595																				METTL23
1596																				METTL25
1597																				METTL2B
1598																				METTL3
1599																				METTL8
1600																				METTL9
1601																				MEX3B
1602																				MFSD1
1603																				MFSD13A
1604																				MFSD14B
1605																				MFSD2A
1606																				MFSD3
1607																				MGAT2
1608																				MGAT4A
1609																				MGC16275
1610																				MIATNB
1611																				MIB2
1612																				MICAL1
1613																				MICALL1
1614																				MICALL2
1615																				MIEF2
1616																				MIER2
1617																				MIF4GD
1618																				MINDY3
1619																				MINPP1
1620																				MIR22HG
1621																				MIR34AHG
1622																				MIR4453HG
1623																				MIS12
1624																				MKKS
1625																				MKNK1
1626																				MKNK2
1627																				MKRN1
1628																				MKRN2
1629																				MKS1
1630																				MLH3
1631																				MLLT10
1632																				MLLT11
1633																				MLLT3
1634																				MLPH
1635																				MLYCD
1636																				MMAA
1637																				MMD
1638																				MMEL1
1639																				MMP14
1640																				MMP15
1641																				MMP2
1642																				MMP8
1643																				MOB1B
1644																				MOB3A
1645																				MOB3B
1646																				MOB4
1647																				MOCS3
1648																				MOGS
1649																				MORF4L2
1650																				MORN4
1651																				MOSMO
1652																				MOSPD2
1653																				MPHOSPH10
1654																				MPI
1655																				MPO
1656																				MPP1
1657																				MPP6
1658																				MPPE1
1659																				MPV17L2
1660																				MRE11
1661																				MREG
1662																				MRI1
1663																				MRM1
1664																				MRO
1665																				MRPL19
1666																				MRPL20-AS1
1667																				MRPL38
1668																				MRPL4
1669																				MRPL42
1670																				MRPL46
1671																				MRPL53
1672																				MRPS10
1673																				MRPS12
1674																				MRPS35
1675																				MS4A14
1676																				MS4A4A
1677																				MS4A7
1678																				MSANTD2
1679																				MSANTD3
1680																				MSC
1681																				MSC-AS1
1682																				MSS51
1683																				MST1
1684																				MSTO1
1685																				MTA2
1686																				MTA3
1687																				MTCH1
1688																				MTDH
1689																				MTERF1
1690																				MTERF3
1691																				MTERF4
1692																				MTF1
1693																				MTHFD2
1694																				MTHFD2L
1695																				MTMR14
1696																				MTMR2
1697																				MTMR9LP
1698																				MTRF1
1699																				MTRF1L
1700																				MTRR
1701																				MTSS1
1702																				MUM1
1703																				MUTYH
1704																				MVK
1705																				MXD4
1706																				MXI1
1707																				MYBPC3
1708																				MYCL
1709																				MYH3
1710																				MYL6B
1711																				MYO19
1712																				MYO7A
1713																				MYOM1
1714																				MYOM2
1715																				MYORG
1716																				MYPOP
1717																				MZF1-AS1
1718																				N6AMT1
1719																				NAA15
1720																				NAA40
1721																				NAA60
1722																				NAB2
1723																				NADK2
1724																				NAE1
1725																				NAF1
1726																				NAGPA
1727																				NANOS1
1728																				NAT1
1729																				NAT14
1730																				NAT9
1731																				NBEAL2
1732																				NBPF1
1733																				NBPF8
1734																				NBR2
1735																				NCBP2
1736																				NCDN
1737																				NCK2
1738																				NCOA4
1739																				NCOA5
1740																				ND1
1741																				ND2
1742																				ND4L
1743																				NDFIP1
1744																				NDRG1
1745																				NDRG3
1746																				NDUFAF4
1747																				NDUFAF5
1748																				NDUFAF7
1749																				NDUFV3
1750																				NECAP1
1751																				NEIL1
1752																				NEIL2
1753																				NEK1
1754																				NEK11
1755																				NEK3
1756																				NEK9
1757																				NELFB
1758																				NEPRO
1759																				NETO2
1760																				NEU1
1761																				NF2
1762																				NFATC2
1763																				NFATC2IP
1764																				NFIA
1765																				NFKBIB
1766																				NFX1
1767																				NFXL1
1768																				NFYA
1769																				NHLRC2
1770																				NHLRC3
1771																				NHS
1772																				NHSL2
1773																				NIF3L1
1774																				NIPAL2
1775																				NIPAL3
1776																				NIPBL-DT
1777																				NIPSNAP1
1778																				NIPSNAP3B
1779																				NISCH
1780																				NKAPP1
1781																				NKIRAS2
1782																				NKRF
1783																				NLE1
1784																				NLRC5
1785																				NLRP2
1786																				NMB
1787																				NME6
1788																				NME7
1789																				NMNAT1
1790																				NMRK1
1791																				NNT
1792																				NOA1
1793																				NOB1
1794																				NOC2L
1795																				NOC3L
1796																				NOCT
1797																				NOD1
1798																				NOL10
1799																				NOL11
1800																				NOL12
1801																				NOL6
1802																				NOP14
1803																				NOP14-AS1
1804																				NOP16
1805																				NOXA1
1806																				NPDC1
1807																				NPEPL1
1808																				NPHP1
1809																				NPHP3
1810																				NPIPB4
1811																				NPL
1812																				NPLOC4
1813																				NPTXR
1814																				NQO1
1815																				NR1D1
1816																				NR1H2
1817																				NR1H3
1818																				NR3C2
1819																				NR4A2
1820																				NRDE2
1821																				NREP
1822																				NRF1
1823																				NRROS
1824																				NSMAF
1825																				NSMCE1-DT
1826																				NSMCE2
1827																				NSUN2
1828																				NSUN4
1829																				NSUN5P1
1830																				NSUN5P2
1831																				NT5M
1832																				NUBPL
1833																				NUCKS1
1834																				NUDT13
1835																				NUDT16
1836																				NUDT16P1
1837																				NUDT17
1838																				NUDT19
1839																				NUDT21
1840																				NUDT8
1841																				NUDT9
1842																				NUFIP1
1843																				NUP107
1844																				NUP43
1845																				NUP85
1846																				NUP93
1847																				NVL
1848																				NXF1
1849																				NXT1
1850																				NYNRIN
1851																				OARD1
1852																				OAZ3
1853																				OBSL1
1854																				OCEL1
1855																				OFD1
1856																				OGFOD1
1857																				OGFRL1
1858																				OLFM2
1859																				OLFML2B
1860																				OMA1
1861																				OPHN1
1862																				OPN3
1863																				OPRL1
1864																				ORAI3
1865																				ORMDL3
1866																				OSBPL1A
1867																				OSBPL5
1868																				OSBPL7
1869																				OSCP1
1870																				OSGIN1
1871																				OTUD6B
1872																				OVCH1-AS1
1873																				P2RX1
1874																				P2RY1
1875																				P2RY11
1876																				P3H1
1877																				P3H4
1878																				P4HTM
1879																				PABPC1L
1880																				PADI2
1881																				PAF1
1882																				PAFAH1B3
1883																				PAFAH2
1884																				PAG1
1885																				PAICS
1886																				PAK1IP1
1887																				PAK4
1888																				PALB2
1889																				PALD1
1890																				PAM
1891																				PAM16
1892																				PANK1
1893																				PAOX
1894																				PAQR7
1895																				PARD6A
1896																				PARN
1897																				PARP11
1898																				PARP16
1899																				PARP3
1900																				PAXBP1-AS1
1901																				PAXIP1-AS2
1902																				PBX3
1903																				PBXIP1
1904																				PCCA
1905																				PCCB
1906																				PCED1B
1907																				PCGF3
1908																				PCGF5
1909																				PCGF6
1910																				PCIF1
1911																				PCMTD2
1912																				PCNX1
1913																				PCNX2
1914																				PCOLCE2
1915																				PCSK4
1916																				PCSK6
1917																				PCYOX1L
1918																				PDCD11
1919																				PDCD6IPP2
1920																				PDE12
1921																				PDE3A
1922																				PDF
1923																				PDGFRA
1924																				PDHX
1925																				PDIA3
1926																				PDIA4
1927																				PDIA5
1928																				PDIA6
1929																				PDK2
1930																				PDK3
1931																				PDP1
1932																				PDSS1
1933																				PDXDC2P-NPIPB14P
1934																				PEA15
1935																				PEAK3
1936																				PECAM1
1937																				PELI2
1938																				PELO
1939																				PER2
1940																				PER3
1941																				PES1
1942																				PEX11G
1943																				PEX2
1944																				PEX26
1945																				PEX5
1946																				PFKM
1947																				PGAM5
1948																				PGAP3
1949																				PGBD5
1950																				PGGT1B
1951																				PHACTR4
1952																				PHAX
1953																				PHF1
1954																				PHF20
1955																				PHF23
1956																				PHF5A
1957																				PHF7
1958																				PHGDH
1959																				PHLDA2
1960																				PHLDB1
1961																				PHLDB3
1962																				PHLPP1
1963																				PHLPP2
1964																				PHTF1
1965																				PHYHD1
1966																				PI4K2B
1967																				PI4KB
1968																				PIAS3
1969																				PIDD1
1970																				PIGB
1971																				PIGG
1972																				PIGK
1973																				PIGN
1974																				PIGO
1975																				PIGQ
1976																				PIGS
1977																				PIGW
1978																				PIGX
1979																				PIGZ
1980																				PIH1D1
1981																				PIH1D2
1982																				PIK3C2B
1983																				PIK3IP1
1984																				PIK3R6
1985																				PIM2
1986																				PINK1-AS
1987																				PINX1
1988																				PIP4K2B
1989																				PIP4P1
1990																				PIP4P2
1991																				PIP5K1A
1992																				PIP5K1B
1993																				PIPOX
1994																				PISD
1995																				PITPNA-AS1
1996																				PIWIL4
1997																				PJA1
[truncated: 1,299 more rows]
