# Supplementary material for: Blood Milieu in Acute Myocardial Infarction Reprograms Human Macrophages for Trauma Repair
Source: Adv Sci (Weinh). 2022 Dec 16;10(5):2203053. doi: 10.1002/advs.202203053 (PMC9929255; doi:10.1002/advs.202203053)
Supplement: Supplementary file 6 — Supporting Information [file ADVS-10-2203053-s001.xlsx]

## Sheet: Table S5
Table S5. GO analysis WGCNA modules full discovery cohort
GO terms	Module	ONTOLOGY	ID	Description	P-value	Adjusted p-value	SYMBOL	Count
GO:0006521	M2	BP	GO:0006521	regulation of cellular amino acid metabolic process	7.75587e-39	2.21275e-35	OAZ1/PSMA1/PSMA2/PSMA3/PSMA4/PSMA5/PSMA7/PSMB1/PSMB2/PSMB3/PSMB4/PSMB5/PSMB6/PSMB7/PSMC1/PSMC2/PSMC3/PSMC4/PSMC5/PSMC6/PSMD1/PSMD11/PSMD13/PSMD14/PSMD2/PSMD3/PSMD4/PSMD6/PSMD7/PSMD8/PSMD9	31
GO:0031146	M2	BP	GO:0031146	SCF-dependent proteasomal ubiquitin-dependent protein catabolic process	1.17378e-36	1.6744e-33	PSMA1/PSMA2/PSMA3/PSMA4/PSMA5/PSMA7/PSMB1/PSMB2/PSMB3/PSMB4/PSMB5/PSMB6/PSMB7/PSMC1/PSMC2/PSMC3/PSMC4/PSMC5/PSMC6/PSMD1/PSMD11/PSMD13/PSMD14/PSMD2/PSMD3/PSMD4/PSMD6/PSMD7/PSMD8/PSMD9/SKP1	31
GO:0031145	M2	BP	GO:0031145	anaphase-promoting complex-dependent catabolic process	1.41219e-35	1.34299e-32	ANAPC10/ANAPC11/PSMA1/PSMA2/PSMA3/PSMA4/PSMA5/PSMA7/PSMB1/PSMB2/PSMB3/PSMB4/PSMB5/PSMB6/PSMB7/PSMC1/PSMC2/PSMC3/PSMC4/PSMC5/PSMC6/PSMD1/PSMD11/PSMD13/PSMD14/PSMD2/PSMD3/PSMD4/PSMD6/PSMD7/PSMD8/PSMD9	32
GO:0010972	M2	BP	GO:0010972	negative regulation of G2/M transition of mitotic cell cycle	9.18801e-35	6.55335e-32	PSMA1/PSMA2/PSMA3/PSMA4/PSMA5/PSMA7/PSMB1/PSMB2/PSMB3/PSMB4/PSMB5/PSMB6/PSMB7/PSMC1/PSMC2/PSMC3/PSMC4/PSMC5/PSMC6/PSMD1/PSMD11/PSMD13/PSMD14/PSMD2/PSMD3/PSMD4/PSMD6/PSMD7/PSMD8/PSMD9/SKP1/TAOK2	32
GO:1902036	M2	BP	GO:1902036	regulation of hematopoietic stem cell differentiation	2.90787e-34	1.65923e-31	PSMA1/PSMA2/PSMA3/PSMA4/PSMA5/PSMA7/PSMB1/PSMB2/PSMB3/PSMB4/PSMB5/PSMB6/PSMB7/PSMC1/PSMC2/PSMC3/PSMC4/PSMC5/PSMC6/PSMD1/PSMD11/PSMD13/PSMD14/PSMD2/PSMD3/PSMD4/PSMD6/PSMD7/PSMD8/PSMD9	30
GO:0033238	M2	BP	GO:0033238	regulation of cellular amine metabolic process	3.56897e-34	1.69705e-31	OAZ1/PSMA1/PSMA2/PSMA3/PSMA4/PSMA5/PSMA7/PSMB1/PSMB2/PSMB3/PSMB4/PSMB5/PSMB6/PSMB7/PSMC1/PSMC2/PSMC3/PSMC4/PSMC5/PSMC6/PSMD1/PSMD11/PSMD13/PSMD14/PSMD2/PSMD3/PSMD4/PSMD6/PSMD7/PSMD8/PSMD9	31
GO:0002479	M2	BP	GO:0002479	antigen processing and presentation of exogenous peptide antigen via MHC class I, TAP-dependent	1.3217e-33	5.38686e-31	PSMA1/PSMA2/PSMA3/PSMA4/PSMA5/PSMA7/PSMB1/PSMB2/PSMB3/PSMB4/PSMB5/PSMB6/PSMB7/PSMC1/PSMC2/PSMC3/PSMC4/PSMC5/PSMC6/PSMD1/PSMD11/PSMD13/PSMD14/PSMD2/PSMD3/PSMD4/PSMD6/PSMD7/PSMD8/PSMD9	30
GO:1901532	M2	BP	GO:1901532	regulation of hematopoietic progenitor cell differentiation	3.42979e-33	1.0999e-30	PDCD2/PSMA1/PSMA2/PSMA3/PSMA4/PSMA5/PSMA7/PSMB1/PSMB2/PSMB3/PSMB4/PSMB5/PSMB6/PSMB7/PSMC1/PSMC2/PSMC3/PSMC4/PSMC5/PSMC6/PSMD1/PSMD11/PSMD13/PSMD14/PSMD2/PSMD3/PSMD4/PSMD6/PSMD7/PSMD8/PSMD9	31
GO:0061418	M2	BP	GO:0061418	regulation of transcription from RNA polymerase II promoter in response to hypoxia	3.46973e-33	1.0999e-30	PSMA1/PSMA2/PSMA3/PSMA4/PSMA5/PSMA7/PSMB1/PSMB2/PSMB3/PSMB4/PSMB5/PSMB6/PSMB7/PSMC1/PSMC2/PSMC3/PSMC4/PSMC5/PSMC6/PSMD1/PSMD11/PSMD13/PSMD14/PSMD2/PSMD3/PSMD4/PSMD6/PSMD7/PSMD8/PSMD9	30
GO:0042590	M2	BP	GO:0042590	antigen processing and presentation of exogenous peptide antigen via MHC class I	5.55273e-33	1.58419e-30	PSMA1/PSMA2/PSMA3/PSMA4/PSMA5/PSMA7/PSMB1/PSMB2/PSMB3/PSMB4/PSMB5/PSMB6/PSMB7/PSMC1/PSMC2/PSMC3/PSMC4/PSMC5/PSMC6/PSMD1/PSMD11/PSMD13/PSMD14/PSMD2/PSMD3/PSMD4/PSMD6/PSMD7/PSMD8/PSMD9	30
GO:1902750	M2	BP	GO:1902750	negative regulation of cell cycle G2/M phase transition	1.35457e-32	3.51326e-30	PSMA1/PSMA2/PSMA3/PSMA4/PSMA5/PSMA7/PSMB1/PSMB2/PSMB3/PSMB4/PSMB5/PSMB6/PSMB7/PSMC1/PSMC2/PSMC3/PSMC4/PSMC5/PSMC6/PSMD1/PSMD11/PSMD13/PSMD14/PSMD2/PSMD3/PSMD4/PSMD6/PSMD7/PSMD8/PSMD9/SKP1/TAOK2	32
GO:0060218	M2	BP	GO:0060218	hematopoietic stem cell differentiation	5.20436e-32	1.23734e-29	PSMA1/PSMA2/PSMA3/PSMA4/PSMA5/PSMA7/PSMB1/PSMB2/PSMB3/PSMB4/PSMB5/PSMB6/PSMB7/PSMC1/PSMC2/PSMC3/PSMC4/PSMC5/PSMC6/PSMD1/PSMD11/PSMD13/PSMD14/PSMD2/PSMD3/PSMD4/PSMD6/PSMD7/PSMD8/PSMD9	30
GO:0070498	M2	BP	GO:0070498	interleukin-1-mediated signaling pathway	6.01932e-32	1.32101e-29	PSMA1/PSMA2/PSMA3/PSMA4/PSMA5/PSMA7/PSMB1/PSMB2/PSMB3/PSMB4/PSMB5/PSMB6/PSMB7/PSMC1/PSMC2/PSMC3/PSMC4/PSMC5/PSMC6/PSMD1/PSMD11/PSMD13/PSMD14/PSMD2/PSMD3/PSMD4/PSMD6/PSMD7/PSMD8/PSMD9/SKP1/TAB2	32
GO:0002223	M2	BP	GO:0002223	stimulatory C-type lectin receptor signaling pathway	1.36167e-31	2.77488e-29	PDPK1/PSMA1/PSMA2/PSMA3/PSMA4/PSMA5/PSMA7/PSMB1/PSMB2/PSMB3/PSMB4/PSMB5/PSMB6/PSMB7/PSMC1/PSMC2/PSMC3/PSMC4/PSMC5/PSMC6/PSMD1/PSMD11/PSMD13/PSMD14/PSMD2/PSMD3/PSMD4/PSMD6/PSMD7/PSMD8/PSMD9/SKP1/TAB2	33
GO:0002220	M2	BP	GO:0002220	innate immune response activating cell surface receptor signaling pathway	3.5888e-31	6.8259e-29	PDPK1/PSMA1/PSMA2/PSMA3/PSMA4/PSMA5/PSMA7/PSMB1/PSMB2/PSMB3/PSMB4/PSMB5/PSMB6/PSMB7/PSMC1/PSMC2/PSMC3/PSMC4/PSMC5/PSMC6/PSMD1/PSMD11/PSMD13/PSMD14/PSMD2/PSMD3/PSMD4/PSMD6/PSMD7/PSMD8/PSMD9/SKP1/TAB2	33
GO:0060071	M2	BP	GO:0060071	Wnt signaling pathway, planar cell polarity pathway	4.93054e-31	8.79178e-29	CLTC/PFN1/PSMA1/PSMA2/PSMA3/PSMA4/PSMA5/PSMA7/PSMB1/PSMB2/PSMB3/PSMB4/PSMB5/PSMB6/PSMB7/PSMC1/PSMC2/PSMC3/PSMC4/PSMC5/PSMC6/PSMD1/PSMD11/PSMD13/PSMD14/PSMD2/PSMD3/PSMD4/PSMD6/PSMD7/PSMD8/PSMD9	32
GO:0090175	M2	BP	GO:0090175	regulation of establishment of planar polarity	9.62069e-31	1.61458e-28	CLTC/PFN1/PSMA1/PSMA2/PSMA3/PSMA4/PSMA5/PSMA7/PSMB1/PSMB2/PSMB3/PSMB4/PSMB5/PSMB6/PSMB7/PSMC1/PSMC2/PSMC3/PSMC4/PSMC5/PSMC6/PSMD1/PSMD11/PSMD13/PSMD14/PSMD2/PSMD3/PSMD4/PSMD6/PSMD7/PSMD8/PSMD9	32
GO:0010389	M2	BP	GO:0010389	regulation of G2/M transition of mitotic cell cycle	5.54331e-30	8.78614e-28	CEP192/CEP250/CNTRL/PCNT/PSMA1/PSMA2/PSMA3/PSMA4/PSMA5/PSMA7/PSMB1/PSMB2/PSMB3/PSMB4/PSMB5/PSMB6/PSMB7/PSMC1/PSMC2/PSMC3/PSMC4/PSMC5/PSMC6/PSMD1/PSMD11/PSMD13/PSMD14/PSMD2/PSMD3/PSMD4/PSMD6/PSMD7/PSMD8/PSMD9/SFI1/SKP1/SSNA1/TAOK2	38
GO:0002474	M2	BP	GO:0002474	antigen processing and presentation of peptide antigen via MHC class I	5.87771e-30	8.82585e-28	PSMA1/PSMA2/PSMA3/PSMA4/PSMA5/PSMA7/PSMB1/PSMB2/PSMB3/PSMB4/PSMB5/PSMB6/PSMB7/PSMC1/PSMC2/PSMC3/PSMC4/PSMC5/PSMC6/PSMD1/PSMD11/PSMD13/PSMD14/PSMD2/PSMD3/PSMD4/PSMD6/PSMD7/PSMD8/PSMD9	30
GO:1902749	M2	BP	GO:1902749	regulation of cell cycle G2/M phase transition	1.14625e-29	1.63512e-27	CEP192/CEP250/CNTRL/PAXIP1/PCNT/PSMA1/PSMA2/PSMA3/PSMA4/PSMA5/PSMA7/PSMB1/PSMB2/PSMB3/PSMB4/PSMB5/PSMB6/PSMB7/PSMC1/PSMC2/PSMC3/PSMC4/PSMC5/PSMC6/PSMD1/PSMD11/PSMD13/PSMD14/PSMD2/PSMD3/PSMD4/PSMD6/PSMD7/PSMD8/PSMD9/SFI1/SKP1/SSNA1/TAOK2	39
GO:0044106	M2	BP	GO:0044106	cellular amine metabolic process	3.95052e-29	5.36706e-27	OAZ1/PSMA1/PSMA2/PSMA3/PSMA4/PSMA5/PSMA7/PSMB1/PSMB2/PSMB3/PSMB4/PSMB5/PSMB6/PSMB7/PSMC1/PSMC2/PSMC3/PSMC4/PSMC5/PSMC6/PSMD1/PSMD11/PSMD13/PSMD14/PSMD2/PSMD3/PSMD4/PSMD6/PSMD7/PSMD8/PSMD9/SAT2	32
GO:0001736	M2	BP	GO:0001736	establishment of planar polarity	7.0209e-29	8.70897e-27	CLTC/PFN1/PSMA1/PSMA2/PSMA3/PSMA4/PSMA5/PSMA7/PSMB1/PSMB2/PSMB3/PSMB4/PSMB5/PSMB6/PSMB7/PSMC1/PSMC2/PSMC3/PSMC4/PSMC5/PSMC6/PSMD1/PSMD11/PSMD13/PSMD14/PSMD2/PSMD3/PSMD4/PSMD6/PSMD7/PSMD8/PSMD9	32
GO:0007164	M2	BP	GO:0007164	establishment of tissue polarity	7.0209e-29	8.70897e-27	CLTC/PFN1/PSMA1/PSMA2/PSMA3/PSMA4/PSMA5/PSMA7/PSMB1/PSMB2/PSMB3/PSMB4/PSMB5/PSMB6/PSMB7/PSMC1/PSMC2/PSMC3/PSMC4/PSMC5/PSMC6/PSMD1/PSMD11/PSMD13/PSMD14/PSMD2/PSMD3/PSMD4/PSMD6/PSMD7/PSMD8/PSMD9	32
GO:0009308	M2	BP	GO:0009308	amine metabolic process	2.81583e-28	3.34732e-26	OAZ1/PSMA1/PSMA2/PSMA3/PSMA4/PSMA5/PSMA7/PSMB1/PSMB2/PSMB3/PSMB4/PSMB5/PSMB6/PSMB7/PSMC1/PSMC2/PSMC3/PSMC4/PSMC5/PSMC6/PSMD1/PSMD11/PSMD13/PSMD14/PSMD2/PSMD3/PSMD4/PSMD6/PSMD7/PSMD8/PSMD9/SAT2	32
GO:0043618	M2	BP	GO:0043618	regulation of transcription from RNA polymerase II promoter in response to stress	6.11283e-28	6.97596e-26	PSMA1/PSMA2/PSMA3/PSMA4/PSMA5/PSMA7/PSMB1/PSMB2/PSMB3/PSMB4/PSMB5/PSMB6/PSMB7/PSMC1/PSMC2/PSMC3/PSMC4/PSMC5/PSMC6/PSMD1/PSMD11/PSMD13/PSMD14/PSMD2/PSMD3/PSMD4/PSMD6/PSMD7/PSMD8/PSMD9	30
GO:0035567	M2	BP	GO:0035567	non-canonical Wnt signaling pathway	1.09423e-27	1.2007e-25	CLTC/MOV10/PFN1/PSMA1/PSMA2/PSMA3/PSMA4/PSMA5/PSMA7/PSMB1/PSMB2/PSMB3/PSMB4/PSMB5/PSMB6/PSMB7/PSMC1/PSMC2/PSMC3/PSMC4/PSMC5/PSMC6/PSMD1/PSMD11/PSMD13/PSMD14/PSMD2/PSMD3/PSMD4/PSMD6/PSMD7/PSMD8/PSMD9	33
GO:0043620	M2	BP	GO:0043620	regulation of DNA-templated transcription in response to stress	3.58743e-27	3.79072e-25	PSMA1/PSMA2/PSMA3/PSMA4/PSMA5/PSMA7/PSMB1/PSMB2/PSMB3/PSMB4/PSMB5/PSMB6/PSMB7/PSMC1/PSMC2/PSMC3/PSMC4/PSMC5/PSMC6/PSMD1/PSMD11/PSMD13/PSMD14/PSMD2/PSMD3/PSMD4/PSMD6/PSMD7/PSMD8/PSMD9	30
GO:2000736	M2	BP	GO:2000736	regulation of stem cell differentiation	4.76531e-27	4.72242e-25	PSMA1/PSMA2/PSMA3/PSMA4/PSMA5/PSMA7/PSMB1/PSMB2/PSMB3/PSMB4/PSMB5/PSMB6/PSMB7/PSMC1/PSMC2/PSMC3/PSMC4/PSMC5/PSMC6/PSMD1/PSMD11/PSMD13/PSMD14/PSMD2/PSMD3/PSMD4/PSMD6/PSMD7/PSMD8/PSMD9	30
GO:0001738	M2	BP	GO:0001738	morphogenesis of a polarized epithelium	4.80022e-27	4.72242e-25	CLTC/PFN1/PSMA1/PSMA2/PSMA3/PSMA4/PSMA5/PSMA7/PSMB1/PSMB2/PSMB3/PSMB4/PSMB5/PSMB6/PSMB7/PSMC1/PSMC2/PSMC3/PSMC4/PSMC5/PSMC6/PSMD1/PSMD11/PSMD13/PSMD14/PSMD2/PSMD3/PSMD4/PSMD6/PSMD7/PSMD8/PSMD9	32
GO:0000086	M2	BP	GO:0000086	G2/M transition of mitotic cell cycle	7.51596e-27	7.14768e-25	CEP192/CEP250/CNTRL/PCNT/PPP1R12B/PSMA1/PSMA2/PSMA3/PSMA4/PSMA5/PSMA7/PSMB1/PSMB2/PSMB3/PSMB4/PSMB5/PSMB6/PSMB7/PSMC1/PSMC2/PSMC3/PSMC4/PSMC5/PSMC6/PSMD1/PSMD11/PSMD13/PSMD14/PSMD2/PSMD3/PSMD4/PSMD6/PSMD7/PSMD8/PSMD9/SFI1/SKP1/SSNA1/TAOK2	39
GO:0044839	M2	BP	GO:0044839	cell cycle G2/M phase transition	1.23718e-26	1.13861e-24	CEP192/CEP250/CNTRL/PAXIP1/PCNT/PPP1R12B/PSMA1/PSMA2/PSMA3/PSMA4/PSMA5/PSMA7/PSMB1/PSMB2/PSMB3/PSMB4/PSMB5/PSMB6/PSMB7/PSMC1/PSMC2/PSMC3/PSMC4/PSMC5/PSMC6/PSMD1/PSMD11/PSMD13/PSMD14/PSMD2/PSMD3/PSMD4/PSMD6/PSMD7/PSMD8/PSMD9/SFI1/SKP1/SSNA1/TAOK2	40
GO:0043488	M2	BP	GO:0043488	regulation of mRNA stability	2.16818e-26	1.93307e-24	MOV10/PSMA1/PSMA2/PSMA3/PSMA4/PSMA5/PSMA7/PSMB1/PSMB2/PSMB3/PSMB4/PSMB5/PSMB6/PSMB7/PSMC1/PSMC2/PSMC3/PSMC4/PSMC5/PSMC6/PSMD1/PSMD11/PSMD13/PSMD14/PSMD2/PSMD3/PSMD4/PSMD6/PSMD7/PSMD8/PSMD9/THRAP3/YWHAB	33
GO:0090263	M2	BP	GO:0090263	positive regulation of canonical Wnt signaling pathway	3.42047e-26	2.95715e-24	PSMA1/PSMA2/PSMA3/PSMA4/PSMA5/PSMA7/PSMB1/PSMB2/PSMB3/PSMB4/PSMB5/PSMB6/PSMB7/PSMC1/PSMC2/PSMC3/PSMC4/PSMC5/PSMC6/PSMD1/PSMD11/PSMD13/PSMD14/PSMD2/PSMD3/PSMD4/PSMD6/PSMD7/PSMD8/PSMD9/VCP	31
GO:0043487	M2	BP	GO:0043487	regulation of RNA stability	6.32636e-26	5.30856e-24	MOV10/PSMA1/PSMA2/PSMA3/PSMA4/PSMA5/PSMA7/PSMB1/PSMB2/PSMB3/PSMB4/PSMB5/PSMB6/PSMB7/PSMC1/PSMC2/PSMC3/PSMC4/PSMC5/PSMC6/PSMD1/PSMD11/PSMD13/PSMD14/PSMD2/PSMD3/PSMD4/PSMD6/PSMD7/PSMD8/PSMD9/THRAP3/YWHAB	33
GO:0038061	M2	BP	GO:0038061	NIK/NF-kappaB signaling	1.03228e-25	8.41453e-24	MAP3K14/PPP4C/PRDX1/PSMA1/PSMA2/PSMA3/PSMA4/PSMA5/PSMA7/PSMB1/PSMB2/PSMB3/PSMB4/PSMB5/PSMB6/PSMB7/PSMC1/PSMC2/PSMC3/PSMC4/PSMC5/PSMC6/PSMD1/PSMD11/PSMD13/PSMD14/PSMD2/PSMD3/PSMD4/PSMD6/PSMD7/PSMD8/PSMD9/SKP1	34
GO:0050852	M2	BP	GO:0050852	T cell receptor signaling pathway	1.25347e-25	9.93376e-24	EIF2B4/PDPK1/PSMA1/PSMA2/PSMA3/PSMA4/PSMA5/PSMA7/PSMB1/PSMB2/PSMB3/PSMB4/PSMB5/PSMB6/PSMB7/PSMC1/PSMC2/PSMC3/PSMC4/PSMC5/PSMC6/PSMD1/PSMD11/PSMD13/PSMD14/PSMD2/PSMD3/PSMD4/PSMD6/PSMD7/PSMD8/PSMD9/SKP1/TAB2	34
GO:0038095	M2	BP	GO:0038095	Fc-epsilon receptor signaling pathway	2.17338e-25	1.67585e-23	PDPK1/PSMA1/PSMA2/PSMA3/PSMA4/PSMA5/PSMA7/PSMB1/PSMB2/PSMB3/PSMB4/PSMB5/PSMB6/PSMB7/PSMC1/PSMC2/PSMC3/PSMC4/PSMC5/PSMC6/PSMD1/PSMD11/PSMD13/PSMD14/PSMD2/PSMD3/PSMD4/PSMD6/PSMD7/PSMD8/PSMD9/SKP1/TAB2	33
GO:0071347	M2	BP	GO:0071347	cellular response to interleukin-1	2.34316e-25	1.75922e-23	PSMA1/PSMA2/PSMA3/PSMA4/PSMA5/PSMA7/PSMB1/PSMB2/PSMB3/PSMB4/PSMB5/PSMB6/PSMB7/PSMC1/PSMC2/PSMC3/PSMC4/PSMC5/PSMC6/PSMD1/PSMD11/PSMD13/PSMD14/PSMD2/PSMD3/PSMD4/PSMD6/PSMD7/PSMD8/PSMD9/SKP1/TAB2	32
GO:0002478	M2	BP	GO:0002478	antigen processing and presentation of exogenous peptide antigen	5.84331e-25	4.2746e-23	ARF1/CLTC/DYNC1I1/PSMA1/PSMA2/PSMA3/PSMA4/PSMA5/PSMA7/PSMB1/PSMB2/PSMB3/PSMB4/PSMB5/PSMB6/PSMB7/PSMC1/PSMC2/PSMC3/PSMC4/PSMC5/PSMC6/PSMD1/PSMD11/PSMD13/PSMD14/PSMD2/PSMD3/PSMD4/PSMD6/PSMD7/PSMD8/PSMD9	33
GO:0019884	M2	BP	GO:0019884	antigen processing and presentation of exogenous antigen	8.59705e-25	6.13185e-23	ARF1/CLTC/DYNC1I1/PSMA1/PSMA2/PSMA3/PSMA4/PSMA5/PSMA7/PSMB1/PSMB2/PSMB3/PSMB4/PSMB5/PSMB6/PSMB7/PSMC1/PSMC2/PSMC3/PSMC4/PSMC5/PSMC6/PSMD1/PSMD11/PSMD13/PSMD14/PSMD2/PSMD3/PSMD4/PSMD6/PSMD7/PSMD8/PSMD9	33
GO:0061013	M2	BP	GO:0061013	regulation of mRNA catabolic process	1.25828e-24	8.75576e-23	MOV10/PSMA1/PSMA2/PSMA3/PSMA4/PSMA5/PSMA7/PSMB1/PSMB2/PSMB3/PSMB4/PSMB5/PSMB6/PSMB7/PSMC1/PSMC2/PSMC3/PSMC4/PSMC5/PSMC6/PSMD1/PSMD11/PSMD13/PSMD14/PSMD2/PSMD3/PSMD4/PSMD6/PSMD7/PSMD8/PSMD9/THRAP3/YWHAB	33
GO:0033209	M2	BP	GO:0033209	tumor necrosis factor-mediated signaling pathway	2.23178e-24	1.51601e-22	MAP3K14/OTULIN/PSMA1/PSMA2/PSMA3/PSMA4/PSMA5/PSMA7/PSMB1/PSMB2/PSMB3/PSMB4/PSMB5/PSMB6/PSMB7/PSMC1/PSMC2/PSMC3/PSMC4/PSMC5/PSMC6/PSMD1/PSMD11/PSMD13/PSMD14/PSMD2/PSMD3/PSMD4/PSMD6/PSMD7/PSMD8/PSMD9	32
GO:0016579	M2	BP	GO:0016579	protein deubiquitination	2.56587e-24	1.70243e-22	ADRM1/COPS5/ENY2/HCFC1/OTULIN/PSMA1/PSMA2/PSMA3/PSMA4/PSMA5/PSMA7/PSMB1/PSMB2/PSMB3/PSMB4/PSMB5/PSMB6/PSMB7/PSMC1/PSMC2/PSMC3/PSMC4/PSMC5/PSMC6/PSMD1/PSMD11/PSMD13/PSMD14/PSMD2/PSMD3/PSMD4/PSMD6/PSMD7/PSMD8/PSMD9/RAD23A/UFD1/VCP	38
GO:0002244	M2	BP	GO:0002244	hematopoietic progenitor cell differentiation	5.66545e-24	3.67353e-22	PDCD2/PSMA1/PSMA2/PSMA3/PSMA4/PSMA5/PSMA7/PSMB1/PSMB2/PSMB3/PSMB4/PSMB5/PSMB6/PSMB7/PSMC1/PSMC2/PSMC3/PSMC4/PSMC5/PSMC6/PSMD1/PSMD11/PSMD13/PSMD14/PSMD2/PSMD3/PSMD4/PSMD6/PSMD7/PSMD8/PSMD9	31
GO:0048002	M2	BP	GO:0048002	antigen processing and presentation of peptide antigen	7.84932e-24	4.97647e-22	ARF1/CLTC/DYNC1I1/PSMA1/PSMA2/PSMA3/PSMA4/PSMA5/PSMA7/PSMB1/PSMB2/PSMB3/PSMB4/PSMB5/PSMB6/PSMB7/PSMC1/PSMC2/PSMC3/PSMC4/PSMC5/PSMC6/PSMD1/PSMD11/PSMD13/PSMD14/PSMD2/PSMD3/PSMD4/PSMD6/PSMD7/PSMD8/PSMD9	33
GO:0010498	M2	BP	GO:0010498	proteasomal protein catabolic process	1.02145e-23	6.3352e-22	ANAPC10/ANAPC11/COMMD1/COP1/GABARAPL2/KLHL15/PSMA1/PSMA2/PSMA3/PSMA4/PSMA5/PSMA7/PSMB1/PSMB2/PSMB3/PSMB4/PSMB5/PSMB6/PSMB7/PSMC1/PSMC2/PSMC3/PSMC4/PSMC5/PSMC6/PSMD1/PSMD11/PSMD13/PSMD14/PSMD2/PSMD3/PSMD4/PSMD6/PSMD7/PSMD8/PSMD9/RAD23A/SDF2L1/SEC61B/SKP1/SUMO1/UBAC2/UFD1/VCP	44
GO:0070646	M2	BP	GO:0070646	protein modification by small protein removal	1.5525e-23	9.424e-22	ADRM1/COPS5/ENY2/HCFC1/OTULIN/PSMA1/PSMA2/PSMA3/PSMA4/PSMA5/PSMA7/PSMB1/PSMB2/PSMB3/PSMB4/PSMB5/PSMB6/PSMB7/PSMC1/PSMC2/PSMC3/PSMC4/PSMC5/PSMC6/PSMD1/PSMD11/PSMD13/PSMD14/PSMD2/PSMD3/PSMD4/PSMD6/PSMD7/PSMD8/PSMD9/RAD23A/UFD1/VCP	38
GO:0043161	M2	BP	GO:0043161	proteasome-mediated ubiquitin-dependent protein catabolic process	1.65688e-23	9.8481e-22	ANAPC10/ANAPC11/COMMD1/COP1/KLHL15/PSMA1/PSMA2/PSMA3/PSMA4/PSMA5/PSMA7/PSMB1/PSMB2/PSMB3/PSMB4/PSMB5/PSMB6/PSMB7/PSMC1/PSMC2/PSMC3/PSMC4/PSMC5/PSMC6/PSMD1/PSMD11/PSMD13/PSMD14/PSMD2/PSMD3/PSMD4/PSMD6/PSMD7/PSMD8/PSMD9/RAD23A/SEC61B/SKP1/SUMO1/UFD1/VCP	41
GO:0038093	M2	BP	GO:0038093	Fc receptor signaling pathway	2.06459e-23	1.2021e-21	APPL1/ARPC1A/BRK1/PDPK1/PSMA1/PSMA2/PSMA3/PSMA4/PSMA5/PSMA7/PSMB1/PSMB2/PSMB3/PSMB4/PSMB5/PSMB6/PSMB7/PSMC1/PSMC2/PSMC3/PSMC4/PSMC5/PSMC6/PSMD1/PSMD11/PSMD13/PSMD14/PSMD2/PSMD3/PSMD4/PSMD6/PSMD7/PSMD8/PSMD9/SKP1/TAB2	36
GO:1905330	M2	BP	GO:1905330	regulation of morphogenesis of an epithelium	3.07829e-23	1.75647e-21	CLTC/PFN1/PSMA1/PSMA2/PSMA3/PSMA4/PSMA5/PSMA7/PSMB1/PSMB2/PSMB3/PSMB4/PSMB5/PSMB6/PSMB7/PSMC1/PSMC2/PSMC3/PSMC4/PSMC5/PSMC6/PSMD1/PSMD11/PSMD13/PSMD14/PSMD2/PSMD3/PSMD4/PSMD6/PSMD7/PSMD8/PSMD9	32
GO:0070555	M2	BP	GO:0070555	response to interleukin-1	4.39026e-23	2.45597e-21	PSMA1/PSMA2/PSMA3/PSMA4/PSMA5/PSMA7/PSMB1/PSMB2/PSMB3/PSMB4/PSMB5/PSMB6/PSMB7/PSMC1/PSMC2/PSMC3/PSMC4/PSMC5/PSMC6/PSMD1/PSMD11/PSMD13/PSMD14/PSMD2/PSMD3/PSMD4/PSMD6/PSMD7/PSMD8/PSMD9/SKP1/TAB2	32
GO:0090090	M2	BP	GO:0090090	negative regulation of canonical Wnt signaling pathway	4.80266e-23	2.635e-21	PSMA1/PSMA2/PSMA3/PSMA4/PSMA5/PSMA7/PSMB1/PSMB2/PSMB3/PSMB4/PSMB5/PSMB6/PSMB7/PSMC1/PSMC2/PSMC3/PSMC4/PSMC5/PSMC6/PSMD1/PSMD11/PSMD13/PSMD14/PSMD2/PSMD3/PSMD4/PSMD6/PSMD7/PSMD8/PSMD9/SDHAF2	31
GO:0030177	M2	BP	GO:0030177	positive regulation of Wnt signaling pathway	5.78451e-23	3.11381e-21	PSMA1/PSMA2/PSMA3/PSMA4/PSMA5/PSMA7/PSMB1/PSMB2/PSMB3/PSMB4/PSMB5/PSMB6/PSMB7/PSMC1/PSMC2/PSMC3/PSMC4/PSMC5/PSMC6/PSMD1/PSMD11/PSMD13/PSMD14/PSMD2/PSMD3/PSMD4/PSMD6/PSMD7/PSMD8/PSMD9/VCP	31
GO:0050851	M2	BP	GO:0050851	antigen receptor-mediated signaling pathway	2.17031e-22	1.14665e-20	EIF2B4/PDPK1/PSMA1/PSMA2/PSMA3/PSMA4/PSMA5/PSMA7/PSMB1/PSMB2/PSMB3/PSMB4/PSMB5/PSMB6/PSMB7/PSMC1/PSMC2/PSMC3/PSMC4/PSMC5/PSMC6/PSMD1/PSMD11/PSMD13/PSMD14/PSMD2/PSMD3/PSMD4/PSMD6/PSMD7/PSMD8/PSMD9/SKP1/TAB2	34
GO:0010565	M2	BP	GO:0010565	regulation of cellular ketone metabolic process	2.44767e-22	1.26967e-20	OAZ1/PSMA1/PSMA2/PSMA3/PSMA4/PSMA5/PSMA7/PSMB1/PSMB2/PSMB3/PSMB4/PSMB5/PSMB6/PSMB7/PSMC1/PSMC2/PSMC3/PSMC4/PSMC5/PSMC6/PSMD1/PSMD11/PSMD13/PSMD14/PSMD2/PSMD3/PSMD4/PSMD6/PSMD7/PSMD8/PSMD9	31
GO:0019882	M2	BP	GO:0019882	antigen processing and presentation	1.3632e-21	6.94499e-20	ARF1/CLTC/DYNC1I1/PSMA1/PSMA2/PSMA3/PSMA4/PSMA5/PSMA7/PSMB1/PSMB2/PSMB3/PSMB4/PSMB5/PSMB6/PSMB7/PSMC1/PSMC2/PSMC3/PSMC4/PSMC5/PSMC6/PSMD1/PSMD11/PSMD13/PSMD14/PSMD2/PSMD3/PSMD4/PSMD6/PSMD7/PSMD8/PSMD9	33
GO:1903311	M2	BP	GO:1903311	regulation of mRNA metabolic process	2.0372e-21	1.01967e-19	MOV10/NELFE/PSMA1/PSMA2/PSMA3/PSMA4/PSMA5/PSMA7/PSMB1/PSMB2/PSMB3/PSMB4/PSMB5/PSMB6/PSMB7/PSMC1/PSMC2/PSMC3/PSMC4/PSMC5/PSMC6/PSMD1/PSMD11/PSMD13/PSMD14/PSMD2/PSMD3/PSMD4/PSMD6/PSMD7/PSMD8/PSMD9/RBM42/SAP18/THRAP3/YWHAB	36
GO:0030178	M2	BP	GO:0030178	negative regulation of Wnt signaling pathway	6.57728e-21	3.23534e-19	PSMA1/PSMA2/PSMA3/PSMA4/PSMA5/PSMA7/PSMB1/PSMB2/PSMB3/PSMB4/PSMB5/PSMB6/PSMB7/PSMC1/PSMC2/PSMC3/PSMC4/PSMC5/PSMC6/PSMD1/PSMD11/PSMD13/PSMD14/PSMD2/PSMD3/PSMD4/PSMD6/PSMD7/PSMD8/PSMD9/SDHAF2	31
GO:0000209	M2	BP	GO:0000209	protein polyubiquitination	9.87538e-21	4.77533e-19	ANAPC10/ANAPC11/CBL/HDAC6/PSMA1/PSMA2/PSMA3/PSMA4/PSMA5/PSMA7/PSMB1/PSMB2/PSMB3/PSMB4/PSMB5/PSMB6/PSMB7/PSMC1/PSMC2/PSMC3/PSMC4/PSMC5/PSMC6/PSMD1/PSMD11/PSMD13/PSMD14/PSMD2/PSMD3/PSMD4/PSMD6/PSMD7/PSMD8/PSMD9/SKP1/UBE2A	36
GO:0036294	M2	BP	GO:0036294	cellular response to decreased oxygen levels	1.50471e-20	7.15491e-19	CBL/MALAT1/PSMA1/PSMA2/PSMA3/PSMA4/PSMA5/PSMA7/PSMB1/PSMB2/PSMB3/PSMB4/PSMB5/PSMB6/PSMB7/PSMC1/PSMC2/PSMC3/PSMC4/PSMC5/PSMC6/PSMD1/PSMD11/PSMD13/PSMD14/PSMD2/PSMD3/PSMD4/PSMD6/PSMD7/PSMD8/PSMD9	32
GO:0002758	M2	BP	GO:0002758	innate immune response-activating signal transduction	3.14019e-20	1.46868e-18	APPL1/OTULIN/PDPK1/PSMA1/PSMA2/PSMA3/PSMA4/PSMA5/PSMA7/PSMB1/PSMB2/PSMB3/PSMB4/PSMB5/PSMB6/PSMB7/PSMC1/PSMC2/PSMC3/PSMC4/PSMC5/PSMC6/PSMD1/PSMD11/PSMD13/PSMD14/PSMD2/PSMD3/PSMD4/PSMD6/PSMD7/PSMD8/PSMD9/SKP1/TAB2/UFD1	36
GO:0071456	M2	BP	GO:0071456	cellular response to hypoxia	3.93699e-20	1.81165e-18	MALAT1/PSMA1/PSMA2/PSMA3/PSMA4/PSMA5/PSMA7/PSMB1/PSMB2/PSMB3/PSMB4/PSMB5/PSMB6/PSMB7/PSMC1/PSMC2/PSMC3/PSMC4/PSMC5/PSMC6/PSMD1/PSMD11/PSMD13/PSMD14/PSMD2/PSMD3/PSMD4/PSMD6/PSMD7/PSMD8/PSMD9	31
GO:1901990	M2	BP	GO:1901990	regulation of mitotic cell cycle phase transition	5.42998e-20	2.459e-18	ANAPC10/ANAPC11/CEP192/CEP250/CNTRL/LSM10/PCNT/PLRG1/PSMA1/PSMA2/PSMA3/PSMA4/PSMA5/PSMA7/PSMB1/PSMB2/PSMB3/PSMB4/PSMB5/PSMB6/PSMB7/PSMC1/PSMC2/PSMC3/PSMC4/PSMC5/PSMC6/PSMD1/PSMD11/PSMD13/PSMD14/PSMD2/PSMD3/PSMD4/PSMD6/PSMD7/PSMD8/PSMD9/SFI1/SKP1/SSNA1/TAOK2	42
GO:0071356	M2	BP	GO:0071356	cellular response to tumor necrosis factor	6.10118e-20	2.71979e-18	MAP3K14/OTULIN/PRPF8/PSMA1/PSMA2/PSMA3/PSMA4/PSMA5/PSMA7/PSMB1/PSMB2/PSMB3/PSMB4/PSMB5/PSMB6/PSMB7/PSMC1/PSMC2/PSMC3/PSMC4/PSMC5/PSMC6/PSMD1/PSMD11/PSMD13/PSMD14/PSMD2/PSMD3/PSMD4/PSMD6/PSMD7/PSMD8/PSMD9/WDR35	34
GO:1901991	M2	BP	GO:1901991	negative regulation of mitotic cell cycle phase transition	1.15699e-19	5.0783e-18	PSMA1/PSMA2/PSMA3/PSMA4/PSMA5/PSMA7/PSMB1/PSMB2/PSMB3/PSMB4/PSMB5/PSMB6/PSMB7/PSMC1/PSMC2/PSMC3/PSMC4/PSMC5/PSMC6/PSMD1/PSMD11/PSMD13/PSMD14/PSMD2/PSMD3/PSMD4/PSMD6/PSMD7/PSMD8/PSMD9/SKP1/TAOK2	32
GO:0071453	M2	BP	GO:0071453	cellular response to oxygen levels	1.50074e-19	6.4873e-18	CBL/MALAT1/PSMA1/PSMA2/PSMA3/PSMA4/PSMA5/PSMA7/PSMB1/PSMB2/PSMB3/PSMB4/PSMB5/PSMB6/PSMB7/PSMC1/PSMC2/PSMC3/PSMC4/PSMC5/PSMC6/PSMD1/PSMD11/PSMD13/PSMD14/PSMD2/PSMD3/PSMD4/PSMD6/PSMD7/PSMD8/PSMD9	32
GO:1901987	M2	BP	GO:1901987	regulation of cell cycle phase transition	1.69005e-19	7.19657e-18	ANAPC10/ANAPC11/CEP192/CEP250/CNTRL/LSM10/PAXIP1/PCNT/PLRG1/PSMA1/PSMA2/PSMA3/PSMA4/PSMA5/PSMA7/PSMB1/PSMB2/PSMB3/PSMB4/PSMB5/PSMB6/PSMB7/PSMC1/PSMC2/PSMC3/PSMC4/PSMC5/PSMC6/PSMD1/PSMD11/PSMD13/PSMD14/PSMD2/PSMD3/PSMD4/PSMD6/PSMD7/PSMD8/PSMD9/SFI1/SKP1/SSNA1/TAOK2	43
GO:0042180	M2	BP	GO:0042180	cellular ketone metabolic process	2.5053e-19	1.05112e-17	HAGH/OAZ1/PSMA1/PSMA2/PSMA3/PSMA4/PSMA5/PSMA7/PSMB1/PSMB2/PSMB3/PSMB4/PSMB5/PSMB6/PSMB7/PSMC1/PSMC2/PSMC3/PSMC4/PSMC5/PSMC6/PSMD1/PSMD11/PSMD13/PSMD14/PSMD2/PSMD3/PSMD4/PSMD6/PSMD7/PSMD8/PSMD9	32
GO:0006402	M2	BP	GO:0006402	mRNA catabolic process	2.68478e-19	1.1101e-17	LSM6/LSM7/MOV10/NBDY/PSMA1/PSMA2/PSMA3/PSMA4/PSMA5/PSMA7/PSMB1/PSMB2/PSMB3/PSMB4/PSMB5/PSMB6/PSMB7/PSMC1/PSMC2/PSMC3/PSMC4/PSMC5/PSMC6/PSMD1/PSMD11/PSMD13/PSMD14/PSMD2/PSMD3/PSMD4/PSMD6/PSMD7/PSMD8/PSMD9/RPS10/THRAP3/YWHAB	37
GO:0002218	M2	BP	GO:0002218	activation of innate immune response	3.07992e-19	1.25529e-17	APPL1/OTULIN/PDPK1/PSMA1/PSMA2/PSMA3/PSMA4/PSMA5/PSMA7/PSMB1/PSMB2/PSMB3/PSMB4/PSMB5/PSMB6/PSMB7/PSMC1/PSMC2/PSMC3/PSMC4/PSMC5/PSMC6/PSMD1/PSMD11/PSMD13/PSMD14/PSMD2/PSMD3/PSMD4/PSMD6/PSMD7/PSMD8/PSMD9/SKP1/TAB2/UFD1	36
GO:0060828	M2	BP	GO:0060828	regulation of canonical Wnt signaling pathway	4.43391e-19	1.78168e-17	OTULIN/PSMA1/PSMA2/PSMA3/PSMA4/PSMA5/PSMA7/PSMB1/PSMB2/PSMB3/PSMB4/PSMB5/PSMB6/PSMB7/PSMC1/PSMC2/PSMC3/PSMC4/PSMC5/PSMC6/PSMD1/PSMD11/PSMD13/PSMD14/PSMD2/PSMD3/PSMD4/PSMD6/PSMD7/PSMD8/PSMD9/SDHAF2/VCP	33
GO:0034612	M2	BP	GO:0034612	response to tumor necrosis factor	4.96854e-19	1.96879e-17	MAP3K14/OTULIN/PRPF8/PSMA1/PSMA2/PSMA3/PSMA4/PSMA5/PSMA7/PSMB1/PSMB2/PSMB3/PSMB4/PSMB5/PSMB6/PSMB7/PSMC1/PSMC2/PSMC3/PSMC4/PSMC5/PSMC6/PSMD1/PSMD11/PSMD13/PSMD14/PSMD2/PSMD3/PSMD4/PSMD6/PSMD7/PSMD8/PSMD9/WDR35	34
GO:2000027	M2	BP	GO:2000027	regulation of animal organ morphogenesis	7.65154e-19	2.99039e-17	CLTC/PFN1/PSMA1/PSMA2/PSMA3/PSMA4/PSMA5/PSMA7/PSMB1/PSMB2/PSMB3/PSMB4/PSMB5/PSMB6/PSMB7/PSMC1/PSMC2/PSMC3/PSMC4/PSMC5/PSMC6/PSMD1/PSMD11/PSMD13/PSMD14/PSMD2/PSMD3/PSMD4/PSMD6/PSMD7/PSMD8/PSMD9	32
GO:1901988	M2	BP	GO:1901988	negative regulation of cell cycle phase transition	1.23751e-18	4.77111e-17	PSMA1/PSMA2/PSMA3/PSMA4/PSMA5/PSMA7/PSMB1/PSMB2/PSMB3/PSMB4/PSMB5/PSMB6/PSMB7/PSMC1/PSMC2/PSMC3/PSMC4/PSMC5/PSMC6/PSMD1/PSMD11/PSMD13/PSMD14/PSMD2/PSMD3/PSMD4/PSMD6/PSMD7/PSMD8/PSMD9/SKP1/TAOK2	32
GO:0048863	M2	BP	GO:0048863	stem cell differentiation	1.4601e-18	5.55423e-17	PDCD6/PSMA1/PSMA2/PSMA3/PSMA4/PSMA5/PSMA7/PSMB1/PSMB2/PSMB3/PSMB4/PSMB5/PSMB6/PSMB7/PSMC1/PSMC2/PSMC3/PSMC4/PSMC5/PSMC6/PSMD1/PSMD11/PSMD13/PSMD14/PSMD2/PSMD3/PSMD4/PSMD6/PSMD7/PSMD8/PSMD9	31
GO:0006401	M2	BP	GO:0006401	RNA catabolic process	4.70421e-18	1.76594e-16	LSM6/LSM7/MOV10/NBDY/PSMA1/PSMA2/PSMA3/PSMA4/PSMA5/PSMA7/PSMB1/PSMB2/PSMB3/PSMB4/PSMB5/PSMB6/PSMB7/PSMC1/PSMC2/PSMC3/PSMC4/PSMC5/PSMC6/PSMD1/PSMD11/PSMD13/PSMD14/PSMD2/PSMD3/PSMD4/PSMD6/PSMD7/PSMD8/PSMD9/RPS10/THRAP3/YWHAB	37
GO:0045930	M2	BP	GO:0045930	negative regulation of mitotic cell cycle	4.98916e-17	1.84858e-15	GADD45GIP1/PSMA1/PSMA2/PSMA3/PSMA4/PSMA5/PSMA7/PSMB1/PSMB2/PSMB3/PSMB4/PSMB5/PSMB6/PSMB7/PSMC1/PSMC2/PSMC3/PSMC4/PSMC5/PSMC6/PSMD1/PSMD11/PSMD13/PSMD14/PSMD2/PSMD3/PSMD4/PSMD6/PSMD7/PSMD8/PSMD9/SKP1/TAOK2	33
GO:0045089	M2	BP	GO:0045089	positive regulation of innate immune response	5.12896e-17	1.87602e-15	APPL1/OTULIN/PDPK1/PSMA1/PSMA2/PSMA3/PSMA4/PSMA5/PSMA7/PSMB1/PSMB2/PSMB3/PSMB4/PSMB5/PSMB6/PSMB7/PSMC1/PSMC2/PSMC3/PSMC4/PSMC5/PSMC6/PSMD1/PSMD11/PSMD13/PSMD14/PSMD2/PSMD3/PSMD4/PSMD6/PSMD7/PSMD8/PSMD9/SKP1/TAB2/UFD1	36
GO:0060070	M2	BP	GO:0060070	canonical Wnt signaling pathway	6.67909e-17	2.41208e-15	OTULIN/PSMA1/PSMA2/PSMA3/PSMA4/PSMA5/PSMA7/PSMB1/PSMB2/PSMB3/PSMB4/PSMB5/PSMB6/PSMB7/PSMC1/PSMC2/PSMC3/PSMC4/PSMC5/PSMC6/PSMD1/PSMD11/PSMD13/PSMD14/PSMD2/PSMD3/PSMD4/PSMD6/PSMD7/PSMD8/PSMD9/SDHAF2/VCP	33
GO:0002429	M2	BP	GO:0002429	immune response-activating cell surface receptor signaling pathway	6.8022e-17	2.42584e-15	APPL1/ARPC1A/BRK1/EIF2B4/PDPK1/PSMA1/PSMA2/PSMA3/PSMA4/PSMA5/PSMA7/PSMB1/PSMB2/PSMB3/PSMB4/PSMB5/PSMB6/PSMB7/PSMC1/PSMC2/PSMC3/PSMC4/PSMC5/PSMC6/PSMD1/PSMD11/PSMD13/PSMD14/PSMD2/PSMD3/PSMD4/PSMD6/PSMD7/PSMD8/PSMD9/SKP1/TAB2	37
GO:0043687	M2	BP	GO:0043687	post-translational protein modification	1.14312e-16	4.02633e-15	COMMD1/COP1/COPS5/PSMA1/PSMA2/PSMA3/PSMA4/PSMA5/PSMA7/PSMB1/PSMB2/PSMB3/PSMB4/PSMB5/PSMB6/PSMB7/PSMC1/PSMC2/PSMC3/PSMC4/PSMC5/PSMC6/PSMD1/PSMD11/PSMD13/PSMD14/PSMD2/PSMD3/PSMD4/PSMD6/PSMD7/PSMD8/PSMD9/RNF7/SKP1	35
GO:0010948	M2	BP	GO:0010948	negative regulation of cell cycle process	1.9476e-16	6.77623e-15	APAF1/CHMP2A/PSMA1/PSMA2/PSMA3/PSMA4/PSMA5/PSMA7/PSMB1/PSMB2/PSMB3/PSMB4/PSMB5/PSMB6/PSMB7/PSMC1/PSMC2/PSMC3/PSMC4/PSMC5/PSMC6/PSMD1/PSMD11/PSMD13/PSMD14/PSMD2/PSMD3/PSMD4/PSMD6/PSMD7/PSMD8/PSMD9/SKP1/TAOK2	34
GO:0045088	M2	BP	GO:0045088	regulation of innate immune response	2.68171e-16	9.21798e-15	APPL1/MUL1/OTULIN/PDPK1/PSMA1/PSMA2/PSMA3/PSMA4/PSMA5/PSMA7/PSMB1/PSMB2/PSMB3/PSMB4/PSMB5/PSMB6/PSMB7/PSMC1/PSMC2/PSMC3/PSMC4/PSMC5/PSMC6/PSMD1/PSMD11/PSMD13/PSMD14/PSMD2/PSMD3/PSMD4/PSMD6/PSMD7/PSMD8/PSMD9/SKP1/SUMO1/TAB2/UFD1	38
GO:0030111	M2	BP	GO:0030111	regulation of Wnt signaling pathway	1.03364e-15	3.47009e-14	OTULIN/PSMA1/PSMA2/PSMA3/PSMA4/PSMA5/PSMA7/PSMB1/PSMB2/PSMB3/PSMB4/PSMB5/PSMB6/PSMB7/PSMC1/PSMC2/PSMC3/PSMC4/PSMC5/PSMC6/PSMD1/PSMD11/PSMD13/PSMD14/PSMD2/PSMD3/PSMD4/PSMD6/PSMD7/PSMD8/PSMD9/SDHAF2/VCP	33
GO:0002768	M2	BP	GO:0002768	immune response-regulating cell surface receptor signaling pathway	1.03385e-15	3.47009e-14	APPL1/ARPC1A/BRK1/EIF2B4/PDPK1/PSMA1/PSMA2/PSMA3/PSMA4/PSMA5/PSMA7/PSMB1/PSMB2/PSMB3/PSMB4/PSMB5/PSMB6/PSMB7/PSMC1/PSMC2/PSMC3/PSMC4/PSMC5/PSMC6/PSMD1/PSMD11/PSMD13/PSMD14/PSMD2/PSMD3/PSMD4/PSMD6/PSMD7/PSMD8/PSMD9/SKP1/TAB2	37
GO:0062012	M2	BP	GO:0062012	regulation of small molecule metabolic process	1.491e-15	4.94631e-14	CLTC/DNAJC30/NUP133/OAZ1/PSMA1/PSMA2/PSMA3/PSMA4/PSMA5/PSMA7/PSMB1/PSMB2/PSMB3/PSMB4/PSMB5/PSMB6/PSMB7/PSMC1/PSMC2/PSMC3/PSMC4/PSMC5/PSMC6/PSMD1/PSMD11/PSMD13/PSMD14/PSMD2/PSMD3/PSMD4/PSMD6/PSMD7/PSMD8/PSMD9/SOD1/SOGA1/VCP	37
GO:0006520	M2	BP	GO:0006520	cellular amino acid metabolic process	1.72504e-15	5.65693e-14	CARS/GLUD2/OAZ1/PSMA1/PSMA2/PSMA3/PSMA4/PSMA5/PSMA7/PSMB1/PSMB2/PSMB3/PSMB4/PSMB5/PSMB6/PSMB7/PSMC1/PSMC2/PSMC3/PSMC4/PSMC5/PSMC6/PSMD1/PSMD11/PSMD13/PSMD14/PSMD2/PSMD3/PSMD4/PSMD6/PSMD7/PSMD8/PSMD9	33
GO:0036293	M2	BP	GO:0036293	response to decreased oxygen levels	7.52251e-15	2.43883e-13	APAF1/CBL/MALAT1/PSMA1/PSMA2/PSMA3/PSMA4/PSMA5/PSMA7/PSMB1/PSMB2/PSMB3/PSMB4/PSMB5/PSMB6/PSMB7/PSMC1/PSMC2/PSMC3/PSMC4/PSMC5/PSMC6/PSMD1/PSMD11/PSMD13/PSMD14/PSMD2/PSMD3/PSMD4/PSMD6/PSMD7/PSMD8/PSMD9	33
GO:0016055	M2	BP	GO:0016055	Wnt signaling pathway	1.49285e-14	4.78551e-13	CLTC/CSNK2B/MOV10/OTULIN/PFN1/PSMA1/PSMA2/PSMA3/PSMA4/PSMA5/PSMA7/PSMB1/PSMB2/PSMB3/PSMB4/PSMB5/PSMB6/PSMB7/PSMC1/PSMC2/PSMC3/PSMC4/PSMC5/PSMC6/PSMD1/PSMD11/PSMD13/PSMD14/PSMD2/PSMD3/PSMD4/PSMD6/PSMD7/PSMD8/PSMD9/SDHAF2/SKP1/VCP	38
GO:0198738	M2	BP	GO:0198738	cell-cell signaling by wnt	1.69633e-14	5.37735e-13	CLTC/CSNK2B/MOV10/OTULIN/PFN1/PSMA1/PSMA2/PSMA3/PSMA4/PSMA5/PSMA7/PSMB1/PSMB2/PSMB3/PSMB4/PSMB5/PSMB6/PSMB7/PSMC1/PSMC2/PSMC3/PSMC4/PSMC5/PSMC6/PSMD1/PSMD11/PSMD13/PSMD14/PSMD2/PSMD3/PSMD4/PSMD6/PSMD7/PSMD8/PSMD9/SDHAF2/SKP1/VCP	38
GO:0001666	M2	BP	GO:0001666	response to hypoxia	1.98328e-14	6.2179e-13	APAF1/MALAT1/PSMA1/PSMA2/PSMA3/PSMA4/PSMA5/PSMA7/PSMB1/PSMB2/PSMB3/PSMB4/PSMB5/PSMB6/PSMB7/PSMC1/PSMC2/PSMC3/PSMC4/PSMC5/PSMC6/PSMD1/PSMD11/PSMD13/PSMD14/PSMD2/PSMD3/PSMD4/PSMD6/PSMD7/PSMD8/PSMD9	32
GO:0070482	M2	BP	GO:0070482	response to oxygen levels	4.67873e-14	1.45092e-12	APAF1/CBL/MALAT1/PSMA1/PSMA2/PSMA3/PSMA4/PSMA5/PSMA7/PSMB1/PSMB2/PSMB3/PSMB4/PSMB5/PSMB6/PSMB7/PSMC1/PSMC2/PSMC3/PSMC4/PSMC5/PSMC6/PSMD1/PSMD11/PSMD13/PSMD14/PSMD2/PSMD3/PSMD4/PSMD6/PSMD7/PSMD8/PSMD9	33
GO:1903706	M2	BP	GO:1903706	regulation of hemopoiesis	3.19154e-13	9.79082e-12	MOV10/PDCD2/PSMA1/PSMA2/PSMA3/PSMA4/PSMA5/PSMA7/PSMB1/PSMB2/PSMB3/PSMB4/PSMB5/PSMB6/PSMB7/PSMC1/PSMC2/PSMC3/PSMC4/PSMC5/PSMC6/PSMD1/PSMD11/PSMD13/PSMD14/PSMD2/PSMD3/PSMD4/PSMD6/PSMD7/PSMD8/PSMD9/SOD1/TYROBP/ZMIZ1	35
GO:0043248	M2	BP	GO:0043248	proteasome assembly	6.37616e-07	1.93523e-05	ADRM1/POMP/PSMD11/PSMD9/PSMG1	5
GO:0061136	M2	BP	GO:0061136	regulation of proteasomal protein catabolic process	1.28902e-06	3.87113e-05	COMMD1/COP1/GABARAPL2/PSMC1/PSMC2/PSMC3/PSMC4/PSMC5/PSMC6/PSMD14/RAD23A/SUMO1/UBAC2/VCP	14
GO:0002446	M2	BP	GO:0002446	neutrophil mediated immunity	2.13477e-06	6.34428e-05	APAF1/ARL8A/CD63/CSNK2B/GLA/IGF2R/PDAP1/PSMA2/PSMA5/PSMB1/PSMB7/PSMC2/PSMC3/PSMD1/PSMD11/PSMD13/PSMD14/PSMD2/PSMD3/PSMD6/PSMD7/SRP14/TUSC2/TYROBP/VCP	25
GO:0071218	M2	BP	GO:0071218	cellular response to misfolded protein	3.9148e-06	0.000115144	HDAC6/KLHL15/SDF2L1/UFD1/VCP	5
GO:0043312	M2	BP	GO:0043312	neutrophil degranulation	4.23937e-06	0.000123417	APAF1/ARL8A/CD63/CSNK2B/GLA/IGF2R/PDAP1/PSMA2/PSMA5/PSMB1/PSMB7/PSMC2/PSMC3/PSMD1/PSMD11/PSMD13/PSMD14/PSMD2/PSMD3/PSMD6/PSMD7/SRP14/TYROBP/VCP	24
GO:0002283	M2	BP	GO:0002283	neutrophil activation involved in immune response	4.70776e-06	0.000135097	APAF1/ARL8A/CD63/CSNK2B/GLA/IGF2R/PDAP1/PSMA2/PSMA5/PSMB1/PSMB7/PSMC2/PSMC3/PSMD1/PSMD11/PSMD13/PSMD14/PSMD2/PSMD3/PSMD6/PSMD7/SRP14/TYROBP/VCP	24
GO:1901800	M2	BP	GO:1901800	positive regulation of proteasomal protein catabolic process	4.73527e-06	0.000135097	COP1/PSMC1/PSMC2/PSMC3/PSMC4/PSMC5/PSMC6/RAD23A/SUMO1/VCP	10
GO:0045862	M2	BP	GO:0045862	positive regulation of proteolysis	5.94335e-06	0.000167885	ADRM1/APAF1/ARL6IP5/COP1/MUL1/MYH9/PDCD2/PDCD6/PSMC1/PSMC2/PSMC3/PSMC4/PSMC5/PSMC6/PSMD14/RAD23A/SUMO1/VCP/WDR35	19
GO:0042119	M2	BP	GO:0042119	neutrophil activation	6.85795e-06	0.000191821	APAF1/ARL8A/CD63/CSNK2B/GLA/IGF2R/PDAP1/PSMA2/PSMA5/PSMB1/PSMB7/PSMC2/PSMC3/PSMD1/PSMD11/PSMD13/PSMD14/PSMD2/PSMD3/PSMD6/PSMD7/SRP14/TYROBP/VCP	24
GO:0051788	M2	BP	GO:0051788	response to misfolded protein	7.84038e-06	0.000217171	HDAC6/KLHL15/SDF2L1/UFD1/VCP	5
GO:1903050	M2	BP	GO:1903050	regulation of proteolysis involved in cellular protein catabolic process	9.46699e-06	0.000259705	COMMD1/COP1/GABARAPL2/PSMC1/PSMC2/PSMC3/PSMC4/PSMC5/PSMC6/PSMD14/RAD23A/SUMO1/UBAC2/VCP	14
GO:0006515	M2	BP	GO:0006515	protein quality control for misfolded or incompletely synthesized proteins	1.07025e-05	0.000290803	HDAC6/KLHL15/SDF2L1/UFD1/VCP	5
GO:0042176	M2	BP	GO:0042176	regulation of protein catabolic process	1.41355e-05	0.000380458	COMMD1/COP1/GABARAPL2/OAZ1/PSMC1/PSMC2/PSMC3/PSMC4/PSMC5/PSMC6/PSMD1/PSMD14/PSMD2/PSMD3/RAD23A/SNF8/SUMO1/UBAC2/VCP	19
GO:1903052	M2	BP	GO:1903052	positive regulation of proteolysis involved in cellular protein catabolic process	1.95865e-05	0.000522246	COP1/PSMC1/PSMC2/PSMC3/PSMC4/PSMC5/PSMC6/RAD23A/SUMO1/VCP	10
GO:0048193	M2	BP	GO:0048193	Golgi vesicle transport	2.3848e-05	0.000629984	ARF1/BET1/BICD2/COMMD1/CREB3L2/DYNC1I1/GABARAPL2/GBF1/HTT/PDCD6/PPP6C/RER1/SPTBN1/TFG/TRAPPC3/TRAPPC4/VCP	17
GO:0006888	M2	BP	GO:0006888	ER to Golgi vesicle-mediated transport	4.68043e-05	0.00122507	ARF1/BET1/CREB3L2/DYNC1I1/GBF1/PDCD6/PPP6C/SPTBN1/TFG/TRAPPC3/TRAPPC4/VCP	12
GO:1903362	M2	BP	GO:1903362	regulation of cellular protein catabolic process	5.02781e-05	0.00130403	COMMD1/COP1/GABARAPL2/PSMC1/PSMC2/PSMC3/PSMC4/PSMC5/PSMC6/PSMD14/RAD23A/SUMO1/UBAC2/VCP	14
GO:1903364	M2	BP	GO:1903364	positive regulation of cellular protein catabolic process	8.33755e-05	0.00214298	COP1/PSMC1/PSMC2/PSMC3/PSMC4/PSMC5/PSMC6/RAD23A/SUMO1/VCP	10
GO:0051656	M2	BP	GO:0051656	establishment of organelle localization	0.000112811	0.00287366	AP3S1/ARF1/BET1/BICD2/CBL/CHMP2A/DYNC1I1/GBF1/HTT/KIAA1107/MYH9/NSFL1C/NUMA1/PDCD6/PDPK1/PPP6C/SYNJ1/TFG/TRAPPC3/TRAPPC4	20
GO:0045732	M2	BP	GO:0045732	positive regulation of protein catabolic process	0.000134454	0.00339467	COP1/OAZ1/PSMC1/PSMC2/PSMC3/PSMC4/PSMC5/PSMC6/RAD23A/SNF8/SUMO1/VCP	12
GO:0006901	M2	BP	GO:0006901	vesicle coating	0.000155314	0.00388694	BET1/GBF1/PDCD6/PPP6C/TFG/TRAPPC3/TRAPPC4	7
GO:0018279	M2	BP	GO:0018279	protein N-linked glycosylation via asparagine	0.000176483	0.00434057	ALG5/DAD1/OST4/OSTC/VCP	5
GO:1905508	M2	BP	GO:1905508	protein localization to microtubule organizing center	0.000176483	0.00434057	C2CD3/CEP192/CEP250/NSFL1C/NUMA1	5
GO:0006900	M2	BP	GO:0006900	vesicle budding from membrane	0.00017988	0.00438631	ARF1/BET1/GBF1/PDCD6/PPP6C/TFG/TRAPPC3/TRAPPC4	8
GO:0048199	M2	BP	GO:0048199	vesicle targeting, to, from or within Golgi	0.000204843	0.00494422	BET1/GBF1/PDCD6/PPP6C/TFG/TRAPPC3/TRAPPC4	7
GO:0018196	M2	BP	GO:0018196	peptidyl-asparagine modification	0.000206226	0.00494422	ALG5/DAD1/OST4/OSTC/VCP	5
GO:0051648	M2	BP	GO:0051648	vesicle localization	0.000272185	0.00647121	AP3S1/ARF1/BET1/DYNC1I1/GBF1/HTT/KIAA1107/PDCD6/PPP6C/SYNJ1/TFG/TRAPPC3/TRAPPC4/VPS33A	14
GO:1990182	M2	BP	GO:1990182	exosomal secretion	0.000277681	0.00654729	CHMP2A/COPS5/SNF8/TSG101	4
GO:0048194	M2	BP	GO:0048194	Golgi vesicle budding	0.000315111	0.00736896	BET1/GBF1/PDCD6/PPP6C/TFG/TRAPPC3/TRAPPC4	7
GO:0097734	M2	BP	GO:0097734	extracellular exosome biogenesis	0.000342395	0.00794189	CHMP2A/COPS5/SNF8/TSG101	4
GO:0006368	M2	BP	GO:0006368	transcription elongation from RNA polymerase II promoter	0.000433936	0.00998403	ADRM1/ENY2/GTF2H5/NELFE/POLR2C/POLR2F/POLR2J	7
GO:0006397	M2	BP	GO:0006397	mRNA processing	0.000460735	0.0105158	CSTF1/GTF2H5/ISY1/LSM10/LSM6/LSM7/NBDY/NELFE/PLRG1/POLR2C/POLR2F/POLR2J/PRPF8/RBM42/SAP18/SCNM1/SF3B5/SNRNP200/THRAP3/TSEN15	20
GO:0051650	M2	BP	GO:0051650	establishment of vesicle localization	0.000487335	0.0110347	AP3S1/ARF1/BET1/DYNC1I1/GBF1/HTT/KIAA1107/PDCD6/PPP6C/SYNJ1/TFG/TRAPPC3/TRAPPC4	13
GO:0140112	M2	BP	GO:0140112	extracellular vesicle biogenesis	0.000503039	0.0113005	CHMP2A/COPS5/SNF8/TSG101	4
GO:0009896	M2	BP	GO:0009896	positive regulation of catabolic process	0.000508891	0.0113427	COP1/HDAC6/HTT/MOV10/MUL1/OAZ1/PSMC1/PSMC2/PSMC3/PSMC4/PSMC5/PSMC6/RAD23A/SNF8/SUMO1/TMEM59/VCP	17
GO:0008380	M2	BP	GO:0008380	RNA splicing	0.000695129	0.0153737	CSTF1/ISY1/LSM10/LSM6/LSM7/PLRG1/POLR2C/POLR2F/POLR2J/PRPF8/RBM42/RTRAF/SAP18/SCNM1/SF3B5/SNRNP200/THRAP3/TSEN15	18
GO:0010970	M2	BP	GO:0010970	transport along microtubule	0.000871923	0.0189893	AP3S1/ARL8A/BICD2/DYNC1I1/DYNLRB1/HTT/SOD1/SSNA1/WDR35	9
GO:0099111	M2	BP	GO:0099111	microtubule-based transport	0.000871923	0.0189893	AP3S1/ARL8A/BICD2/DYNC1I1/DYNLRB1/HTT/SOD1/SSNA1/WDR35	9
GO:0006903	M2	BP	GO:0006903	vesicle targeting	0.000890731	0.0190985	BET1/GBF1/PDCD6/PPP6C/TFG/TRAPPC3/TRAPPC4	7
GO:0048207	M2	BP	GO:0048207	vesicle targeting, rough ER to cis-Golgi	0.000897021	0.0190985	BET1/PDCD6/PPP6C/TFG/TRAPPC3/TRAPPC4	6
GO:0048208	M2	BP	GO:0048208	COPII vesicle coating	0.000897021	0.0190985	BET1/PDCD6/PPP6C/TFG/TRAPPC3/TRAPPC4	6
GO:0031331	M2	BP	GO:0031331	positive regulation of cellular catabolic process	0.000931214	0.0196797	COP1/HDAC6/HTT/MOV10/MUL1/PSMC1/PSMC2/PSMC3/PSMC4/PSMC5/PSMC6/RAD23A/SUMO1/TMEM59/VCP	15
GO:0000377	M2	BP	GO:0000377	RNA splicing, via transesterification reactions with bulged adenosine as nucleophile	0.00101682	0.0211751	CSTF1/ISY1/LSM6/LSM7/PLRG1/POLR2C/POLR2F/POLR2J/PRPF8/RBM42/SAP18/SCNM1/SF3B5/SNRNP200/THRAP3	15
GO:0000398	M2	BP	GO:0000398	mRNA splicing, via spliceosome	0.00101682	0.0211751	CSTF1/ISY1/LSM6/LSM7/PLRG1/POLR2C/POLR2F/POLR2J/PRPF8/RBM42/SAP18/SCNM1/SF3B5/SNRNP200/THRAP3	15
GO:0032418	M2	BP	GO:0032418	lysosome localization	0.001053	0.0217696	CBL/HDAC6/KXD1/MYH9/PDPK1/VPS33A	6
GO:0006367	M2	BP	GO:0006367	transcription initiation from RNA polymerase II promoter	0.00109921	0.0225615	CCNC/GTF2H5/GTF2I/MED31/PAXIP1/POLR2C/POLR2F/POLR2J/TAF3/THRAP3	10
GO:0000375	M2	BP	GO:0000375	RNA splicing, via transesterification reactions	0.00114124	0.0232568	CSTF1/ISY1/LSM6/LSM7/PLRG1/POLR2C/POLR2F/POLR2J/PRPF8/RBM42/SAP18/SCNM1/SF3B5/SNRNP200/THRAP3	15
GO:0072698	M2	BP	GO:0072698	protein localization to microtubule cytoskeleton	0.00127131	0.0257238	C2CD3/CEP192/CEP250/NSFL1C/NUMA1	5
GO:0097711	M2	BP	GO:0097711	ciliary basal body-plasma membrane docking	0.00130837	0.0262872	C2CD3/CEP192/CEP250/CNTRL/PCNT/SFI1/SSNA1	7
GO:0090114	M2	BP	GO:0090114	COPII-coated vesicle budding	0.001325	0.0264352	BET1/PDCD6/PPP6C/TFG/TRAPPC3/TRAPPC4	6
GO:0030705	M2	BP	GO:0030705	cytoskeleton-dependent intracellular transport	0.00146827	0.0290177	AP3S1/ARL8A/BICD2/DYNC1I1/DYNLRB1/HTT/SOD1/SSNA1/WDR35	9
GO:0030970	M2	BP	GO:0030970	retrograde protein transport, ER to cytosol	0.00148496	0.0290177	SEC61B/UBAC2/UFD1/VCP	4
GO:1903513	M2	BP	GO:1903513	endoplasmic reticulum to cytosol transport	0.00148496	0.0290177	SEC61B/UBAC2/UFD1/VCP	4
GO:0006283	M2	BP	GO:0006283	transcription-coupled nucleotide-excision repair	0.00164764	0.0319777	COPS5/GTF2H5/ISY1/POLR2C/POLR2F/POLR2J	6
GO:0044380	M2	BP	GO:0044380	protein localization to cytoskeleton	0.00168352	0.0323656	C2CD3/CEP192/CEP250/NSFL1C/NUMA1	5
GO:0071539	M2	BP	GO:0071539	protein localization to centrosome	0.00169032	0.0323656	C2CD3/CEP192/CEP250/NSFL1C	4
GO:0006289	M2	BP	GO:0006289	nucleotide-excision repair	0.00197394	0.0375444	COPS5/GTF2H5/ISY1/POLR2C/POLR2F/POLR2J/RAD23A	7
GO:0010950	M2	BP	GO:0010950	positive regulation of endopeptidase activity	0.00199404	0.0375652	ADRM1/APAF1/ARL6IP5/MUL1/PDCD2/PDCD6/PSMD14/VCP/WDR35	9
GO:1903543	M2	BP	GO:1903543	positive regulation of exosomal secretion	0.00200137	0.0375652	CHMP2A/SNF8/TSG101	3
GO:0048524	M2	BP	GO:0048524	positive regulation of viral process	0.00208719	0.0389199	CHMP2A/NELFE/POLR2C/POLR2F/POLR2J/RAD23A/TSG101	7
GO:0032984	M2	BP	GO:0032984	protein-containing complex disassembly	0.00215727	0.0399656	CHCHD1/CHMP2A/GABARAPL2/GADD45GIP1/HDAC6/MRPL52/MRPS18A/MRPS2/SPTBN1/SYNJ1/TSG101/VCP/VPS33A	13
GO:0006352	M2	BP	GO:0006352	DNA-templated transcription, initiation	0.002375	0.0435173	CCNC/GTF2H5/GTF2I/GTF3C3/MED31/PAXIP1/POLR2C/POLR2F/POLR2J/TAF3/THRAP3	11
GO:0022411	M2	BP	GO:0022411	cellular component disassembly	0.00240931	0.0435173	APAF1/BSG/CHCHD1/CHMP2A/GABARAPL2/GADD45GIP1/GBF1/HDAC6/HTT/MRPL52/MRPS18A/MRPS2/MUL1/SPTBN1/SYNJ1/TSG101/VCP/VPS33A	18
GO:0006370	M2	BP	GO:0006370	7-methylguanosine mRNA capping	0.00242333	0.0435173	GTF2H5/POLR2C/POLR2F/POLR2J	4
GO:0051571	M2	BP	GO:0051571	positive regulation of histone H3-K4 methylation	0.00243188	0.0435173	DNMT1/NELFE/PAXIP1	3
GO:1903541	M2	BP	GO:1903541	regulation of exosomal secretion	0.00243188	0.0435173	CHMP2A/SNF8/TSG101	3
GO:0035967	M2	BP	GO:0035967	cellular response to topologically incorrect protein	0.00244051	0.0435173	COPS5/CREB3L2/HDAC6/KLHL15/SDF2L1/UFD1/VCP/YIF1A	8
GO:0006354	M2	BP	GO:0006354	DNA-templated transcription, elongation	0.00245724	0.0435435	ADRM1/ENY2/GTF2H5/NELFE/POLR2C/POLR2F/POLR2J	7
GO:0009452	M2	BP	GO:0009452	7-methylguanosine RNA capping	0.0027095	0.0471354	GTF2H5/POLR2C/POLR2F/POLR2J	4
GO:0036260	M2	BP	GO:0036260	RNA capping	0.0027095	0.0471354	GTF2H5/POLR2C/POLR2F/POLR2J	4
GO:0097352	M2	BP	GO:0097352	autophagosome maturation	0.0027095	0.0471354	GABARAPL2/TSG101/VCP/VPS33A	4
GO:0000502	M2	CC	GO:0000502	proteasome complex	1.50832e-42	6.33494e-40	ADRM1/PSMA1/PSMA2/PSMA3/PSMA4/PSMA5/PSMA7/PSMB1/PSMB2/PSMB3/PSMB4/PSMB5/PSMB6/PSMB7/PSMC1/PSMC2/PSMC3/PSMC4/PSMC5/PSMC6/PSMD1/PSMD11/PSMD13/PSMD14/PSMD2/PSMD3/PSMD4/PSMD6/PSMD7/PSMD8/PSMD9/TXNL1/VCP	33
GO:1905369	M2	CC	GO:1905369	endopeptidase complex	3.17612e-42	6.66985e-40	ADRM1/PSMA1/PSMA2/PSMA3/PSMA4/PSMA5/PSMA7/PSMB1/PSMB2/PSMB3/PSMB4/PSMB5/PSMB6/PSMB7/PSMC1/PSMC2/PSMC3/PSMC4/PSMC5/PSMC6/PSMD1/PSMD11/PSMD13/PSMD14/PSMD2/PSMD3/PSMD4/PSMD6/PSMD7/PSMD8/PSMD9/TXNL1/VCP	33
GO:1905368	M2	CC	GO:1905368	peptidase complex	4.16086e-41	5.8252e-39	ADRM1/ENY2/PSMA1/PSMA2/PSMA3/PSMA4/PSMA5/PSMA7/PSMB1/PSMB2/PSMB3/PSMB4/PSMB5/PSMB6/PSMB7/PSMC1/PSMC2/PSMC3/PSMC4/PSMC5/PSMC6/PSMD1/PSMD11/PSMD13/PSMD14/PSMD2/PSMD3/PSMD4/PSMD6/PSMD7/PSMD8/PSMD9/TXNL1/VCP	34
GO:0022624	M2	CC	GO:0022624	proteasome accessory complex	6.32424e-26	6.64045e-24	PSMC1/PSMC2/PSMC3/PSMC4/PSMC5/PSMC6/PSMD1/PSMD11/PSMD13/PSMD14/PSMD2/PSMD3/PSMD4/PSMD6/PSMD7/PSMD8/PSMD9	17
GO:0005839	M2	CC	GO:0005839	proteasome core complex	6.49198e-19	5.45326e-17	PSMA1/PSMA2/PSMA3/PSMA4/PSMA5/PSMA7/PSMB1/PSMB2/PSMB3/PSMB4/PSMB5/PSMB6/PSMB7	13
GO:1904813	M2	CC	GO:1904813	ficolin-1-rich granule lumen	4.43423e-12	3.10396e-10	APAF1/CSNK2B/PDAP1/PSMA2/PSMA5/PSMB1/PSMB7/PSMC2/PSMC3/PSMD11/PSMD13/PSMD14/PSMD2/PSMD3/PSMD6/PSMD7/SRP14/VCP	18
GO:0005838	M2	CC	GO:0005838	proteasome regulatory particle	4.86921e-11	2.92153e-09	PSMD1/PSMD13/PSMD14/PSMD2/PSMD7/PSMD8/PSMD9	7
GO:0019774	M2	CC	GO:0019774	proteasome core complex, beta-subunit complex	1.31928e-10	6.92621e-09	PSMB1/PSMB2/PSMB3/PSMB4/PSMB5/PSMB6/PSMB7	7
GO:0101002	M2	CC	GO:0101002	ficolin-1-rich granule	5.20988e-10	2.43128e-08	APAF1/ARL8A/CSNK2B/PDAP1/PSMA2/PSMA5/PSMB1/PSMB7/PSMC2/PSMC3/PSMD11/PSMD13/PSMD14/PSMD2/PSMD3/PSMD6/PSMD7/SRP14/VCP	19
GO:0034774	M2	CC	GO:0034774	secretory granule lumen	3.34804e-06	0.000140618	APAF1/CSNK2B/GLA/PSMA2/PSMA5/PSMB1/PSMB7/PSMC2/PSMC3/PSMD1/PSMD11/PSMD13/PSMD14/PSMD2/PSMD3/PSMD6/PSMD7/SRP14/VCP	19
GO:0060205	M2	CC	GO:0060205	cytoplasmic vesicle lumen	7.04557e-06	0.000257207	APAF1/CSNK2B/GLA/PSMA2/PSMA5/PSMB1/PSMB7/PSMC2/PSMC3/PSMD1/PSMD11/PSMD13/PSMD14/PSMD2/PSMD3/PSMD6/PSMD7/SRP14/VCP	19
GO:0031983	M2	CC	GO:0031983	vesicle lumen	7.34877e-06	0.000257207	APAF1/CSNK2B/GLA/PSMA2/PSMA5/PSMB1/PSMB7/PSMC2/PSMC3/PSMD1/PSMD11/PSMD13/PSMD14/PSMD2/PSMD3/PSMD6/PSMD7/SRP14/VCP	19
GO:0030117	M2	CC	GO:0030117	membrane coat	1.72595e-05	0.000517785	AP3S1/CHMP2A/CLTB/CLTC/IGF2R/KIAA1107/PDCD6/SYNJ1/VPS33A	9
GO:0048475	M2	CC	GO:0048475	coated membrane	1.72595e-05	0.000517785	AP3S1/CHMP2A/CLTB/CLTC/IGF2R/KIAA1107/PDCD6/SYNJ1/VPS33A	9
GO:0030118	M2	CC	GO:0030118	clathrin coat	6.77539e-05	0.00189711	CLTB/CLTC/IGF2R/KIAA1107/SYNJ1/VPS33A	6
GO:0000932	M2	CC	GO:0000932	P-body	0.000102546	0.00269184	MOV10/NBDY/PSMA2/PSMA4/PSMC2/PSMC3/SYNE1	7
GO:0030132	M2	CC	GO:0030132	clathrin coat of coated pit	0.000133942	0.00330916	CLTB/CLTC/KIAA1107/SYNJ1	4
GO:0035770	M2	CC	GO:0035770	ribonucleoprotein granule	0.00043452	0.0101388	DYNC1I1/MCRIP1/MOV10/NBDY/PSMA2/PSMA4/PSMC2/PSMC3/SUMO1/SYNE1/VCP	11
GO:0000428	M2	CC	GO:0000428	DNA-directed RNA polymerase complex	0.000617033	0.0129577	GTF2H5/POLR1D/POLR2C/POLR2F/POLR2J/POLR2M/TAF3	7
GO:0055029	M2	CC	GO:0055029	nuclear DNA-directed RNA polymerase complex	0.000617033	0.0129577	GTF2H5/POLR1D/POLR2C/POLR2F/POLR2J/POLR2M/TAF3	7
GO:0030880	M2	CC	GO:0030880	RNA polymerase complex	0.000761883	0.0152377	GTF2H5/POLR1D/POLR2C/POLR2F/POLR2J/POLR2M/TAF3	7
GO:0036464	M2	CC	GO:0036464	cytoplasmic ribonucleoprotein granule	0.000982926	0.018765	DYNC1I1/MCRIP1/MOV10/NBDY/PSMA2/PSMA4/PSMC2/PSMC3/SYNE1/VCP	10
GO:0005635	M2	CC	GO:0005635	nuclear envelope	0.00105388	0.0192448	BICD2/CHMP2A/ENY2/GTF3C3/IGF2R/INTS1/LEMD3/MTMR6/NDUFB4/NUP133/PLRG1/POLR2M/SUMO1/SYNE1/TAF3/TMEM18/XPO7	17
GO:0005665	M2	CC	GO:0005665	RNA polymerase II, core complex	0.00127693	0.0202877	POLR2C/POLR2F/POLR2J	3
GO:0008250	M2	CC	GO:0008250	oligosaccharyltransferase complex	0.00127693	0.0202877	DAD1/OST4/OSTC	3
GO:0031616	M2	CC	GO:0031616	spindle pole centrosome	0.00127693	0.0202877	NSFL1C/NUBP2/NUMA1	3
GO:0005814	M2	CC	GO:0005814	centriole	0.00139589	0.0202877	C2CD3/CEP192/CEP250/HERC2/HTT/NUBP2/PCNT/SFI1	8
GO:0031461	M2	CC	GO:0031461	cullin-RING ubiquitin ligase complex	0.00139589	0.0202877	ANAPC10/ANAPC11/COMMD1/COP1/KLHL15/PDCD6/RNF7/SKP1	8
GO:0016591	M2	CC	GO:0016591	RNA polymerase II, holoenzyme	0.00140082	0.0202877	GTF2H5/POLR2C/POLR2F/POLR2J/POLR2M/TAF3	6
GO:0005813	M2	CC	GO:0005813	centrosome	0.00151569	0.0212196	BICD2/C2CD3/CEP192/CEP250/CNTRL/DYNLRB1/JTB/NSFL1C/NUBP2/NUMA1/PCNT/PSMA1/PSMB5/RTRAF/SFI1/SKP1/SSNA1/WDR35	18
GO:0000151	M2	CC	GO:0000151	ubiquitin ligase complex	0.00181826	0.0245886	ANAPC10/ANAPC11/COMMD1/COP1/KLHL15/MED11/MED31/PDCD6/RNF7/SKP1/UBE2A	11
GO:0005743	M2	CC	GO:0005743	mitochondrial inner membrane	0.00195159	0.0245886	CHCHD1/COA3/COX7A2L/DNAJC30/GHITM/MRPL52/MRPS18A/MRPS2/NDUFA11/NDUFAF3/NDUFB4/SLC25A11/SQOR/TIMM17B/TIMM8B/TMEM70/UQCR11	17
GO:0005852	M2	CC	GO:0005852	eukaryotic translation initiation factor 3 complex	0.00198022	0.0245886	COPS5/EIF3G/EIF3H	3
GO:0005684	M2	CC	GO:0005684	U2-type spliceosomal complex	0.00199051	0.0245886	ISY1/LSM6/LSM7/PLRG1/PRPF8/SF3B5	6
GO:0019866	M2	CC	GO:0019866	organelle inner membrane	0.00217821	0.0261385	CHCHD1/COA3/COX7A2L/DNAJC30/GHITM/LEMD3/MRPL52/MRPS18A/MRPS2/NDUFA11/NDUFAF3/NDUFB4/SLC25A11/SQOR/TIMM17B/TIMM8B/TMEM70/UQCR11	18
GO:0005770	M2	CC	GO:0005770	late endosome	0.00310332	0.0362054	ARF1/ARL8A/CD63/CHMP2A/HDAC6/HTT/IGF2R/SNF8/TMEM59/TSG101/VPS33A	11
GO:0005643	M2	CC	GO:0005643	nuclear pore	0.00345256	0.0391912	BICD2/ENY2/NUP133/SUMO1/XPO7	5
GO:0046540	M2	CC	GO:0046540	U4/U6 x U5 tri-snRNP complex	0.00365692	0.0393822	LSM6/LSM7/PRPF8/SNRNP200	4
GO:0097526	M2	CC	GO:0097526	spliceosomal tri-snRNP complex	0.00365692	0.0393822	LSM6/LSM7/PRPF8/SNRNP200	4
GO:0005925	M2	CC	GO:0005925	focal adhesion	0.00390575	0.0410103	ANXA5/ARF1/ARHGAP26/BSG/CBL/CLTC/IGF2R/MPRIP/MYH9/PARVB/PDPK1/PFN1/PI4KA/RPS10/YWHAB	15
GO:0005924	M2	CC	GO:0005924	cell-substrate adherens junction	0.00409019	0.0418995	ANXA5/ARF1/ARHGAP26/BSG/CBL/CLTC/IGF2R/MPRIP/MYH9/PARVB/PDPK1/PFN1/PI4KA/RPS10/YWHAB	15
GO:0030055	M2	CC	GO:0030055	cell-substrate junction	0.00458262	0.0458262	ANXA5/ARF1/ARHGAP26/BSG/CBL/CLTC/IGF2R/MPRIP/MYH9/PARVB/PDPK1/PFN1/PI4KA/RPS10/YWHAB	15
GO:0004298	M2	MF	GO:0004298	threonine-type endopeptidase activity	4.32633e-18	9.66935e-16	PSMA1/PSMA2/PSMA3/PSMA4/PSMA5/PSMA7/PSMB1/PSMB2/PSMB3/PSMB4/PSMB5/PSMB6/PSMB7	13
GO:0070003	M2	MF	GO:0070003	threonine-type peptidase activity	4.32633e-18	9.66935e-16	PSMA1/PSMA2/PSMA3/PSMA4/PSMA5/PSMA7/PSMB1/PSMB2/PSMB3/PSMB4/PSMB5/PSMB6/PSMB7	13
GO:0048487	M2	MF	GO:0048487	beta-tubulin binding	5.47137e-06	0.000815234	ADNP/APPL1/ARL8A/GABARAPL2/HDAC6/HTT/TBCA	7
GO:0031593	M2	MF	GO:0031593	polyubiquitin modification-dependent protein binding	0.000101474	0.0113398	HDAC6/PRPF8/RAD23A/TAB2/UFD1/VCP	6
GO:0006614	M3	BP	GO:0006614	SRP-dependent cotranslational protein targeting to membrane	7.65648e-93	2.69891e-89	RPL10/RPL10A/RPL11/RPL12/RPL13/RPL13A/RPL14/RPL15/RPL18/RPL18A/RPL19/RPL21/RPL22/RPL23/RPL23A/RPL24/RPL26/RPL27/RPL27A/RPL28/RPL29/RPL3/RPL30/RPL31/RPL32/RPL34/RPL35/RPL35A/RPL36/RPL37/RPL37A/RPL38/RPL39/RPL4/RPL5/RPL6/RPL7/RPL7A/RPL8/RPL9/RPLP0/RPLP1/RPLP2/RPS11/RPS12/RPS13/RPS14/RPS15/RPS15A/RPS16/RPS18/RPS19/RPS2/RPS20/RPS21/RPS23/RPS24/RPS25/RPS26/RPS27/RPS27A/RPS28/RPS29/RPS3/RPS3A/RPS4X/RPS…	75
GO:0006613	M3	BP	GO:0006613	cotranslational protein targeting to membrane	3.04325e-91	5.36372e-88	RPL10/RPL10A/RPL11/RPL12/RPL13/RPL13A/RPL14/RPL15/RPL18/RPL18A/RPL19/RPL21/RPL22/RPL23/RPL23A/RPL24/RPL26/RPL27/RPL27A/RPL28/RPL29/RPL3/RPL30/RPL31/RPL32/RPL34/RPL35/RPL35A/RPL36/RPL37/RPL37A/RPL38/RPL39/RPL4/RPL5/RPL6/RPL7/RPL7A/RPL8/RPL9/RPLP0/RPLP1/RPLP2/RPS11/RPS12/RPS13/RPS14/RPS15/RPS15A/RPS16/RPS18/RPS19/RPS2/RPS20/RPS21/RPS23/RPS24/RPS25/RPS26/RPS27/RPS27A/RPS28/RPS29/RPS3/RPS3A/RPS4X/RPS…	75
GO:0045047	M3	BP	GO:0045047	protein targeting to ER	3.16411e-90	3.71783e-87	RPL10/RPL10A/RPL11/RPL12/RPL13/RPL13A/RPL14/RPL15/RPL18/RPL18A/RPL19/RPL21/RPL22/RPL23/RPL23A/RPL24/RPL26/RPL27/RPL27A/RPL28/RPL29/RPL3/RPL30/RPL31/RPL32/RPL34/RPL35/RPL35A/RPL36/RPL37/RPL37A/RPL38/RPL39/RPL4/RPL5/RPL6/RPL7/RPL7A/RPL8/RPL9/RPLP0/RPLP1/RPLP2/RPS11/RPS12/RPS13/RPS14/RPS15/RPS15A/RPS16/RPS18/RPS19/RPS2/RPS20/RPS21/RPS23/RPS24/RPS25/RPS26/RPS27/RPS27A/RPS28/RPS29/RPS3/RPS3A/RPS4X/RPS…	75
GO:0000184	M3	BP	GO:0000184	nuclear-transcribed mRNA catabolic process, nonsense-mediated decay	2.64821e-89	2.33374e-86	EIF3E/RPL10/RPL10A/RPL11/RPL12/RPL13/RPL13A/RPL14/RPL15/RPL18/RPL18A/RPL19/RPL21/RPL22/RPL23/RPL23A/RPL24/RPL26/RPL27/RPL27A/RPL28/RPL29/RPL3/RPL30/RPL31/RPL32/RPL34/RPL35/RPL35A/RPL36/RPL37/RPL37A/RPL38/RPL39/RPL4/RPL5/RPL6/RPL7/RPL7A/RPL8/RPL9/RPLP0/RPLP1/RPLP2/RPS11/RPS12/RPS13/RPS14/RPS15/RPS15A/RPS16/RPS18/RPS19/RPS2/RPS20/RPS21/RPS23/RPS24/RPS25/RPS26/RPS27/RPS27A/RPS28/RPS29/RPS3/RPS3A/RPS…	77
GO:0072599	M3	BP	GO:0072599	establishment of protein localization to endoplasmic reticulum	2.68594e-88	1.89359e-85	RPL10/RPL10A/RPL11/RPL12/RPL13/RPL13A/RPL14/RPL15/RPL18/RPL18A/RPL19/RPL21/RPL22/RPL23/RPL23A/RPL24/RPL26/RPL27/RPL27A/RPL28/RPL29/RPL3/RPL30/RPL31/RPL32/RPL34/RPL35/RPL35A/RPL36/RPL37/RPL37A/RPL38/RPL39/RPL4/RPL5/RPL6/RPL7/RPL7A/RPL8/RPL9/RPLP0/RPLP1/RPLP2/RPS11/RPS12/RPS13/RPS14/RPS15/RPS15A/RPS16/RPS18/RPS19/RPS2/RPS20/RPS21/RPS23/RPS24/RPS25/RPS26/RPS27/RPS27A/RPS28/RPS29/RPS3/RPS3A/RPS4X/RPS…	75
GO:00709721	M3	BP	GO:0070972	protein localization to endoplasmic reticulum	1.12114e-81	6.58667e-79	RPL10/RPL10A/RPL11/RPL12/RPL13/RPL13A/RPL14/RPL15/RPL18/RPL18A/RPL19/RPL21/RPL22/RPL23/RPL23A/RPL24/RPL26/RPL27/RPL27A/RPL28/RPL29/RPL3/RPL30/RPL31/RPL32/RPL34/RPL35/RPL35A/RPL36/RPL37/RPL37A/RPL38/RPL39/RPL4/RPL5/RPL6/RPL7/RPL7A/RPL8/RPL9/RPLP0/RPLP1/RPLP2/RPS11/RPS12/RPS13/RPS14/RPS15/RPS15A/RPS16/RPS18/RPS19/RPS2/RPS20/RPS21/RPS23/RPS24/RPS25/RPS26/RPS27/RPS27A/RPS28/RPS29/RPS3/RPS3A/RPS4X/RPS…	75
GO:00064131	M3	BP	GO:0006413	translational initiation	5.43428e-78	2.73655e-75	EIF1AY/EIF2B2/EIF3D/EIF3E/EIF3K/EIF3L/HSPB1/MCTS1/PPP1CA/RPL10/RPL10A/RPL11/RPL12/RPL13/RPL13A/RPL14/RPL15/RPL18/RPL18A/RPL19/RPL21/RPL22/RPL23/RPL23A/RPL24/RPL26/RPL27/RPL27A/RPL28/RPL29/RPL3/RPL30/RPL31/RPL32/RPL34/RPL35/RPL35A/RPL36/RPL37/RPL37A/RPL38/RPL39/RPL4/RPL5/RPL6/RPL7/RPL7A/RPL8/RPL9/RPLP0/RPLP1/RPLP2/RPS11/RPS12/RPS13/RPS14/RPS15/RPS15A/RPS16/RPS18/RPS19/RPS2/RPS20/RPS21/RPS23/RPS24/…	83
GO:0000956	M3	BP	GO:0000956	nuclear-transcribed mRNA catabolic process	4.06852e-76	1.79269e-73	CNOT7/EDC4/EIF3E/LSM2/LSM3/LSM4/LSM5/RPL10/RPL10A/RPL11/RPL12/RPL13/RPL13A/RPL14/RPL15/RPL18/RPL18A/RPL19/RPL21/RPL22/RPL23/RPL23A/RPL24/RPL26/RPL27/RPL27A/RPL28/RPL29/RPL3/RPL30/RPL31/RPL32/RPL34/RPL35/RPL35A/RPL36/RPL37/RPL37A/RPL38/RPL39/RPL4/RPL5/RPL6/RPL7/RPL7A/RPL8/RPL9/RPLP0/RPLP1/RPLP2/RPS11/RPS12/RPS13/RPS14/RPS15/RPS15A/RPS16/RPS18/RPS19/RPS2/RPS20/RPS21/RPS23/RPS24/RPS25/RPS26/RPS27/RP…	84
GO:00190801	M3	BP	GO:0019080	viral gene expression	4.00932e-73	1.57032e-70	EIF3D/EIF3L/MCTS1/POLR2A/POLR2G/POLR2I/RPL10/RPL10A/RPL11/RPL12/RPL13/RPL13A/RPL14/RPL15/RPL18/RPL18A/RPL19/RPL21/RPL22/RPL23/RPL23A/RPL24/RPL26/RPL27/RPL27A/RPL28/RPL29/RPL3/RPL30/RPL31/RPL32/RPL34/RPL35/RPL35A/RPL36/RPL37/RPL37A/RPL38/RPL39/RPL4/RPL5/RPL6/RPL7/RPL7A/RPL8/RPL9/RPLP0/RPLP1/RPLP2/RPS11/RPS12/RPS13/RPS14/RPS15/RPS15A/RPS16/RPS18/RPS19/RPS2/RPS20/RPS21/RPS23/RPS24/RPS25/RPS26/RPS27/…	81
GO:00190831	M3	BP	GO:0019083	viral transcription	5.29242e-72	1.86558e-69	POLR2A/POLR2G/POLR2I/RPL10/RPL10A/RPL11/RPL12/RPL13/RPL13A/RPL14/RPL15/RPL18/RPL18A/RPL19/RPL21/RPL22/RPL23/RPL23A/RPL24/RPL26/RPL27/RPL27A/RPL28/RPL29/RPL3/RPL30/RPL31/RPL32/RPL34/RPL35/RPL35A/RPL36/RPL37/RPL37A/RPL38/RPL39/RPL4/RPL5/RPL6/RPL7/RPL7A/RPL8/RPL9/RPLP0/RPLP1/RPLP2/RPS11/RPS12/RPS13/RPS14/RPS15/RPS15A/RPS16/RPS18/RPS19/RPS2/RPS20/RPS21/RPS23/RPS24/RPS25/RPS26/RPS27/RPS27A/RPS28/RPS29…	78
GO:0006612	M3	BP	GO:0006612	protein targeting to membrane	1.76268e-71	5.64857e-69	FIS1/RPL10/RPL10A/RPL11/RPL12/RPL13/RPL13A/RPL14/RPL15/RPL18/RPL18A/RPL19/RPL21/RPL22/RPL23/RPL23A/RPL24/RPL26/RPL27/RPL27A/RPL28/RPL29/RPL3/RPL30/RPL31/RPL32/RPL34/RPL35/RPL35A/RPL36/RPL37/RPL37A/RPL38/RPL39/RPL4/RPL5/RPL6/RPL7/RPL7A/RPL8/RPL9/RPLP0/RPLP1/RPLP2/RPS11/RPS12/RPS13/RPS14/RPS15/RPS15A/RPS16/RPS18/RPS19/RPS2/RPS20/RPS21/RPS23/RPS24/RPS25/RPS26/RPS27/RPS27A/RPS28/RPS29/RPS3/RPS3A/RPS4…	76
GO:00064021	M3	BP	GO:0006402	mRNA catabolic process	2.8361e-58	8.33104e-56	APEX1/CNOT7/EDC4/EIF3E/HSPB1/LSM2/LSM3/LSM4/LSM5/PSMD10/RPL10/RPL10A/RPL11/RPL12/RPL13/RPL13A/RPL14/RPL15/RPL18/RPL18A/RPL19/RPL21/RPL22/RPL23/RPL23A/RPL24/RPL26/RPL27/RPL27A/RPL28/RPL29/RPL3/RPL30/RPL31/RPL32/RPL34/RPL35/RPL35A/RPL36/RPL37/RPL37A/RPL38/RPL39/RPL4/RPL5/RPL6/RPL7/RPL7A/RPL8/RPL9/RPLP0/RPLP1/RPLP2/RPS11/RPS12/RPS13/RPS14/RPS15/RPS15A/RPS16/RPS18/RPS19/RPS2/RPS20/RPS21/RPS23/RPS24/R…	88
GO:00064011	M3	BP	GO:0006401	RNA catabolic process	5.85062e-56	1.58642e-53	APEX1/CNOT7/EDC4/EIF3E/HSPB1/LSM2/LSM3/LSM4/LSM5/PSMD10/RNASEH2C/RPL10/RPL10A/RPL11/RPL12/RPL13/RPL13A/RPL14/RPL15/RPL18/RPL18A/RPL19/RPL21/RPL22/RPL23/RPL23A/RPL24/RPL26/RPL27/RPL27A/RPL28/RPL29/RPL3/RPL30/RPL31/RPL32/RPL34/RPL35/RPL35A/RPL36/RPL37/RPL37A/RPL38/RPL39/RPL4/RPL5/RPL6/RPL7/RPL7A/RPL8/RPL9/RPLP0/RPLP1/RPLP2/RPS11/RPS12/RPS13/RPS14/RPS15/RPS15A/RPS16/RPS18/RPS19/RPS2/RPS20/RPS21/RPS2…	89
GO:00061191	M3	BP	GO:0006119	oxidative phosphorylation	4.02962e-55	1.0146e-52	ATP5F1C/ATP5MC1/ATP5MC2/ATP5ME/ATP5MF/ATP5MG/ATP5PB/ATP5PD/ATP5PF/ATP5PO/ATP6/COX1/COX2/COX3/COX4I1/COX5A/COX6A1/COX6B1/COX6C/COX7B/COX7C/COX8A/CYC1/CYTB/ND3/ND4/ND5/NDUFA1/NDUFA13/NDUFA2/NDUFA3/NDUFA4/NDUFA5/NDUFA6/NDUFA8/NDUFA9/NDUFAB1/NDUFB11/NDUFB2/NDUFB3/NDUFB5/NDUFB7/NDUFB8/NDUFS2/NDUFS3/NDUFS4/NDUFS5/NDUFS6/NDUFS7/PARK7/SHMT2/STOML2/UQCC2/UQCC3/UQCR10/UQCRB/UQCRFS1/UQCRH/UQCRQ	59
GO:0090150	M3	BP	GO:0090150	establishment of protein localization to membrane	2.91555e-54	6.85155e-52	FIS1/NDUFA13/RACK1/RPL10/RPL10A/RPL11/RPL12/RPL13/RPL13A/RPL14/RPL15/RPL18/RPL18A/RPL19/RPL21/RPL22/RPL23/RPL23A/RPL24/RPL26/RPL27/RPL27A/RPL28/RPL29/RPL3/RPL30/RPL31/RPL32/RPL34/RPL35/RPL35A/RPL36/RPL37/RPL37A/RPL38/RPL39/RPL4/RPL5/RPL6/RPL7/RPL7A/RPL8/RPL9/RPLP0/RPLP1/RPLP2/RPS11/RPS12/RPS13/RPS14/RPS15/RPS15A/RPS16/RPS18/RPS19/RPS2/RPS20/RPS21/RPS23/RPS24/RPS25/RPS26/RPS27/RPS27A/RPS28/RPS29/R…	79
GO:0006605	M3	BP	GO:0006605	protein targeting	4.63764e-52	1.02173e-49	FIS1/GNPAT/HAX1/HTRA2/MPV17/NDUFA13/PEX7/PRKAA1/RPL10/RPL10A/RPL11/RPL12/RPL13/RPL13A/RPL14/RPL15/RPL18/RPL18A/RPL19/RPL21/RPL22/RPL23/RPL23A/RPL24/RPL26/RPL27/RPL27A/RPL28/RPL29/RPL3/RPL30/RPL31/RPL32/RPL34/RPL35/RPL35A/RPL36/RPL37/RPL37A/RPL38/RPL39/RPL4/RPL5/RPL6/RPL7/RPL7A/RPL8/RPL9/RPLP0/RPLP1/RPLP2/RPS11/RPS12/RPS13/RPS14/RPS15/RPS15A/RPS16/RPS18/RPS19/RPS2/RPS20/RPS21/RPS23/RPS24/RPS25/RPS…	85
GO:0072594	M3	BP	GO:0072594	establishment of protein localization to organelle	6.3307e-48	1.31269e-45	FIS1/GNPAT/HAX1/HIKESHI/HTRA2/MBTPS1/MPV17/NABP2/NDUFA13/NUTF2/PEX7/PHB2/PRKAA1/RPL10/RPL10A/RPL11/RPL12/RPL13/RPL13A/RPL14/RPL15/RPL18/RPL18A/RPL19/RPL21/RPL22/RPL23/RPL23A/RPL24/RPL26/RPL27/RPL27A/RPL28/RPL29/RPL3/RPL30/RPL31/RPL32/RPL34/RPL35/RPL35A/RPL36/RPL37/RPL37A/RPL38/RPL39/RPL4/RPL5/RPL6/RPL7/RPL7A/RPL8/RPL9/RPLP0/RPLP1/RPLP2/RPS11/RPS12/RPS13/RPS14/RPS15/RPS15A/RPS16/RPS18/RPS19/RPS2/R…	89
GO:00427751	M3	BP	GO:0042775	mitochondrial ATP synthesis coupled electron transport	4.23502e-45	8.29358e-43	COX1/COX2/COX3/COX4I1/COX5A/COX6A1/COX6B1/COX6C/COX7B/COX7C/COX8A/CYC1/CYTB/ND3/ND4/ND5/NDUFA1/NDUFA13/NDUFA2/NDUFA3/NDUFA4/NDUFA5/NDUFA6/NDUFA8/NDUFA9/NDUFAB1/NDUFB11/NDUFB2/NDUFB3/NDUFB5/NDUFB7/NDUFB8/NDUFS2/NDUFS3/NDUFS4/NDUFS5/NDUFS6/NDUFS7/PARK7/UQCC3/UQCR10/UQCRB/UQCRFS1/UQCRH/UQCRQ	45
GO:00427731	M3	BP	GO:0042773	ATP synthesis coupled electron transport	8.24426e-45	1.52953e-42	COX1/COX2/COX3/COX4I1/COX5A/COX6A1/COX6B1/COX6C/COX7B/COX7C/COX8A/CYC1/CYTB/ND3/ND4/ND5/NDUFA1/NDUFA13/NDUFA2/NDUFA3/NDUFA4/NDUFA5/NDUFA6/NDUFA8/NDUFA9/NDUFAB1/NDUFB11/NDUFB2/NDUFB3/NDUFB5/NDUFB7/NDUFB8/NDUFS2/NDUFS3/NDUFS4/NDUFS5/NDUFS6/NDUFS7/PARK7/UQCC3/UQCR10/UQCRB/UQCRFS1/UQCRH/UQCRQ	45
GO:00229041	M3	BP	GO:0022904	respiratory electron transport chain	9.72755e-41	1.71448e-38	COX1/COX2/COX3/COX4I1/COX5A/COX6A1/COX6B1/COX6C/COX7B/COX7C/COX8A/CYC1/CYTB/ND3/ND4/ND5/NDUFA1/NDUFA13/NDUFA2/NDUFA3/NDUFA4/NDUFA5/NDUFA6/NDUFA8/NDUFA9/NDUFAB1/NDUFB11/NDUFB2/NDUFB3/NDUFB5/NDUFB7/NDUFB8/NDUFS2/NDUFS3/NDUFS4/NDUFS5/NDUFS6/NDUFS7/PARK7/UQCC3/UQCR10/UQCRB/UQCRFS1/UQCRH/UQCRQ	45
GO:00460341	M3	BP	GO:0046034	ATP metabolic process	6.56828e-40	1.10253e-37	AK2/ATP5F1C/ATP5MC1/ATP5MC2/ATP5ME/ATP5MF/ATP5MG/ATP5PB/ATP5PD/ATP5PF/ATP5PO/ATP6/COX1/COX2/COX3/COX4I1/COX5A/COX6A1/COX6B1/COX6C/COX7B/COX7C/COX8A/CYC1/CYTB/ENO1/GAPDH/GPI/HDAC4/ND3/ND4/ND5/NDUFA1/NDUFA13/NDUFA2/NDUFA3/NDUFA4/NDUFA5/NDUFA6/NDUFA8/NDUFA9/NDUFAB1/NDUFB11/NDUFB2/NDUFB3/NDUFB5/NDUFB7/NDUFB8/NDUFS2/NDUFS3/NDUFS4/NDUFS5/NDUFS6/NDUFS7/PARK7/PRKAA1/SHMT2/STOML2/TPI1/UQCC2/UQCC3/UQCR10/U…	66
GO:00092051	M3	BP	GO:0009205	purine ribonucleoside triphosphate metabolic process	2.59975e-38	4.1655e-36	AK2/ATP5F1C/ATP5MC1/ATP5MC2/ATP5ME/ATP5MF/ATP5MG/ATP5PB/ATP5PD/ATP5PF/ATP5PO/ATP6/COX1/COX2/COX3/COX4I1/COX5A/COX6A1/COX6B1/COX6C/COX7B/COX7C/COX8A/CYC1/CYTB/ENO1/GAPDH/GPI/HDAC4/ITPA/ND3/ND4/ND5/NDUFA1/NDUFA13/NDUFA2/NDUFA3/NDUFA4/NDUFA5/NDUFA6/NDUFA8/NDUFA9/NDUFAB1/NDUFB11/NDUFB2/NDUFB3/NDUFB5/NDUFB7/NDUFB8/NDUFS2/NDUFS3/NDUFS4/NDUFS5/NDUFS6/NDUFS7/PARK7/PRKAA1/SHMT2/STOML2/TPI1/UQCC2/UQCC3/UQC…	67
GO:00091671	M3	BP	GO:0009167	purine ribonucleoside monophosphate metabolic process	4.91094e-38	7.52655e-36	AK2/APRT/ATP5F1C/ATP5MC1/ATP5MC2/ATP5ME/ATP5MF/ATP5MG/ATP5PB/ATP5PD/ATP5PF/ATP5PO/ATP6/COX1/COX2/COX3/COX4I1/COX5A/COX6A1/COX6B1/COX6C/COX7B/COX7C/COX8A/CYC1/CYTB/ENO1/GAPDH/GPI/HDAC4/ND3/ND4/ND5/NDUFA1/NDUFA13/NDUFA2/NDUFA3/NDUFA4/NDUFA5/NDUFA6/NDUFA8/NDUFA9/NDUFAB1/NDUFB11/NDUFB2/NDUFB3/NDUFB5/NDUFB7/NDUFB8/NDUFS2/NDUFS3/NDUFS4/NDUFS5/NDUFS6/NDUFS7/PARK7/PRKAA1/SHMT2/STOML2/TPI1/UQCC2/UQCC3/UQC…	67
GO:00091261	M3	BP	GO:0009126	purine nucleoside monophosphate metabolic process	6.06047e-38	8.90132e-36	AK2/APRT/ATP5F1C/ATP5MC1/ATP5MC2/ATP5ME/ATP5MF/ATP5MG/ATP5PB/ATP5PD/ATP5PF/ATP5PO/ATP6/COX1/COX2/COX3/COX4I1/COX5A/COX6A1/COX6B1/COX6C/COX7B/COX7C/COX8A/CYC1/CYTB/ENO1/GAPDH/GPI/HDAC4/ND3/ND4/ND5/NDUFA1/NDUFA13/NDUFA2/NDUFA3/NDUFA4/NDUFA5/NDUFA6/NDUFA8/NDUFA9/NDUFAB1/NDUFB11/NDUFB2/NDUFB3/NDUFB5/NDUFB7/NDUFB8/NDUFS2/NDUFS3/NDUFS4/NDUFS5/NDUFS6/NDUFS7/PARK7/PRKAA1/SHMT2/STOML2/TPI1/UQCC2/UQCC3/UQC…	67
GO:00091991	M3	BP	GO:0009199	ribonucleoside triphosphate metabolic process	7.47281e-38	1.05367e-35	AK2/ATP5F1C/ATP5MC1/ATP5MC2/ATP5ME/ATP5MF/ATP5MG/ATP5PB/ATP5PD/ATP5PF/ATP5PO/ATP6/COX1/COX2/COX3/COX4I1/COX5A/COX6A1/COX6B1/COX6C/COX7B/COX7C/COX8A/CYC1/CYTB/ENO1/GAPDH/GPI/HDAC4/ITPA/ND3/ND4/ND5/NDUFA1/NDUFA13/NDUFA2/NDUFA3/NDUFA4/NDUFA5/NDUFA6/NDUFA8/NDUFA9/NDUFAB1/NDUFB11/NDUFB2/NDUFB3/NDUFB5/NDUFB7/NDUFB8/NDUFS2/NDUFS3/NDUFS4/NDUFS5/NDUFS6/NDUFS7/PARK7/PRKAA1/SHMT2/STOML2/TPI1/UQCC2/UQCC3/UQC…	67
GO:00091441	M3	BP	GO:0009144	purine nucleoside triphosphate metabolic process	1.13334e-37	1.53654e-35	AK2/ATP5F1C/ATP5MC1/ATP5MC2/ATP5ME/ATP5MF/ATP5MG/ATP5PB/ATP5PD/ATP5PF/ATP5PO/ATP6/COX1/COX2/COX3/COX4I1/COX5A/COX6A1/COX6B1/COX6C/COX7B/COX7C/COX8A/CYC1/CYTB/ENO1/GAPDH/GPI/HDAC4/ITPA/ND3/ND4/ND5/NDUFA1/NDUFA13/NDUFA2/NDUFA3/NDUFA4/NDUFA5/NDUFA6/NDUFA8/NDUFA9/NDUFAB1/NDUFB11/NDUFB2/NDUFB3/NDUFB5/NDUFB7/NDUFB8/NDUFS2/NDUFS3/NDUFS4/NDUFS5/NDUFS6/NDUFS7/PARK7/PRKAA1/SHMT2/STOML2/TPI1/UQCC2/UQCC3/UQC…	67
GO:0045333	M3	BP	GO:0045333	cellular respiration	1.67078e-37	2.1813e-35	COX1/COX2/COX3/COX4I1/COX5A/COX6A1/COX6B1/COX6C/COX7B/COX7C/COX8A/CYC1/CYTB/FAHD1/IDH3G/MDH2/ND3/ND4/ND5/NDUFA1/NDUFA13/NDUFA2/NDUFA3/NDUFA4/NDUFA5/NDUFA6/NDUFA8/NDUFA9/NDUFAB1/NDUFB11/NDUFB2/NDUFB3/NDUFB5/NDUFB7/NDUFB8/NDUFS2/NDUFS3/NDUFS4/NDUFS5/NDUFS6/NDUFS7/PARK7/SDHB/SDHD/SHMT2/SUCLG1/UQCC3/UQCR10/UQCRB/UQCRFS1/UQCRH/UQCRQ	52
GO:00091232	M3	BP	GO:0009123	nucleoside monophosphate metabolic process	3.44305e-37	4.33456e-35	AK2/APRT/ATP5F1C/ATP5MC1/ATP5MC2/ATP5ME/ATP5MF/ATP5MG/ATP5PB/ATP5PD/ATP5PF/ATP5PO/ATP6/COX1/COX2/COX3/COX4I1/COX5A/COX6A1/COX6B1/COX6C/COX7B/COX7C/COX8A/CYC1/CYTB/DNPH1/ENO1/GAPDH/GPI/HDAC4/ND3/ND4/ND5/NDUFA1/NDUFA13/NDUFA2/NDUFA3/NDUFA4/NDUFA5/NDUFA6/NDUFA8/NDUFA9/NDUFAB1/NDUFB11/NDUFB2/NDUFB3/NDUFB5/NDUFB7/NDUFB8/NDUFS2/NDUFS3/NDUFS4/NDUFS5/NDUFS6/NDUFS7/PARK7/PNKP/PRKAA1/SHMT2/STOML2/TPI1/UQCC…	69
GO:00091611	M3	BP	GO:0009161	ribonucleoside monophosphate metabolic process	8.6646e-37	1.0532e-34	AK2/APRT/ATP5F1C/ATP5MC1/ATP5MC2/ATP5ME/ATP5MF/ATP5MG/ATP5PB/ATP5PD/ATP5PF/ATP5PO/ATP6/COX1/COX2/COX3/COX4I1/COX5A/COX6A1/COX6B1/COX6C/COX7B/COX7C/COX8A/CYC1/CYTB/ENO1/GAPDH/GPI/HDAC4/ND3/ND4/ND5/NDUFA1/NDUFA13/NDUFA2/NDUFA3/NDUFA4/NDUFA5/NDUFA6/NDUFA8/NDUFA9/NDUFAB1/NDUFB11/NDUFB2/NDUFB3/NDUFB5/NDUFB7/NDUFB8/NDUFS2/NDUFS3/NDUFS4/NDUFS5/NDUFS6/NDUFS7/PARK7/PRKAA1/SHMT2/STOML2/TPI1/UQCC2/UQCC3/UQC…	67
GO:00091412	M3	BP	GO:0009141	nucleoside triphosphate metabolic process	2.82927e-36	3.3244e-34	AK2/ATP5F1C/ATP5MC1/ATP5MC2/ATP5ME/ATP5MF/ATP5MG/ATP5PB/ATP5PD/ATP5PF/ATP5PO/ATP6/COX1/COX2/COX3/COX4I1/COX5A/COX6A1/COX6B1/COX6C/COX7B/COX7C/COX8A/CYC1/CYTB/ENO1/GAPDH/GPI/HDAC4/ITPA/ND3/ND4/ND5/NDUFA1/NDUFA13/NDUFA2/NDUFA3/NDUFA4/NDUFA5/NDUFA6/NDUFA8/NDUFA9/NDUFAB1/NDUFB11/NDUFB2/NDUFB3/NDUFB5/NDUFB7/NDUFB8/NDUFS2/NDUFS3/NDUFS4/NDUFS5/NDUFS6/NDUFS7/PARK7/PRKAA1/SHMT2/STOML2/TPI1/UQCC2/UQCC3/UQC…	67
GO:0022900	M3	BP	GO:0022900	electron transport chain	7.06587e-32	8.03458e-30	COX1/COX2/COX3/COX4I1/COX5A/COX6A1/COX6B1/COX6C/COX7A2/COX7B/COX7C/COX8A/CYC1/CYTB/ND3/ND4/ND5/NDUFA1/NDUFA13/NDUFA2/NDUFA3/NDUFA4/NDUFA5/NDUFA6/NDUFA8/NDUFA9/NDUFAB1/NDUFB11/NDUFB2/NDUFB3/NDUFB5/NDUFB7/NDUFB8/NDUFS2/NDUFS3/NDUFS4/NDUFS5/NDUFS6/NDUFS7/PARK7/TSTA3/UQCC3/UQCR10/UQCRB/UQCRFS1/UQCRH/UQCRQ	47
GO:0015980	M3	BP	GO:0015980	energy derivation by oxidation of organic compounds	5.53973e-30	6.10236e-28	COX1/COX2/COX3/COX4I1/COX5A/COX6A1/COX6B1/COX6C/COX7B/COX7C/COX8A/CYC1/CYTB/FAHD1/GYG1/IDH3G/MDH2/ND3/ND4/ND5/NDUFA1/NDUFA13/NDUFA2/NDUFA3/NDUFA4/NDUFA5/NDUFA6/NDUFA8/NDUFA9/NDUFAB1/NDUFB11/NDUFB2/NDUFB3/NDUFB5/NDUFB7/NDUFB8/NDUFS2/NDUFS3/NDUFS4/NDUFS5/NDUFS6/NDUFS7/PARK7/PPP1CA/SDHB/SDHD/SHMT2/SUCLG1/UQCC3/UQCR10/UQCRB/UQCRFS1/UQCRH/UQCRQ	54
GO:0009150	M3	BP	GO:0009150	purine ribonucleotide metabolic process	1.67689e-29	1.79122e-27	AK2/APRT/ATP5F1C/ATP5MC1/ATP5MC2/ATP5ME/ATP5MF/ATP5MG/ATP5PB/ATP5PD/ATP5PF/ATP5PO/ATP6/COX1/COX2/COX3/COX4I1/COX5A/COX6A1/COX6B1/COX6C/COX7B/COX7C/COX8A/CYC1/CYTB/DGAT1/ELOVL1/ENO1/GAPDH/GPI/HACD1/HDAC4/ITPA/ND3/ND4/ND5/NDUFA1/NDUFA13/NDUFA2/NDUFA3/NDUFA4/NDUFA5/NDUFA6/NDUFA8/NDUFA9/NDUFAB1/NDUFB11/NDUFB2/NDUFB3/NDUFB5/NDUFB7/NDUFB8/NDUFS2/NDUFS3/NDUFS4/NDUFS5/NDUFS6/NDUFS7/PARK7/PPCS/PRKAA1/SHMT…	72
GO:0006120	M3	BP	GO:0006120	mitochondrial electron transport, NADH to ubiquinone	1.62965e-25	1.68956e-23	ND3/ND4/ND5/NDUFA1/NDUFA13/NDUFA2/NDUFA3/NDUFA4/NDUFA5/NDUFA6/NDUFA8/NDUFA9/NDUFAB1/NDUFB11/NDUFB2/NDUFB3/NDUFB5/NDUFB7/NDUFB8/NDUFS2/NDUFS3/NDUFS4/NDUFS5/NDUFS6/NDUFS7/PARK7	26
GO:0010257	M3	BP	GO:0010257	NADH dehydrogenase complex assembly	2.14813e-23	2.10338e-21	COA1/ND3/ND4/ND5/NDUFA1/NDUFA13/NDUFA2/NDUFA3/NDUFA5/NDUFA6/NDUFA8/NDUFA9/NDUFAB1/NDUFAF8/NDUFB11/NDUFB2/NDUFB3/NDUFB5/NDUFB7/NDUFB8/NDUFS2/NDUFS3/NDUFS4/NDUFS5/NDUFS6/NDUFS7	26
GO:0032981	M3	BP	GO:0032981	mitochondrial respiratory chain complex I assembly	2.14813e-23	2.10338e-21	COA1/ND3/ND4/ND5/NDUFA1/NDUFA13/NDUFA2/NDUFA3/NDUFA5/NDUFA6/NDUFA8/NDUFA9/NDUFAB1/NDUFAF8/NDUFB11/NDUFB2/NDUFB3/NDUFB5/NDUFB7/NDUFB8/NDUFS2/NDUFS3/NDUFS4/NDUFS5/NDUFS6/NDUFS7	26
GO:0033108	M3	BP	GO:0033108	mitochondrial respiratory chain complex assembly	4.68044e-23	4.45906e-21	COA1/ND3/ND4/ND5/NDUFA1/NDUFA13/NDUFA2/NDUFA3/NDUFA5/NDUFA6/NDUFA8/NDUFA9/NDUFAB1/NDUFAF8/NDUFB11/NDUFB2/NDUFB3/NDUFB5/NDUFB7/NDUFB8/NDUFS2/NDUFS3/NDUFS4/NDUFS5/NDUFS6/NDUFS7/SMIM20/UQCC2/UQCC3	29
GO:0006414	M3	BP	GO:0006414	translational elongation	1.47615e-22	1.36933e-20	DPH5/EEF1A1/EEF1B2/EEF1D/ERAL1/MRPL11/MRPL12/MRPL13/MRPL2/MRPL20/MRPL27/MRPL33/MRPL34/MRPL35/MRPL48/MRPL51/MRPL58/MRPL9/MRPS15/MRPS18B/MRPS21/MRPS23/MRPS31/MRPS33/MRPS34/MRPS7/MRPS9/RACK1/RPL30/RPLP1/RPLP2/SRP9/TSFM	33
GO:0002181	M3	BP	GO:0002181	cytoplasmic translation	2.18493e-22	1.97484e-20	DPH5/EIF3D/EIF3E/EIF3K/EIF3L/MCTS1/RPL10A/RPL11/RPL13A/RPL18/RPL18A/RPL19/RPL24/RPL30/RPL31/RPL32/RPL36/RPL38/RPL39/RPL6/RPL8/RPS21/RPS23/RPS26/RPS28/RPS29	26
GO:00070051	M3	BP	GO:0007005	mitochondrion organization	1.18755e-20	1.04652e-18	ATP5F1C/ATP5MC1/ATP5MC2/ATP5ME/ATP5MF/ATP5MG/ATP5PB/ATP5PD/ATP5PF/ATP5PO/ATP6/MICOS13/COA1/FAM162A/FIS1/HAX1/HTRA2/MIGA2/MPV17/ND3/ND4/ND5/NDUFA1/NDUFA13/NDUFA2/NDUFA3/NDUFA5/NDUFA6/NDUFA8/NDUFA9/NDUFAB1/NDUFAF8/NDUFB11/NDUFB2/NDUFB3/NDUFB5/NDUFB7/NDUFB8/NDUFS2/NDUFS3/NDUFS4/NDUFS5/NDUFS6/NDUFS7/PARK7/PHB/PHB2/PRDX3/PRKAA1/PSMD10/SLC25A5/SMIM20/STOML2/TFB1M/TOMM7/TOP3A/UQCC2/UQCC3	58
GO:1902600	M3	BP	GO:1902600	proton transmembrane transport	5.11193e-17	4.39501e-15	ATP5F1C/ATP5MC1/ATP5MC2/ATP5ME/ATP5MF/ATP5MG/ATP5PB/ATP5PD/ATP5PF/ATP5PO/ATP6/ATP6V0B/ATP6V1F/COX2/COX3/COX4I1/COX5A/COX6A1/COX6B1/COX6C/COX7A2/COX7B/COX7C/COX8A/CYTB/NDUFA4/PARK7/PHB2/SLC25A3/STOML2	30
GO:00064151	M3	BP	GO:0006415	translational termination	1.10257e-16	9.25369e-15	ERAL1/MRPL11/MRPL12/MRPL13/MRPL2/MRPL20/MRPL27/MRPL33/MRPL34/MRPL35/MRPL48/MRPL51/MRPL58/MRPL9/MRPS15/MRPS18B/MRPS21/MRPS23/MRPS31/MRPS33/MRPS34/MRPS7/MRPS9/TRMT112/UPF1	25
GO:00701251	M3	BP	GO:0070125	mitochondrial translational elongation	3.71678e-16	3.0469e-14	ERAL1/MRPL11/MRPL12/MRPL13/MRPL2/MRPL20/MRPL27/MRPL33/MRPL34/MRPL35/MRPL48/MRPL51/MRPL58/MRPL9/MRPS15/MRPS18B/MRPS21/MRPS23/MRPS31/MRPS33/MRPS34/MRPS7/MRPS9	23
GO:0022613	M3	BP	GO:0022613	ribonucleoprotein complex biogenesis	4.67259e-16	3.74338e-14	ATXN2L/RBIS/CLNS1A/CNOT7/EIF3D/EIF3E/EIF3K/EIF3L/ERAL1/FAM207A/FBL/FRG1/GEMIN6/GEMIN7/LOC102724159/MCTS1/NHP2/NSA2/PRKAA1/PRPF31/RPL11/RPL13A/RPL14/RPL26/RPL27/RPL35A/RPL38/RPL5/RPL7/RPS14/RPS15/RPS16/RPS19/RPS2/RPS23/RPS24/RPS27/RPS28/RPS6/RPS7/RPS9/SNRPD2/SNRPE/TFB1M/TRMT112/WDR18	46
GO:00701261	M3	BP	GO:0070126	mitochondrial translational termination	6.47306e-16	5.07057e-14	ERAL1/MRPL11/MRPL12/MRPL13/MRPL2/MRPL20/MRPL27/MRPL33/MRPL34/MRPL35/MRPL48/MRPL51/MRPL58/MRPL9/MRPS15/MRPS18B/MRPS21/MRPS23/MRPS31/MRPS33/MRPS34/MRPS7/MRPS9	23
GO:00325431	M3	BP	GO:0032543	mitochondrial translation	3.31967e-15	2.54388e-13	ERAL1/MRPL11/MRPL12/MRPL13/MRPL2/MRPL20/MRPL27/MRPL33/MRPL34/MRPL35/MRPL48/MRPL51/MRPL58/MRPL9/MRPS15/MRPS18B/MRPS21/MRPS23/MRPS31/MRPS33/MRPS34/MRPS7/MRPS9/SHMT2/TSFM/UQCC2	26
GO:0006123	M3	BP	GO:0006123	mitochondrial electron transport, cytochrome c to oxygen	6.43199e-15	4.72349e-13	COX1/COX2/COX3/COX4I1/COX5A/COX6A1/COX6B1/COX6C/COX7B/COX7C/COX8A/NDUFA4	12
GO:0019646	M3	BP	GO:0019646	aerobic electron transport chain	6.43199e-15	4.72349e-13	COX1/COX2/COX3/COX4I1/COX5A/COX6A1/COX6B1/COX6C/COX7B/COX7C/COX8A/NDUFA4	12
GO:01400531	M3	BP	GO:0140053	mitochondrial gene expression	2.96495e-14	2.13295e-12	ERAL1/MRPL11/MRPL12/MRPL13/MRPL2/MRPL20/MRPL27/MRPL33/MRPL34/MRPL35/MRPL48/MRPL51/MRPL58/MRPL9/MRPS15/MRPS18B/MRPS21/MRPS23/MRPS31/MRPS33/MRPS34/MRPS7/MRPS9/PRKAA1/SHMT2/TSFM/UQCC2	27
GO:0009060	M3	BP	GO:0009060	aerobic respiration	5.86568e-14	4.1353e-12	COX1/COX2/COX3/COX4I1/COX5A/COX6A1/COX6B1/COX6C/COX7B/COX7C/COX8A/FAHD1/IDH3G/MDH2/NDUFA4/SDHB/SDHD/SHMT2/SUCLG1	19
GO:0006364	M3	BP	GO:0006364	rRNA processing	8.15927e-14	5.63949e-12	FAM207A/FBL/FRG1/LOC102724159/NHP2/NSA2/RPL11/RPL14/RPL26/RPL27/RPL35A/RPL5/RPL7/RPS14/RPS15/RPS16/RPS19/RPS2/RPS24/RPS27/RPS28/RPS6/RPS7/RPS9/TFB1M/TRMT112/WDR18	27
GO:0042776	M3	BP	GO:0042776	mitochondrial ATP synthesis coupled proton transport	9.38864e-14	6.36441e-12	ATP5F1C/ATP5MC1/ATP5MC2/ATP5ME/ATP5MF/ATP5MG/ATP5PB/ATP5PD/ATP5PF/ATP5PO/ATP6/STOML2	12
GO:0042254	M3	BP	GO:0042254	ribosome biogenesis	3.171e-13	2.10901e-11	RBIS/ERAL1/FAM207A/FBL/FRG1/LOC102724159/NHP2/NSA2/RPL11/RPL14/RPL26/RPL27/RPL35A/RPL38/RPL5/RPL7/RPS14/RPS15/RPS16/RPS19/RPS2/RPS24/RPS27/RPS28/RPS6/RPS7/RPS9/TFB1M/TRMT112/WDR18	30
GO:0015985	M3	BP	GO:0015985	energy coupled proton transport, down electrochemical gradient	4.09095e-13	2.62193e-11	ATP5F1C/ATP5MC1/ATP5MC2/ATP5ME/ATP5MF/ATP5MG/ATP5PB/ATP5PD/ATP5PF/ATP5PO/ATP6/STOML2	12
GO:0015986	M3	BP	GO:0015986	ATP synthesis coupled proton transport	4.09095e-13	2.62193e-11	ATP5F1C/ATP5MC1/ATP5MC2/ATP5ME/ATP5MF/ATP5MG/ATP5PB/ATP5PD/ATP5PF/ATP5PO/ATP6/STOML2	12
GO:0034470	M3	BP	GO:0034470	ncRNA processing	4.78185e-13	3.01e-11	ELAC1/ELP5/FAM207A/FARS2/FBL/FRG1/LAGE3/LOC102724159/NHP2/NSA2/POLR3K/POP4/POP7/RPL11/RPL14/RPL26/RPL27/RPL35A/RPL5/RPL7/RPS14/RPS15/RPS16/RPS19/RPS2/RPS24/RPS27/RPS28/RPS6/RPS7/RPS9/SARS/TFB1M/TPRKB/TRMT112/WDR18	36
GO:00436241	M3	BP	GO:0043624	cellular protein complex disassembly	7.65152e-13	4.73186e-11	CFL1/ERAL1/MRPL11/MRPL12/MRPL13/MRPL2/MRPL20/MRPL27/MRPL33/MRPL34/MRPL35/MRPL48/MRPL51/MRPL58/MRPL9/MRPS15/MRPS18B/MRPS21/MRPS23/MRPS31/MRPS33/MRPS34/MRPS7/MRPS9/TMOD3/TRMT112/TWF2/UPF1/VPS4B	29
GO:0042407	M3	BP	GO:0042407	cristae formation	8.91221e-13	5.41647e-11	ATP5F1C/ATP5MC1/ATP5MC2/ATP5ME/ATP5MF/ATP5MG/ATP5PB/ATP5PD/ATP5PF/ATP5PO/ATP6/MICOS13/UQCC3	13
GO:0007007	M3	BP	GO:0007007	inner mitochondrial membrane organization	1.11478e-12	6.66031e-11	ATP5F1C/ATP5MC1/ATP5MC2/ATP5ME/ATP5MF/ATP5MG/ATP5PB/ATP5PD/ATP5PF/ATP5PO/ATP6/MICOS13/NDUFA13/UQCC3	14
GO:0016072	M3	BP	GO:0016072	rRNA metabolic process	1.61173e-11	9.46894e-10	FAM207A/FBL/FRG1/LOC102724159/NHP2/NSA2/RPL11/RPL14/RPL26/RPL27/RPL35A/RPL5/RPL7/RPS14/RPS15/RPS16/RPS19/RPS2/RPS24/RPS27/RPS28/RPS6/RPS7/RPS9/TFB1M/TRMT112/WDR18	27
GO:00329841	M3	BP	GO:0032984	protein-containing complex disassembly	1.74999e-11	1.01126e-09	CFL1/ERAL1/MCTS1/MRPL11/MRPL12/MRPL13/MRPL2/MRPL20/MRPL27/MRPL33/MRPL34/MRPL35/MRPL48/MRPL51/MRPL58/MRPL9/MRPS15/MRPS18B/MRPS21/MRPS23/MRPS31/MRPS33/MRPS34/MRPS7/MRPS9/PPP1CA/RPL23/RUBCN/SMCR8/TMOD3/TRMT112/TWF2/UPF1/VPS4B	34
GO:0042274	M3	BP	GO:0042274	ribosomal small subunit biogenesis	2.4676e-11	1.40295e-09	ERAL1/FAM207A/RPL38/RPS14/RPS15/RPS16/RPS19/RPS24/RPS28/RPS6/RPS7	11
GO:0034660	M3	BP	GO:0034660	ncRNA metabolic process	5.71329e-11	3.19672e-09	CCNK/DARS/ELAC1/ELP5/FAM207A/FARS2/FBL/FRG1/LAGE3/LOC102724159/NABP2/NHP2/NSA2/POLR2A/POLR2G/POLR2I/POLR3K/POP4/POP7/PPA2/RPL11/RPL14/RPL26/RPL27/RPL35A/RPL5/RPL7/RPS14/RPS15/RPS16/RPS19/RPS2/RPS24/RPS27/RPS28/RPS6/RPS7/RPS9/SARS/TFB1M/TPRKB/TRMT112/WDR18	43
GO:0006122	M3	BP	GO:0006122	mitochondrial electron transport, ubiquinol to cytochrome c	2.5235e-10	1.3899e-08	CYC1/CYTB/UQCC3/UQCR10/UQCRB/UQCRFS1/UQCRH/UQCRQ	8
GO:00224111	M3	BP	GO:0022411	cellular component disassembly	2.66423e-09	1.44483e-07	ACIN1/CFL1/DCTN1/ERAL1/FIS1/HAX1/HTRA2/MCTS1/MRPL11/MRPL12/MRPL13/MRPL2/MRPL20/MRPL27/MRPL33/MRPL34/MRPL35/MRPL48/MRPL51/MRPL58/MRPL9/MRPS15/MRPS18B/MRPS21/MRPS23/MRPS31/MRPS33/MRPS34/MRPS7/MRPS9/PARK7/PPP1CA/RPL23/RUBCN/SMCR8/TMOD3/TOMM7/TRMT112/TWF2/UPF1/VPS4B	41
GO:1990542	M3	BP	GO:1990542	mitochondrial transmembrane transport	6.41216e-09	3.42468e-07	ATP5F1C/ATP5MC1/ATP5MC2/ATP5ME/ATP5MF/ATP5MG/ATP5PB/ATP5PD/ATP5PF/ATP5PO/ATP6/NDUFA13/STOML2/TOMM7	14
GO:0009127	M3	BP	GO:0009127	purine nucleoside monophosphate biosynthetic process	1.03626e-08	5.37179e-07	AK2/APRT/ATP5F1C/ATP5MC1/ATP5MC2/ATP5ME/ATP5MF/ATP5MG/ATP5PB/ATP5PD/ATP5PF/ATP5PO/ATP6/COX2/ENO1/GAPDH/GPI/HDAC4/PRKAA1/STOML2/TPI1/UQCC3	22
GO:0009168	M3	BP	GO:0009168	purine ribonucleoside monophosphate biosynthetic process	1.03626e-08	5.37179e-07	AK2/APRT/ATP5F1C/ATP5MC1/ATP5MC2/ATP5ME/ATP5MF/ATP5MG/ATP5PB/ATP5PD/ATP5PF/ATP5PO/ATP6/COX2/ENO1/GAPDH/GPI/HDAC4/PRKAA1/STOML2/TPI1/UQCC3	22
GO:0006754	M3	BP	GO:0006754	ATP biosynthetic process	1.95361e-08	9.98038e-07	ATP5F1C/ATP5MC1/ATP5MC2/ATP5ME/ATP5MF/ATP5MG/ATP5PB/ATP5PD/ATP5PF/ATP5PO/ATP6/COX2/ENO1/GAPDH/GPI/HDAC4/PRKAA1/STOML2/TPI1/UQCC3	20
GO:0009156	M3	BP	GO:0009156	ribonucleoside monophosphate biosynthetic process	4.3061e-08	2.16843e-06	AK2/APRT/ATP5F1C/ATP5MC1/ATP5MC2/ATP5ME/ATP5MF/ATP5MG/ATP5PB/ATP5PD/ATP5PF/ATP5PO/ATP6/COX2/ENO1/GAPDH/GPI/HDAC4/PRKAA1/STOML2/TPI1/UQCC3	22
GO:0009206	M3	BP	GO:0009206	purine ribonucleoside triphosphate biosynthetic process	5.29106e-08	2.6269e-06	ATP5F1C/ATP5MC1/ATP5MC2/ATP5ME/ATP5MF/ATP5MG/ATP5PB/ATP5PD/ATP5PF/ATP5PO/ATP6/COX2/ENO1/GAPDH/GPI/HDAC4/PRKAA1/STOML2/TPI1/UQCC3	20
GO:0009145	M3	BP	GO:0009145	purine nucleoside triphosphate biosynthetic process	5.88299e-08	2.88021e-06	ATP5F1C/ATP5MC1/ATP5MC2/ATP5ME/ATP5MF/ATP5MG/ATP5PB/ATP5PD/ATP5PF/ATP5PO/ATP6/COX2/ENO1/GAPDH/GPI/HDAC4/PRKAA1/STOML2/TPI1/UQCC3	20
GO:0009201	M3	BP	GO:0009201	ribonucleoside triphosphate biosynthetic process	8.91298e-08	4.30387e-06	ATP5F1C/ATP5MC1/ATP5MC2/ATP5ME/ATP5MF/ATP5MG/ATP5PB/ATP5PD/ATP5PF/ATP5PO/ATP6/COX2/ENO1/GAPDH/GPI/HDAC4/PRKAA1/STOML2/TPI1/UQCC3	20
GO:0009124	M3	BP	GO:0009124	nucleoside monophosphate biosynthetic process	9.12314e-08	4.34582e-06	AK2/APRT/ATP5F1C/ATP5MC1/ATP5MC2/ATP5ME/ATP5MF/ATP5MG/ATP5PB/ATP5PD/ATP5PF/ATP5PO/ATP6/COX2/ENO1/GAPDH/GPI/HDAC4/PRKAA1/STOML2/TPI1/UQCC3	22
GO:0009142	M3	BP	GO:0009142	nucleoside triphosphate biosynthetic process	2.61183e-07	1.22756e-05	ATP5F1C/ATP5MC1/ATP5MC2/ATP5ME/ATP5MF/ATP5MG/ATP5PB/ATP5PD/ATP5PF/ATP5PO/ATP6/COX2/ENO1/GAPDH/GPI/HDAC4/PRKAA1/STOML2/TPI1/UQCC3	20
GO:0022618	M3	BP	GO:0022618	ribonucleoprotein complex assembly	2.83545e-07	1.31513e-05	ATXN2L/CLNS1A/CNOT7/EIF3D/EIF3E/EIF3K/EIF3L/ERAL1/GEMIN6/GEMIN7/MCTS1/PRKAA1/PRPF31/RPL11/RPL13A/RPL38/RPL5/RPS14/RPS19/RPS23/SNRPD2/SNRPE	22
GO:0015672	M3	BP	GO:0015672	monovalent inorganic cation transport	3.02978e-07	1.38701e-05	ATP5F1C/ATP5MC1/ATP5MC2/ATP5ME/ATP5MF/ATP5MG/ATP5PB/ATP5PD/ATP5PF/ATP5PO/ATP6/ATP6V0B/ATP6V1F/COX2/COX3/COX4I1/COX5A/COX6A1/COX6B1/COX6C/COX7A2/COX7B/COX7C/COX8A/CYTB/DNM2/NDUFA4/NDUFA9/PARK7/PHB2/PRKCE/PTK2B/SLC25A3/STOML2/VPS4B/WWP2	36
GO:0009152	M3	BP	GO:0009152	purine ribonucleotide biosynthetic process	3.93005e-07	1.77608e-05	AK2/APRT/ATP5F1C/ATP5MC1/ATP5MC2/ATP5ME/ATP5MF/ATP5MG/ATP5PB/ATP5PD/ATP5PF/ATP5PO/ATP6/COX2/ELOVL1/ENO1/GAPDH/GPI/HACD1/HDAC4/PPCS/PRKAA1/STOML2/TPI1/UQCC3	25
GO:00718261	M3	BP	GO:0071826	ribonucleoprotein complex subunit organization	7.42322e-07	3.31226e-05	ATXN2L/CLNS1A/CNOT7/EIF3D/EIF3E/EIF3K/EIF3L/ERAL1/GEMIN6/GEMIN7/MCTS1/PRKAA1/PRPF31/RPL11/RPL13A/RPL38/RPL5/RPS14/RPS19/RPS23/SNRPD2/SNRPE	22
GO:0009260	M3	BP	GO:0009260	ribonucleotide biosynthetic process	9.57475e-07	4.21887e-05	AK2/APRT/ATP5F1C/ATP5MC1/ATP5MC2/ATP5ME/ATP5MF/ATP5MG/ATP5PB/ATP5PD/ATP5PF/ATP5PO/ATP6/COX2/ELOVL1/ENO1/GAPDH/GPI/HACD1/HDAC4/PPCS/PRKAA1/STOML2/TPI1/UQCC3	25
GO:0006164	M3	BP	GO:0006164	purine nucleotide biosynthetic process	1.02277e-06	4.45092e-05	AK2/APRT/ATP5F1C/ATP5MC1/ATP5MC2/ATP5ME/ATP5MF/ATP5MG/ATP5PB/ATP5PD/ATP5PF/ATP5PO/ATP6/COX2/ELOVL1/ENO1/GAPDH/GPI/HACD1/HDAC4/PPCS/PRKAA1/STOML2/TPI1/UQCC3	25
GO:0046390	M3	BP	GO:0046390	ribose phosphate biosynthetic process	1.32699e-06	5.70445e-05	AK2/APRT/ATP5F1C/ATP5MC1/ATP5MC2/ATP5ME/ATP5MF/ATP5MG/ATP5PB/ATP5PD/ATP5PF/ATP5PO/ATP6/COX2/ELOVL1/ENO1/GAPDH/GPI/HACD1/HDAC4/PPCS/PRKAA1/STOML2/TPI1/UQCC3	25
GO:0072522	M3	BP	GO:0072522	purine-containing compound biosynthetic process	2.06618e-06	8.77505e-05	AK2/APRT/ATP5F1C/ATP5MC1/ATP5MC2/ATP5ME/ATP5MF/ATP5MG/ATP5PB/ATP5PD/ATP5PF/ATP5PO/ATP6/COX2/ELOVL1/ENO1/GAPDH/GPI/HACD1/HDAC4/PPCS/PRKAA1/STOML2/TPI1/UQCC3	25
GO:0007006	M3	BP	GO:0007006	mitochondrial membrane organization	3.27818e-06	0.000137567	ATP5F1C/ATP5MC1/ATP5MC2/ATP5ME/ATP5MF/ATP5MG/ATP5PB/ATP5PD/ATP5PF/ATP5PO/ATP6/MICOS13/NDUFA13/SLC25A5/UQCC3	15
GO:0099132	M3	BP	GO:0099132	ATP hydrolysis coupled cation transmembrane transport	3.56485e-06	0.000147837	ATP5F1C/ATP5MC1/ATP5MC2/ATP5MG/ATP5PB/ATP5PD/ATP5PO/ATP6/ATP6V0B/ATP6V1F	10
GO:0042273	M3	BP	GO:0042273	ribosomal large subunit biogenesis	1.02492e-05	0.000420098	RPL11/RPL14/RPL26/RPL35A/RPL38/RPL5/RPL7	7
GO:0009165	M3	BP	GO:0009165	nucleotide biosynthetic process	1.04221e-05	0.000422276	AK2/APRT/ATP5F1C/ATP5MC1/ATP5MC2/ATP5ME/ATP5MF/ATP5MG/ATP5PB/ATP5PD/ATP5PF/ATP5PO/ATP6/COX2/ELOVL1/ENO1/ERH/GAPDH/GPI/HACD1/HDAC4/PNKP/PPCS/PRKAA1/STOML2/TPI1/UQCC3	27
GO:0006839	M3	BP	GO:0006839	mitochondrial transport	1.22421e-05	0.000490378	ATP5F1C/ATP5MC1/ATP5MC2/ATP5ME/ATP5MF/ATP5MG/ATP5PB/ATP5PD/ATP5PF/ATP5PO/ATP6/FIS1/HAX1/HTRA2/NDUFA13/PRKAA1/SLC25A5/STOML2/TMEM14C/TOMM7	20
GO:1901293	M3	BP	GO:1901293	nucleoside phosphate biosynthetic process	1.33642e-05	0.000529314	AK2/APRT/ATP5F1C/ATP5MC1/ATP5MC2/ATP5ME/ATP5MF/ATP5MG/ATP5PB/ATP5PD/ATP5PF/ATP5PO/ATP6/COX2/ELOVL1/ENO1/ERH/GAPDH/GPI/HACD1/HDAC4/PNKP/PPCS/PRKAA1/STOML2/TPI1/UQCC3	27
GO:0034248	M3	BP	GO:0034248	regulation of cellular amide metabolic process	1.41248e-05	0.00055322	APOE/DPH5/EEF1A1/EIF2B2/EIF3D/EIF3E/EIF3K/GAPDH/HSPB1/ORMDL2/PPP1CA/PRKAA1/PTK2B/RACK1/RBM3/RPL10/RPL13A/RPL22/RPL26/RPL30/RPL38/RPL5/RPS14/RPS3/RPS4X/SHMT2/SRP9/TACO1/TSFM/UPF1/UQCC2	31
GO:0043928	M3	BP	GO:0043928	exonucleolytic nuclear-transcribed mRNA catabolic process involved in deadenylation-dependent decay	4.22578e-05	0.00163691	CNOT7/EDC4/LSM2/LSM3/LSM4/LSM5/WDR61	7
GO:0000291	M3	BP	GO:0000291	nuclear-transcribed mRNA catabolic process, exonucleolytic	5.18649e-05	0.00198721	CNOT7/EDC4/LSM2/LSM3/LSM4/LSM5/WDR61	7
GO:0006417	M3	BP	GO:0006417	regulation of translation	5.80517e-05	0.00220035	DPH5/EIF2B2/EIF3D/EIF3E/EIF3K/GAPDH/HSPB1/PPP1CA/PTK2B/RACK1/RBM3/RPL10/RPL13A/RPL22/RPL26/RPL30/RPL38/RPL5/RPS14/RPS3/RPS4X/SHMT2/SRP9/TACO1/TSFM/UPF1/UQCC2	27
GO:0000413	M3	BP	GO:0000413	protein peptidyl-prolyl isomerization	6.31887e-05	0.00236958	FKBP14/FKBP3/FKBP7/PIN1/PPIA/PPIE/PPIH	7
GO:0051438	M3	BP	GO:0051438	regulation of ubiquitin-protein transferase activity	6.4218e-05	0.00238283	PARK7/PIN1/RPL11/RPL23/RPL5/RPS2/RPS7/STUB1	8
GO:0051444	M3	BP	GO:0051444	negative regulation of ubiquitin-protein transferase activity	7.48126e-05	0.00274703	PARK7/RPL11/RPL23/RPL5/RPS7	5
GO:0042255	M3	BP	GO:0042255	ribosome assembly	9.15759e-05	0.00332789	ERAL1/RPL11/RPL38/RPL5/RPS14/RPS19	6
GO:0002183	M3	BP	GO:0002183	cytoplasmic translational initiation	0.000114812	0.00408801	EIF3D/EIF3E/EIF3K/EIF3L/MCTS1/RPL13A	6
GO:0006099	M3	BP	GO:0006099	tricarboxylic acid cycle	0.000114812	0.00408801	FAHD1/IDH3G/MDH2/SDHB/SDHD/SUCLG1	6
GO:0006101	M3	BP	GO:0006101	citrate metabolic process	0.000175201	0.00617582	FAHD1/IDH3G/MDH2/SDHB/SDHD/SUCLG1	6
GO:00062891	M3	BP	GO:0006289	nucleotide-excision repair	0.000218493	0.00762563	COPS3/COPS7A/PNKP/POLR2A/POLR2G/POLR2I/PPIE/RBX1/RNF111/RPS27A/UBA52	11
GO:00485241	M3	BP	GO:0048524	positive regulation of viral process	0.000238209	0.00823223	APOE/CFL1/CNOT7/POLR2A/POLR2G/POLR2I/PPIA/PPIE/PPIH/SUPT5H/VPS4B	11
GO:00062831	M3	BP	GO:0006283	transcription-coupled nucleotide-excision repair	0.000296827	0.0101584	COPS3/COPS7A/POLR2A/POLR2G/POLR2I/PPIE/RBX1/RPS27A/UBA52	9
GO:0018208	M3	BP	GO:0018208	peptidyl-proline modification	0.00033012	0.0111892	FKBP14/FKBP3/FKBP7/PIN1/PPIA/PPIE/PPIH	7
GO:2001242	M3	BP	GO:2001242	regulation of intrinsic apoptotic signaling pathway	0.000362247	0.0121611	BCAP31/BCL2L12/ENO1/FIS1/HSPB1/HTRA2/NDUFA13/NDUFS3/PARK7/RACK1/RPL11/RPL26/RPS3/RPS7	14
GO:0072350	M3	BP	GO:0072350	tricarboxylic acid metabolic process	0.000369448	0.0122859	FAHD1/IDH3G/MDH2/SDHB/SDHD/SUCLG1	6
GO:00421761	M3	BP	GO:0042176	regulation of protein catabolic process	0.000388373	0.0127052	AGAP2/APOE/BCAP31/EEF1A1/FAM192A/MDM4/MSN/NDUFA13/ODC1/PARK7/PHB/PIN1/PSMD10/PTK2B/RACK1/RBX1/RPL11/RPL23/RPL5/RPS7/STUB1/SVIP/UQCC2	23
GO:0000715	M3	BP	GO:0000715	nucleotide-excision repair, DNA damage recognition	0.000389266	0.0127052	COPS3/COPS7A/RBX1/RPS27A/UBA52	5
GO:0070988	M3	BP	GO:0070988	demethylation	0.000418367	0.0135297	ALKBH3/APEX1/KDM2A/KDM4C/KDM5C/KDM5D/PHF8/TET3	8
GO:2001244	M3	BP	GO:2001244	positive regulation of intrinsic apoptotic signaling pathway	0.00046809	0.0150002	BCAP31/FIS1/PARK7/RACK1/RPL11/RPL26/RPS3/RPS7	8
GO:00439031	M3	BP	GO:0043903	regulation of symbiosis, encompassing mutualism through parasitism	0.000578872	0.0183831	APOE/BANF1/CCNK/CFL1/CNOT7/GAPDH/IFI27/OSBP/POLR2A/POLR2G/POLR2I/PPIA/PPIE/PPIH/SETDB1/SUPT5H/VPS4B	17
GO:00017321	M3	BP	GO:0001732	formation of cytoplasmic translation initiation complex	0.000603064	0.0189804	EIF3D/EIF3E/EIF3K/EIF3L	4
GO:00003771	M3	BP	GO:0000377	RNA splicing, via transesterification reactions with bulged adenosine as nucleophile	0.000637565	0.0197142	BUD13/CLNS1A/CSTF2T/CWC15/CWC25/FRG1/GEMIN6/GEMIN7/GPATCH1/LSM2/LSM3/LSM4/LSM5/POLR2A/POLR2G/POLR2I/PPIE/PPIH/PRPF31/SNRPD2/SNRPE/YBX1	22
GO:00003981	M3	BP	GO:0000398	mRNA splicing, via spliceosome	0.000637565	0.0197142	BUD13/CLNS1A/CSTF2T/CWC15/CWC25/FRG1/GEMIN6/GEMIN7/GPATCH1/LSM2/LSM3/LSM4/LSM5/POLR2A/POLR2G/POLR2I/PPIE/PPIH/PRPF31/SNRPD2/SNRPE/YBX1	22
GO:00083801	M3	BP	GO:0008380	RNA splicing	0.000705488	0.0216247	ACIN1/BUD13/CLNS1A/CSTF2T/CWC15/CWC25/FRG1/GEMIN6/GEMIN7/GPATCH1/LSM2/LSM3/LSM4/LSM5/POLR2A/POLR2G/POLR2I/PPIE/PPIH/PRPF31/RPS13/RPS26/SNRPD2/SNRPE/THOC7/YBX1	26
GO:0070076	M3	BP	GO:0070076	histone lysine demethylation	0.000729785	0.0221767	KDM2A/KDM4C/KDM5C/KDM5D/PHF8	5
GO:00003751	M3	BP	GO:0000375	RNA splicing, via transesterification reactions	0.000743035	0.0223863	BUD13/CLNS1A/CSTF2T/CWC15/CWC25/FRG1/GEMIN6/GEMIN7/GPATCH1/LSM2/LSM3/LSM4/LSM5/POLR2A/POLR2G/POLR2I/PPIE/PPIH/PRPF31/SNRPD2/SNRPE/YBX1	22
GO:2000058	M3	BP	GO:2000058	regulation of ubiquitin-dependent protein catabolic process	0.000786334	0.0234901	BCAP31/PARK7/PSMD10/PTK2B/RACK1/RBX1/RPL11/RPL23/RPL5/RPS7/STUB1/SVIP	12
GO:0055089	M3	BP	GO:0055089	fatty acid homeostasis	0.000803191	0.023792	APOE/DGAT1/GOT1/PRKAA1	4
GO:0042769	M3	BP	GO:0042769	DNA damage response, detection of DNA damage	0.000812436	0.0238653	MRPS9/PNKP/RBX1/RPS27A/RPS3/UBA52	6
GO:00159881	M3	BP	GO:0015988	energy coupled proton transmembrane transport, against electrochemical gradient	0.000881739	0.0250656	ATP5MC1/ATP5MC2/ATP6V0B/ATP6V1F/CYTB	5
GO:0016577	M3	BP	GO:0016577	histone demethylation	0.000881739	0.0250656	KDM2A/KDM4C/KDM5C/KDM5D/PHF8	5
GO:0017004	M3	BP	GO:0017004	cytochrome complex assembly	0.000881739	0.0250656	COA1/COX3/SMIM20/UQCC2/UQCC3	5
GO:0034377	M3	BP	GO:0034377	plasma lipoprotein particle assembly	0.000881739	0.0250656	APOC1/APOE/APOM/DGAT1/ZDHHC8	5
GO:1901796	M3	BP	GO:1901796	regulation of signal transduction by p53 class mediator	0.000921832	0.0259957	BCL2L12/MBD3/MDM4/PIN1/PRKAA1/PSMD10/RAD1/RPL11/RPL23/RPL26/RPL5/RPS7/SETD9/TOP3A	14
GO:00439021	M3	BP	GO:0043902	positive regulation of multi-organism process	0.000973135	0.0272246	APOE/CFL1/CNOT7/GAPDH/HDAC4/OSBP/POLR2A/POLR2G/POLR2I/PPIA/PPIE/PPIH/SUPT5H/VPS4B	14
GO:0006094	M3	BP	GO:0006094	gluconeogenesis	0.00100161	0.0278005	DGKQ/ENO1/FAM3A/GAPDH/GOT1/GPI/MDH2/SDHAF3/TPI1	9
GO:0046339	M3	BP	GO:0046339	diacylglycerol metabolic process	0.00104598	0.0288054	DGAT1/DGKD/DGKQ/PGS1	4
GO:00991311	M3	BP	GO:0099131	ATP hydrolysis coupled ion transmembrane transport	0.00105604	0.0288569	ABCC4/ATP5MC1/ATP5MC2/ATP6V0B/ATP6V1F	5
GO:00507921	M3	BP	GO:0050792	regulation of viral process	0.00115424	0.0311678	APOE/BANF1/CCNK/CFL1/CNOT7/IFI27/POLR2A/POLR2G/POLR2I/PPIA/PPIE/PPIH/SETDB1/SUPT5H/VPS4B	15
GO:0042177	M3	BP	GO:0042177	negative regulation of protein catabolic process	0.00115829	0.0311678	AGAP2/FAM192A/MDM4/PARK7/PHB/PIN1/RPL11/RPL23/RPL5/RPS7/SVIP	11
GO:0006482	M3	BP	GO:0006482	protein demethylation	0.00125464	0.0330045	KDM2A/KDM4C/KDM5C/KDM5D/PHF8	5
GO:0008214	M3	BP	GO:0008214	protein dealkylation	0.00125464	0.0330045	KDM2A/KDM4C/KDM5C/KDM5D/PHF8	5
GO:00906621	M3	BP	GO:0090662	ATP hydrolysis coupled transmembrane transport	0.00125464	0.0330045	ABCC4/ATP5MC1/ATP5MC2/ATP6V0B/ATP6V1F	5
GO:0019319	M3	BP	GO:0019319	hexose biosynthetic process	0.0012805	0.0334352	DGKQ/ENO1/FAM3A/GAPDH/GOT1/GPI/MDH2/SDHAF3/TPI1	9
GO:19033621	M3	BP	GO:1903362	regulation of cellular protein catabolic process	0.0014359	0.0372172	APOE/BCAP31/FAM192A/MSN/PARK7/PSMD10/PTK2B/RACK1/RBX1/RPL11/RPL23/RPL5/RPS7/STUB1/SVIP/UQCC2	16
GO:0065005	M3	BP	GO:0065005	protein-lipid complex assembly	0.00173271	0.0445826	APOC1/APOE/APOM/DGAT1/ZDHHC8	5
GO:0046364	M3	BP	GO:0046364	monosaccharide biosynthetic process	0.00174635	0.0446079	DGKQ/ENO1/FAM3A/GAPDH/GOT1/GPI/MDH2/SDHAF3/TPI1	9
GO:0044391	M3	CC	GO:0044391	ribosomal subunit	5.38467e-105	2.50387e-102	MCTS1/MRPL11/MRPL12/MRPL13/MRPL2/MRPL20/MRPL27/MRPL33/MRPL34/MRPL35/MRPL48/MRPL51/MRPL58/MRPL9/MRPS15/MRPS18B/MRPS21/MRPS33/MRPS34/MRPS7/MRPS9/NDUFAB1/RACK1/RBM3/RPL10/RPL10A/RPL11/RPL12/RPL13/RPL13A/RPL14/RPL15/RPL18/RPL18A/RPL19/RPL21/RPL22/RPL23/RPL23A/RPL24/RPL26/RPL27/RPL27A/RPL28/RPL29/RPL3/RPL30/RPL31/RPL32/RPL34/RPL35/RPL35A/RPL36/RPL37/RPL37A/RPL38/RPL39/RPL4/RPL5/RPL6/RPL7/RPL7A/RPL8/RP…	98
GO:0022626	M3	CC	GO:0022626	cytosolic ribosome	1.39643e-97	3.2467e-95	MCTS1/RPL10/RPL10A/RPL11/RPL12/RPL13/RPL13A/RPL14/RPL15/RPL18/RPL18A/RPL19/RPL21/RPL22/RPL23/RPL23A/RPL24/RPL26/RPL27/RPL27A/RPL28/RPL29/RPL3/RPL30/RPL31/RPL32/RPL34/RPL35/RPL35A/RPL36/RPL37/RPL37A/RPL38/RPL39/RPL4/RPL5/RPL6/RPL7/RPL7A/RPL8/RPL9/RPLP0/RPLP1/RPLP2/RPS11/RPS12/RPS13/RPS14/RPS15/RPS15A/RPS16/RPS18/RPS19/RPS2/RPS20/RPS21/RPS23/RPS24/RPS25/RPS26/RPS27/RPS27A/RPS28/RPS29/RPS3/RPS3A/RPS…	75
GO:0005840	M3	CC	GO:0005840	ribosome	7.29827e-90	1.13123e-87	APEX1/HSPA14/MCTS1/MRPL11/MRPL12/MRPL13/MRPL2/MRPL20/MRPL27/MRPL33/MRPL34/MRPL35/MRPL48/MRPL51/MRPL58/MRPL9/MRPS15/MRPS18B/MRPS21/MRPS23/MRPS33/MRPS34/MRPS7/MRPS9/NDUFAB1/RACK1/RBM3/RPL10/RPL10A/RPL11/RPL12/RPL13/RPL13A/RPL14/RPL15/RPL18/RPL18A/RPL19/RPL21/RPL22/RPL23/RPL23A/RPL24/RPL26/RPL27/RPL27A/RPL28/RPL29/RPL3/RPL30/RPL31/RPL32/RPL34/RPL35/RPL35A/RPL36/RPL37/RPL37A/RPL38/RPL39/RPL4/RPL5/RPL…	102
GO:0044445	M3	CC	GO:0044445	cytosolic part	7.47941e-67	8.69482e-65	ENO1/MAP3K7/MCTS1/PIN1/RIPK1/RPL10/RPL10A/RPL11/RPL12/RPL13/RPL13A/RPL14/RPL15/RPL18/RPL18A/RPL19/RPL21/RPL22/RPL23/RPL23A/RPL24/RPL26/RPL27/RPL27A/RPL28/RPL29/RPL3/RPL30/RPL31/RPL32/RPL34/RPL35/RPL35A/RPL36/RPL37/RPL37A/RPL38/RPL39/RPL4/RPL5/RPL6/RPL7/RPL7A/RPL8/RPL9/RPLP0/RPLP1/RPLP2/RPS11/RPS12/RPS13/RPS14/RPS15/RPS15A/RPS16/RPS18/RPS19/RPS2/RPS20/RPS21/RPS23/RPS24/RPS25/RPS26/RPS27/RPS27A/RPS…	79
GO:0015934	M3	CC	GO:0015934	large ribosomal subunit	1.23342e-61	1.14708e-59	MRPL11/MRPL12/MRPL13/MRPL2/MRPL20/MRPL27/MRPL33/MRPL34/MRPL35/MRPL48/MRPL51/MRPL58/MRPL9/NDUFAB1/RBM3/RPL10/RPL10A/RPL11/RPL12/RPL13/RPL13A/RPL14/RPL15/RPL18/RPL18A/RPL19/RPL21/RPL22/RPL23/RPL23A/RPL24/RPL26/RPL27/RPL27A/RPL28/RPL29/RPL3/RPL30/RPL31/RPL32/RPL34/RPL35/RPL35A/RPL36/RPL37/RPL37A/RPL38/RPL39/RPL4/RPL5/RPL6/RPL7/RPL7A/RPL8/RPL9/RPLP0/RPLP1/RPLP2/UBA52	59
GO:0022625	M3	CC	GO:0022625	cytosolic large ribosomal subunit	6.06209e-60	4.69812e-58	RPL10/RPL10A/RPL11/RPL12/RPL13/RPL13A/RPL14/RPL15/RPL18/RPL18A/RPL19/RPL21/RPL22/RPL23/RPL23A/RPL24/RPL26/RPL27/RPL27A/RPL28/RPL29/RPL3/RPL30/RPL31/RPL32/RPL34/RPL35/RPL35A/RPL36/RPL37/RPL37A/RPL38/RPL39/RPL4/RPL5/RPL6/RPL7/RPL7A/RPL8/RPL9/RPLP0/RPLP1/RPLP2/UBA52	44
GO:00057431	M3	CC	GO:0005743	mitochondrial inner membrane	1.40268e-57	9.31777e-56	ATP5F1C/ATP5MC1/ATP5MD/ATP5ME/ATP5MF/ATP5MG/ATP5MPL/ATP5PB/ATP5PD/ATP5PF/ATP5PO/ATP6/MICOS13/COA1/COX1/COX2/COX3/COX4I1/COX5A/COX6A1/COX6B1/COX6C/COX7A2/COX7B/COX7C/COX8A/CYC1/CYTB/ERAL1/HIGD2A/MPV17/MRPL11/MRPL12/MRPL13/MRPL2/MRPL20/MRPL27/MRPL33/MRPL34/MRPL35/MRPL48/MRPL51/MRPL58/MRPL9/MRPS15/MRPS18B/MRPS21/MRPS23/MRPS31/MRPS33/MRPS34/MRPS7/MRPS9/ND3/ND4/ND5/NDUFA1/NDUFA13/NDUFA2/NDUFA3/NDUFA4/…	98
GO:00198661	M3	CC	GO:0019866	organelle inner membrane	1.46001e-56	8.48629e-55	ATP5F1C/ATP5MC1/ATP5MD/ATP5ME/ATP5MF/ATP5MG/ATP5MPL/ATP5PB/ATP5PD/ATP5PF/ATP5PO/ATP6/MICOS13/COA1/COX1/COX2/COX3/COX4I1/COX5A/COX6A1/COX6B1/COX6C/COX7A2/COX7B/COX7C/COX8A/CYC1/CYTB/ERAL1/HIGD2A/IFI27/LEMD2/MPV17/MRPL11/MRPL12/MRPL13/MRPL2/MRPL20/MRPL27/MRPL33/MRPL34/MRPL35/MRPL48/MRPL51/MRPL58/MRPL9/MRPS15/MRPS18B/MRPS21/MRPS23/MRPS31/MRPS33/MRPS34/MRPS7/MRPS9/ND3/ND4/ND5/NDUFA1/NDUFA13/NDUFA2/ND…	101
GO:00987981	M3	CC	GO:0098798	mitochondrial protein complex	1.08715e-49	5.61696e-48	ATP5F1C/ATP5MC1/ATP5MD/ATP5ME/ATP5MF/ATP5MG/ATP5MPL/ATP5PB/ATP5PD/ATP5PF/ATP5PO/ATP6/MICOS13/COX1/COX4I1/COX5A/COX6A1/CYTB/MRPL11/MRPL12/MRPL13/MRPL2/MRPL20/MRPL27/MRPL33/MRPL34/MRPL35/MRPL48/MRPL51/MRPL58/MRPL9/MRPS15/MRPS18B/MRPS21/MRPS33/MRPS34/MRPS7/MRPS9/ND3/ND4/ND5/NDUFA1/NDUFA13/NDUFA2/NDUFA3/NDUFA4/NDUFA5/NDUFA6/NDUFA8/NDUFA9/NDUFAB1/NDUFB11/NDUFB2/NDUFB3/NDUFB5/NDUFB7/NDUFB8/NDUFS2/NDUFS…	69
GO:0098800	M3	CC	GO:0098800	inner mitochondrial membrane protein complex	5.84702e-43	2.71886e-41	ATP5F1C/ATP5MC1/ATP5MD/ATP5ME/ATP5MF/ATP5MG/ATP5MPL/ATP5PB/ATP5PD/ATP5PF/ATP5PO/ATP6/MICOS13/COX1/COX4I1/COX5A/COX6A1/CYTB/ND3/ND4/ND5/NDUFA1/NDUFA13/NDUFA2/NDUFA3/NDUFA4/NDUFA5/NDUFA6/NDUFA8/NDUFA9/NDUFAB1/NDUFB11/NDUFB2/NDUFB3/NDUFB5/NDUFB7/NDUFB8/NDUFS2/NDUFS3/NDUFS4/NDUFS5/NDUFS6/NDUFS7/PARK7/SDHB/SDHD/UQCC3/UQCRFS1	48
GO:0015935	M3	CC	GO:0015935	small ribosomal subunit	1.74718e-42	7.3858e-41	MCTS1/MRPS15/MRPS18B/MRPS21/MRPS33/MRPS34/MRPS7/MRPS9/RACK1/RPS11/RPS12/RPS13/RPS14/RPS15/RPS15A/RPS16/RPS18/RPS19/RPS2/RPS20/RPS21/RPS23/RPS24/RPS25/RPS26/RPS27/RPS27A/RPS28/RPS29/RPS3/RPS3A/RPS4X/RPS4Y1/RPS5/RPS6/RPS7/RPS8/RPS9/RPSA	39
GO:0022627	M3	CC	GO:0022627	cytosolic small ribosomal subunit	8.8202e-41	3.27807e-39	MCTS1/RPS11/RPS12/RPS13/RPS14/RPS15/RPS15A/RPS16/RPS18/RPS19/RPS2/RPS20/RPS21/RPS23/RPS24/RPS25/RPS26/RPS27/RPS27A/RPS28/RPS29/RPS3/RPS3A/RPS4X/RPS4Y1/RPS5/RPS6/RPS7/RPS8/RPS9/RPSA	31
GO:0070469	M3	CC	GO:0070469	respiratory chain	9.16448e-41	3.27807e-39	COX1/COX2/COX3/COX4I1/COX5A/COX6A1/COX7A2/COX7B/CYTB/HIGD2A/ND3/ND4/ND5/NDUFA1/NDUFA13/NDUFA2/NDUFA3/NDUFA4/NDUFA5/NDUFA6/NDUFA8/NDUFA9/NDUFAB1/NDUFB11/NDUFB2/NDUFB3/NDUFB5/NDUFB7/NDUFB8/NDUFS2/NDUFS3/NDUFS4/NDUFS5/NDUFS6/NDUFS7/PARK7/SDHB/SDHD/UQCC3/UQCRB/UQCRFS1/UQCRH	42
GO:0044455	M3	CC	GO:0044455	mitochondrial membrane part	4.83668e-39	1.60647e-37	ATP5F1C/ATP5MC1/ATP5MD/ATP5ME/ATP5MF/ATP5MG/ATP5MPL/ATP5PB/ATP5PD/ATP5PF/ATP5PO/ATP6/MICOS13/COA1/COX1/COX4I1/COX5A/COX6A1/COX7A2/COX7B/CYTB/FIS1/ND3/ND4/ND5/NDUFA1/NDUFA13/NDUFA2/NDUFA3/NDUFA4/NDUFA5/NDUFA6/NDUFA8/NDUFA9/NDUFAB1/NDUFB11/NDUFB2/NDUFB3/NDUFB5/NDUFB7/NDUFB8/NDUFS2/NDUFS3/NDUFS4/NDUFS5/NDUFS6/NDUFS7/PARK7/PHB/SDHB/SDHD/TOMM7/UQCC3/UQCRB/UQCRFS1/UQCRH	56
GO:0005746	M3	CC	GO:0005746	mitochondrial respiratory chain	1.15428e-38	3.57828e-37	COX1/COX4I1/COX5A/COX6A1/COX7A2/COX7B/CYTB/ND3/ND4/ND5/NDUFA1/NDUFA13/NDUFA2/NDUFA3/NDUFA4/NDUFA5/NDUFA6/NDUFA8/NDUFA9/NDUFAB1/NDUFB11/NDUFB2/NDUFB3/NDUFB5/NDUFB7/NDUFB8/NDUFS2/NDUFS3/NDUFS4/NDUFS5/NDUFS6/NDUFS7/PARK7/SDHB/SDHD/UQCC3/UQCRB/UQCRFS1/UQCRH	39
GO:0098803	M3	CC	GO:0098803	respiratory chain complex	3.39906e-38	9.87852e-37	COX1/COX2/COX3/COX4I1/COX5A/COX6A1/CYTB/ND3/ND4/ND5/NDUFA1/NDUFA13/NDUFA2/NDUFA3/NDUFA4/NDUFA5/NDUFA6/NDUFA8/NDUFA9/NDUFAB1/NDUFB11/NDUFB2/NDUFB3/NDUFB5/NDUFB7/NDUFB8/NDUFS2/NDUFS3/NDUFS4/NDUFS5/NDUFS6/NDUFS7/PARK7/SDHB/SDHD/UQCC3/UQCRFS1	37
GO:0005747	M3	CC	GO:0005747	mitochondrial respiratory chain complex I	6.3352e-27	1.55046e-25	ND3/ND4/ND5/NDUFA1/NDUFA13/NDUFA2/NDUFA3/NDUFA4/NDUFA5/NDUFA6/NDUFA8/NDUFA9/NDUFAB1/NDUFB11/NDUFB2/NDUFB3/NDUFB5/NDUFB7/NDUFB8/NDUFS2/NDUFS3/NDUFS4/NDUFS5/NDUFS6/NDUFS7/PARK7	26
GO:0030964	M3	CC	GO:0030964	NADH dehydrogenase complex	6.3352e-27	1.55046e-25	ND3/ND4/ND5/NDUFA1/NDUFA13/NDUFA2/NDUFA3/NDUFA4/NDUFA5/NDUFA6/NDUFA8/NDUFA9/NDUFAB1/NDUFB11/NDUFB2/NDUFB3/NDUFB5/NDUFB7/NDUFB8/NDUFS2/NDUFS3/NDUFS4/NDUFS5/NDUFS6/NDUFS7/PARK7	26
GO:0045271	M3	CC	GO:0045271	respiratory chain complex I	6.3352e-27	1.55046e-25	ND3/ND4/ND5/NDUFA1/NDUFA13/NDUFA2/NDUFA3/NDUFA4/NDUFA5/NDUFA6/NDUFA8/NDUFA9/NDUFAB1/NDUFB11/NDUFB2/NDUFB3/NDUFB5/NDUFB7/NDUFB8/NDUFS2/NDUFS3/NDUFS4/NDUFS5/NDUFS6/NDUFS7/PARK7	26
GO:1990204	M3	CC	GO:1990204	oxidoreductase complex	8.09714e-26	1.88259e-24	COX1/CYTB/ND3/ND4/ND5/NDUFA1/NDUFA13/NDUFA2/NDUFA3/NDUFA4/NDUFA5/NDUFA6/NDUFA8/NDUFA9/NDUFAB1/NDUFB11/NDUFB2/NDUFB3/NDUFB5/NDUFB7/NDUFB8/NDUFS2/NDUFS3/NDUFS4/NDUFS5/NDUFS6/NDUFS7/PARK7/SDHB/SDHD/UQCC3/UQCRFS1	32
GO:0005844	M3	CC	GO:0005844	polysome	2.76414e-24	6.12059e-23	DRG1/NAA38/RPL10A/RPL11/RPL18/RPL18A/RPL19/RPL24/RPL30/RPL31/RPL32/RPL36/RPL38/RPL39/RPL6/RPL7A/RPL8/RPS21/RPS23/RPS26/RPS28/RPS29/RPS3/RPS4X/RPS4Y1/RPS6	26
GO:0042788	M3	CC	GO:0042788	polysomal ribosome	4.35813e-24	9.2115e-23	RPL10A/RPL11/RPL18/RPL18A/RPL19/RPL24/RPL30/RPL31/RPL32/RPL36/RPL38/RPL39/RPL6/RPL7A/RPL8/RPS21/RPS23/RPS26/RPS28/RPS29	20
GO:00059251	M3	CC	GO:0005925	focal adhesion	3.89753e-18	7.87979e-17	AFAP1/ARPC1B/CD151/CFL1/DNM2/HSPB1/MSN/PIP5K1C/PLEC/PPIA/PTK2B/RPL10A/RPL12/RPL13A/RPL18/RPL19/RPL22/RPL23/RPL27/RPL3/RPL30/RPL31/RPL37A/RPL38/RPL4/RPL5/RPL6/RPL7/RPL7A/RPL8/RPL9/RPLP0/RPLP1/RPLP2/RPS11/RPS13/RPS14/RPS15/RPS16/RPS18/RPS19/RPS2/RPS29/RPS3/RPS3A/RPS4X/RPS5/RPS7/RPS8/RPS9	50
GO:00059241	M3	CC	GO:0005924	cell-substrate adherens junction	4.82622e-18	9.3508e-17	AFAP1/ARPC1B/CD151/CFL1/DNM2/HSPB1/MSN/PIP5K1C/PLEC/PPIA/PTK2B/RPL10A/RPL12/RPL13A/RPL18/RPL19/RPL22/RPL23/RPL27/RPL3/RPL30/RPL31/RPL37A/RPL38/RPL4/RPL5/RPL6/RPL7/RPL7A/RPL8/RPL9/RPLP0/RPLP1/RPLP2/RPS11/RPS13/RPS14/RPS15/RPS16/RPS18/RPS19/RPS2/RPS29/RPS3/RPS3A/RPS4X/RPS5/RPS7/RPS8/RPS9	50
GO:00300551	M3	CC	GO:0030055	cell-substrate junction	8.18343e-18	1.52212e-16	AFAP1/ARPC1B/CD151/CFL1/DNM2/HSPB1/MSN/PIP5K1C/PLEC/PPIA/PTK2B/RPL10A/RPL12/RPL13A/RPL18/RPL19/RPL22/RPL23/RPL27/RPL3/RPL30/RPL31/RPL37A/RPL38/RPL4/RPL5/RPL6/RPL7/RPL7A/RPL8/RPL9/RPLP0/RPLP1/RPLP2/RPS11/RPS13/RPS14/RPS15/RPS16/RPS18/RPS19/RPS2/RPS29/RPS3/RPS3A/RPS4X/RPS5/RPS7/RPS8/RPS9	50
GO:00059121	M3	CC	GO:0005912	adherens junction	1.12899e-16	2.01916e-15	AFAP1/ARPC1B/CD151/CFL1/DNM2/HSPB1/KIFC3/MSN/PARK7/PIP5K1C/PLEC/PPIA/PPP1CA/PTK2B/RPL10A/RPL12/RPL13A/RPL18/RPL19/RPL22/RPL23/RPL27/RPL3/RPL30/RPL31/RPL37A/RPL38/RPL4/RPL5/RPL6/RPL7/RPL7A/RPL8/RPL9/RPLP0/RPLP1/RPLP2/RPS11/RPS13/RPS14/RPS15/RPS16/RPS18/RPS19/RPS2/RPS29/RPS3/RPS3A/RPS4X/RPS5/RPS7/RPS8/RPS9/TMOD3	54
GO:0005759	M3	CC	GO:0005759	mitochondrial matrix	2.65964e-15	4.58049e-14	ATP5F1C/ATP5PB/DECR1/ECHS1/ECI1/ERAL1/FAHD1/FARS2/IDH3G/MDH2/MRPL11/MRPL12/MRPL13/MRPL2/MRPL20/MRPL27/MRPL33/MRPL34/MRPL35/MRPL48/MRPL51/MRPL58/MRPL9/MRPS15/MRPS18B/MRPS21/MRPS33/MRPS34/MRPS7/MRPS9/NDUFA9/NDUFAB1/NDUFB8/NDUFS2/NDUFS3/NDUFS7/NUDT2/PARK7/PPA2/PRDX3/RPS3/SDHAF3/SHMT2/SLC25A5/SUCLG1/TFB1M/TOP3A/TXN2/UQCC2	49
GO:0005753	M3	CC	GO:0005753	mitochondrial proton-transporting ATP synthase complex	1.68264e-14	2.79439e-13	ATP5F1C/ATP5MC1/ATP5MD/ATP5ME/ATP5MF/ATP5MG/ATP5MPL/ATP5PB/ATP5PD/ATP5PF/ATP5PO/ATP6	12
GO:0000313	M3	CC	GO:0000313	organellar ribosome	3.14174e-14	4.8697e-13	MRPL11/MRPL12/MRPL13/MRPL2/MRPL20/MRPL27/MRPL33/MRPL34/MRPL35/MRPL48/MRPL51/MRPL58/MRPL9/MRPS15/MRPS18B/MRPS21/MRPS33/MRPS34/MRPS7/MRPS9/NDUFAB1	21
GO:0005761	M3	CC	GO:0005761	mitochondrial ribosome	3.14174e-14	4.8697e-13	MRPL11/MRPL12/MRPL13/MRPL2/MRPL20/MRPL27/MRPL33/MRPL34/MRPL35/MRPL48/MRPL51/MRPL58/MRPL9/MRPS15/MRPS18B/MRPS21/MRPS33/MRPS34/MRPS7/MRPS9/NDUFAB1	21
GO:0045259	M3	CC	GO:0045259	proton-transporting ATP synthase complex	4.09415e-14	6.14123e-13	ATP5F1C/ATP5MC1/ATP5MD/ATP5ME/ATP5MF/ATP5MG/ATP5MPL/ATP5PB/ATP5PD/ATP5PF/ATP5PO/ATP6	12
GO:0016469	M3	CC	GO:0016469	proton-transporting two-sector ATPase complex	1.71604e-11	2.49362e-10	ATP5F1C/ATP5MC1/ATP5MD/ATP5ME/ATP5MF/ATP5MG/ATP5MPL/ATP5PB/ATP5PD/ATP5PF/ATP5PO/ATP6/ATP6V0B/ATP6V1F	14
GO:0070069	M3	CC	GO:0070069	cytochrome complex	3.47014e-11	4.88974e-10	COX1/COX2/COX3/COX4I1/COX5A/COX6A1/CYTB/NDUFA4/UQCC3/UQCRFS1	10
GO:0045277	M3	CC	GO:0045277	respiratory chain complex IV	2.50423e-10	3.4249e-09	COX1/COX2/COX3/COX4I1/COX5A/COX6A1/NDUFA4/UQCRFS1	8
GO:0000315	M3	CC	GO:0000315	organellar large ribosomal subunit	4.81595e-10	6.2206e-09	MRPL11/MRPL12/MRPL13/MRPL2/MRPL20/MRPL27/MRPL33/MRPL34/MRPL35/MRPL48/MRPL51/MRPL58/MRPL9/NDUFAB1	14
GO:0005762	M3	CC	GO:0005762	mitochondrial large ribosomal subunit	4.81595e-10	6.2206e-09	MRPL11/MRPL12/MRPL13/MRPL2/MRPL20/MRPL27/MRPL33/MRPL34/MRPL35/MRPL48/MRPL51/MRPL58/MRPL9/NDUFAB1	14
GO:0005758	M3	CC	GO:0005758	mitochondrial intermembrane space	2.50628e-08	3.14978e-07	AK2/CHCHD2/CHCHD5/COX6B1/HAX1/HTRA2/NDUFA8/NDUFB7/NDUFS5/PARK7/SDHAF3/SHMT2/STOML2/UQCC2	14
GO:0031970	M3	CC	GO:0031970	organelle envelope lumen	1.16707e-07	1.42813e-06	AK2/CHCHD2/CHCHD5/COX6B1/HAX1/HTRA2/NDUFA8/NDUFB7/NDUFS5/PARK7/SDHAF3/SHMT2/STOML2/UQCC2	14
GO:0005791	M3	CC	GO:0005791	rough endoplasmic reticulum	1.65983e-06	1.97902e-05	BCAP31/RPL18/RPL27/RPL4/RPL6/RPS21/RPS23/RPS26/RPS28/RPS29/SRP9/UBA1	12
GO:0030867	M3	CC	GO:0030867	rough endoplasmic reticulum membrane	3.11559e-06	3.62187e-05	BCAP31/RPL27/RPS26/RPS28/RPS29/SRP9/UBA1	7
GO:00465401	M3	CC	GO:0046540	U4/U6 x U5 tri-snRNP complex	1.01551e-05	0.000107598	LSM2/LSM3/LSM4/LSM5/PPIH/PRPF31/SNRPD2/SNRPE	8
GO:00975261	M3	CC	GO:0097526	spliceosomal tri-snRNP complex	1.01551e-05	0.000107598	LSM2/LSM3/LSM4/LSM5/PPIH/PRPF31/SNRPD2/SNRPE	8
GO:0000314	M3	CC	GO:0000314	organellar small ribosomal subunit	1.01813e-05	0.000107598	MRPS15/MRPS18B/MRPS21/MRPS33/MRPS34/MRPS7/MRPS9	7
GO:0005763	M3	CC	GO:0005763	mitochondrial small ribosomal subunit	1.01813e-05	0.000107598	MRPS15/MRPS18B/MRPS21/MRPS33/MRPS34/MRPS7/MRPS9	7
GO:00056841	M3	CC	GO:0005684	U2-type spliceosomal complex	1.3915e-05	0.000143789	BUD13/CWC15/CWC25/LSM2/LSM3/LSM4/LSM5/PPIE/PRPF31/SNRPD2/SNRPE	11
GO:00056811	M3	CC	GO:0005681	spliceosomal complex	2.23433e-05	0.000225861	BUD13/CWC15/CWC25/FRG1/GPATCH1/LSM2/LSM3/LSM4/LSM5/PPIE/PPIH/PRPF31/SNRPD2/SNRPE/UPF1/YBX1	16
GO:0014069	M3	CC	GO:0014069	postsynaptic density	5.66883e-05	0.000560852	DNM2/PHB/PHB2/PTK2B/RPL10A/RPL12/RPL14/RPL18A/RPL23/RPL30/RPL38/RPL6/RPL7/RPL8/RPLP0/RPS13/RPS14/RPS18/RPS19/RPS25/RPS27/RPS3	22
GO:0032279	M3	CC	GO:0032279	asymmetric synapse	6.94547e-05	0.000672842	DNM2/PHB/PHB2/PTK2B/RPL10A/RPL12/RPL14/RPL18A/RPL23/RPL30/RPL38/RPL6/RPL7/RPL8/RPLP0/RPS13/RPS14/RPS18/RPS19/RPS25/RPS27/RPS3	22
GO:0033177	M3	CC	GO:0033177	proton-transporting two-sector ATPase complex, proton-transporting domain	7.44283e-05	0.000679806	ATP5ME/ATP5MF/ATP5PF/ATP6/ATP6V0B	5
GO:00710051	M3	CC	GO:0071005	U2-type precatalytic spliceosome	7.45594e-05	0.000679806	BUD13/LSM2/LSM3/LSM4/LSM5/PRPF31/SNRPD2/SNRPE	8
GO:00710111	M3	CC	GO:0071011	precatalytic spliceosome	7.45594e-05	0.000679806	BUD13/LSM2/LSM3/LSM4/LSM5/PRPF31/SNRPD2/SNRPE	8
GO:01201141	M3	CC	GO:0120114	Sm-like protein family complex	0.000125802	0.00112496	CLNS1A/GEMIN6/GEMIN7/LSM2/LSM3/LSM4/LSM5/PPIH/PRPF31/SNRPD2/SNRPE	11
GO:0098984	M3	CC	GO:0098984	neuron to neuron synapse	0.000188326	0.00165229	DNM2/PHB/PHB2/PTK2B/RPL10A/RPL12/RPL14/RPL18A/RPL23/RPL30/RPL38/RPL6/RPL7/RPL8/RPLP0/RPS13/RPS14/RPS18/RPS19/RPS25/RPS27/RPS3	22
GO:0099572	M3	CC	GO:0099572	postsynaptic specialization	0.000196951	0.00169597	DNM2/PHB/PHB2/PTK2B/RPL10A/RPL12/RPL14/RPL18A/RPL23/RPL30/RPL38/RPL6/RPL7/RPL8/RPLP0/RPS13/RPS14/RPS18/RPS19/RPS25/RPS27/RPS3	22
GO:0034709	M3	CC	GO:0034709	methylosome	0.000311311	0.002632	CLNS1A/ERH/SNRPD2/SNRPE	4
GO:0016282	M3	CC	GO:0016282	eukaryotic 43S preinitiation complex	0.000600517	0.00489896	EIF3D/EIF3E/EIF3K/EIF3L	4
GO:00332901	M3	CC	GO:0033290	eukaryotic 48S preinitiation complex	0.000600517	0.00489896	EIF3D/EIF3E/EIF3K/EIF3L	4
GO:00058521	M3	CC	GO:0005852	eukaryotic translation initiation factor 3 complex	0.000799817	0.00619858	EIF3D/EIF3E/EIF3K/EIF3L	4
GO:00709931	M3	CC	GO:0070993	translation preinitiation complex	0.000799817	0.00619858	EIF3D/EIF3E/EIF3K/EIF3L	4
GO:0098554	M3	CC	GO:0098554	cytoplasmic side of endoplasmic reticulum membrane	0.000799817	0.00619858	RPL27/RPS26/RPS28/RPS29	4
GO:0034719	M3	CC	GO:0034719	SMN-Sm protein complex	0.00133045	0.010142	GEMIN6/GEMIN7/SNRPD2/SNRPE	4
GO:0005697	M3	CC	GO:0005697	telomerase holoenzyme complex	0.00206735	0.0155051	NHP2/SMG6/SNRPE/TEP1	4
GO:00975251	M3	CC	GO:0097525	spliceosomal snRNP complex	0.00213573	0.0157637	LSM2/LSM3/LSM4/LSM5/PPIH/PRPF31/SNRPD2/SNRPE	8
GO:00312481	M3	CC	GO:0031248	protein acetyltransferase complex	0.0025084	0.0179447	BRD1/BRPF3/MAP3K7/NAA38/POLE4/SUPT20H/SUPT3H/UBAP2L	8
GO:19024931	M3	CC	GO:1902493	acetyltransferase complex	0.0025084	0.0179447	BRD1/BRPF3/MAP3K7/NAA38/POLE4/SUPT20H/SUPT3H/UBAP2L	8
GO:0071013	M3	CC	GO:0071013	catalytic step 2 spliceosome	0.00293011	0.0206439	CWC15/FRG1/GPATCH1/LSM2/LSM3/PPIE/SNRPD2/SNRPE	8
GO:0005687	M3	CC	GO:0005687	U4 snRNP	0.003566	0.0247491	PRPF31/SNRPD2/SNRPE	3
GO:00305321	M3	CC	GO:0030532	small nuclear ribonucleoprotein complex	0.00393769	0.0269268	LSM2/LSM3/LSM4/LSM5/PPIH/PRPF31/SNRPD2/SNRPE	8
GO:00001231	M3	CC	GO:0000123	histone acetyltransferase complex	0.00537063	0.0361934	BRD1/BRPF3/MAP3K7/POLE4/SUPT20H/SUPT3H/UBAP2L	7
GO:00056651	M3	CC	GO:0005665	RNA polymerase II, core complex	0.00591441	0.0392886	POLR2A/POLR2G/POLR2I	3
GO:0003735	M3	MF	GO:0003735	structural constituent of ribosome	1.62181e-75	9.43896e-73	MRPL11/MRPL12/MRPL13/MRPL27/MRPL33/MRPL34/MRPL35/MRPL51/MRPL9/MRPS15/MRPS18B/MRPS21/MRPS23/MRPS31/MRPS33/MRPS34/MRPS7/RPL10/RPL10A/RPL11/RPL12/RPL13/RPL13A/RPL14/RPL15/RPL18/RPL18A/RPL19/RPL21/RPL22/RPL23/RPL23A/RPL24/RPL26/RPL27/RPL27A/RPL28/RPL29/RPL3/RPL30/RPL31/RPL32/RPL34/RPL35/RPL35A/RPL36/RPL36AL/RPL37/RPL37A/RPL38/RPL39/RPL4/RPL5/RPL6/RPL7/RPL7A/RPL8/RPL9/RPLP0/RPLP1/RPLP2/RPS15A/RPS18/RP…	78
GO:00039541	M3	MF	GO:0003954	NADH dehydrogenase activity	9.11653e-25	1.32645e-22	ND3/ND4/ND5/NDUFA1/NDUFA13/NDUFA2/NDUFA3/NDUFA4/NDUFA5/NDUFA6/NDUFA8/NDUFA9/NDUFAB1/NDUFB2/NDUFB3/NDUFB5/NDUFB7/NDUFB8/NDUFS2/NDUFS3/NDUFS4/NDUFS5/NDUFS6/NDUFS7	24
GO:00081371	M3	MF	GO:0008137	NADH dehydrogenase (ubiquinone) activity	9.11653e-25	1.32645e-22	ND3/ND4/ND5/NDUFA1/NDUFA13/NDUFA2/NDUFA3/NDUFA4/NDUFA5/NDUFA6/NDUFA8/NDUFA9/NDUFAB1/NDUFB2/NDUFB3/NDUFB5/NDUFB7/NDUFB8/NDUFS2/NDUFS3/NDUFS4/NDUFS5/NDUFS6/NDUFS7	24
GO:00501361	M3	MF	GO:0050136	NADH dehydrogenase (quinone) activity	9.11653e-25	1.32645e-22	ND3/ND4/ND5/NDUFA1/NDUFA13/NDUFA2/NDUFA3/NDUFA4/NDUFA5/NDUFA6/NDUFA8/NDUFA9/NDUFAB1/NDUFB2/NDUFB3/NDUFB5/NDUFB7/NDUFB8/NDUFS2/NDUFS3/NDUFS4/NDUFS5/NDUFS6/NDUFS7	24
GO:00166551	M3	MF	GO:0016655	oxidoreductase activity, acting on NAD(P)H, quinone or similar compound as acceptor	1.28176e-21	1.49196e-19	ND3/ND4/ND5/NDUFA1/NDUFA13/NDUFA2/NDUFA3/NDUFA4/NDUFA5/NDUFA6/NDUFA8/NDUFA9/NDUFAB1/NDUFB2/NDUFB3/NDUFB5/NDUFB7/NDUFB8/NDUFS2/NDUFS3/NDUFS4/NDUFS5/NDUFS6/NDUFS7	24
GO:0016651	M3	MF	GO:0016651	oxidoreductase activity, acting on NAD(P)H	1.06195e-17	1.03009e-15	ND3/ND4/ND5/NDUFA1/NDUFA13/NDUFA2/NDUFA3/NDUFA4/NDUFA5/NDUFA6/NDUFA8/NDUFA9/NDUFAB1/NDUFB2/NDUFB3/NDUFB5/NDUFB7/NDUFB8/NDUFS2/NDUFS3/NDUFS4/NDUFS5/NDUFS6/NDUFS7/PRDX3/TXNDC17	26
GO:0019843	M3	MF	GO:0019843	rRNA binding	3.44612e-11	2.8652e-09	ERAL1/MRPL20/RPL11/RPL23A/RPL3/RPL37/RPL5/RPL8/RPL9/RPS11/RPS18/RPS3/RPS4X/RPS4Y1	14
GO:0009055	M3	MF	GO:0009055	electron transfer activity	1.02484e-09	7.45574e-08	COX1/COX2/COX5A/COX6B1/COX6C/COX7A2/COX7B/COX8A/CYC1/CYTB/NDUFA4/NDUFS2/NDUFS3/NDUFS6/SDHB/SDHD/TSTA3/UQCR10	18
GO:0004129	M3	MF	GO:0004129	cytochrome-c oxidase activity	4.79437e-08	2.53666e-06	COX1/COX2/COX6B1/COX6C/COX7A2/COX7B/COX8A/NDUFA4	8
GO:0015002	M3	MF	GO:0015002	heme-copper terminal oxidase activity	4.79437e-08	2.53666e-06	COX1/COX2/COX6B1/COX6C/COX7A2/COX7B/COX8A/NDUFA4	8
GO:0016676	M3	MF	GO:0016676	oxidoreductase activity, acting on a heme group of donors, oxygen as acceptor	4.79437e-08	2.53666e-06	COX1/COX2/COX6B1/COX6C/COX7A2/COX7B/COX8A/NDUFA4	8
GO:0016675	M3	MF	GO:0016675	oxidoreductase activity, acting on a heme group of donors	7.77276e-08	3.76979e-06	COX1/COX2/COX6B1/COX6C/COX7A2/COX7B/COX8A/NDUFA4	8
GO:0015078	M3	MF	GO:0015078	proton transmembrane transporter activity	2.16342e-07	9.68548e-06	ATP5ME/ATP5PF/ATP5PO/ATP6V1F/COX1/COX2/COX6B1/COX6C/COX7A2/COX7B/COX8A/NDUFA4/SLC25A3	13
GO:00081351	M3	MF	GO:0008135	translation factor activity, RNA binding	6.55953e-06	0.000272689	EEF1A1/EEF1B2/EEF1D/EIF1AY/EIF2B2/EIF3D/EIF3E/EIF3K/EIF3L/MCTS1/MRPL58	11
GO:0003755	M3	MF	GO:0003755	peptidyl-prolyl cis-trans isomerase activity	1.09354e-05	0.000424292	FKBP14/FKBP3/FKBP7/PIN1/PPIA/PPIE/PPIH	7
GO:0016859	M3	MF	GO:0016859	cis-trans isomerase activity	1.86441e-05	0.00067818	FKBP14/FKBP3/FKBP7/PIN1/PPIA/PPIE/PPIH	7
GO:0048027	M3	MF	GO:0048027	mRNA 5'-UTR binding	5.78886e-05	0.00198183	RPL26/RPL5/RPS13/RPS14/RPS3A/RPS7	6
GO:0016853	M3	MF	GO:0016853	isomerase activity	0.000114135	0.00369036	ECI1/FKBP14/FKBP3/FKBP7/HYI/PIN1/PPIA/PPIE/PPIH/TOP3A/TOP3B/TPI1/TSTA3	13
GO:00452961	M3	MF	GO:0045296	cadherin binding	0.00017077	0.00523096	ATXN2L/CRKL/DOCK9/EEF1D/EIF3E/ENO1/PARK7/PLEC/PPP1CA/RACK1/RPL14/RPL15/RPL23A/RPL24/RPL29/RPL34/RPL6/RPL7A/RPS2/RPS26/TMOD3/TWF2	22
GO:00037431	M3	MF	GO:0003743	translation initiation factor activity	0.000249095	0.00724865	EIF1AY/EIF2B2/EIF3D/EIF3E/EIF3K/EIF3L/MCTS1	7
GO:00324511	M3	MF	GO:0032451	demethylase activity	0.00040931	0.0113437	ALKBH3/KDM2A/KDM4C/KDM5C/KDM5D/PHF8	6
GO:0032452	M3	MF	GO:0032452	histone demethylase activity	0.00049418	0.0130733	KDM2A/KDM4C/KDM5C/KDM5D/PHF8	5
GO:0048038	M3	MF	GO:0048038	quinone binding	0.000733784	0.0185679	NDUFS2/NDUFS7/SDHB/SDHD	4
GO:0055106	M3	MF	GO:0055106	ubiquitin-protein transferase regulator activity	0.00126949	0.0307852	RPL11/RPL23/RPL5/RPS7	4
GO:00168871	M3	MF	GO:0016887	ATPase activity	0.00133043	0.0309724	ABCC4/ACIN1/ATP5F1C/ATP5ME/ATP5MF/ATP5MG/ATP5PB/ATP5PD/ATP5PF/ATP5PO/ATP6/ATP6V1F/DYNC2LI1/KIFC3/MYL6/MYO9B/RNF213/UPF1/VPS4B	19
GO:0043021	M3	MF	GO:0043021	ribonucleoprotein complex binding	0.00189627	0.0424473	EIF3K/ERAL1/PPIH/PPP1CA/PRPF31/RACK1/RPSA/SMG6/SNRPD2/SRP9	10
GO:00346601	M4	BP	GO:0034660	ncRNA metabolic process	1.77669e-17	9.96014e-14	AARS/ADAT1/AIMP1/AIMP2/ANG/BYSL/CDK7/DCAF13/DDX1/DDX21/DDX49/DDX51/DDX52/DDX56/DHX37/DIMT1/DIS3L/DUS3L/ELL2/EXOSC2/EXOSC4/EXOSC7/EXOSC9/FTSJ1/FTSJ3/GAR1/GARS/GRSF1/GTF2E1/GTF2F1/GTF2F2/GTPBP4/H2AFY/H2AFY2/HARS/HRAS/IMP4/INTS14/INTS4/INTS8/IPPK/PRORP/LARS/MARS/MARS2/METTL2A/METTL2B/METTL3/MRM1/MTERF4/MTREX/NCBP2/NIFK/NOL11/NOL6/NOP14/NPM3/NSUN2/NUDT16/PARN/PDCD11/PES1/PIH1D1/PIWIL4/POLR2B/PUS1/PWP…	105
GO:00226131	M4	BP	GO:0022613	ribonucleoprotein complex biogenesis	2.81343e-15	7.88604e-12	BYSL/CEBPZ/CELF2/CNOT2/DCAF13/DDX1/DDX21/DDX49/DDX51/DDX52/DDX56/DENR/DHX30/DHX37/DIMT1/EIF2S1/EIF3B/EIF3M/EIF5/EXOSC2/EXOSC4/EXOSC7/EXOSC9/FASTKD2/FTSJ3/GAR1/GEMIN5/GLUL/GNL2/GNL3L/GTPBP4/HSP90AB1/IMP4/LIMD1/LSM14A/MPV17L2/MRM1/MTERF4/MTREX/MYBBP1A/NIP7/NOCT/NOL11/NOL6/NOP14/NPM3/NUDT16/OGFOD1/PAK1IP1/PDCD11/PES1/PIH1D1/PRMT5/PRPF3/PRPF6/PUM2/PWP1/RBM5/RBMXL1/RCL1/RPF2/RPS17/RRN3/RRP15/RRP36/RRP…	87
GO:00422541	M4	BP	GO:0042254	ribosome biogenesis	2.17675e-13	3.64255e-10	BYSL/CEBPZ/DCAF13/DDX21/DDX49/DDX51/DDX52/DDX56/DHX30/DHX37/DIMT1/EXOSC2/EXOSC4/EXOSC7/EXOSC9/FASTKD2/FTSJ3/GAR1/GLUL/GNL2/GNL3L/GTPBP4/IMP4/MPV17L2/MRM1/MTERF4/MTREX/MYBBP1A/NIP7/NOL11/NOL6/NOP14/NPM3/NUDT16/PAK1IP1/PDCD11/PES1/PWP1/RCL1/RPF2/RPS17/RRN3/RRP15/RRP36/RRP7A/SENP3/TBL3/THUMPD1/UTP11/UTP25/UTP3/WDR43/WDR46/WDR55/WDR74	55
GO:00160721	M4	BP	GO:0016072	rRNA metabolic process	2.59904e-13	3.64255e-10	ANG/BYSL/DCAF13/DDX21/DDX49/DDX51/DDX52/DDX56/DHX37/DIMT1/DIS3L/EXOSC2/EXOSC4/EXOSC7/EXOSC9/FTSJ3/GAR1/GTPBP4/H2AFY/H2AFY2/IMP4/IPPK/MARS/MRM1/MTERF4/MTREX/NIFK/NOL11/NOL6/NOP14/NPM3/NUDT16/PDCD11/PES1/PIH1D1/PWP1/RCL1/RPS17/RRP15/RRP36/RRP7A/SENP3/SMARCA4/SPIN1/TBL3/THUMPD1/UTP11/UTP25/UTP3/WDR43/WDR46/WDR55/WDR74	53
GO:00344701	M4	BP	GO:0034470	ncRNA processing	4.62844e-13	5.18941e-10	AARS/ADAT1/BYSL/DCAF13/DDX1/DDX21/DDX49/DDX51/DDX52/DDX56/DHX37/DIMT1/DUS3L/EXOSC2/EXOSC4/EXOSC7/EXOSC9/FTSJ1/FTSJ3/GAR1/GRSF1/GTPBP4/IMP4/INTS4/INTS8/PRORP/METTL2A/METTL2B/METTL3/MRM1/MTERF4/MTREX/NOL11/NOL6/NOP14/NPM3/NSUN2/NUDT16/PARN/PDCD11/PES1/PUS1/RCL1/RPP14/RPP25/RPS17/RRP15/RRP36/RRP7A/RTCB/SENP3/TBL3/THUMPD1/TRDMT1/TRMT1/TRMT10A/TRMT10C/TRMT11/TRMT2B/TRMT61A/TSEN2/UTP11/UTP25/UTP3/WDR4/…	69
GO:00063641	M4	BP	GO:0006364	rRNA processing	1.39933e-10	1.30744e-07	BYSL/DCAF13/DDX21/DDX49/DDX51/DDX52/DDX56/DHX37/DIMT1/EXOSC2/EXOSC4/EXOSC7/EXOSC9/FTSJ3/GAR1/GTPBP4/IMP4/MRM1/MTERF4/MTREX/NOL11/NOL6/NOP14/NPM3/NUDT16/PDCD11/PES1/RCL1/RPS17/RRP15/RRP36/RRP7A/SENP3/TBL3/THUMPD1/UTP11/UTP25/UTP3/WDR43/WDR46/WDR55/WDR74	42
GO:00069142	M4	BP	GO:0006914	autophagy	1.32177e-08	9.26231e-06	ABL1/ADRB2/ATG101/ATG2A/ATG4C/ATP6V0A1/ATP6V0A2/ATP6V0D1/ATP6V0D2/BNIP3L/CAPN1/CASP3/CHMP3/CLN3/DEPP1/DRAM2/EXOC7/GPSM1/GSK3A/HGS/HK2/HMOX1/HSPA8/IL10/LARS/LRSAM1/MAPK3/MAPK8/MARK2/MCOLN1/MTDH/MTERF3/MTM1/MTMR14/MTMR3/NBR1/NOD1/NUPR1/OSBPL7/PACS2/PGAM5/PHF23/PIK3C2B/PIP4K2B/PLAA/PLK3/POLDIP2/PRKACA/PRKAG2/RAB7A/RGS19/RIPK2/RMC1/RPTOR/S100A8/S100A9/SNAP29/SNX5/SNX6/TECPR1/TFEB/TICAM1/TLK2/TM9SF1/T…	83
GO:00619192	M4	BP	GO:0061919	process utilizing autophagic mechanism	1.32177e-08	9.26231e-06	ABL1/ADRB2/ATG101/ATG2A/ATG4C/ATP6V0A1/ATP6V0A2/ATP6V0D1/ATP6V0D2/BNIP3L/CAPN1/CASP3/CHMP3/CLN3/DEPP1/DRAM2/EXOC7/GPSM1/GSK3A/HGS/HK2/HMOX1/HSPA8/IL10/LARS/LRSAM1/MAPK3/MAPK8/MARK2/MCOLN1/MTDH/MTERF3/MTM1/MTMR14/MTMR3/NBR1/NOD1/NUPR1/OSBPL7/PACS2/PGAM5/PHF23/PIK3C2B/PIP4K2B/PLAA/PLK3/POLDIP2/PRKACA/PRKAG2/RAB7A/RGS19/RIPK2/RMC1/RPTOR/S100A8/S100A9/SNAP29/SNX5/SNX6/TECPR1/TFEB/TICAM1/TLK2/TM9SF1/T…	83
GO:00162363	M4	BP	GO:0016236	macroautophagy	9.24136e-08	5.75634e-05	ADRB2/ATG101/ATG2A/ATP6V0A1/ATP6V0A2/ATP6V0D1/ATP6V0D2/BNIP3L/CAPN1/CASP3/CHMP3/CLN3/EXOC7/GPSM1/HGS/HMOX1/LRSAM1/MAPK3/MAPK8/MCOLN1/MTERF3/MTM1/MTMR14/MTMR3/NBR1/NOD1/NUPR1/PACS2/PGAM5/PHF23/PIK3C2B/PIP4K2B/PLAA/POLDIP2/PRKACA/PRKAG2/RAB7A/RIPK2/RPTOR/SNAP29/SNX5/SNX6/TECPR1/TMEM173/TOMM22/TSC2/UBQLN1/UBQLN4/ULK1/USP30/VPS16/VPS37C/WIPI1/WIPI2	54
GO:0009451	M4	BP	GO:0009451	RNA modification	1.53043e-06	0.000857959	AARS/DIMT1/DUS3L/FTSJ1/FTSJ3/GAR1/JMJD6/PRORP/METTL2A/METTL2B/METTL3/MRM1/MTERF4/NSUN2/NUDT16/PARN/PCIF1/PUS1/RPUSD1/THUMPD1/TRDMT1/TRMT1/TRMT10A/TRMT10C/TRMT11/TRMT2B/TRMT61A/TRUB2/WDR4	29
GO:0001510	M4	BP	GO:0001510	RNA methylation	1.95785e-06	0.000997792	DIMT1/FTSJ1/FTSJ3/PRORP/METTL2A/METTL2B/METTL3/MRM1/MTERF4/NSUN2/PCIF1/TRDMT1/TRMT10A/TRMT10C/TRMT11/TRMT2B/TRMT61A/WDR4	18
GO:0006360	M4	BP	GO:0006360	transcription by RNA polymerase I	2.30127e-06	0.00107508	ATF4/CDK7/ERCC3/GTF2H2/H2AFY/H2AFY2/IPPK/MAPK3/MARS/NOL11/PIH1D1/POLR1C/PWP1/RRN3/SMARCA4/TAF1A/TAF1D/WDR43/ZMPSTE24	19
GO:0043414	M4	BP	GO:0043414	macromolecule methylation	4.50645e-06	0.00165355	BEND3/CTNNB1/DIMT1/EED/EHMT2/ETF1/FAM98A/FOS/FTSJ1/FTSJ3/GSPT1/H2AFY/HEMK1/IWS1/KDM1A/KDM3A/PRORP/METTL2A/METTL2B/METTL3/MRM1/MTERF4/MTRR/MYC/NSUN2/PCIF1/PCMTD1/PCMTD2/PHF1/PIH1D1/PIWIL4/PRMT3/PRMT5/PWP1/RAB3D/RNF20/SETDB2/SETMAR/SMAD4/SNRPB/TRDMT1/TRMT10A/TRMT10C/TRMT11/TRMT2B/TRMT61A/VCPKMT/WDR4/WDR5/ZMPSTE24	50
GO:00063992	M4	BP	GO:0006399	tRNA metabolic process	4.58107e-06	0.00165355	AARS/ADAT1/AIMP1/AIMP2/DDX1/DUS3L/FTSJ1/GARS/GRSF1/HARS/PRORP/LARS/MARS/MARS2/METTL2A/METTL2B/NSUN2/PUS1/RARS/RPP14/RPP25/RTCB/TARS/TRDMT1/TRMT1/TRMT10A/TRMT10C/TRMT11/TRMT2B/TRMT61A/TSEN2/WDR4/YARS/YARS2	34
GO:00063972	M4	BP	GO:0006397	mRNA processing	4.91448e-06	0.00165355	ALYREF/BCAS2/CACTIN/CCAR1/CDC5L/CDK7/CELF2/CIR1/DDX1/DDX39A/DDX42/DHX15/DHX16/ELAVL1/ERCC3/FASTKD5/FUS/GEMIN5/GRSF1/GTF2F1/GTF2F2/GTF2H2/HNRNPA0/HNRNPA1/HNRNPA3/HNRNPH1/HNRNPUL1/HSPA8/IWS1/JMJD6/KDM1A/KHDRBS3/LSM8/MBNL2/METTL3/MTREX/NCBP2/NOCT/PABPC1L/PDCD11/PDE12/POLR2B/PPP4R2/PRKACA/PRMT5/PRPF3/PRPF38B/PRPF40B/PRPF6/RBM28/RBM5/RBMXL1/RNF20/SF1/SF3A2/SF3A3/SF3B2/SFPQ/SLU7/SNRPB/SNRPD1/SNRPF/SREK…	78
GO:0042790	M4	BP	GO:0042790	nucleolar large rRNA transcription by RNA polymerase I	5.01432e-06	0.00165355	H2AFY/H2AFY2/IPPK/MARS/NOL11/PIH1D1/PWP1/SMARCA4	8
GO:1901836	M4	BP	GO:1901836	regulation of transcription of nucleolar large rRNA by RNA polymerase I	5.01432e-06	0.00165355	H2AFY/H2AFY2/IPPK/MARS/NOL11/PIH1D1/PWP1/SMARCA4	8
GO:0000959	M4	BP	GO:0000959	mitochondrial RNA metabolic process	5.99306e-06	0.00186651	FASTKD5/PRORP/MTERF1/PDE12/PUS1/SLC25A33/SUPV3L1/TBRG4/TFAM/TFB2M/TRMT10C/TWNK/YARS2	13
GO:0009303	M4	BP	GO:0009303	rRNA transcription	7.91054e-06	0.00222342	ANG/H2AFY/H2AFY2/IPPK/MARS/NIFK/NOL11/NPM3/PIH1D1/PWP1/SMARCA4/SPIN1	12
GO:0044766	M4	BP	GO:0044766	multi-organism transport	8.49909e-06	0.00222342	ALYREF/BST2/EPS15/KPNA1/KPNB1/NUP214/NUP35/NUP85/NUP88/NUP93/NUP42/RAB29/RAB7A/SEC13/SEH1L/TCP1/THOC1/THOC5/UBAP1/VPS37C	20
GO:1902579	M4	BP	GO:1902579	multi-organism localization	8.49909e-06	0.00222342	ALYREF/BST2/EPS15/KPNA1/KPNB1/NUP214/NUP35/NUP85/NUP88/NUP93/NUP42/RAB29/RAB7A/SEC13/SEH1L/TCP1/THOC1/THOC5/UBAP1/VPS37C	20
GO:00987811	M4	BP	GO:0098781	ncRNA transcription	8.72553e-06	0.00222342	ANG/CDK7/ELL2/GTF2E1/GTF2F1/GTF2F2/H2AFY/H2AFY2/INTS14/INTS4/INTS8/IPPK/MARS/NCBP2/NIFK/NOL11/NPM3/PIH1D1/POLR2B/PWP1/RPAP2/RPRD1A/SMARCA4/SPIN1/ZC3H8	25
GO:00105062	M4	BP	GO:0010506	regulation of autophagy	9.3348e-06	0.00227526	ABL1/ADRB2/ATG101/ATP6V0A1/ATP6V0A2/ATP6V0D1/ATP6V0D2/BNIP3L/CAPN1/CASP3/DEPP1/DRAM2/EXOC7/GPSM1/GSK3A/HK2/HMOX1/IL10/LARS/LRSAM1/MAPK3/MAPK8/MTDH/MTM1/MTMR3/NOD1/NUPR1/OSBPL7/PHF23/PIP4K2B/PLK3/POLDIP2/PRKACA/PRKAG2/RIPK2/RMC1/RPTOR/SNX5/SNX6/TFEB/TICAM1/TLK2/TMEM173/TPCN1/TRIM65/TSC2/UBQLN4/ULK1/USP13/USP30/WDR41/XBP1/ZKSCAN3/ZMPSTE24	54
GO:00224112	M4	BP	GO:0022411	cellular component disassembly	1.82264e-05	0.00425737	A2M/ADRB2/AVIL/BNIP3L/C1QA/C1QB/C1QC/CAPN1/CASP3/CHMP3/CHMP7/CLN3/CTNNB1/CTSL/DENR/DPP4/DYRK3/ETF1/FRAT2/GSK3A/HDGFL3/HK2/HSPA2/HSPA8/HTRA1/KPNA1/KPNB1/MARK2/MCOLN1/MELTF/MICAL1/MMP15/MMP2/MRPL14/MRPL17/MRPL19/MRPL30/MRPL36/MRPL4/MRPL42/MRPS10/MRPS12/MRPS26/MRPS28/MRPS35/MTRF1/MTRF1L/MYC/NCKAP5L/NDEL1/NMNAT1/OGFOD1/PADI2/PAM16/PHF23/PLEK/PLK3/SET/SMARCA4/SMARCD2/SNAP29/SPTBN5/TECPR1/TFIP11/TGFBR1…	75
GO:00162412	M4	BP	GO:0016241	regulation of macroautophagy	2.70584e-05	0.00606758	ADRB2/ATG101/ATP6V0A1/ATP6V0A2/ATP6V0D1/ATP6V0D2/BNIP3L/CAPN1/CASP3/EXOC7/GPSM1/HMOX1/LRSAM1/MAPK3/MAPK8/MTM1/MTMR3/NOD1/NUPR1/PHF23/PIP4K2B/POLDIP2/PRKACA/PRKAG2/RIPK2/RPTOR/SNX5/SNX6/TMEM173/TSC2/UBQLN4/ULK1/USP30	33
GO:0030488	M4	BP	GO:0030488	tRNA methylation	2.99514e-05	0.00645799	FTSJ1/PRORP/METTL2A/METTL2B/NSUN2/TRDMT1/TRMT10A/TRMT10C/TRMT11/WDR4	10
GO:0008654	M4	BP	GO:0008654	phospholipid biosynthetic process	3.78429e-05	0.00785731	ABHD5/AGK/CDS1/CDS2/CEPT1/CHKA/DGKA/DOLPP1/DPM1/DPM2/FABP3/FADS1/GPAT4/HTR2A/IDH1/IMPA1/LPIN2/LPIN3/MFSD2A/MPPE1/MTM1/MTMR14/MTMR2/MTMR3/NUS1/PI4K2B/PIGF/PIGQ/PIGX/PIK3C2B/PIK3CD/PIK3R1/PIK3R6/PIP4K2B/PIP5K1A/PLA2G12A/PLD1/PLEKHA1/PLEKHA2/PNPLA3/SACM1L/SERINC1/SGMS1/TAMM41	44
GO:01400532	M4	BP	GO:0140053	mitochondrial gene expression	4.21035e-05	0.00842973	FASTKD2/FASTKD3/FASTKD5/PRORP/MPV17L2/MRPL14/MRPL17/MRPL19/MRPL30/MRPL36/MRPL4/MRPL42/MRPS10/MRPS12/MRPS26/MRPS28/MRPS35/MTERF1/MTRF1L/NOA1/PUS1/SLC25A33/SUPV3L1/TBRG4/TFAM/TFB2M/TRMT10C/TRUB2/TWNK/YARS2	30
GO:00083802	M4	BP	GO:0008380	RNA splicing	5.1848e-05	0.0100228	ALYREF/BCAS2/CACTIN/CCAR1/CDC5L/CELF2/CIR1/DDX1/DDX39A/DDX42/DHX15/DHX16/ELAVL1/FUS/GEMIN5/GTF2F1/GTF2F2/HNRNPA0/HNRNPA1/HNRNPA3/HNRNPH1/HNRNPUL1/HSPA8/IWS1/JMJD6/KDM1A/KHDRBS3/LSM8/MBNL2/METTL3/MTREX/NCBP2/PIK3R1/POLR2B/PPP1R9B/PPP4R2/PRMT5/PRPF3/PRPF38B/PRPF40B/PRPF6/RBM28/RBM5/RBMXL1/RTCB/SF1/SF3A2/SF3A3/SF3B2/SFPQ/SLU7/SNRPB/SNRPD1/SNRPF/SREK1/SRPK1/SRPK2/SRSF1/SRSF4/STRAP/TFIP11/THOC1/THOC5/…	67
GO:0032259	M4	BP	GO:0032259	methylation	6.436e-05	0.0120267	AHCY/BEND3/CTNNB1/DIMT1/EED/EHMT2/ETF1/FAM86C1/FAM98A/FOS/FTSJ1/FTSJ3/GSPT1/H2AFY/HEMK1/IWS1/KDM1A/KDM3A/PRORP/METTL2A/METTL2B/METTL3/MRM1/MTERF4/MTRR/MYC/NSUN2/PCIF1/PCMTD1/PCMTD2/PHF1/PIH1D1/PIWIL4/PRMT3/PRMT5/PWP1/RAB3D/RNF20/SETDB2/SETMAR/SMAD4/SMYD5/SNRPB/SPOUT1/TRDMT1/TRMT10A/TRMT10C/TRMT11/TRMT2B/TRMT61A/VCPKMT/WDR4/WDR5/ZMPSTE24	54
GO:0046488	M4	BP	GO:0046488	phosphatidylinositol metabolic process	6.87797e-05	0.012438	CDS1/CSF1R/DPM1/DPM2/FAM126A/HTR2A/IMPA1/INPP1/MPPE1/MTM1/MTMR14/MTMR2/MTMR3/PGAP3/PI4K2B/PIGF/PIGQ/PIGX/PIK3C2B/PIK3CD/PIK3R1/PIK3R6/PIP4K2B/PIP4P1/PIP4P2/PIP5K1A/PLA2G12A/PLEK/PLEKHA1/PLEKHA2/SACM1L	31
GO:0031668	M4	BP	GO:0031668	cellular response to extracellular stimulus	7.99987e-05	0.0140148	ADORA2B/ARHGAP35/ATF4/BCL11A/EHMT2/EIF2S1/FADS1/FAS/FBXO22/FES/FOS/FOSL1/GAS2L1/GLRX2/GLUL/HFE/HMOX1/HNRNPA1/HSP90B1/HSPA8/ITFG2/KANK2/LARS/MAPK3/MAPK8/MARS/MTMR3/MYBBP1A/P2RY1/P2RY11/PDK2/PIK3C2B/PPP1R9B/RPTOR/SEH1L/SIPA1/SRD5A1/SRF/ULK1/VCAM1/WIPI1/WIPI2/XBP1	43
GO:0046474	M4	BP	GO:0046474	glycerophospholipid biosynthetic process	8.47844e-05	0.0144031	ABHD5/AGK/CDS1/CDS2/CEPT1/CHKA/DGKA/DPM1/DPM2/FABP3/GPAT4/HTR2A/IMPA1/LPIN2/LPIN3/MFSD2A/MPPE1/MTM1/MTMR14/MTMR2/MTMR3/PI4K2B/PIGF/PIGQ/PIGX/PIK3C2B/PIK3CD/PIK3R1/PIK3R6/PIP4K2B/PIP5K1A/PLA2G12A/PLD1/PLEKHA1/PLEKHA2/PNPLA3/SACM1L/TAMM41	38
GO:00080332	M4	BP	GO:0008033	tRNA processing	9.37057e-05	0.0154504	AARS/ADAT1/DDX1/DUS3L/FTSJ1/GRSF1/PRORP/METTL2A/METTL2B/NSUN2/PUS1/RPP14/RPP25/RTCB/TRDMT1/TRMT1/TRMT10A/TRMT10C/TRMT11/TRMT2B/TRMT61A/TSEN2/WDR4	23
GO:0006356	M4	BP	GO:0006356	regulation of transcription by RNA polymerase I	9.80705e-05	0.0157081	ATF4/H2AFY/H2AFY2/IPPK/MARS/NOL11/PIH1D1/PWP1/SMARCA4/WDR43/ZMPSTE24	11
GO:1901838	M4	BP	GO:1901838	positive regulation of transcription of nucleolar large rRNA by RNA polymerase I	0.000102969	0.0160346	IPPK/MARS/NOL11/PIH1D1/PWP1/SMARCA4	6
GO:00069131	M4	BP	GO:0006913	nucleocytoplasmic transport	0.000108363	0.0162633	ALYREF/ANP32A/ARNTL/CALR/DDX39A/EFCAB7/EIF4E/EMD/FBXO22/GEMIN5/HCLS1/HHEX/HNRNPA1/IPO13/IPO5/IWS1/KPNA4/KPNB1/LSG1/MAPK14/MDFIC/NCBP2/NUP214/NUP35/NUP85/NUP88/NUP93/NUP42/PIK3R1/PPP1R10/PRKACA/RITA1/SEC13/SEH1L/SLU7/SNRPB/SNRPD1/SNRPF/SRSF1/SRSF4/STRADB/STYX/SUFU/THOC1/THOC5/TSC2/U2AF1L4/UPF2/XPO5	49
GO:0006403	M4	BP	GO:0006403	RNA localization	0.000111107	0.0162633	ALYREF/CCT4/CCT5/CCT8/DDX39A/EIF4E/HHEX/HNRNPA1/HNRNPA3/IWS1/NCBP2/NUP214/NUP35/NUP85/NUP88/NUP93/NUP42/PARN/PARP11/PIH1D1/PRPF6/RUVBL1/SEC13/SEH1L/SFPQ/SIDT1/SLU7/SRSF1/SRSF4/TCP1/THOC1/THOC5/U2AF1L4/UPF2/XPO5/ZFP36/ZNHIT6	37
GO:00003772	M4	BP	GO:0000377	RNA splicing, via transesterification reactions with bulged adenosine as nucleophile	0.000121136	0.0162633	ALYREF/BCAS2/CACTIN/CCAR1/CDC5L/CELF2/DDX1/DDX39A/DDX42/DHX15/DHX16/ELAVL1/FUS/GEMIN5/GTF2F1/GTF2F2/HNRNPA0/HNRNPA1/HNRNPA3/HNRNPH1/HNRNPUL1/HSPA8/JMJD6/KDM1A/KHDRBS3/LSM8/METTL3/MTREX/NCBP2/POLR2B/PRMT5/PRPF3/PRPF40B/PRPF6/RBM5/RBMXL1/SF1/SF3A2/SF3A3/SF3B2/SFPQ/SLU7/SNRPB/SNRPD1/SNRPF/SREK1/SRPK1/SRPK2/SRSF1/SRSF4/STRAP/TFIP11/TXNL4B/U2AF1L4	54
GO:00003982	M4	BP	GO:0000398	mRNA splicing, via spliceosome	0.000121136	0.0162633	ALYREF/BCAS2/CACTIN/CCAR1/CDC5L/CELF2/DDX1/DDX39A/DDX42/DHX15/DHX16/ELAVL1/FUS/GEMIN5/GTF2F1/GTF2F2/HNRNPA0/HNRNPA1/HNRNPA3/HNRNPH1/HNRNPUL1/HSPA8/JMJD6/KDM1A/KHDRBS3/LSM8/METTL3/MTREX/NCBP2/POLR2B/PRMT5/PRPF3/PRPF40B/PRPF6/RBM5/RBMXL1/SF1/SF3A2/SF3A3/SF3B2/SFPQ/SLU7/SNRPB/SNRPD1/SNRPF/SREK1/SRPK1/SRPK2/SRSF1/SRSF4/STRAP/TFIP11/TXNL4B/U2AF1L4	54
GO:1904814	M4	BP	GO:1904814	regulation of protein localization to chromosome, telomeric region	0.000121356	0.0162633	CCT4/CCT5/CCT8/GNL3/GNL3L/H2AFY/TCP1	7
GO:0006644	M4	BP	GO:0006644	phospholipid metabolic process	0.000121844	0.0162633	ABHD5/AGK/CCR7/CDS1/CDS2/CEPT1/CHKA/CLN3/CSF1R/DAB2IP/DGKA/DOLPP1/DPM1/DPM2/FABP3/FADS1/FAM126A/GDE1/GPAT4/HTR2A/IDH1/IMPA1/INPP1/KLF4/LPIN2/LPIN3/MFSD2A/MPPE1/MTM1/MTMR14/MTMR2/MTMR3/NUS1/PGAP3/PI4K2B/PIGF/PIGQ/PIGX/PIK3C2B/PIK3CD/PIK3IP1/PIK3R1/PIK3R6/PIP4K2B/PIP4P1/PIP4P2/PIP5K1A/PLA2G12A/PLAA/PLD1/PLEK/PLEKHA1/PLEKHA2/PNPLA3/PROCA1/SACM1L/SERINC1/SGMS1/SMPD2/SOCS1/TAMM41	61
GO:0043393	M4	BP	GO:0043393	regulation of protein binding	0.000126972	0.0165536	ABL1/ACE/ADRB2/ARF6/ARRB2/BAG2/BAMBI/CRBN/CTNNBIP1/DAB2/DAB2IP/DISC1/EIF2S1/GAS8/GNL3L/GPSM1/GTF2F1/HFE/HSP90AB1/ID1/IL10/KDM1A/MAPK3/MAPK8/MARK2/PLCL1/PLCL2/PRKACA/PTPRF/RIPK2/SPPL3/STYX/TDG/TFIP11/TGFBR1/TICAM1/TMEM173/UBASH3B	38
GO:0048872	M4	BP	GO:0048872	homeostasis of number of cells	0.000135567	0.0172725	ABL1/ADAM17/ARNT/CASP3/CCR7/CORO1A/CXCR2/DNAJA3/DYRK3/EPAS1/FADD/FAM210B/HCLS1/HMOX1/JMJD6/KLF13/KLF2/LIPA/MAPK14/NLE1/CCN3/PIK3CD/PKN1/PKNOX1/RIPK3/RPS17/RRN3/SASH3/SFXN1/SH2B3/SIT1/SLC40A1/SLC46A2/SMAP1/SRF/STAT5B/TRIM58/TSC22D3/WDR48/ZC3H8/ZFP36	41
GO:00511691	M4	BP	GO:0051169	nuclear transport	0.00013871	0.0172802	ALYREF/ANP32A/ARNTL/CALR/DDX39A/EFCAB7/EIF4E/EMD/FBXO22/GEMIN5/HCLS1/HHEX/HNRNPA1/IPO13/IPO5/IWS1/KPNA4/KPNB1/LSG1/MAPK14/MDFIC/NCBP2/NUP214/NUP35/NUP85/NUP88/NUP93/NUP42/PIK3R1/PPP1R10/PRKACA/RITA1/SEC13/SEH1L/SLU7/SNRPB/SNRPD1/SNRPF/SRSF1/SRSF4/STRADB/STYX/SUFU/THOC1/THOC5/TSC2/U2AF1L4/UPF2/XPO5	49
GO:00024461	M4	BP	GO:0002446	neutrophil mediated immunity	0.000156559	0.0190798	ABR/ACE/ADAM17/ALOX5/ANPEP/AP2A2/ARHGAP45/ARHGAP9/ATAD3B/ATP6V0A1/ATP8B4/BST2/CAPN1/CCT8/CD53/CKAP4/CMTM6/COPB1/COTL1/CPPED1/CTSC/CXCR2/CYFIP1/DNASE1/DNASE1L1/DOK3/EEF2/ENPP4/FAF2/FUCA2/GCA/GM2A/GUSB/HSP90AB1/HSPA8/IDH1/IMPDH1/JAGN1/KPNB1/LAIR1/MAGT1/MANBA/MAPK14/NEU1/NHLRC3/ORMDL3/P2RX1/PADI2/PECAM1/PGM1/PLAUR/PLD1/PNP/PSMD12/PYGB/PYGL/RAB31/RAB3A/RAB3D/RAB5C/RAB7A/RAP1A/RAP2B/RNASE2/S100A8/S100…	72
GO:00003752	M4	BP	GO:0000375	RNA splicing, via transesterification reactions	0.000164059	0.0195684	ALYREF/BCAS2/CACTIN/CCAR1/CDC5L/CELF2/DDX1/DDX39A/DDX42/DHX15/DHX16/ELAVL1/FUS/GEMIN5/GTF2F1/GTF2F2/HNRNPA0/HNRNPA1/HNRNPA3/HNRNPH1/HNRNPUL1/HSPA8/JMJD6/KDM1A/KHDRBS3/LSM8/METTL3/MTREX/NCBP2/POLR2B/PRMT5/PRPF3/PRPF40B/PRPF6/RBM5/RBMXL1/SF1/SF3A2/SF3A3/SF3B2/SFPQ/SLU7/SNRPB/SNRPD1/SNRPF/SREK1/SRPK1/SRPK2/SRSF1/SRSF4/STRAP/TFIP11/TXNL4B/U2AF1L4	54
GO:00718262	M4	BP	GO:0071826	ribonucleoprotein complex subunit organization	0.000187252	0.0218695	CELF2/CNOT2/DDX1/DENR/DHX30/DYRK3/EIF2S1/EIF3B/EIF3M/EIF5/FASTKD2/GEMIN5/HSP90AB1/LIMD1/LSM14A/MPV17L2/NIP7/NOCT/OGFOD1/PIH1D1/PRMT5/PRPF3/PRPF6/PUM2/RBM5/RBMXL1/SF1/SF3A2/SF3A3/SLU7/SNRPB/SNRPD1/SNRPF/SRPK2/SRSF1/STRAP/TFIP11/ZNHIT6	38
GO:0006457	M4	BP	GO:0006457	protein folding	0.000207887	0.023784	ALG12/BAG2/CALR/CANX/CCT4/CCT5/CCT6B/CCT8/CHCHD4/CLGN/DNAJA3/ENTPD5/GANAB/GNB4/GRPEL1/GRPEL2/HSP90B1/HSPA2/HSPA4L/HSPA8/LTBP4/P3H1/PDIA3/PDIA4/PDIA6/PFDN2/PFDN6/PPID/RGS9/SPHK1/TCP1/TOR1A	32
GO:0032496	M4	BP	GO:0032496	response to lipopolysaccharide	0.000228943	0.025669	ABL1/ABR/ADAM17/ADAM9/ADH5/AKIRIN2/ANKRD1/CACTIN/CARD8/CASP3/CCR7/CDK19/CEBPB/CEBPE/CNP/DAB2IP/EDN1/FOS/FOXP1/HDAC2/HNRNPA0/IL10/MAPK14/MAPK3/MAPK8/MAPKAPK2/MRC1/MTDH/NFKBIL1/NOCT/NR1D1/NR1H3/PLAA/RIPK2/RPS6KA3/S100A8/SBNO2/SGMS1/SIGIRR/SIRPA/SLC11A1/SRR/THBD/TICAM1/VCAM1/XBP1/ZFP36	47
GO:0071496	M4	BP	GO:0071496	cellular response to external stimulus	0.000237839	0.0260052	ADORA2B/ANKRD1/ARHGAP35/ATF4/BCL11A/EHMT2/EIF2S1/ENG/FADD/FADS1/FAS/FBXO22/FES/FOS/FOSL1/GAS2L1/GLRX2/GLUL/HFE/HMOX1/HNRNPA1/HSP90B1/HSPA8/IRF1/ITFG2/KANK2/LARS/MAPK3/MAPK8/MARS/MTMR3/MYBBP1A/P2RY1/P2RY11/PDK2/PIK3C2B/PPP1R9B/RPTOR/SEH1L/SIPA1/SRD5A1/SRF/TLR8/TNFRSF1A/TNFRSF8/ULK1/VCAM1/WIPI1/WIPI2/XBP1	50
GO:0016052	M4	BP	GO:0016052	carbohydrate catabolic process	0.000241218	0.0260052	ARNT/CRYL1/DHTKD1/ENO2/ENTPD5/FUT4/GM2A/GSK3A/HK1/HK2/HTR2A/LRP5/MANBA/NAGA/NEU1/NUP214/NUP35/NUP85/NUP88/NUP93/NUP42/NUPR1/PGM1/PPP1CB/PPP1R3B/PRKAG2/PYGB/PYGL/RBKS/SEC13/SEH1L/SLC25A12/SORD	33
GO:00226181	M4	BP	GO:0022618	ribonucleoprotein complex assembly	0.000263284	0.0278485	CELF2/CNOT2/DDX1/DENR/DHX30/EIF2S1/EIF3B/EIF3M/EIF5/FASTKD2/GEMIN5/HSP90AB1/LIMD1/LSM14A/MPV17L2/NIP7/NOCT/OGFOD1/PIH1D1/PRMT5/PRPF3/PRPF6/PUM2/RBM5/RBMXL1/SF1/SF3A2/SF3A3/SLU7/SNRPB/SNRPD1/SNRPF/SRPK2/SRSF1/STRAP/ZNHIT6	36
GO:0043123	M4	BP	GO:0043123	positive regulation of I-kappaB kinase/NF-kappaB signaling	0.000304051	0.0315649	ABL1/ALPK1/BST2/CCDC22/CCR7/CFLAR/CLEC6A/CTNNB1/DDX1/DDX21/EDA/FADD/GOLT1B/GPRC5B/HMOX1/IKBKE/MIB2/MTDH/NDFIP2/NOD1/PELI2/RIPK2/ROR1/S100B/SECTM1/SHISA5/TICAM1/TIFA/TNFRSF1A/TRIM32/WLS	31
GO:0006650	M4	BP	GO:0006650	glycerophospholipid metabolic process	0.000338718	0.0340202	ABHD5/AGK/CDS1/CDS2/CEPT1/CHKA/CSF1R/DGKA/DPM1/DPM2/FABP3/FAM126A/GDE1/GPAT4/HTR2A/IMPA1/INPP1/LPIN2/LPIN3/MFSD2A/MPPE1/MTM1/MTMR14/MTMR2/MTMR3/PGAP3/PI4K2B/PIGF/PIGQ/PIGX/PIK3C2B/PIK3CD/PIK3R1/PIK3R6/PIP4K2B/PIP4P1/PIP4P2/PIP5K1A/PLA2G12A/PLD1/PLEK/PLEKHA1/PLEKHA2/PNPLA3/SACM1L/SERINC1/TAMM41	47
GO:00066611	M4	BP	GO:0006661	phosphatidylinositol biosynthetic process	0.000339838	0.0340202	CDS1/DPM1/DPM2/HTR2A/IMPA1/MPPE1/MTM1/MTMR14/MTMR2/MTMR3/PI4K2B/PIGF/PIGQ/PIGX/PIK3C2B/PIK3CD/PIK3R1/PIK3R6/PIP4K2B/PIP5K1A/PLEKHA1/PLEKHA2/SACM1L	23
GO:00064181	M4	BP	GO:0006418	tRNA aminoacylation for protein translation	0.000348246	0.0342503	AARS/AIMP1/AIMP2/GARS/HARS/LARS/MARS/MARS2/RARS/TARS/YARS/YARS2	12
GO:0051098	M4	BP	GO:0051098	regulation of binding	0.000377366	0.0352714	ABL1/ACD/ACE/ADRB2/ARF6/ARRB2/BAG2/BAMBI/CALM2/CRBN/CTNNB1/CTNNBIP1/DAB2/DAB2IP/DISC1/EIF2S1/GAS8/GNL3L/GPSM1/GTF2F1/GTPBP4/HDAC2/HFE/HMOX1/HSP90AB1/ID1/IL10/KDM1A/KLF4/MAPK3/MAPK8/MARK2/MED25/P2RY1/PLAUR/PLCL1/PLCL2/PRKACA/PTPRF/RIPK2/SKI/SMAD4/SPPL3/STYX/TAF10/TDG/TFAP4/TFIP11/TGFBR1/TICAM1/TMEM173/UBASH3B/ZFP90/ZMPSTE24/ZNF593	55
GO:00022831	M4	BP	GO:0002283	neutrophil activation involved in immune response	0.000383242	0.0352714	ABR/ALOX5/ANPEP/AP2A2/ARHGAP45/ARHGAP9/ATAD3B/ATP6V0A1/ATP8B4/BST2/CAPN1/CCT8/CD53/CKAP4/CMTM6/COPB1/COTL1/CPPED1/CTSC/CXCR2/CYFIP1/DNASE1/DNASE1L1/DOK3/EEF2/ENPP4/FAF2/FUCA2/GCA/GM2A/GUSB/HSP90AB1/HSPA8/IDH1/IMPDH1/KPNB1/LAIR1/MAGT1/MANBA/MAPK14/NEU1/NHLRC3/ORMDL3/P2RX1/PADI2/PECAM1/PGM1/PLAUR/PLD1/PNP/PSMD12/PYGB/PYGL/RAB31/RAB3A/RAB3D/RAB5C/RAB7A/RAP1A/RAP2B/RNASE2/S100A8/S100A9/SIRPA/SLC11A1/…	69
GO:1904816	M4	BP	GO:1904816	positive regulation of protein localization to chromosome, telomeric region	0.000383757	0.0352714	CCT4/CCT5/CCT8/GNL3/GNL3L/TCP1	6
GO:0007173	M4	BP	GO:0007173	epidermal growth factor receptor signaling pathway	0.000387674	0.0352714	ABL1/ADAM17/ADORA1/CDC42/CNOT9/DAB2IP/EPS15/GAB1/GRB2/HGS/IFI6/KIF16B/NCK2/PIK3R1/PLAUR/RAB7A/REPS2/RNF126/RPS6KA5/SNX5/SNX6/SPRY1/ZFYVE28	23
GO:0007249	M4	BP	GO:0007249	I-kappaB kinase/NF-kappaB signaling	0.000390087	0.0352714	ABL1/ALPK1/BST2/BTK/CARD8/CCDC22/CCR7/CFLAR/CLEC6A/CTNNB1/DAB2IP/DDX1/DDX21/EDA/FADD/GOLT1B/GPRC5B/HMOX1/IKBKE/MIB2/MTDH/NDFIP2/NKIRAS2/NLRP12/NOD1/NR1D1/PELI2/RIPK2/RIPK3/ROR1/S100B/SECTM1/SHISA5/SIRPA/TAB1/TICAM1/TIFA/TLR8/TNFRSF1A/TRIM32/WLS	41
GO:0006400	M4	BP	GO:0006400	tRNA modification	0.000407895	0.0362962	AARS/DUS3L/FTSJ1/PRORP/METTL2A/METTL2B/NSUN2/PUS1/TRDMT1/TRMT1/TRMT10A/TRMT10C/TRMT11/TRMT61A/WDR4	15
GO:00359661	M4	BP	GO:0035966	response to topologically incorrect protein	0.000415195	0.0363685	ATF4/ATP6V0D1/CALR/CREB3L4/DAB2IP/EDEM2/EIF2S1/FAF2/GSK3A/HDGF/HSP90AB1/HSP90B1/HSPA4/HSPA4L/HSPA8/KLHDC3/NCK2/PDIA6/PIK3R1/RNF126/SERPINH1/SRPRB/SSR1/TM7SF3/TMEM129/TMEM33/TOR1A/UBE2J2/UBE2W/WIPI1/XBP1	31
GO:0045017	M4	BP	GO:0045017	glycerolipid biosynthetic process	0.000425659	0.0367114	ABHD5/AGK/ANG/CDS1/CDS2/CEPT1/CHKA/DGKA/DPM1/DPM2/FABP3/GPAT4/HTR2A/IMPA1/LPIN2/LPIN3/MFSD2A/MPPE1/MTM1/MTMR14/MTMR2/MTMR3/NR1H3/PI4K2B/PIGF/PIGQ/PIGX/PIK3C2B/PIK3CD/PIK3R1/PIK3R6/PIP4K2B/PIP5K1A/PLA2G12A/PLD1/PLEKHA1/PLEKHA2/PNPLA3/SACM1L/TAMM41	40
GO:00063521	M4	BP	GO:0006352	DNA-templated transcription, initiation	0.000464256	0.0390862	CBFB/CDK7/CTNNB1/CTNNBIP1/E2F3/ERCC3/FOSL1/GTF2E1/GTF2F1/GTF2F2/GTF2H2/MAML2/MAPK3/MAZ/MED15/MED20/MED25/MED27/MED7/NOTCH1/NR1D1/NR1D2/NR1H3/NR2C2AP/NR3C2/PIH1D1/POLR1C/POLR2B/RRN3/RXRA/RXRB/SMARCA4/SRF/TAF10/TAF1A/TAF1D/TFAM/TFB2M	38
GO:0007033	M4	BP	GO:0007033	vacuole organization	0.000467138	0.0390862	ATG101/ATG2A/CLN3/CLN6/CORO1A/FAM160A2/HPS4/LRSAM1/MTM1/MTMR3/NUPR1/PACS2/PHF23/PIK3C2B/PIP4K2B/RAB7A/TFEB/TMEM173/TMEM175/UBQLN1/ULK1/VPS16/WIPI1/WIPI2/ZKSCAN3	25
GO:20012331	M4	BP	GO:2001233	regulation of apoptotic signaling pathway	0.000478438	0.0394087	ARRB2/BBC3/BCL2L1/CAAP1/CFLAR/CTNNB1/CTSC/DAB2IP/DEPTOR/FADD/FAIM2/FAS/FXN/G0S2/GSK3A/HMOX1/IFI6/KDM1A/MADD/MAP2K5/MAPK7/MAPK8/MAPK9/MAZ/MOAP1/NCK2/NLE1/NOC2L/NUPR1/PAM16/PDIA3/PEA15/PIH1D1/PLAGL2/PLAUR/PPP3R1/PSME3/RIPK3/RRM2B/RRN3/S100A8/S100A9/SFPQ/SGMS1/SLC35F6/STRADB/TFAP4/TFDP2/TGFBR1/TMBIM1/TNFSF12/TRAF1/TRIM32/UBQLN1/XBP1/YWHAG/ZC3HC1/ZNF205	58
GO:00070052	M4	BP	GO:0007005	mitochondrion organization	0.000485052	0.0394087	AGK/AGTPBP1/ARRB2/BCL2L1/BNIP3L/CHCHD4/CNP/COL4A3BP/COX16/COX17/DMAC2L/DNAJA3/EPAS1/FASTKD3/FXN/GABPB1/GSK3A/HK2/HPS4/HSPA4/IFI6/INF2/LETM1/LYRM7/MAPK8/MARK2/MICALL2/MOAP1/MSTO1/MTERF1/MTERF4/MTM1/NDUFAF4/NDUFV3/NIPSNAP2/OMA1/PAM16/PLAUR/POLDIP2/PPP3R1/PPRC1/RAB29/RAB3A/RHOT1/RHOU/RRM2B/RTL10/SIRT3/SLC25A33/SLC35F6/SUPV3L1/TFAM/TFB2M/TFDP2/TIMM10B/TIMM17A/TIMM22/TOMM22/TOMM34/TSC2/TWNK/UBE2J2/USP…	66
GO:00068391	M4	BP	GO:0006839	mitochondrial transport	0.000505267	0.0404647	AGK/BCL2L1/BNIP3L/CHCHD4/CNP/DMAC2L/GSK3A/HK2/HPS4/HSPA4/LETM1/MAPK8/MCUR1/MICALL2/MOAP1/MTERF4/PAM16/PPP3R1/PRKAG2/RHOT1/RHOU/RTL10/SLC25A10/SLC25A12/SLC25A13/SLC25A33/SLC35F6/STARD3/TFDP2/TIMM10B/TIMM17A/TIMM22/TOMM22/TOMM34/UBE2J2/YWHAG/ZNF205	37
GO:0032091	M4	BP	GO:0032091	negative regulation of protein binding	0.000521846	0.0412038	ACE/ADRB2/ARRB2/BAG2/CTNNBIP1/DAB2/DISC1/EIF2S1/GNL3L/GPSM1/GTF2F1/HFE/ID1/IL10/KDM1A/MAPK3/MAPK8/PTPRF/STYX/TDG/TFIP11	21
GO:00433121	M4	BP	GO:0043312	neutrophil degranulation	0.000532693	0.0414761	ABR/ALOX5/ANPEP/AP2A2/ARHGAP45/ARHGAP9/ATAD3B/ATP6V0A1/ATP8B4/BST2/CAPN1/CCT8/CD53/CKAP4/CMTM6/COPB1/COTL1/CPPED1/CTSC/CXCR2/CYFIP1/DNASE1L1/DOK3/EEF2/ENPP4/FAF2/FUCA2/GCA/GM2A/GUSB/HSP90AB1/HSPA8/IDH1/IMPDH1/KPNB1/LAIR1/MAGT1/MANBA/MAPK14/NEU1/NHLRC3/ORMDL3/P2RX1/PADI2/PECAM1/PGM1/PLAUR/PLD1/PNP/PSMD12/PYGB/PYGL/RAB31/RAB3A/RAB3D/RAB5C/RAB7A/RAP1A/RAP2B/RNASE2/S100A8/S100A9/SIRPA/SLC11A1/SNAP29/…	68
GO:0045943	M4	BP	GO:0045943	positive regulation of transcription by RNA polymerase I	0.000574943	0.0441525	ATF4/IPPK/MARS/NOL11/PIH1D1/PWP1/SMARCA4/WDR43	8
GO:00725941	M4	BP	GO:0072594	establishment of protein localization to organelle	0.000590206	0.0442582	ACD/AGK/AP4M1/ARNTL/BNIP3L/CCT4/CCT5/CCT8/CHCHD4/EFCAB7/GSK3A/H2AFY/H2AFY2/HCLS1/HGS/HK1/HK2/HPS4/HSD17B4/HSPA4/HSPA8/IDH1/IPO13/IPO5/KPNA4/KPNB1/LARS/LRSAM1/MAPK14/MAPK8/MDFIC/MICALL2/MOAP1/MTERF4/NCOA4/NUDT19/PAM16/PEX2/PEX5/PHYH/PIH1D1/PIK3R1/PIPOX/PPP1R10/PPP3R1/RAB7A/RHOU/RPL36A/RPS17/SNX16/SRP54/SRP72/SUFU/TCP1/TFDP2/TIMM10B/TIMM17A/TIMM22/TOMM22/TOMM34/TSC2/UBE2J2/YWHAG/ZFAND2B	64
GO:0046916	M4	BP	GO:0046916	cellular transition metal ion homeostasis	0.00059211	0.0442582	ATP6V0A2/ATP6V0D1/CCDC22/CYBRD1/EGLN1/FXN/HFE/HMOX1/MYC/NCOA4/S100A8/S100A9/SLC11A1/SLC39A14/SLC39A6/SLC40A1/SMAD4/TTC7A	18
GO:0002237	M4	BP	GO:0002237	response to molecule of bacterial origin	0.000660082	0.0486897	ABL1/ABR/ADAM17/ADAM9/ADH5/AKIRIN2/ANKRD1/CACTIN/CARD8/CASP3/CCR7/CDK19/CEBPB/CEBPE/CNP/DAB2IP/EDN1/FOS/FOXP1/HDAC2/HNRNPA0/IL10/MAPK14/MAPK3/MAPK8/MAPKAPK2/MRC1/MTDH/NFKBIL1/NOCT/NR1D1/NR1H3/PLAA/RIPK2/RPS6KA3/S100A8/SBNO2/SGMS1/SIGIRR/SIRPA/SLC11A1/SRR/THBD/TICAM1/VCAM1/XBP1/ZFP36	47
GO:00057591	M4	CC	GO:0005759	mitochondrial matrix	4.6522e-07	0.000309371	ABCE1/ACADS/ACSF2/ACSS1/AK4/ALDH1B1/ATAD3A/BCL2L1/BTD/DHTKD1/DHX30/DLAT/DLD/DNAJA3/ETHE1/FASTKD2/FASTKD5/FDXR/FECH/FXN/GARS/GLRX2/GLUD1/GRPEL1/GRSF1/HADH/IDH3A/PRORP/LRRC59/LYRM7/MARS2/MCEE/MMAA/MPV17L2/MRM1/MRPL14/MRPL17/MRPL19/MRPL30/MRPL36/MRPL4/MRPL42/MRPS10/MRPS12/MRPS26/MRPS28/MRPS35/MTERF1/MTERF4/MTHFD2/MTHFD2L/MTRF1L/PAM16/PDE12/PDK2/PDK3/PDP1/PDSS1/POLDIP2/PPM1K/PUS1/RIDA/SIRT3/SUCLG2/SU…	75
GO:00057741	M4	CC	GO:0005774	vacuolar membrane	1.5103e-06	0.000471829	ANPEP/ANXA6/AP1S3/AP2A2/ATP6V0A1/ATP6V0A2/ATP6V0D1/ATP6V0D2/BST2/CKAP4/CLCN7/CLN3/CMTM6/DAB2/SLC49A4/DPP4/DRAM2/ECE1/GLMP/GNAQ/GNB4/HPS6/HSP90AB1/HSPA8/ITFG2/MAGT1/MANBA/MARCH8/MCOLN1/MCOLN3/MMD/MREG/MTMR2/NEU1/PIP4P1/PIP4P2/PLD1/RAB3D/RAB5C/RAB7A/RMC1/RNF13/RPTOR/SEC13/SEH1L/SLC35F6/SLC36A1/SNAP29/SPNS1/SPPL2B/STARD3/TECPR1/THBD/TLR8/TM6SF1/TM9SF1/TMBIM1/TMEM175/TMEM9/TPCN1/ULK1/VPS16/WDR41/WIPI…	65
GO:0005765	M4	CC	GO:0005765	lysosomal membrane	3.50953e-06	0.000471829	ANPEP/ANXA6/AP1S3/AP2A2/ATP6V0A1/ATP6V0A2/ATP6V0D1/BST2/CKAP4/CLCN7/CLN3/CMTM6/DAB2/SLC49A4/DPP4/DRAM2/ECE1/GLMP/GNAQ/GNB4/HPS6/HSP90AB1/HSPA8/ITFG2/MAGT1/MANBA/MARCH8/MCOLN1/MMD/MREG/NEU1/PIP4P1/PIP4P2/PLD1/RAB3D/RAB5C/RAB7A/RMC1/RNF13/RPTOR/SEC13/SEH1L/SLC35F6/SLC36A1/SNAP29/SPNS1/SPPL2B/STARD3/TECPR1/TLR8/TM6SF1/TM9SF1/TMBIM1/TMEM175/TMEM9/TPCN1/VPS16/WDR41/ZFYVE26	59
GO:0098852	M4	CC	GO:0098852	lytic vacuole membrane	3.50953e-06	0.000471829	ANPEP/ANXA6/AP1S3/AP2A2/ATP6V0A1/ATP6V0A2/ATP6V0D1/BST2/CKAP4/CLCN7/CLN3/CMTM6/DAB2/SLC49A4/DPP4/DRAM2/ECE1/GLMP/GNAQ/GNB4/HPS6/HSP90AB1/HSPA8/ITFG2/MAGT1/MANBA/MARCH8/MCOLN1/MMD/MREG/NEU1/PIP4P1/PIP4P2/PLD1/RAB3D/RAB5C/RAB7A/RMC1/RNF13/RPTOR/SEC13/SEH1L/SLC35F6/SLC36A1/SNAP29/SPNS1/SPPL2B/STARD3/TECPR1/TLR8/TM6SF1/TM9SF1/TMBIM1/TMEM175/TMEM9/TPCN1/VPS16/WDR41/ZFYVE26	59
GO:00100081	M4	CC	GO:0010008	endosome membrane	3.54758e-06	0.000471829	ABHD17A/ADRB2/ANXA6/AP2A2/APH1B/ARF6/ATP6V0A1/ATP6V0A2/ATP6V0D1/ATP6V0D2/CHMP3/CHMP7/CMTM6/ECE1/EPS15/FCGR1A/GNPNAT1/GRIPAP1/HGS/HLA-E/HPS6/IKBKE/KIF16B/MARCH8/MCOLN1/MCOLN3/MICALL1/MMD/MRC1/MREG/MTMR2/NDFIP2/PDIA3/PIP4P1/PIP4P2/PLD1/PLEKHM2/RAB11B/RAB11FIP5/RAB31/RAB5C/RAB7A/RAP2B/RHOB/RMC1/RNF13/SCAMP2/SLC11A1/SNX1/SNX16/SNX18/SNX2/SNX21/SNX5/SNX6/SPHK1/SPPL2B/STARD3/TAB1/TICAM1/TLR8/TMBIM1/TME…	74
GO:00092951	M4	CC	GO:0009295	nucleoid	1.59599e-05	0.00151619	ATAD3A/DHX30/FASTKD2/FASTKD5/GRSF1/LRRC59/MTERF1/POLDIP2/SUPV3L1/TFAM/TFB2M/TOP1MT/TRMT10C/TWNK	14
GO:00426451	M4	CC	GO:0042645	mitochondrial nucleoid	1.59599e-05	0.00151619	ATAD3A/DHX30/FASTKD2/FASTKD5/GRSF1/LRRC59/MTERF1/POLDIP2/SUPV3L1/TFAM/TFB2M/TOP1MT/TRMT10C/TWNK	14
GO:00058131	M4	CC	GO:0005813	centrosome	7.77153e-05	0.00646009	ATF4/ATP6V0D1/BBS4/BBS5/BBS9/BCAS2/BCCIP/BCL2L1/CALM2/CCT4/CCT5/CCT8/CDC42/CDKL5/CEP131/CEP44/CEP57/CEP97/CIR1/CSNK1D/CTNNB1/CTSC/DCAF13/DCLRE1B/DCTN5/DIS3L/DISC1/DYRK3/EFHC1/EMD/ENTR1/EXOC7/EYA3/FBXO31/HAUS2/HAUS3/ID1/KIZ/MAD1L1/MAMLD1/MAPKAPK2/NCKAP5L/NEK1/PHF1/PLEKHA7/PLK3/POLR3H/PPP4R2/PRKACA/PRKAR2A/PRKAR2B/RITA1/RPGR/SDCCAG8/SKI/SLC16A1/SMAD4/SNAP29/SPOUT1/SPPL2B/TAPT1/TBCCD1/TCHP/TCP1/TSEN…	70
GO:0005666	M4	CC	GO:0005666	RNA polymerase III complex	0.000100397	0.00741824	POLR1C/POLR3A/POLR3B/POLR3D/POLR3G/POLR3H	6
GO:00308801	M4	CC	GO:0030880	RNA polymerase complex	0.00012309	0.00818551	CDK7/ERCC3/GTF2E1/GTF2F1/GTF2H2/PEX2/POLR1C/POLR2B/POLR3A/POLR3B/POLR3D/POLR3G/POLR3H/RECQL5/RPAP2/RPRD1A/TAF10/TAF5L/TENT2/ZNF768	20
GO:0044798	M4	CC	GO:0044798	nuclear transcription factor complex	0.000220704	0.0115387	ARNT/ATF4/BCL9/CBFB/CDK7/CEBPB/CTNNB1/E2F3/ERCC3/FOS/GEMIN5/GTF2E1/GTF2F1/GTF2H2/JUNB/KLF4/MXI1/NFYA/NR1H3/RXRA/SFPQ/SMAD4/TAF10/TAF1A/TAF1D/TAF5L/TFDP2	27
GO:00004281	M4	CC	GO:0000428	DNA-directed RNA polymerase complex	0.000225568	0.0115387	CDK7/ERCC3/GTF2E1/GTF2F1/GTF2H2/PEX2/POLR1C/POLR2B/POLR3A/POLR3B/POLR3D/POLR3G/POLR3H/RECQL5/RPAP2/RPRD1A/TAF10/TAF5L/ZNF768	19
GO:00550291	M4	CC	GO:0055029	nuclear DNA-directed RNA polymerase complex	0.000225568	0.0115387	CDK7/ERCC3/GTF2E1/GTF2F1/GTF2H2/PEX2/POLR1C/POLR2B/POLR3A/POLR3B/POLR3D/POLR3G/POLR3H/RECQL5/RPAP2/RPRD1A/TAF10/TAF5L/ZNF768	19
GO:0090575	M4	CC	GO:0090575	RNA polymerase II transcription factor complex	0.000455636	0.0213445	ARNT/ATF4/BCL9/CBFB/CDK7/CEBPB/CTNNB1/E2F3/ERCC3/FOS/GEMIN5/GTF2E1/GTF2F1/GTF2H2/JUNB/MXI1/NFYA/NR1H3/RXRA/SFPQ/SMAD4/TAF10/TAF5L/TFDP2	24
GO:00710131	M4	CC	GO:0071013	catalytic step 2 spliceosome	0.000481454	0.0213445	ALYREF/BCAS2/CACTIN/CDC5L/HNRNPA1/HNRNPA3/HNRNPH1/MTREX/PRPF6/SF3A2/SF3A3/SF3B2/SLU7/SNRPB/SNRPD1/SNRPF/SRSF1/TFIP11	18
GO:00424701	M4	CC	GO:0042470	melanosome	0.000643354	0.0251665	AHCY/ANXA6/ATP6V0A1/CANX/CCT4/CNP/GANAB/GCHFR/HPS4/HSP90AB1/HSP90B1/HSPA8/MREG/MYO5A/PDIA3/PDIA4/PDIA6/RAB5C/RAB7A/SLC1A5/TMEM33	21
GO:00487701	M4	CC	GO:0048770	pigment granule	0.000643354	0.0251665	AHCY/ANXA6/ATP6V0A1/CANX/CCT4/CNP/GANAB/GCHFR/HPS4/HSP90AB1/HSP90B1/HSPA8/MREG/MYO5A/PDIA3/PDIA4/PDIA6/RAB5C/RAB7A/SLC1A5/TMEM33	21
GO:0005667	M4	CC	GO:0005667	transcription factor complex	0.000723885	0.0267435	ARNT/ARNTL/ATF4/BCL9/CBFB/CDK7/CEBPB/CTBP1/CTNNB1/E2F3/EPAS1/ERCC3/EYA3/FOS/GEMIN5/GTF2E1/GTF2F1/GTF2H2/HCLS1/HES6/HSP90AB1/JUNB/KDM1A/KLF4/LMO2/MED27/MED7/MXI1/NAA15/NFYA/NR1H3/PKNOX1/RXRA/SATB2/SFPQ/SKI/SMAD4/TAF10/TAF1A/TAF1D/TAF5L/TFDP2	42
GO:00057701	M4	CC	GO:0005770	late endosome	0.000902998	0.0313373	ANXA6/BST2/CHMP3/CLN3/CLTCL1/CTSL/DYSF/GNPNAT1/HGS/HSPA8/MAPK3/MCOLN1/MCOLN3/MICALL1/MMD/MREG/MTM1/MYO5A/NBR1/NDFIP2/OSBPL1A/PIP4P1/PIP4P2/PLD1/RAB7A/RAP1A/RHOB/RMC1/RNF13/SLC11A1/SNX16/STARD3/TMEM9/TSPAN15/VAMP5/VPS16/VPS37C/WDR48	38
GO:0080008	M4	CC	GO:0080008	Cul4-RING E3 ubiquitin ligase complex	0.000955286	0.0313373	ARIH1/CDKN1B/CRBN/DCAF1/DCAF13/DCAF17/DCAF5/DCAF8/FBXW5	9
GO:0000178	M4	CC	GO:0000178	exosome (RNase complex)	0.0010827	0.0313373	DIS3L/EXOSC2/EXOSC4/EXOSC7/EXOSC9/MTREX/SUPV3L1/WDR74	8
GO:1905354	M4	CC	GO:1905354	exoribonuclease complex	0.0010827	0.0313373	DIS3L/EXOSC2/EXOSC4/EXOSC7/EXOSC9/MTREX/SUPV3L1/WDR74	8
GO:00166071	M4	CC	GO:0016607	nuclear speck	0.00108385	0.0313373	AAGAB/ALYREF/APBB1/ARHGAP18/ASCC2/ATP6V0A1/BCAS2/BNIP3L/BRD2/CACTIN/CCNL2/CDC5L/CDYL/CIR1/CKAP4/DDX39A/DDX42/DHX15/DYRK3/EHMT2/EPAS1/FNBP4/GTF2H2/HBP1/MAML2/MAPK14/METTL3/MPP1/PIP5K1A/POLR3D/PRKACA/PRPF3/PRPF40B/PRPF6/PSPC1/S100PBP/SF3A2/SF3A3/SF3B2/SFPQ/SLC2A4RG/SLU7/SPOP/SREK1/SRP54/SRSF1/SRSF4/TAB1/TAF5L/TAP2/TFIP11/THOC1/TOPORS/U2AF1L4/UNC45A	55
GO:0101031	M4	CC	GO:0101031	chaperone complex	0.00113806	0.0315337	BAG2/CCT4/CCT5/CCT8/HSP90AB1/HSPA8/TCP1	7
GO:00357702	M4	CC	GO:0035770	ribonucleoprotein granule	0.00132503	0.034921	ARNTL/CDC42/CKAP4/CNOT9/DDX1/DHX30/DYRK3/EID1/EIF2S1/EIF4E/ELAVL1/FASTKD2/FASTKD5/GABPB1/GRSF1/HNRNPA3/KPNB1/LIMD1/LSM14A/MEX3B/NOCT/NSUN2/OGFOD1/PIWIL4/PUM2/RPTOR/SOCS1/STAU1/TAF5L/UPF2/ZFP36	31
GO:00319021	M4	CC	GO:0031902	late endosome membrane	0.00136533	0.034921	ANXA6/CHMP3/HGS/MCOLN1/MCOLN3/MICALL1/MMD/MREG/NDFIP2/PIP4P1/PIP4P2/PLD1/RAB7A/RHOB/RMC1/RNF13/SLC11A1/SNX16/STARD3/TMEM9/TSPAN15/VPS16/VPS37C	23
GO:0030139	M4	CC	GO:0030139	endocytic vesicle	0.00156134	0.0382506	AP2A2/ARF6/ARRB2/ATP6V0A1/ATP6V0A2/ATP6V0D1/ATP6V0D2/CALR/CD163/CD2AP/CD9/CLTCL1/COLEC12/CORO1A/DAB2IP/DLG4/DPP4/DYSF/EPS15/FCGR1A/FLOT2/FMNL1/GPR161/HLA-E/HSP90B1/ITSN1/KIF16B/MCOLN1/MSR1/MTSS1/PDIA3/PIK3C2B/PLD1/RAB11B/RAB31/RAB7A/RAP1A/SLC11A1/SPHK1/STX6/TAP2/WAS/WLS	43
GO:0000242	M4	CC	GO:0000242	pericentriolar material	0.00161055	0.0382506	BBS4/BBS9/DYRK3/NEK1/TCP1/TUBE1/TUBG2	7
GO:00056812	M4	CC	GO:0005681	spliceosomal complex	0.0018633	0.0427275	ALYREF/BCAS2/CACTIN/CDC5L/DHX15/DHX16/HNRNPA1/HNRNPA3/HNRNPH1/HSPA8/LSM8/MTREX/PRPF3/PRPF6/RBM28/RBM5/SF1/SF3A2/SF3A3/SF3B2/SLU7/SNRPB/SNRPD1/SNRPF/SREK1/SRSF1/TFIP11	27
GO:0005776	M4	CC	GO:0005776	autophagosome	0.00202786	0.0436739	CLN3/MCOLN3/NBR1/NCOA4/OSBPL7/PIP4K2B/RAB7A/SNAP29/TECPR1/TICAM1/TM9SF1/TMEM173/UBQLN1/UBQLN4/ULK1/VPS16/WIPI1	17
GO:0017101	M4	CC	GO:0017101	aminoacyl-tRNA synthetase multienzyme complex	0.00203593	0.0436739	AIMP1/AIMP2/LARS/MARS/RARS	5
GO:00312271	M4	CC	GO:0031227	intrinsic component of endoplasmic reticulum membrane	0.00231723	0.048155	ARL6IP1/CALR/CANX/CLN3/DOLPP1/DPM2/EMC10/ESYT1/EXT1/HLA-E/PDIA3/PGAP3/PORCN/SACM1L/SLC37A1/SLC37A2/SLC37A3/SLC37A4/SPPL2B/SPPL3/TAP2/TMEM33/UBXN8	23
GO:0140098	M4	MF	GO:0140098	catalytic activity, acting on RNA	5.8172e-12	5.24129e-09	AARS/ANG/CNOT2/CNOT8/DDX1/DDX21/DDX54/DDX56/DHX15/DHX16/DHX30/DIMT1/DIS3L/EXOSC2/EXOSC4/EXOSC7/EXOSC9/FTSJ1/GARS/HARS/JMJD6/PRORP/LARS/MARS/MARS2/MED20/METTL2A/METTL2B/METTL3/MRM1/NOCT/NSUN2/NT5C3A/NUDT16/PARN/PCIF1/PDE12/POLR1C/POLR3A/POLR3G/POLR3H/PUS1/RARS/RIDA/RNASE2/RNASE6/RNASEH1/RNASEK/RPP14/RPP25/RTCB/SAMHD1/SLU7/SUPV3L1/TARS/TENT2/TRDMT1/TRMT1/TRMT10A/TRMT10C/TRMT11/TRMT13/TRMT2B/TRMT61A…	66
GO:0008175	M4	MF	GO:0008175	tRNA methyltransferase activity	9.93022e-07	0.000447356	FTSJ1/METTL2A/METTL2B/NSUN2/TRDMT1/TRMT1/TRMT10A/TRMT10C/TRMT11/TRMT13/TRMT2B/WDR4	12
GO:0008173	M4	MF	GO:0008173	RNA methyltransferase activity	2.40951e-06	0.000723657	DIMT1/FTSJ1/METTL2A/METTL2B/METTL3/MRM1/NSUN2/PCIF1/TRDMT1/TRMT1/TRMT10A/TRMT10C/TRMT11/TRMT13/TRMT2B/TRMT61A/WDR4	17
GO:0140101	M4	MF	GO:0140101	catalytic activity, acting on a tRNA	4.22214e-06	0.000951036	AARS/FTSJ1/GARS/HARS/PRORP/LARS/MARS/MARS2/METTL2A/METTL2B/NSUN2/NT5C3A/PUS1/RARS/RPP14/RPP25/TARS/TRDMT1/TRMT1/TRMT10A/TRMT10C/TRMT11/TRMT13/TRMT2B/WDR4/YARS2	26
GO:0003712	M4	MF	GO:0003712	transcription coregulator activity	9.73596e-06	0.00175442	ABL1/ANKRD1/ARHGAP35/ARNT/BCL9/BHLHE41/BTG1/CCAR1/CDK7/CDYL/CIR1/CITED2/CNOT2/CTBP1/CTNNB1/DDX1/DDX54/DYRK1B/EID1/ERF/FUS/GMEB1/GTF2F1/HDGF/HES6/ID3/ING4/JAZF1/JMJD6/JUNB/KDM1A/LIMD1/LPIN2/MAML2/MED15/MED27/MED7/MTDH/MTF1/MXD4/MXI1/MYBBP1A/NCOA2/NCOA4/NFIL3/NOC2L/NR1D1/NR1H3/NUPR1/PARP15/PKN1/PRMT5/PRPF6/RIPK3/RNF20/RNF4/RUVBL1/RXRA/RXRB/SF1/SFMBT1/SKI/SMAD4/SMARCA4/SMARCD2/SOX12/SOX4/SUFU/TAF5L/…	81
GO:0001882	M4	MF	GO:0001882	nucleoside binding	4.18867e-05	0.00628999	ACSM5/ADORA1/ADSSL1/AK4/ANXA6/ARF6/ARFRP1/ARHGAP35/ARL1/ARL10/ARL4A/CDC42/DNM3/EEF2/EIF5/FPGT/GLUD1/GNA15/GNAQ/GNL2/GNL3/GNL3L/GSPT1/GTPBP2/GTPBP4/GUCY1B1/HBS1L/HRAS/HSP90AB1/IRGQ/LSG1/MMAA/NKIRAS2/NOA1/NUDT16/PNP/POLR2B/POLR3B/RAB11B/RAB29/RAB31/RAB3A/RAB3D/RAB42/RAB5C/RAB7A/RAP1A/RAP2B/RHOB/SAMHD1/SEPTIN10/SEPTIN11/SEPTIN3/SEPTIN6/SRP54/SRPRB/SUCLG2	57
GO:0032549	M4	MF	GO:0032549	ribonucleoside binding	8.40128e-05	0.0108136	ACSM5/ADSSL1/AK4/ANXA6/ARF6/ARFRP1/ARHGAP35/ARL1/ARL10/ARL4A/CDC42/DNM3/EEF2/EIF5/FPGT/GLUD1/GNA15/GNAQ/GNL2/GNL3/GNL3L/GSPT1/GTPBP2/GTPBP4/GUCY1B1/HBS1L/HRAS/HSP90AB1/IRGQ/LSG1/MMAA/NKIRAS2/NOA1/NUDT16/POLR2B/POLR3B/RAB11B/RAB29/RAB31/RAB3A/RAB3D/RAB42/RAB5C/RAB7A/RAP1A/RAP2B/RHOB/SAMHD1/SEPTIN10/SEPTIN11/SEPTIN3/SEPTIN6/SRP54/SRPRB/SUCLG2	55
GO:0005525	M4	MF	GO:0005525	GTP binding	0.000140891	0.0139429	ACSM5/ADSSL1/AK4/ANXA6/ARF6/ARFRP1/ARHGAP35/ARL1/ARL10/ARL4A/CDC42/DNM3/EEF2/EIF5/FPGT/GLUD1/GNA15/GNAQ/GNL2/GNL3/GNL3L/GSPT1/GTPBP2/GTPBP4/GUCY1B1/HBS1L/HRAS/HSP90AB1/IRGQ/LSG1/MMAA/NKIRAS2/NOA1/NUDT16/RAB11B/RAB29/RAB31/RAB3A/RAB3D/RAB42/RAB5C/RAB7A/RAP1A/RAP2B/RHOB/SAMHD1/SEPTIN10/SEPTIN11/SEPTIN3/SEPTIN6/SRP54/SRPRB/SUCLG2	53
GO:0001883	M4	MF	GO:0001883	purine nucleoside binding	0.000145677	0.0139429	ACSM5/ADORA1/ADSSL1/AK4/ANXA6/ARF6/ARFRP1/ARHGAP35/ARL1/ARL10/ARL4A/CDC42/DNM3/EEF2/EIF5/FPGT/GLUD1/GNA15/GNAQ/GNL2/GNL3/GNL3L/GSPT1/GTPBP2/GTPBP4/GUCY1B1/HBS1L/HRAS/HSP90AB1/IRGQ/LSG1/MMAA/NKIRAS2/NOA1/NUDT16/RAB11B/RAB29/RAB31/RAB3A/RAB3D/RAB42/RAB5C/RAB7A/RAP1A/RAP2B/RHOB/SAMHD1/SEPTIN10/SEPTIN11/SEPTIN3/SEPTIN6/SRP54/SRPRB/SUCLG2	54
GO:0035258	M4	MF	GO:0035258	steroid hormone receptor binding	0.000154749	0.0139429	CALR/CDK7/CEBPB/CTNNB1/DCAF1/DCAF13/DDX54/FOXP1/FUS/KDM1A/KDM3A/NCOA4/PADI2/PKN1/PPID/PRPF6/RNF4/SMARCA4/STAT5B/TAF10/WIPI1	21
GO:0032550	M4	MF	GO:0032550	purine ribonucleoside binding	0.00021221	0.017382	ACSM5/ADSSL1/AK4/ANXA6/ARF6/ARFRP1/ARHGAP35/ARL1/ARL10/ARL4A/CDC42/DNM3/EEF2/EIF5/FPGT/GLUD1/GNA15/GNAQ/GNL2/GNL3/GNL3L/GSPT1/GTPBP2/GTPBP4/GUCY1B1/HBS1L/HRAS/HSP90AB1/IRGQ/LSG1/MMAA/NKIRAS2/NOA1/NUDT16/RAB11B/RAB29/RAB31/RAB3A/RAB3D/RAB42/RAB5C/RAB7A/RAP1A/RAP2B/RHOB/SAMHD1/SEPTIN10/SEPTIN11/SEPTIN3/SEPTIN6/SRP54/SRPRB/SUCLG2	53
GO:0019001	M4	MF	GO:0019001	guanyl nucleotide binding	0.000321404	0.0222758	ACSM5/ADSSL1/AK4/ANXA6/ARF6/ARFRP1/ARHGAP35/ARL1/ARL10/ARL4A/CDC42/DNM3/EEF2/EIF5/FPGT/GLUD1/GNA15/GNAQ/GNL2/GNL3/GNL3L/GSPT1/GTPBP2/GTPBP4/GUCY1B1/HBS1L/HRAS/HSP90AB1/IRGQ/LSG1/MMAA/NKIRAS2/NOA1/NUDT16/RAB11B/RAB29/RAB31/RAB3A/RAB3D/RAB42/RAB5C/RAB7A/RAP1A/RAP2B/RHOB/SAMHD1/SEPTIN10/SEPTIN11/SEPTIN3/SEPTIN6/SRP54/SRPRB/SUCLG2/TMEM173	54
GO:0032561	M4	MF	GO:0032561	guanyl ribonucleotide binding	0.000321404	0.0222758	ACSM5/ADSSL1/AK4/ANXA6/ARF6/ARFRP1/ARHGAP35/ARL1/ARL10/ARL4A/CDC42/DNM3/EEF2/EIF5/FPGT/GLUD1/GNA15/GNAQ/GNL2/GNL3/GNL3L/GSPT1/GTPBP2/GTPBP4/GUCY1B1/HBS1L/HRAS/HSP90AB1/IRGQ/LSG1/MMAA/NKIRAS2/NOA1/NUDT16/RAB11B/RAB29/RAB31/RAB3A/RAB3D/RAB42/RAB5C/RAB7A/RAP1A/RAP2B/RHOB/SAMHD1/SEPTIN10/SEPTIN11/SEPTIN3/SEPTIN6/SRP54/SRPRB/SUCLG2/TMEM173	54
GO:0000175	M4	MF	GO:0000175	3'-5'-exoribonuclease activity	0.000376338	0.0242201	CNOT2/CNOT8/DIS3L/EXOSC2/EXOSC4/EXOSC7/EXOSC9/NOCT/PARN/PDE12	10
GO:0004540	M4	MF	GO:0004540	ribonuclease activity	0.000408399	0.0245312	ANG/CNOT2/CNOT8/DIS3L/EXOSC2/EXOSC4/EXOSC7/EXOSC9/PRORP/NOCT/NUDT16/PARN/PDE12/RIDA/RNASE2/RNASE6/RNASEH1/RNASEK/RPP14/RPP25/SAMHD1	21
GO:0070491	M4	MF	GO:0070491	repressing transcription factor binding	0.000641196	0.0357332	ARNTL/BBS10/BBS2/BBS4/BBS5/CTBP1/CTNNB1/EIF4E/HDAC2/HHEX/MYC/NOC2L/SKI/TCERG1/ZNF703	15
GO:0016896	M4	MF	GO:0016896	exoribonuclease activity, producing 5'-phosphomonoesters	0.000689543	0.0357332	CNOT2/CNOT8/DIS3L/EXOSC2/EXOSC4/EXOSC7/EXOSC9/NOCT/PARN/PDE12	10
GO:0008235	M4	MF	GO:0008235	metalloexopeptidase activity	0.000713871	0.0357332	ACE/AGBL5/AGTPBP1/DPEP2/METAP1D/METAP2/MMP15/NPEPL1/NUDT16/RNPEPL1/XPNPEP1/ZMPSTE24	12
GO:0004386	M4	MF	GO:0004386	helicase activity	0.00103125	0.0429336	CHD2/DDX1/DDX21/DDX39A/DDX42/DDX49/DDX50/DDX51/DDX52/DDX54/DDX55/DDX56/DHX15/DHX16/DHX30/ERCC3/GTF2F2/HELZ/RECQL5/RUVBL1/SLFN11/SMARCA1/SMARCA4/SUPV3L1/TWNK	25
GO:0032266	M4	MF	GO:0032266	phosphatidylinositol-3-phosphate binding	0.00104719	0.0429336	BBS5/DAB2IP/KIF16B/SH3PXD2A/SNX21/SNX24/TECPR1/WIPI1/WIPI2/ZFYVE26/ZFYVE28	11
GO:0048029	M4	MF	GO:0048029	monosaccharide binding	0.00111745	0.0429336	ALPK1/CLEC6A/COLEC12/EGLN1/ENG/HK1/HK2/MANBA/MRC1/OGFOD1/OGFOD3/P3H1/PHYH/PLOD3/PYGL	15
GO:0016796	M4	MF	GO:0016796	exonuclease activity, active with either ribo- or deoxyribonucleic acids and producing 5'-phosphomonoesters	0.00112419	0.0429336	APTX/CNOT2/CNOT8/DIS3L/EXD2/EXOSC2/EXOSC4/EXOSC7/EXOSC9/NOCT/PARN/PDE12	12
GO:0050681	M4	MF	GO:0050681	androgen receptor binding	0.00112419	0.0429336	CALR/CDK7/CTNNB1/FOXP1/KDM1A/KDM3A/NCOA4/PKN1/PRPF6/RNF4/SMARCA4/WIPI1	12
GO:00350911	M4	MF	GO:0035091	phosphatidylinositol binding	0.00117602	0.0429336	ARAP2/ARHGAP9/BBS5/BTK/C2CD2L/CYTH3/DAB2IP/FCHO2/FES/HS1BP3/KIF16B/MPPE1/MREG/MTM1/PIK3C2B/PLD1/PLEK/PLEKHA1/PLEKHA2/PXK/SH3PXD2A/SNX1/SNX11/SNX12/SNX16/SNX18/SNX21/SNX24/SNX29/SNX30/SNX5/SNX6/TECPR1/WIPI1/WIPI2/ZFYVE26/ZFYVE28	37
GO:0004532	M4	MF	GO:0004532	exoribonuclease activity	0.00119128	0.0429336	CNOT2/CNOT8/DIS3L/EXOSC2/EXOSC4/EXOSC7/EXOSC9/NOCT/PARN/PDE12	10
GO:00091501	M5	BP	GO:0009150	purine ribonucleotide metabolic process	4.36721e-06	0.00853888	ABHD14B/ACLY/ACOT13/ACOT8/ATP5IF1/BAD/EFL1/GMPR2/GTPBP1/ISCU/MCCC2/NDUFAF1/NDUFB1/NDUFB10/NDUFC1/NDUFC2/NME3/NUDT9/NUP98/PDK4/POM121/RAB23/RHOA/SLC35B2/SULT1A1/SURF1/TECR/TPST2/TSPO	29
GO:00706461	M5	BP	GO:0070646	protein modification by small protein removal	4.83652e-06	0.00853888	ACTR8/ASXL1/BABAM1/COPS6/EIF3F/GPS1/JOSD2/KDM1B/NEDD8/NFRKB/NOP53/OTUB1/POLB/RHOA/SENP1/SNX3/TADA3/TFPT/UBXN1/USP5	20
GO:0006635	M5	BP	GO:0006635	fatty acid beta-oxidation	1.77388e-05	0.0128429	ACAA2/ACADVL/ACOT8/CPT1A/ECH1/ETFA/ETFB/HADHA/HADHB	9
GO:0016054	M5	BP	GO:0016054	organic acid catabolic process	1.81859e-05	0.0128429	ACAA2/ACADVL/ACOT8/AKR1A1/BCKDK/CPT1A/DCXR/ECH1/ETFA/ETFB/FAH/HADHA/HADHB/HIBADH/HSD17B10/MCCC2/PCBD1/RENBP	18
GO:0046395	M5	BP	GO:0046395	carboxylic acid catabolic process	1.81859e-05	0.0128429	ACAA2/ACADVL/ACOT8/AKR1A1/BCKDK/CPT1A/DCXR/ECH1/ETFA/ETFB/FAH/HADHA/HADHB/HIBADH/HSD17B10/MCCC2/PCBD1/RENBP	18
GO:0019395	M5	BP	GO:0019395	fatty acid oxidation	5.05023e-05	0.0204669	ACAA2/ACADVL/ACOT8/CPT1A/ECH1/ETFA/ETFB/HADHA/HADHB/PDK4	10
GO:00433122	M5	BP	GO:0043312	neutrophil degranulation	5.23653e-05	0.0204669	ACLY/ACTR2/AP1M1/BRI3/CAT/CD300A/CPNE1/CTSH/CYBA/DDOST/DDX3X/GSTP1/HVCN1/IST1/LAMTOR1/MCEMP1/NBEAL2/NDUFC2/PGRMC1/PTGES2/RHOA/STXBP2/TMEM179B/TRAPPC1/VAMP8/YPEL5	26
GO:00068901	M5	BP	GO:0006890	retrograde vesicle-mediated transport, Golgi to ER	5.58796e-05	0.0204669	ARF3/COPE/KDELR1/KIF2A/KIF3B/KLC1/LMAN2/TMED10/TMED9	9
GO:00022832	M5	BP	GO:0002283	neutrophil activation involved in immune response	5.79868e-05	0.0204669	ACLY/ACTR2/AP1M1/BRI3/CAT/CD300A/CPNE1/CTSH/CYBA/DDOST/DDX3X/GSTP1/HVCN1/IST1/LAMTOR1/MCEMP1/NBEAL2/NDUFC2/PGRMC1/PTGES2/RHOA/STXBP2/TMEM179B/TRAPPC1/VAMP8/YPEL5	26
GO:0034440	M5	BP	GO:0034440	lipid oxidation	6.06663e-05	0.0204669	ACAA2/ACADVL/ACOT8/CPT1A/ECH1/ETFA/ETFB/HADHA/HADHB/PDK4	10
GO:0072329	M5	BP	GO:0072329	monocarboxylic acid catabolic process	6.37597e-05	0.0204669	ACAA2/ACADVL/ACOT8/AKR1A1/CPT1A/DCXR/ECH1/ETFA/ETFB/HADHA/HADHB	11
GO:19054751	M5	BP	GO:1905475	regulation of protein localization to membrane	7.14117e-05	0.0210129	AP2M1/BAD/CD81/CIB1/CNST/CSK/DAG1/MFF/MIEF1/MYO1C/RAB11A/STX8/VAMP8/VTI1B	14
GO:00024462	M5	BP	GO:0002446	neutrophil mediated immunity	8.35434e-05	0.0210709	ACLY/ACTR2/AP1M1/BRI3/CAT/CD300A/CPNE1/CTSH/CYBA/DDOST/DDX3X/GSTP1/HVCN1/IST1/LAMTOR1/MCEMP1/NBEAL2/NDUFC2/PGRMC1/PTGES2/RHOA/STXBP2/TMEM179B/TRAPPC1/VAMP8/YPEL5	26
GO:00421192	M5	BP	GO:0042119	neutrophil activation	8.35434e-05	0.0210709	ACLY/ACTR2/AP1M1/BRI3/CAT/CD300A/CPNE1/CTSH/CYBA/DDOST/DDX3X/GSTP1/HVCN1/IST1/LAMTOR1/MCEMP1/NBEAL2/NDUFC2/PGRMC1/PTGES2/RHOA/STXBP2/TMEM179B/TRAPPC1/VAMP8/YPEL5	26
GO:00165791	M5	BP	GO:0016579	protein deubiquitination	0.000102774	0.0237568	ACTR8/ASXL1/BABAM1/EIF3F/JOSD2/KDM1B/NEDD8/NFRKB/NOP53/OTUB1/POLB/RHOA/SNX3/TADA3/TFPT/UBXN1/USP5	17
GO:1901685	M5	BP	GO:1901685	glutathione derivative metabolic process	0.000114377	0.0237568	AKR1A1/GSTK1/GSTM4/GSTP1/MGST3	5
GO:1901687	M5	BP	GO:1901687	glutathione derivative biosynthetic process	0.000114377	0.0237568	AKR1A1/GSTK1/GSTM4/GSTP1/MGST3	5
GO:00004131	M5	BP	GO:0000413	protein peptidyl-prolyl isomerization	0.000124803	0.0244821	FKBP1B/FKBP2/FKBP8/PIN4/PPIB/PPIC	6
GO:0044282	M5	BP	GO:0044282	small molecule catabolic process	0.000157082	0.0291925	ACAA2/ACADVL/ACOT8/AKR1A1/BAD/BCKDK/CPT1A/DCXR/ECH1/ETFA/ETFB/FAH/HADHA/HADHB/HIBADH/HSD17B10/IMPA2/MCCC2/NUDT9/PCBD1/RENBP/SULT1A1	22
GO:00453331	M5	BP	GO:0045333	cellular respiration	0.000203564	0.0359393	BLOC1S1/CAT/ETFA/ETFB/ISCU/NDUFAF1/NDUFB1/NDUFB10/NDUFC1/NDUFC2/NOP53/PIK3CA/SURF1	13
GO:00190811	M5	BP	GO:0019081	viral translation	0.000221468	0.0372383	DHX9/EIF2D/EIF3F/PCBP2	4
GO:0009062	M5	BP	GO:0009062	fatty acid catabolic process	0.000291197	0.0467371	ACAA2/ACADVL/ACOT8/CPT1A/ECH1/ETFA/ETFB/HADHA/HADHB	9
GO:00057592	M5	CC	GO:0005759	mitochondrial matrix	1.46985e-05	0.00455832	ACAA2/ACADVL/ALKBH7/ARL2/BCKDK/BLOC1S1/ETFA/ETFB/GPX1/GSTK1/GUF1/HADHA/HADHB/HIBADH/HSD17B10/ISCA2/ISCU/LRPPRC/MCCC2/MRPL28/MRPL43/NDUFAF1/NUDT9/PDK4/PIN4/SMDT1	26
GO:00057742	M5	CC	GO:0005774	vacuolar membrane	2.58165e-05	0.00455832	AP1M1/AP2M1/AP2S1/ATRAID/BLOC1S1/BRI3/CCDC115/CD1D/CPNE1/DDOST/FLOT1/GNB2/LAMTOR1/LAMTOR4/LAPTM4A/NDUFC2/RAB2A/RPN2/SLC48A1/STX8/TMEM179B/VAMP8/VTI1B	23
GO:00057651	M5	CC	GO:0005765	lysosomal membrane	4.73045e-05	0.00455832	AP1M1/AP2M1/AP2S1/ATRAID/BLOC1S1/BRI3/CD1D/CPNE1/DDOST/FLOT1/GNB2/LAMTOR1/LAMTOR4/LAPTM4A/NDUFC2/RAB2A/SLC48A1/STX8/TMEM179B/VAMP8/VTI1B	21
GO:00988521	M5	CC	GO:0098852	lytic vacuole membrane	4.73045e-05	0.00455832	AP1M1/AP2M1/AP2S1/ATRAID/BLOC1S1/BRI3/CD1D/CPNE1/DDOST/FLOT1/GNB2/LAMTOR1/LAMTOR4/LAPTM4A/NDUFC2/RAB2A/SLC48A1/STX8/TMEM179B/VAMP8/VTI1B	21
GO:00057661	M5	CC	GO:0005766	primary lysosome	5.86908e-05	0.00455832	ACLY/ACTR2/BRI3/CPNE1/DDOST/IST1/LAMTOR1/NDUFC2/PTGES2/STXBP2/TMEM179B/TRAPPC1/VAMP8	13
GO:00425821	M5	CC	GO:0042582	azurophil granule	5.86908e-05	0.00455832	ACLY/ACTR2/BRI3/CPNE1/DDOST/IST1/LAMTOR1/NDUFC2/PTGES2/STXBP2/TMEM179B/TRAPPC1/VAMP8	13
GO:00082501	M5	CC	GO:0008250	oligosaccharyltransferase complex	0.000163474	0.0108827	DDOST/RPN1/RPN2/TMEM258	4
GO:00057932	M5	CC	GO:0005793	endoplasmic reticulum-Golgi intermediate compartment	0.000308909	0.017696	CCDC115/IST1/KDELR1/LMAN2/MYDGF/RAB2A/SLC35C2/TMED1/TMED10/TMED9	10
GO:0035577	M5	CC	GO:0035577	azurophil granule membrane	0.000341768	0.017696	BRI3/CPNE1/DDOST/LAMTOR1/NDUFC2/TMEM179B/VAMP8	7
GO:00306671	M5	CC	GO:0030667	secretory granule membrane	0.000441978	0.0205962	AP1M1/BRI3/CD300A/CPNE1/CYBA/DDOST/HVCN1/LAMTOR1/MCEMP1/NBEAL2/NDUFC2/PGRMC1/RHOA/STXBP2/TMED10/TMEM179B/VAMP8	17
GO:00453351	M5	CC	GO:0045335	phagocytic vesicle	0.000723415	0.0306465	CYBA/FLNB/HVCN1/MYO1C/RAB11A/RAB23/SNX3/STX8/STXBP2/VAMP8	10
GO:00331161	M5	CC	GO:0033116	endoplasmic reticulum-Golgi intermediate compartment membrane	0.00107791	0.0367755	KDELR1/LMAN2/RAB2A/SLC35C2/TMED1/TMED10/TMED9	7
GO:00059122	M5	CC	GO:0005912	adherens junction	0.00112951	0.0367755	ACTR2/ARHGEF7/ARL2/ARPC3/CAT/CD81/CYBA/CYTH2/DAG1/FLNB/FLOT1/FRMD4B/GNA13/GNB2/LIMA1/MPP7/NDRG1/PCBP2/PPIB/PPP1CC/RHOA/RRAS/SENP1	23
GO:01010022	M5	CC	GO:0101002	ficolin-1-rich granule	0.00116349	0.0367755	ACLY/ACTR2/CAT/CD300A/CTSH/DDX3X/GSTP1/LAMTOR1/NBEAL2/RHOA/TMEM179B/YPEL5	12
GO:0005680	M5	CC	GO:0005680	anaphase-promoting complex	0.00118376	0.0367755	ANAPC1/ANAPC13/ANAPC16/CDC27	4
GO:00058132	M5	CC	GO:0005813	centrosome	0.00138284	0.0386791	ACTR8/ARL2/CDC27/CEP164/CETN2/CIB1/CSNK1A1/DHX9/FBXW11/FLOT1/GNAI2/IFT52/IST1/KIF2A/KIF3B/NDRG1/NLRC5/RAB11A/RAB23/TPGS1/TUBGCP4/YPEL5	22
GO:0070820	M5	CC	GO:0070820	tertiary granule	0.00141104	0.0386791	CD300A/CTSH/CYBA/LAMTOR1/MCEMP1/NBEAL2/RHOA/STXBP2/TMEM179B/VAMP8/YPEL5	11
GO:0000152	M5	CC	GO:0000152	nuclear ubiquitin ligase complex	0.00164438	0.0425711	ANAPC1/ANAPC13/ANAPC16/CDC27/PCGF2	5
GO:0030496	M5	CC	GO:0030496	midbody	0.00196808	0.0447187	CAPG/GNAI2/IST1/KIF3B/MICAL3/PPP1CC/RHOA/SCCPDH/URB2/YPEL5/ZNF330	11
GO:00001511	M5	CC	GO:0000151	ubiquitin ligase complex	0.00201508	0.0447187	ANAPC1/ANAPC13/ANAPC16/CDC27/ELOB/FBXL15/FBXO7/FBXW11/KCTD17/PCGF2/SHARPIN/TRAF7/YPEL5	13
GO:00059252	M5	CC	GO:0005925	focal adhesion	0.00208644	0.0447187	ACTR2/ARHGEF7/ARL2/ARPC3/CAT/CD81/CYBA/DAG1/FLNB/FLOT1/GNA13/GNB2/LIMA1/PCBP2/PPIB/PPP1CC/RHOA/RRAS/SENP1	19
GO:00314611	M5	CC	GO:0031461	cullin-RING ubiquitin ligase complex	0.00219841	0.0447187	ANAPC1/ANAPC13/ANAPC16/CDC27/ELOB/FBXL15/FBXO7/FBXW11/KCTD17	9
GO:00059242	M5	CC	GO:0005924	cell-substrate adherens junction	0.00220715	0.0447187	ACTR2/ARHGEF7/ARL2/ARPC3/CAT/CD81/CYBA/DAG1/FLNB/FLOT1/GNA13/GNB2/LIMA1/PCBP2/PPIB/PPP1CC/RHOA/RRAS/SENP1	19
GO:0030137	M5	CC	GO:0030137	COPI-coated vesicle	0.00232792	0.0452004	CCDC115/COPE/KDELR1/TMED10	4
GO:00300552	M5	CC	GO:0030055	cell-substrate junction	0.00253489	0.0472504	ACTR2/ARHGEF7/ARL2/ARPC3/CAT/CD81/CYBA/DAG1/FLNB/FLOT1/GNA13/GNB2/LIMA1/PCBP2/PPIB/PPP1CC/RHOA/RRAS/SENP1	19
GO:00037551	M5	MF	GO:0003755	peptidyl-prolyl cis-trans isomerase activity	2.73482e-05	0.0113036	FKBP1B/FKBP2/FKBP8/PIN4/PPIB/PPIC	6
GO:00168591	M5	MF	GO:0016859	cis-trans isomerase activity	4.29796e-05	0.0113036	FKBP1B/FKBP2/FKBP8/PIN4/PPIB/PPIC	6
GO:0071675	M6	BP	GO:0071675	regulation of mononuclear cell migration	1.08744e-05	0.0113277	AIF1/C3AR1/CCR1/CMKLR1/CXCL12/LGMN/PLA2G7/PLCB1/TGFB1	9
GO:0050864	M6	BP	GO:0050864	regulation of B cell activation	1.16043e-05	0.0113277	CARD11/CD28/CD38/IL27RA/MEF2C/NFATC2/PELI1/SAMSN1/SHLD2/TFRC/TGFB1/TLR4/VAV3/ZFP36L1	14
GO:0050671	M6	BP	GO:0050671	positive regulation of lymphocyte proliferation	1.17637e-05	0.0113277	AIF1/CARD11/CD209/CD28/CD38/CD4/IGF1/IL12RB1/LILRB2/MEF2C/NFATC2/PELI1/TFRC/TLR4/VAV3	15
GO:0032946	M6	BP	GO:0032946	positive regulation of mononuclear cell proliferation	1.29649e-05	0.0113277	AIF1/CARD11/CD209/CD28/CD38/CD4/IGF1/IL12RB1/LILRB2/MEF2C/NFATC2/PELI1/TFRC/TLR4/VAV3	15
GO:0050871	M6	BP	GO:0050871	positive regulation of B cell activation	1.33739e-05	0.0113277	CARD11/CD28/CD38/MEF2C/NFATC2/PELI1/SHLD2/TFRC/TGFB1/TLR4/VAV3	11
GO:0042113	M6	BP	GO:0042113	B cell activation	2.16345e-05	0.0127133	CARD11/CD28/CD38/CEBPG/IL27RA/ITGA4/LAT2/MEF2C/NFATC2/PELI1/PRKCD/SAMSN1/SHLD2/SWAP70/TCF3/TFRC/TGFB1/TLR4/VAV3/ZFP36L1	20
GO:0070665	M6	BP	GO:0070665	positive regulation of leukocyte proliferation	2.72048e-05	0.0127133	AIF1/CARD11/CD209/CD28/CD38/CD4/IGF1/IL12RB1/LILRB2/MEF2C/NFATC2/PELI1/TFRC/TLR4/VAV3	15
GO:0030890	M6	BP	GO:0030890	positive regulation of B cell proliferation	2.77584e-05	0.0127133	CARD11/CD38/MEF2C/NFATC2/PELI1/TFRC/TLR4/VAV3	8
GO:0033194	M6	BP	GO:0033194	response to hydroperoxide	2.84014e-05	0.0127133	AIF1/CD38/GPX3/MGST1/ND1/PRKCD	6
GO:0032609	M6	BP	GO:0032609	interferon-gamma production	3.19324e-05	0.0127133	AXL/AZI2/CD14/CEBPG/FAM49B/GAS6/IL12RB1/IL1R1/IL27RA/TLR3/TLR4/TLR7/TRIM27	13
GO:0051251	M6	BP	GO:0051251	positive regulation of lymphocyte activation	3.30214e-05	0.0127133	ADAM8/AIF1/AXL/CARD11/CD209/CD28/CD38/CD4/CD83/FAM49B/GAS6/IGF1/IL12RB1/LILRB2/MEF2C/NFATC2/PELI1/SHLD2/TFRC/TGFB1/TLR4/VAV3	22
GO:0050867	M6	BP	GO:0050867	positive regulation of cell activation	4.05226e-05	0.0143011	ADAM8/AIF1/AXL/CARD11/CD209/CD28/CD38/CD4/CD83/FAM49B/FGR/GAS6/IGF1/IL12RB1/LILRA5/LILRB2/MEF2C/NFATC2/PDPN/PELI1/SHLD2/TFRC/TGFB1/TLR4/VAV3	25
GO:0051249	M6	BP	GO:0051249	regulation of lymphocyte activation	4.42861e-05	0.014427	ADAM8/AIF1/AXL/CARD11/CD209/CD28/CD38/CD4/CD83/CR1/FAM49B/GAS6/IGF1/IL12RB1/IL27RA/LILRB2/LST1/MEF2C/MERTK/NFATC2/PELI1/SAMSN1/SHLD2/SOCS6/TFRC/TGFB1/TLR4/VAV3/ZFP36L1	29
GO:00018191	M6	BP	GO:0001819	positive regulation of cytokine production	5.16314e-05	0.0156185	ADAM8/AIF1/C3AR1/CADM1/CARD11/CD14/CD28/CD4/CD83/CEBPG/CRTAM/DDIT3/FAM49B/FGR/HGF/HPSE/HYAL2/IFI16/IL12RB1/IL17RA/IL1R1/IL27RA/LILRA5/LILRB2/NLRP2/PELI1/PLCB1/TGFB1/TLR3/TLR4/TLR7	31
GO:0071677	M6	BP	GO:0071677	positive regulation of mononuclear cell migration	6.81263e-05	0.0192343	AIF1/CCR1/CXCL12/LGMN/PLA2G7/TGFB1	6
GO:00975291	M6	BP	GO:0097529	myeloid leukocyte migration	0.000123043	0.0301285	ADAM8/AIF1/C3AR1/CCR1/CD200R1/CMKLR1/CXCL12/IL17RA/IL1R1/IRAK4/ITGA9/LGMN/PLA2G7/PLCB1/SWAP70/VAV3	16
GO:0002694	M6	BP	GO:0002694	regulation of leukocyte activation	0.000136437	0.0301285	ADAM8/AIF1/AXL/C12orf4/CARD11/CD209/CD28/CD38/CD4/CD83/CR1/FAM49B/FGR/GAS6/IGF1/IL12RB1/IL27RA/LILRB2/LST1/MEF2C/MERTK/MFHAS1/NFATC2/PELI1/SAMSN1/SHLD2/SOCS6/TFRC/TGFB1/TLR4/VAV3/ZFP36L1	32
GO:0002687	M6	BP	GO:0002687	positive regulation of leukocyte migration	0.000140586	0.0301285	ADAM8/AIF1/C3AR1/CCR1/CMKLR1/CXCL12/GAS6/IL1R1/ITGA4/LGMN/PLA2G7/SWAP70/TGFB1	13
GO:0002691	M6	BP	GO:0002691	regulation of cellular extravasation	0.000143124	0.0301285	ADAM8/CXCL12/IL1R1/IL27RA/ITGA4/PLCB1	6
GO:0002696	M6	BP	GO:0002696	positive regulation of leukocyte activation	0.000145172	0.0301285	ADAM8/AIF1/AXL/CARD11/CD209/CD28/CD38/CD4/CD83/FAM49B/FGR/GAS6/IGF1/IL12RB1/LILRB2/MEF2C/NFATC2/PELI1/SHLD2/TFRC/TGFB1/TLR4/VAV3	23
GO:0032729	M6	BP	GO:0032729	positive regulation of interferon-gamma production	0.000153201	0.0301285	CD14/CEBPG/FAM49B/IL12RB1/IL1R1/IL27RA/TLR3/TLR4/TLR7	9
GO:1902105	M6	BP	GO:1902105	regulation of leukocyte differentiation	0.000156512	0.0301285	ADAM8/ATP6AP1/AXL/CARD11/CCR1/CD28/CD4/CD83/CR1/GAS6/IL12RB1/LILRB2/MAFB/NFATC2/RASSF2/RB1/TESC/TGFB1/TLR3/TLR4/ZFP36L1	21
GO:0006909	M6	BP	GO:0006909	phagocytosis	0.00016767	0.0308731	AIF1/APPL2/ARHGAP25/AXL/CD14/CD302/CD93/CLEC7A/FCGR2A/FCGR3A/FGR/GAS6/ITGAL/MERTK/MYO7A/NCF2/NCF4/P2RY6/PRKCD/TGFB1/TGM2/TLR4/VAV3	23
GO:0032649	M6	BP	GO:0032649	regulation of interferon-gamma production	0.000193563	0.0341557	AXL/CD14/CEBPG/FAM49B/GAS6/IL12RB1/IL1R1/IL27RA/TLR3/TLR4/TLR7	11
GO:0090026	M6	BP	GO:0090026	positive regulation of monocyte chemotaxis	0.0002044	0.0346254	AIF1/CCR1/CXCL12/LGMN/PLA2G7	5
GO:00025211	M6	BP	GO:0002521	leukocyte differentiation	0.000234904	0.0374611	ADAM8/ATP6AP1/AXL/AZI2/CARD11/CCR1/CD28/CD4/CD83/CEBPG/CR1/GAS6/IFI16/IL12RB1/ITGA4/LILRB2/MAFB/MEF2C/MERTK/NFATC2/RASSF2/RB1/SEMA4A/TCF3/TESC/TFRC/TGFB1/TLR3/TLR4/TRPM2/ZFP36L1	31
GO:00069792	M6	BP	GO:0006979	response to oxidative stress	0.000240306	0.0374611	AIF1/ATRN/AXL/C19orf12/CD38/ERCC6/ERCC8/ETV5/FBLN5/FUT8/FZD1/G6PD/GPX3/HGF/HSF1/HYAL2/MGST1/NCF2/NCF4/ND1/PDE8A/PRKCD/PYCR2/SELENOP/SIGMAR1/SIN3A/SLC23A2/TLR4/TRPM2	29
GO:0050670	M6	BP	GO:0050670	regulation of lymphocyte proliferation	0.000247677	0.0374611	AIF1/CARD11/CD209/CD28/CD38/CD4/IGF1/IL12RB1/LILRB2/LST1/MEF2C/NFATC2/PELI1/TFRC/TGFB1/TLR4/VAV3	17
GO:0032944	M6	BP	GO:0032944	regulation of mononuclear cell proliferation	0.000262809	0.0383792	AIF1/CARD11/CD209/CD28/CD38/CD4/IGF1/IL12RB1/LILRB2/LST1/MEF2C/NFATC2/PELI1/TFRC/TGFB1/TLR4/VAV3	17
GO:0071674	M6	BP	GO:0071674	mononuclear cell migration	0.000313755	0.0442917	AIF1/C3AR1/CCR1/CMKLR1/CXCL12/LGMN/PLA2G7/PLCB1/TGFB1	9
GO:0002703	M6	BP	GO:0002703	regulation of leukocyte mediated immunity	0.000325148	0.0444194	C12orf4/CADM1/CD28/CR1/CRTAM/FAM49B/FGR/IL12RB1/IL1R1/IL27RA/SHLD2/STX7/TFRC/TGFB1/TLR3/TLR4	16
GO:0002685	M6	BP	GO:0002685	regulation of leukocyte migration	0.000345432	0.0448062	ADAM8/AIF1/C3AR1/CCR1/CD200R1/CMKLR1/CXCL12/GAS6/IL1R1/IL27RA/ITGA4/LGMN/PLA2G7/PLCB1/SWAP70/TGFB1	16
GO:0002819	M6	BP	GO:0002819	regulation of adaptive immune response	0.000349877	0.0448062	CD28/CD4/CR1/FAM49B/IL12RB1/IL1R1/IL27RA/MEF2C/SAMSN1/SHLD2/STX7/TFRC/TGFB1/TRIM27	14
GO:0046651	M6	BP	GO:0046651	lymphocyte proliferation	0.000359719	0.0448062	AIF1/AZI2/CARD11/CD209/CD28/CD38/CD4/IGF1/IL12RB1/LILRB2/LST1/MEF2C/NFATC2/PELI1/PRKCD/TFRC/TGFB1/TLR4/VAV3	19
GO:0032943	M6	BP	GO:0032943	mononuclear cell proliferation	0.000398287	0.0481927	AIF1/AZI2/CARD11/CD209/CD28/CD38/CD4/IGF1/IL12RB1/LILRB2/LST1/MEF2C/NFATC2/PELI1/PRKCD/TFRC/TGFB1/TLR4/VAV3	19
GO:00306672	M6	CC	GO:0030667	secretory granule membrane	3.85324e-06	0.00189194	ADAM8/ATP8A1/ATP8B3/C3AR1/CD14/CD38/CD93/CR1/CYSTM1/FCGR2A/FCGR3B/HGSNAT/HMOX2/IQGAP2/ITGAL/LHFPL2/LILRB2/MGST1/MME/MMP25/SIGLEC14/SIGLEC5/SLC30A5/SPARC/TRPM2/VPS35L	26
GO:0019864	M6	MF	GO:0019864	IgG binding	9.60659e-06	0.00625389	FCGR1B/FCGR2A/FCGR2C/FCGR3A/FCGR3B	5
GO:0019865	M6	MF	GO:0019865	immunoglobulin binding	9.09528e-05	0.0296051	CD4/FCGR1B/FCGR2A/FCGR2C/FCGR3A/FCGR3B	6
GO:00198861	M7	BP	GO:0019886	antigen processing and presentation of exogenous peptide antigen via MHC class II	4.10747e-09	4.90873e-06	CD74/CTSF/DYNC1LI1/HLA-DMA/HLA-DPA1/HLA-DPB1/HLA-DQA1/HLA-DQB1/HLA-DQB2/HLA-DRA/HLA-DRB1/HLA-DRB5	12
GO:00024951	M7	BP	GO:0002495	antigen processing and presentation of peptide antigen via MHC class II	5.85103e-09	4.90873e-06	CD74/CTSF/DYNC1LI1/HLA-DMA/HLA-DPA1/HLA-DPB1/HLA-DQA1/HLA-DQB1/HLA-DQB2/HLA-DRA/HLA-DRB1/HLA-DRB5	12
GO:00025041	M7	BP	GO:0002504	antigen processing and presentation of peptide or polysaccharide antigen via MHC class II	6.56543e-09	4.90873e-06	CD74/CTSF/DYNC1LI1/HLA-DMA/HLA-DPA1/HLA-DPB1/HLA-DQA1/HLA-DQB1/HLA-DQB2/HLA-DRA/HLA-DRB1/HLA-DRB5	12
GO:00024782	M7	BP	GO:0002478	antigen processing and presentation of exogenous peptide antigen	7.38063e-09	4.90873e-06	B2M/CD74/CTSF/DYNC1LI1/HLA-DMA/HLA-DPA1/HLA-DPB1/HLA-DQA1/HLA-DQB1/HLA-DQB2/HLA-DRA/HLA-DRB1/HLA-DRB5/PSME1/PSMF1	15
GO:00198842	M7	BP	GO:0019884	antigen processing and presentation of exogenous antigen	8.62695e-09	4.90873e-06	B2M/CD74/CTSF/DYNC1LI1/HLA-DMA/HLA-DPA1/HLA-DPB1/HLA-DQA1/HLA-DQB1/HLA-DQB2/HLA-DRA/HLA-DRB1/HLA-DRB5/PSME1/PSMF1	15
GO:00480022	M7	BP	GO:0048002	antigen processing and presentation of peptide antigen	2.10844e-08	9.99753e-06	B2M/CD74/CTSF/DYNC1LI1/HLA-DMA/HLA-DPA1/HLA-DPB1/HLA-DQA1/HLA-DQB1/HLA-DQB2/HLA-DRA/HLA-DRB1/HLA-DRB5/PSME1/PSMF1	15
GO:00713462	M7	BP	GO:0071346	cellular response to interferon-gamma	9.00217e-08	3.65874e-05	B2M/CAMK2D/EPRS/EVL/HLA-DPA1/HLA-DPB1/HLA-DQA1/HLA-DQB1/HLA-DQB2/HLA-DRA/HLA-DRB1/HLA-DRB5/RAB12	13
GO:00198822	M7	BP	GO:0019882	antigen processing and presentation	1.6887e-07	6.00545e-05	B2M/CD74/CTSF/DYNC1LI1/HLA-DMA/HLA-DPA1/HLA-DPB1/HLA-DQA1/HLA-DQB1/HLA-DQB2/HLA-DRA/HLA-DRB1/HLA-DRB5/PSME1/PSMF1	15
GO:0060333	M7	BP	GO:0060333	interferon-gamma-mediated signaling pathway	2.59469e-07	8.2021e-05	B2M/CAMK2D/HLA-DPA1/HLA-DPB1/HLA-DQA1/HLA-DQB1/HLA-DQB2/HLA-DRA/HLA-DRB1/HLA-DRB5	10
GO:00433124	M7	BP	GO:0043312	neutrophil degranulation	3.20249e-07	8.94784e-05	ASAH1/B2M/CFD/CREG1/CST3/CTSA/DYNC1LI1/ERP44/FCER1G/FPR1/FUCA1/GRN/HEXB/LAMP2/MVP/PRCP/RAC1/RHOG/SCAMP1/SDCBP/SERPINB1/SLC15A4	22
GO:00022834	M7	BP	GO:0002283	neutrophil activation involved in immune response	3.55604e-07	8.94784e-05	ASAH1/B2M/CFD/CREG1/CST3/CTSA/DYNC1LI1/ERP44/FCER1G/FPR1/FUCA1/GRN/HEXB/LAMP2/MVP/PRCP/RAC1/RHOG/SCAMP1/SDCBP/SERPINB1/SLC15A4	22
GO:00343412	M7	BP	GO:0034341	response to interferon-gamma	3.77413e-07	8.94784e-05	B2M/CAMK2D/EPRS/EVL/HLA-DPA1/HLA-DPB1/HLA-DQA1/HLA-DQB1/HLA-DQB2/HLA-DRA/HLA-DRB1/HLA-DRB5/RAB12	13
GO:00024464	M7	BP	GO:0002446	neutrophil mediated immunity	5.18232e-07	0.000105312	ASAH1/B2M/CFD/CREG1/CST3/CTSA/DYNC1LI1/ERP44/FCER1G/FPR1/FUCA1/GRN/HEXB/LAMP2/MVP/PRCP/RAC1/RHOG/SCAMP1/SDCBP/SERPINB1/SLC15A4	22
GO:00421194	M7	BP	GO:0042119	neutrophil activation	5.18232e-07	0.000105312	ASAH1/B2M/CFD/CREG1/CST3/CTSA/DYNC1LI1/ERP44/FCER1G/FPR1/FUCA1/GRN/HEXB/LAMP2/MVP/PRCP/RAC1/RHOG/SCAMP1/SDCBP/SERPINB1/SLC15A4	22
GO:00508521	M7	BP	GO:0050852	T cell receptor signaling pathway	2.16929e-05	0.00411442	DUSP22/HLA-DPA1/HLA-DPB1/HLA-DQA1/HLA-DQB1/HLA-DQB2/HLA-DRA/HLA-DRB1/HLA-DRB5/PSME1/PSMF1	11
GO:00066431	M7	BP	GO:0006643	membrane lipid metabolic process	3.75097e-05	0.00627005	ASAH1/CERS2/CERS4/CTSA/ESYT2/FUCA1/GBGT1/HEXA/HEXB/PIGT/SPTLC1	11
GO:00069143	M7	BP	GO:0006914	autophagy	3.96699e-05	0.00627005	ANXA7/ATG13/ATG3/BECN1/BNIP3/CHMP2B/CTSA/GOLGA2/LAMP2/MFSD8/PRKAB1/RAB12/RAB8A/RRAGC/SPATA18/SPTLC1/SRPX/STX12	18
GO:00619193	M7	BP	GO:0061919	process utilizing autophagic mechanism	3.96699e-05	0.00627005	ANXA7/ATG13/ATG3/BECN1/BNIP3/CHMP2B/CTSA/GOLGA2/LAMP2/MFSD8/PRKAB1/RAB12/RAB8A/RRAGC/SPATA18/SPTLC1/SRPX/STX12	18
GO:00070331	M7	BP	GO:0007033	vacuole organization	4.93659e-05	0.00739189	ATG13/ATG3/BECN1/GRN/HEXB/MFSD8/SRPX/STX12/TPP1	9
GO:00066641	M7	BP	GO:0006664	glycolipid metabolic process	7.64437e-05	0.0108741	ASAH1/CTSA/ESYT2/FUCA1/GBGT1/HEXA/HEXB/PIGT	8
GO:19035091	M7	BP	GO:1903509	liposaccharide metabolic process	8.15988e-05	0.0109053	ASAH1/CTSA/ESYT2/FUCA1/GBGT1/HEXA/HEXB/PIGT	8
GO:0007040	M7	BP	GO:0007040	lysosome organization	8.81622e-05	0.0109053	BECN1/GRN/HEXB/MFSD8/SRPX/TPP1	6
GO:0080171	M7	BP	GO:0080171	lytic vacuole organization	8.81622e-05	0.0109053	BECN1/GRN/HEXB/MFSD8/SRPX/TPP1	6
GO:00508511	M7	BP	GO:0050851	antigen receptor-mediated signaling pathway	0.000156431	0.0185436	DUSP22/HLA-DPA1/HLA-DPB1/HLA-DQA1/HLA-DQB1/HLA-DQB2/HLA-DRA/HLA-DRB1/HLA-DRB5/PSME1/PSMF1	11
GO:0042613	M7	CC	GO:0042613	MHC class II protein complex	7.61212e-16	2.64141e-13	CD74/HLA-DMA/HLA-DPA1/HLA-DPB1/HLA-DQA1/HLA-DQB1/HLA-DQB2/HLA-DRA/HLA-DRB1/HLA-DRB5	10
GO:0042611	M7	CC	GO:0042611	MHC protein complex	4.76754e-15	8.27167e-13	B2M/CD74/HLA-DMA/HLA-DPA1/HLA-DPB1/HLA-DQA1/HLA-DQB1/HLA-DQB2/HLA-DRA/HLA-DRB1/HLA-DRB5	11
GO:0071556	M7	CC	GO:0071556	integral component of lumenal side of endoplasmic reticulum membrane	6.58084e-11	5.70888e-09	CD74/HLA-DPA1/HLA-DPB1/HLA-DQA1/HLA-DQB1/HLA-DQB2/HLA-DRA/HLA-DRB1/HLA-DRB5	9
GO:0098553	M7	CC	GO:0098553	lumenal side of endoplasmic reticulum membrane	6.58084e-11	5.70888e-09	CD74/HLA-DPA1/HLA-DPB1/HLA-DQA1/HLA-DQB1/HLA-DQB2/HLA-DRA/HLA-DRB1/HLA-DRB5	9
GO:00057653	M7	CC	GO:0005765	lysosomal membrane	1.17156e-10	6.77555e-09	ABCA2/ABCB9/BORCS5/C12orf66/CD74/COL6A1/CTSA/FPR1/GRN/HLA-DMA/HLA-DPA1/HLA-DPB1/HLA-DQA1/HLA-DQB1/HLA-DQB2/HLA-DRA/HLA-DRB1/HLA-DRB5/LAMP2/MFSD8/PRCP/RAB12/SLC15A4	23
GO:00988523	M7	CC	GO:0098852	lytic vacuole membrane	1.17156e-10	6.77555e-09	ABCA2/ABCB9/BORCS5/C12orf66/CD74/COL6A1/CTSA/FPR1/GRN/HLA-DMA/HLA-DPA1/HLA-DPB1/HLA-DQA1/HLA-DQB1/HLA-DQB2/HLA-DRA/HLA-DRB1/HLA-DRB5/LAMP2/MFSD8/PRCP/RAB12/SLC15A4	23
GO:00057744	M7	CC	GO:0005774	vacuolar membrane	9.15672e-10	4.53911e-08	ABCA2/ABCB9/BORCS5/C12orf66/CD74/COL6A1/CTSA/FPR1/GRN/HLA-DMA/HLA-DPA1/HLA-DPB1/HLA-DQA1/HLA-DQB1/HLA-DQB2/HLA-DRA/HLA-DRB1/HLA-DRB5/LAMP2/MFSD8/PRCP/RAB12/SLC15A4	23
GO:0030134	M7	CC	GO:0030134	COPII-coated ER to Golgi transport vesicle	1.1867e-09	5.14732e-08	B2M/CD74/GOLGA2/HLA-DPA1/HLA-DPB1/HLA-DQA1/HLA-DQB1/HLA-DQB2/HLA-DRA/HLA-DRB1/HLA-DRB5	11
GO:00306691	M7	CC	GO:0030669	clathrin-coated endocytic vesicle membrane	1.58885e-09	6.1259e-08	CD74/HLA-DPA1/HLA-DPB1/HLA-DQA1/HLA-DQB1/HLA-DQB2/HLA-DRA/HLA-DRB1/HLA-DRB5	9
GO:0012507	M7	CC	GO:0012507	ER to Golgi transport vesicle membrane	1.79283e-09	6.22111e-08	B2M/CD74/HLA-DPA1/HLA-DPB1/HLA-DQA1/HLA-DQB1/HLA-DQB2/HLA-DRA/HLA-DRB1/HLA-DRB5	10
GO:0005802	M7	CC	GO:0005802	trans-Golgi network	5.20522e-09	1.64201e-07	BECN1/BICD1/CD74/GRN/HLA-DPA1/HLA-DPB1/HLA-DQA1/HLA-DQB1/HLA-DQB2/HLA-DRA/HLA-DRB1/HLA-DRB5/RAB8A/RAC1/RHOBTB3/SCAMP1	16
GO:0030660	M7	CC	GO:0030660	Golgi-associated vesicle membrane	7.49187e-09	2.1664e-07	B2M/CD74/COPZ2/HLA-DPA1/HLA-DPB1/HLA-DQA1/HLA-DQB1/HLA-DQB2/HLA-DRA/HLA-DRB1/HLA-DRB5/ITM2B	12
GO:0032588	M7	CC	GO:0032588	trans-Golgi network membrane	1.15892e-08	3.09343e-07	CD74/HLA-DPA1/HLA-DPB1/HLA-DQA1/HLA-DQB1/HLA-DQB2/HLA-DRA/HLA-DRB1/HLA-DRB5/RAB8A/RHOBTB3	11
GO:00312272	M7	CC	GO:0031227	intrinsic component of endoplasmic reticulum membrane	1.42894e-08	3.54173e-07	ABCB9/B2M/CD74/ESYT2/HLA-DPA1/HLA-DPB1/HLA-DQA1/HLA-DQB1/HLA-DQB2/HLA-DRA/HLA-DRB1/HLA-DRB5/PIGT	13
GO:00432021	M7	CC	GO:0043202	lysosomal lumen	3.38839e-08	7.83848e-07	ASAH1/CD74/CTSA/CTSF/FUCA1/HEXA/HEXB/HSPG2/LAMP2/TCN2/TPP1	11
GO:0005775	M7	CC	GO:0005775	vacuolar lumen	4.65595e-08	9.90406e-07	ASAH1/CD74/CREG1/CTSA/CTSF/FUCA1/GRN/HEXA/HEXB/HSPG2/LAMP2/SDCBP/TCN2/TPP1	14
GO:00057982	M7	CC	GO:0005798	Golgi-associated vesicle	4.85213e-08	9.90406e-07	B2M/CD74/COPZ2/GOLGA2/HLA-DPA1/HLA-DPB1/HLA-DQA1/HLA-DQB1/HLA-DQB2/HLA-DRA/HLA-DRB1/HLA-DRB5/ITM2B	13
GO:0045334	M7	CC	GO:0045334	clathrin-coated endocytic vesicle	5.90556e-08	1.13846e-06	CD74/HLA-DPA1/HLA-DPB1/HLA-DQA1/HLA-DQB1/HLA-DQB2/HLA-DRA/HLA-DRB1/HLA-DRB5	9
GO:00301762	M7	CC	GO:0030176	integral component of endoplasmic reticulum membrane	7.53098e-08	1.37539e-06	ABCB9/B2M/CD74/HLA-DPA1/HLA-DPB1/HLA-DQA1/HLA-DQB1/HLA-DQB2/HLA-DRA/HLA-DRB1/HLA-DRB5/PIGT	12
GO:0098797	M7	CC	GO:0098797	plasma membrane protein complex	9.5187e-08	1.65149e-06	ABCA2/B2M/CD74/HLA-DMA/HLA-DPA1/HLA-DPB1/HLA-DQA1/HLA-DQB1/HLA-DQB2/HLA-DRA/HLA-DRB1/HLA-DRB5/HSPG2/IFNLR1/IL10RB/ITGA6/ITGB1/KCNA2/KCNQ1/SDCBP/TRADD/TRAF5	22
GO:00100084	M7	CC	GO:0010008	endosome membrane	1.55735e-07	2.57333e-06	ABCA2/B2M/BECN1/CHMP2B/HLA-DMA/HLA-DPA1/HLA-DPB1/HLA-DQA1/HLA-DQB1/HLA-DQB2/HLA-DRA/HLA-DRB1/HLA-DRB5/ITM2B/LAMP2/RAB12/RAB8A/RAC1/RFFL/SCAMP1/STX12/SUN2	22
GO:00306661	M7	CC	GO:0030666	endocytic vesicle membrane	1.66995e-07	2.63397e-06	B2M/CAMK2D/CD74/HLA-DPA1/HLA-DPB1/HLA-DQA1/HLA-DQB1/HLA-DQB2/HLA-DRA/HLA-DRB1/HLA-DRB5/LAMP2/RAB8A	13
GO:00301393	M7	CC	GO:0030139	endocytic vesicle	2.16376e-07	3.26446e-06	B2M/BECN1/CAMK2D/CD74/EVL/HLA-DPA1/HLA-DPB1/HLA-DQA1/HLA-DQB1/HLA-DQB2/HLA-DRA/HLA-DRB1/HLA-DRB5/LAMP2/RAB12/RAB8A/STX12	17
GO:00985521	M7	CC	GO:0098552	side of membrane	4.28533e-06	6.19588e-05	B2M/BORCS5/CD74/CTSA/ESYT2/FOLR2/HLA-DPA1/HLA-DPB1/HLA-DQA1/HLA-DQB1/HLA-DQB2/HLA-DRA/HLA-DRB1/HLA-DRB5/ITGA6/ITGB1/TRAF5	17
GO:0030658	M7	CC	GO:0030658	transport vesicle membrane	5.96757e-06	8.28298e-05	B2M/CD74/HLA-DPA1/HLA-DPB1/HLA-DQA1/HLA-DQB1/HLA-DQB2/HLA-DRA/HLA-DRB1/HLA-DRB5/SCAMP1/SYPL1	12
GO:00306622	M7	CC	GO:0030662	coated vesicle membrane	1.21758e-05	0.000158933	B2M/CD74/COPZ2/HLA-DPA1/HLA-DPB1/HLA-DQA1/HLA-DQB1/HLA-DQB2/HLA-DRA/HLA-DRB1/HLA-DRB5	11
GO:00306651	M7	CC	GO:0030665	clathrin-coated vesicle membrane	1.23666e-05	0.000158933	CD74/HLA-DPA1/HLA-DPB1/HLA-DQA1/HLA-DQB1/HLA-DQB2/HLA-DRA/HLA-DRB1/HLA-DRB5	9
GO:00057662	M7	CC	GO:0005766	primary lysosome	3.278e-05	0.00039223	CREG1/CTSA/FPR1/FUCA1/GRN/HEXA/HEXB/LAMP2/PRCP/SDCBP	10
GO:00425822	M7	CC	GO:0042582	azurophil granule	3.278e-05	0.00039223	CREG1/CTSA/FPR1/FUCA1/GRN/HEXA/HEXB/LAMP2/PRCP/SDCBP	10
GO:00301351	M7	CC	GO:0030135	coated vesicle	3.49184e-05	0.00040389	B2M/CD74/COPZ2/GOLGA2/HLA-DPA1/HLA-DPB1/HLA-DQA1/HLA-DQB1/HLA-DQB2/HLA-DRA/HLA-DRB1/HLA-DRB5/SCAMP1	13
GO:0055038	M7	CC	GO:0055038	recycling endosome membrane	5.45149e-05	0.000610215	B2M/RAB12/RAB8A/RAC1/RFFL/SCAMP1/STX12	7
GO:00301361	M7	CC	GO:0030136	clathrin-coated vesicle	0.000126368	0.00136754	CD74/HLA-DPA1/HLA-DPB1/HLA-DQA1/HLA-DQB1/HLA-DQB2/HLA-DRA/HLA-DRB1/HLA-DRB5/SCAMP1	10
GO:01010032	M7	CC	GO:0101003	ficolin-1-rich granule membrane	0.000130054	0.00136754	DYNC1LI1/FCER1G/FPR1/LAMP2/PRCP/RAC1	6
GO:01010023	M7	CC	GO:0101002	ficolin-1-rich granule	0.00014452	0.00147495	ASAH1/CFD/CST3/DYNC1LI1/FCER1G/FPR1/LAMP2/MVP/PRCP/RAC1	10
GO:00708202	M7	CC	GO:0070820	tertiary granule	0.000276888	0.00274515	ASAH1/B2M/CST3/DYNC1LI1/FCER1G/FPR1/LAMP2/PRCP/RAC1	9
GO:00057703	M7	CC	GO:0005770	late endosome	0.000287581	0.00277196	CD74/CHMP2B/CST3/GRN/HLA-DMA/HLA-DRA/HLA-DRB1/HLA-DRB5/KCNQ1/LAMP2/TPT1	11
GO:00306673	M7	CC	GO:0030667	secretory granule membrane	0.000428237	0.00401617	ABCA3/ANXA7/CD109/DYNC1LI1/FCER1G/FPR1/LAMP2/PRCP/RAC1/RHOG/SCAMP1/SLC15A4	12
GO:0030133	M7	CC	GO:0030133	transport vesicle	0.000611213	0.00558134	B2M/CD74/COPZ2/HLA-DPA1/HLA-DPB1/HLA-DQA1/HLA-DQB1/HLA-DQB2/HLA-DRA/HLA-DRB1/HLA-DRB5/SCAMP1/SYPL1	13
GO:00347741	M7	CC	GO:0034774	secretory granule lumen	0.000954427	0.00849195	B2M/CFD/CREG1/CTSA/ERP44/FUCA1/GRN/HEXB/MVP/SDCBP/SERPINB1/SRGN	12
GO:00355781	M7	CC	GO:0035578	azurophil granule lumen	0.00113425	0.00983964	CREG1/CTSA/FUCA1/GRN/HEXB/SDCBP	6
GO:00550371	M7	CC	GO:0055037	recycling endosome	0.00129478	0.0109583	B2M/ITGB1/RAB12/RAB8A/RAC1/RFFL/SCAMP1/STX12	8
GO:00453353	M7	CC	GO:0045335	phagocytic vesicle	0.00134241	0.0110909	B2M/BECN1/EVL/LAMP2/RAB12/RAB8A/STX12	7
GO:00602051	M7	CC	GO:0060205	cytoplasmic vesicle lumen	0.00148123	0.0119532	B2M/CFD/CREG1/CTSA/ERP44/FUCA1/GRN/HEXB/MVP/SDCBP/SERPINB1/SRGN	12
GO:00319831	M7	CC	GO:0031983	vesicle lumen	0.0015185	0.0119754	B2M/CFD/CREG1/CTSA/ERP44/FUCA1/GRN/HEXB/MVP/SDCBP/SERPINB1/SRGN	12
GO:00059253	M7	CC	GO:0005925	focal adhesion	0.00195648	0.0150866	B2M/EPB41L5/EVL/FLNA/FLRT2/FOCAD/HSPG2/ITGA6/ITGB1/LMLN/RAC1/RHOG/SDCBP	13
GO:00059243	M7	CC	GO:0005924	cell-substrate adherens junction	0.00204426	0.0154208	B2M/EPB41L5/EVL/FLNA/FLRT2/FOCAD/HSPG2/ITGA6/ITGB1/LMLN/RAC1/RHOG/SDCBP	13
GO:00300553	M7	CC	GO:0030055	cell-substrate junction	0.00227801	0.0167193	B2M/EPB41L5/EVL/FLNA/FLRT2/FOCAD/HSPG2/ITGA6/ITGB1/LMLN/RAC1/RHOG/SDCBP	13
GO:00424703	M7	CC	GO:0042470	melanosome	0.00236093	0.0167193	ITGB1/RAC1/SDCBP/SERPINF1/SYPL1/TPP1	6
GO:00487703	M7	CC	GO:0048770	pigment granule	0.00236093	0.0167193	ITGB1/RAC1/SDCBP/SERPINF1/SYPL1/TPP1	6
GO:0031256	M7	CC	GO:0031256	leading edge membrane	0.00367735	0.0250204	EPB41L5/ITGB1/KCNA2/PIEZO1/PSD4/RAC1/SLC1A2	7
GO:0098802	M7	CC	GO:0098802	plasma membrane receptor complex	0.00367735	0.0250204	B2M/IFNLR1/IL10RB/ITGA6/ITGB1/SDCBP/TRAF5	7
GO:0043235	M7	CC	GO:0043235	receptor complex	0.00464164	0.030974	B2M/CD74/IFNLR1/IL10RB/ITGA6/ITGB1/RFFL/SDCBP/TRADD/TRAF5	10
GO:00057761	M7	CC	GO:0005776	autophagosome	0.00478674	0.0313396	BECN1/LAMP2/PEG3/RAB12/SRPX	5
GO:00319023	M7	CC	GO:0031902	late endosome membrane	0.00578914	0.0372006	CHMP2B/HLA-DMA/HLA-DRA/HLA-DRB1/HLA-DRB5/LAMP2	6
GO:0032395	M7	MF	GO:0032395	MHC class II receptor activity	9.56933e-08	2.30052e-05	HLA-DPA1/HLA-DQA1/HLA-DQB1/HLA-DQB2/HLA-DRA	5
GO:0042605	M7	MF	GO:0042605	peptide antigen binding	1.06259e-07	2.30052e-05	HLA-DPA1/HLA-DPB1/HLA-DQA1/HLA-DQB1/HLA-DRA/HLA-DRB1/HLA-DRB5	7
GO:00422771	M7	MF	GO:0042277	peptide binding	3.22641e-05	0.00465679	CD74/CST3/HLA-DPA1/HLA-DPB1/HLA-DQA1/HLA-DQB1/HLA-DRA/HLA-DRB1/HLA-DRB5/HSPG2/ITM2B/TPP1	12
GO:0023026	M7	MF	GO:0023026	MHC class II protein complex binding	4.91721e-05	0.00521959	CD74/HLA-DMA/HLA-DRA/HLA-DRB1	4
GO:00332181	M7	MF	GO:0033218	amide binding	6.02724e-05	0.00521959	CD74/CST3/FOLR2/HLA-DPA1/HLA-DPB1/HLA-DQA1/HLA-DQB1/HLA-DRA/HLA-DRB1/HLA-DRB5/HSPG2/ITM2B/TPP1	13
GO:0023023	M7	MF	GO:0023023	MHC protein complex binding	0.000311078	0.0224494	CD74/HLA-DMA/HLA-DRA/HLA-DRB1	4
GO:0006695	M8	BP	GO:0006695	cholesterol biosynthetic process	7.84728e-24	3.91972e-21	ABCG1/DHCR24/FDFT1/HMGCS1/IDI1/INSIG1/MSMO1/MVD/MVK/NSDHL/SC5D/SQLE/SREBF1/SREBF2	14
GO:1902653	M8	BP	GO:1902653	secondary alcohol biosynthetic process	7.84728e-24	3.91972e-21	ABCG1/DHCR24/FDFT1/HMGCS1/IDI1/INSIG1/MSMO1/MVD/MVK/NSDHL/SC5D/SQLE/SREBF1/SREBF2	14
GO:0016126	M8	BP	GO:0016126	sterol biosynthetic process	1.4654e-23	4.87979e-21	ABCG1/DHCR24/FDFT1/HMGCS1/IDI1/INSIG1/MSMO1/MVD/MVK/NSDHL/SC5D/SQLE/SREBF1/SREBF2	14
GO:0008203	M8	BP	GO:0008203	cholesterol metabolic process	3.95858e-23	9.88655e-21	ABCA1/ABCG1/DHCR24/FDFT1/HMGCS1/IDI1/INSIG1/LDLR/MSMO1/MVD/MVK/NSDHL/SC5D/SQLE/SREBF1/SREBF2	16
GO:1902652	M8	BP	GO:1902652	secondary alcohol metabolic process	6.27119e-23	1.25298e-20	ABCA1/ABCG1/DHCR24/FDFT1/HMGCS1/IDI1/INSIG1/LDLR/MSMO1/MVD/MVK/NSDHL/SC5D/SQLE/SREBF1/SREBF2	16
GO:0016125	M8	BP	GO:0016125	sterol metabolic process	1.51385e-22	2.52056e-20	ABCA1/ABCG1/DHCR24/FDFT1/HMGCS1/IDI1/INSIG1/LDLR/MSMO1/MVD/MVK/NSDHL/SC5D/SQLE/SREBF1/SREBF2	16
GO:0046165	M8	BP	GO:0046165	alcohol biosynthetic process	3.7626e-21	5.36976e-19	ABCG1/CD244/DHCR24/FDFT1/HMGCS1/IDI1/INSIG1/MSMO1/MVD/MVK/NSDHL/SC5D/SQLE/SREBF1/SREBF2	15
GO:0006066	M8	BP	GO:0006066	alcohol metabolic process	1.48348e-18	1.85249e-16	ABCA1/ABCG1/CD244/DHCR24/FDFT1/HMGCS1/IDI1/INSIG1/LDLR/MSMO1/MVD/MVK/NSDHL/SC5D/SQLE/SREBF1/SREBF2	17
GO:0090181	M8	BP	GO:0090181	regulation of cholesterol metabolic process	2.84183e-18	3.15443e-16	ABCG1/FDFT1/HMGCS1/IDI1/LDLR/MVD/MVK/SC5D/SQLE/SREBF1/SREBF2	11
GO:1901617	M8	BP	GO:1901617	organic hydroxy compound biosynthetic process	8.98911e-18	8.98012e-16	ABCG1/CD244/DHCR24/FDFT1/HMGCS1/IDI1/INSIG1/MSMO1/MVD/MVK/NSDHL/SC5D/SQLE/SREBF1/SREBF2	15
GO:0006694	M8	BP	GO:0006694	steroid biosynthetic process	1.22371e-17	1.11135e-15	ABCG1/DHCR24/FDFT1/HMGCS1/IDI1/INSIG1/MSMO1/MVD/MVK/NSDHL/SC5D/SQLE/SREBF1/SREBF2	14
GO:0008202	M8	BP	GO:0008202	steroid metabolic process	2.06297e-17	1.71742e-15	ABCA1/ABCG1/DHCR24/FDFT1/HMGCS1/IDI1/INSIG1/LDLR/MSMO1/MVD/MVK/NSDHL/SC5D/SQLE/SREBF1/SREBF2	16
GO:0045540	M8	BP	GO:0045540	regulation of cholesterol biosynthetic process	2.54372e-17	1.81513e-15	ABCG1/FDFT1/HMGCS1/IDI1/MVD/MVK/SC5D/SQLE/SREBF1/SREBF2	10
GO:0106118	M8	BP	GO:0106118	regulation of sterol biosynthetic process	2.54372e-17	1.81513e-15	ABCG1/FDFT1/HMGCS1/IDI1/MVD/MVK/SC5D/SQLE/SREBF1/SREBF2	10
GO:1902930	M8	BP	GO:1902930	regulation of alcohol biosynthetic process	5.42706e-17	3.61442e-15	ABCG1/CD244/FDFT1/HMGCS1/IDI1/MVD/MVK/SC5D/SQLE/SREBF1/SREBF2	11
GO:0019218	M8	BP	GO:0019218	regulation of steroid metabolic process	1.22903e-16	7.67375e-15	ABCG1/FDFT1/HMGCS1/IDI1/INSIG1/LDLR/MVD/MVK/SC5D/SQLE/SREBF1/SREBF2	12
GO:0050810	M8	BP	GO:0050810	regulation of steroid biosynthetic process	3.41317e-16	2.00574e-14	ABCG1/FDFT1/HMGCS1/IDI1/INSIG1/MVD/MVK/SC5D/SQLE/SREBF1/SREBF2	11
GO:1901615	M8	BP	GO:1901615	organic hydroxy compound metabolic process	9.91692e-16	5.50389e-14	ABCA1/ABCG1/CD244/DHCR24/FDFT1/HMGCS1/IDI1/INSIG1/LDLR/MSMO1/MVD/MVK/NSDHL/SC5D/SQLE/SREBF1/SREBF2	17
GO:0046890	M8	BP	GO:0046890	regulation of lipid biosynthetic process	3.06452e-14	1.61129e-12	ABCG1/FDFT1/HMGCS1/IDI1/INSIG1/LDLR/MVD/MVK/SC5D/SQLE/SREBF1/SREBF2	12
GO:00192161	M8	BP	GO:0019216	regulation of lipid metabolic process	8.34759e-12	4.16962e-10	ABCA1/ABCG1/FDFT1/HMGCS1/IDI1/INSIG1/LDLR/MVD/MVK/SC5D/SQLE/SREBF1/SREBF2	13
GO:00620121	M8	BP	GO:0062012	regulation of small molecule metabolic process	2.50946e-11	1.19379e-09	ABCG1/CD244/FDFT1/HMGCS1/IDI1/INSIG1/LDLR/MVD/MVK/SC5D/SQLE/SREBF1/SREBF2	13
GO:0071402	M8	BP	GO:0071402	cellular response to lipoprotein particle stimulus	2.17341e-08	9.86925e-07	ABCA1/ABCG1/HMGCS1/LDLR/SREBF2	5
GO:0042632	M8	BP	GO:0042632	cholesterol homeostasis	8.791e-08	3.81835e-06	ABCA1/ABCG1/INSIG1/LDLR/MYLIP/SREBF2	6
GO:0055092	M8	BP	GO:0055092	sterol homeostasis	9.38721e-08	3.90743e-06	ABCA1/ABCG1/INSIG1/LDLR/MYLIP/SREBF2	6
GO:00714041	M8	BP	GO:0071404	cellular response to low-density lipoprotein particle stimulus	2.70933e-07	1.08265e-05	ABCA1/HMGCS1/LDLR/SREBF2	4
GO:0055088	M8	BP	GO:0055088	lipid homeostasis	8.01318e-07	3.07891e-05	ABCA1/ABCG1/INSIG1/LDLR/MYLIP/SREBF2	6
GO:0055094	M8	BP	GO:0055094	response to lipoprotein particle	1.22984e-06	4.55039e-05	ABCA1/HMGCS1/LDLR/SREBF2	4
GO:0010885	M8	BP	GO:0010885	regulation of cholesterol storage	4.93893e-06	0.000176214	ABCA1/ABCG1/SREBF2	3
GO:0010878	M8	BP	GO:0010878	cholesterol storage	7.57231e-06	0.000260853	ABCA1/ABCG1/SREBF2	3
GO:0032366	M8	BP	GO:0032366	intracellular sterol transport	2.06105e-05	0.00066419	ABCA1/ABCG1/LDLR	3
GO:0032367	M8	BP	GO:0032367	intracellular cholesterol transport	2.06105e-05	0.00066419	ABCA1/ABCG1/LDLR	3
GO:0036315	M8	BP	GO:0036315	cellular response to sterol	2.69953e-05	0.000842759	ABCA1/HMGCS1/INSIG1	3
GO:1902932	M8	BP	GO:1902932	positive regulation of alcohol biosynthetic process	4.33951e-05	0.00131369	ABCG1/CD244/SREBF1	3
GO:0036314	M8	BP	GO:0036314	response to sterol	7.16551e-05	0.00210539	ABCA1/HMGCS1/INSIG1	3
GO:0030301	M8	BP	GO:0030301	cholesterol transport	9.66714e-05	0.00275928	ABCA1/ABCG1/LDLR/SREBF2	4
GO:0032365	M8	BP	GO:0032365	intracellular lipid transport	0.000101348	0.00281241	ABCA1/ABCG1/LDLR	3
GO:0097006	M8	BP	GO:0097006	regulation of plasma lipoprotein particle levels	0.000112918	0.0030488	ABCA1/ABCG1/LDLR/MYLIP	4
GO:00108741	M8	BP	GO:0010874	regulation of cholesterol efflux	0.000118797	0.0031231	ABCA1/ABCG1/SREBF2	3
GO:0015918	M8	BP	GO:0015918	sterol transport	0.000135909	0.00348136	ABCA1/ABCG1/LDLR/SREBF2	4
GO:0010883	M8	BP	GO:0010883	regulation of lipid storage	0.000159323	0.00397909	ABCA1/ABCG1/SREBF2	3
GO:0090205	M8	BP	GO:0090205	positive regulation of cholesterol metabolic process	0.000262053	0.00638514	ABCG1/SREBF1	2
GO:00337001	M8	BP	GO:0033700	phospholipid efflux	0.000319786	0.00742946	ABCA1/ABCG1	2
GO:0055091	M8	BP	GO:0055091	phospholipid homeostasis	0.000319786	0.00742946	ABCA1/ABCG1	2
GO:0033344	M8	BP	GO:0033344	cholesterol efflux	0.000349987	0.00794628	ABCA1/ABCG1/SREBF2	3
GO:00086543	M8	BP	GO:0008654	phospholipid biosynthetic process	0.000360813	0.00801004	IDI1/MVD/MVK/PIGG/PIK3R3	5
GO:00066442	M8	BP	GO:0006644	phospholipid metabolic process	0.000422235	0.00874851	IDI1/LDLR/MVD/MVK/PIGG/PIK3R3	6
GO:0032371	M8	BP	GO:0032371	regulation of sterol transport	0.000429106	0.00874851	ABCA1/ABCG1/SREBF2	3
GO:0032374	M8	BP	GO:0032374	regulation of cholesterol transport	0.000429106	0.00874851	ABCA1/ABCG1/SREBF2	3
GO:1905953	M8	BP	GO:1905953	negative regulation of lipid localization	0.000429106	0.00874851	ABCA1/ABCG1/SREBF2	3
GO:0010745	M8	BP	GO:0010745	negative regulation of macrophage derived foam cell differentiation	0.000452101	0.00903297	ABCA1/ABCG1	2
GO:0015914	M8	BP	GO:0015914	phospholipid transport	0.000518887	0.00992643	ABCA1/ABCG1/LDLR	3
GO:0019915	M8	BP	GO:0019915	lipid storage	0.000518887	0.00992643	ABCA1/ABCG1/SREBF2	3
GO:00108671	M8	BP	GO:0010867	positive regulation of triglyceride biosynthetic process	0.000526628	0.00992643	LDLR/SREBF1	2
GO:00346161	M8	BP	GO:0034616	response to laminar fluid shear stress	0.000606699	0.0112239	ABCA1/SREBF2	2
GO:00108751	M8	BP	GO:0010875	positive regulation of cholesterol efflux	0.000692288	0.0125745	ABCA1/ABCG1	2
GO:0010888	M8	BP	GO:0010888	negative regulation of lipid storage	0.000879916	0.0156971	ABCA1/ABCG1	2
GO:1905954	M8	BP	GO:1905954	positive regulation of lipid localization	0.000925044	0.0162126	ABCA1/ABCG1/SREBF2	3
GO:0043691	M8	BP	GO:0043691	reverse cholesterol transport	0.000981902	0.0169124	ABCA1/ABCG1	2
GO:0046889	M8	BP	GO:0046889	positive regulation of lipid biosynthetic process	0.00103214	0.0174764	ABCG1/LDLR/SREBF1	3
GO:0071397	M8	BP	GO:0071397	cellular response to cholesterol	0.0010893	0.0181369	ABCA1/HMGCS1	2
GO:0010893	M8	BP	GO:0010893	positive regulation of steroid biosynthetic process	0.00120209	0.0187638	ABCG1/SREBF1	2
GO:00323731	M8	BP	GO:0032373	positive regulation of sterol transport	0.00120209	0.0187638	ABCA1/ABCG1	2
GO:00323761	M8	BP	GO:0032376	positive regulation of cholesterol transport	0.00120209	0.0187638	ABCA1/ABCG1	2
GO:0090208	M8	BP	GO:0090208	positive regulation of triglyceride metabolic process	0.00120209	0.0187638	LDLR/SREBF1	2
GO:00457321	M8	BP	GO:0045732	positive regulation of protein catabolic process	0.00124213	0.0190906	LDLR/MYLIP/PLK2/PYHIN1	4
GO:00068691	M8	BP	GO:0006869	lipid transport	0.00127386	0.0192816	ABCA1/ABCG1/GOT2/LDLR/SREBF2	5
GO:00082991	M8	BP	GO:0008299	isoprenoid biosynthetic process	0.00132024	0.0193958	MVD/MVK	2
GO:0010866	M8	BP	GO:0010866	regulation of triglyceride biosynthetic process	0.00132024	0.0193958	LDLR/SREBF1	2
GO:0015748	M8	BP	GO:0015748	organophosphate ester transport	0.00158596	0.022962	ABCA1/ABCG1/LDLR	3
GO:0006641	M8	BP	GO:0006641	triglyceride metabolic process	0.00163489	0.0233322	INSIG1/LDLR/SREBF1	3
GO:00108761	M8	BP	GO:0010876	lipid localization	0.00195579	0.0275189	ABCA1/ABCG1/GOT2/LDLR/SREBF2	5
GO:0045940	M8	BP	GO:0045940	positive regulation of steroid metabolic process	0.00229523	0.0314101	ABCG1/SREBF1	2
GO:0070723	M8	BP	GO:0070723	response to cholesterol	0.00229523	0.0314101	ABCA1/HMGCS1	2
GO:0015850	M8	BP	GO:0015850	organic hydroxy compound transport	0.0023286	0.031436	ABCA1/ABCG1/LDLR/SREBF2	4
GO:19033624	M8	BP	GO:1903362	regulation of cellular protein catabolic process	0.00240339	0.0314473	LDLR/MYLIP/PLK2/PYHIN1	4
GO:00464862	M8	BP	GO:0046486	glycerolipid metabolic process	0.00243711	0.0314473	INSIG1/LDLR/PIGG/PIK3R3/SREBF1	5
GO:0010743	M8	BP	GO:0010743	regulation of macrophage derived foam cell differentiation	0.00245535	0.0314473	ABCA1/ABCG1	2
GO:1902895	M8	BP	GO:1902895	positive regulation of pri-miRNA transcription by RNA polymerase II	0.00245535	0.0314473	APLN/SREBF2	2
GO:0042157	M8	BP	GO:0042157	lipoprotein metabolic process	0.00261513	0.0330698	ABCA1/LDLR/PIGG	3
GO:0006639	M8	BP	GO:0006639	acylglycerol metabolic process	0.00268188	0.0334899	INSIG1/LDLR/SREBF1	3
GO:0006638	M8	BP	GO:0006638	neutral lipid metabolic process	0.00274967	0.0339126	INSIG1/LDLR/SREBF1	3
GO:00450172	M8	BP	GO:0045017	glycerolipid biosynthetic process	0.00306244	0.0373094	LDLR/PIGG/PIK3R3/SREBF1	4
GO:0032368	M8	BP	GO:0032368	regulation of lipid transport	0.00333032	0.0400842	ABCA1/ABCG1/SREBF2	3
GO:0010742	M8	BP	GO:0010742	macrophage derived foam cell differentiation	0.00352295	0.0414051	ABCA1/ABCG1	2
GO:0090077	M8	BP	GO:0090077	foam cell differentiation	0.00352295	0.0414051	ABCA1/ABCG1	2
GO:0034405	M8	BP	GO:0034405	response to fluid shear stress	0.00371847	0.0431948	ABCA1/SREBF2	2
GO:19033642	M8	BP	GO:1903364	positive regulation of cellular protein catabolic process	0.0038957	0.0447334	LDLR/PLK2/PYHIN1	3
GO:0019432	M8	BP	GO:0019432	triglyceride biosynthetic process	0.00412437	0.0462949	LDLR/SREBF1	2
GO:0090207	M8	BP	GO:0090207	regulation of triglyceride metabolic process	0.00412437	0.0462949	LDLR/SREBF1	2
GO:0042987	M8	BP	GO:0042987	amyloid precursor protein catabolic process	0.00433469	0.0475752	ABCG1/DHCR24	2
GO:1902893	M8	BP	GO:1902893	regulation of pri-miRNA transcription by RNA polymerase II	0.00433469	0.0475752	APLN/SREBF2	2
GO:00316473	M8	BP	GO:0031647	regulation of protein stability	0.0043813	0.0475752	MYLIP/OTUD3/PYHIN1/SREBF1	4
GO:0046460	M8	BP	GO:0046460	neutral lipid biosynthetic process	0.0045499	0.0478458	LDLR/SREBF1	2
GO:0046463	M8	BP	GO:0046463	acylglycerol biosynthetic process	0.0045499	0.0478458	LDLR/SREBF1	2
GO:19031462	M8	BP	GO:1903146	regulation of autophagy of mitochondrion	0.0045499	0.0478458	SREBF1/SREBF2	2
GO:00098971	M8	CC	GO:0009897	external side of plasma membrane	8.06155e-05	0.00749724	ABCA1/ABCG1/CD244/CD33/LDLR	5
GO:0035024	M9	BP	GO:0035024	negative regulation of Rho protein signal transduction	1.19504e-05	0.0216682	BCL6/CCDC125/HEG1/KCTD13	4
GO:00069861	M9	BP	GO:0006986	response to unfolded protein	1.62919e-05	0.0216682	DAXX/DNAJA1/DNAJB4/HSPA5/HYOU1/MANF/SRPRA/SYVN1	8
GO:00359662	M9	BP	GO:0035966	response to topologically incorrect protein	2.97129e-05	0.0263454	DAXX/DNAJA1/DNAJB4/HSPA5/HYOU1/MANF/SRPRA/SYVN1	8
GO:00324961	M10	BP	GO:0032496	response to lipopolysaccharide	2.73387e-13	1.39959e-09	ALAD/ASS1/CAPN2/CARD16/CASP1/CASP9/CCL2/CCL3/CD40/CSF2RB/CXCL6/CXCL8/DUSP10/GCH1/HCK/ICAM1/IFNAR1/IL10RA/IL18/IL1B/IL6/IRAK1/IRAK2/IRAK3/KMO/LILRB1/LY86/LYN/MPO/NFKB1/NFKB2/NFKBIA/NFKBIB/NOD2/OTUD5/P2RX7/PDE4B/PDE4D/PLCG2/PTAFR/PTGER2/PTGER4/PTGIR/PTPN22/RELA/SELENOS/SRC/TLR2/TNF/TNFAIP3/TNIP2/WNT5A/ZC3H12A	53
GO:00022371	M10	BP	GO:0002237	response to molecule of bacterial origin	5.17886e-13	1.39959e-09	ALAD/ASS1/CAPN2/CARD16/CASP1/CASP9/CCL2/CCL3/CD40/CSF2RB/CXCL2/CXCL6/CXCL8/DUSP10/GCH1/HCK/ICAM1/IFNAR1/IL10RA/IL18/IL1B/IL6/IRAK1/IRAK2/IRAK3/KMO/LILRB1/LY86/LYN/MPO/NFKB1/NFKB2/NFKBIA/NFKBIB/NOD2/OTUD5/P2RX7/PDE4B/PDE4D/PLCG2/PTAFR/PTGER2/PTGER4/PTGIR/PTPN22/RELA/SELENOS/SRC/TLR2/TNF/TNFAIP3/TNIP2/WNT5A/ZC3H12A	54
GO:00712221	M10	BP	GO:0071222	cellular response to lipopolysaccharide	9.66566e-12	1.74143e-08	ASS1/CAPN2/CARD16/CASP1/CCL2/CCL3/CD40/CXCL6/CXCL8/HCK/ICAM1/IL18/IL1B/IL6/IRAK1/IRAK2/KMO/LILRB1/LY86/LYN/NFKB1/NFKBIA/NFKBIB/NOD2/PDE4B/PDE4D/PTAFR/PTPN22/RELA/SELENOS/SRC/TLR2/TNF/TNFAIP3/TNIP2/WNT5A/ZC3H12A	37
GO:00712191	M10	BP	GO:0071219	cellular response to molecule of bacterial origin	3.2438e-11	4.38319e-08	ASS1/CAPN2/CARD16/CASP1/CCL2/CCL3/CD40/CXCL6/CXCL8/HCK/ICAM1/IL18/IL1B/IL6/IRAK1/IRAK2/KMO/LILRB1/LY86/LYN/NFKB1/NFKBIA/NFKBIB/NOD2/PDE4B/PDE4D/PTAFR/PTPN22/RELA/SELENOS/SRC/TLR2/TNF/TNFAIP3/TNIP2/WNT5A/ZC3H12A	37
GO:00712162	M10	BP	GO:0071216	cellular response to biotic stimulus	2.9782e-10	3.21943e-07	ASS1/CAPN2/CARD16/CASP1/CCL2/CCL3/CD40/CXCL6/CXCL8/HCK/ICAM1/IL18/IL1B/IL6/IRAK1/IRAK2/KMO/LILRB1/LY86/LYN/NFKB1/NFKBIA/NFKBIB/NOD2/PDE4B/PDE4D/PTAFR/PTPN22/RELA/SELENOS/SRC/TLR2/TNF/TNFAIP3/TNIP2/TXNIP/WNT5A/ZC3H12A	38
GO:00506631	M10	BP	GO:0050663	cytokine secretion	6.37723e-10	5.25918e-07	CARD16/CASP1/CCL19/CCL3/CD58/CLEC4E/CLEC5A/FCN1/FFAR2/FFAR4/GBP1/IFIH1/IL1B/IL4R/ITGAV/LILRB1/LRRC32/LRRK2/LYN/MAPK11/MCOLN2/MMP12/NOD2/OSM/P2RX7/PTGER4/PTPN22/RASGRP1/RBPJ/SPHK2/SRC/TCIRG1/TLR2/TNF/TNFAIP3/TNFRSF21/TRIM16/WNT5A/ZBTB7B/ZC3H12A	40
GO:00018192	M10	BP	GO:0001819	positive regulation of cytokine production	6.81115e-10	5.25918e-07	BCL3/BIRC2/BIRC3/CASP1/CCL19/CCL3/CD40/CD58/CD80/CGAS/CLEC4E/CLEC5A/DHX58/EBI3/FCN1/FFAR2/FURIN/HIF1A/HILPDA/IFIH1/IL15/IL18/IL18R1/IL1B/IL4R/IL6/IRAK1/KPNA6/LILRB1/LRRK2/MAPK11/MCOLN2/MMP12/NFKB1/NFKB2/NOD2/NPLOC4/OSM/P2RX7/PDE4B/PDE4D/PLCG2/POLR3C/POLR3E/PTAFR/PTGER4/PTPN22/PTPRJ/RASGRP1/RELA/RNF125/SMAD3/SRC/TBK1/THBS1/TLR2/TNF/TRAF2/TRIM16/WNT5A/ZP3	61
GO:00071592	M10	BP	GO:0007159	leukocyte cell-cell adhesion	5.16091e-09	3.48684e-06	ADA/AP3B1/ASS1/CCL19/CCL2/CD44/CD47/CD80/CYLD/DUSP10/EBI3/GOLPH3/GPNMB/ICAM1/ICOSLG/IGFBP2/IL15/IL18/IL1B/IL4R/IL6/IRAK1/ITGB7/JAK3/LILRB1/LRRC32/LYN/NCK1/NFKBIZ/NOD2/PDCD1LG2/PRKAR1A/PTAFR/PTPN22/RAG1/RASGRP1/RELA/SEMA4D/SRC/TNF/TNFRSF21/TNFSF13B/TNIP1/VAV1/VSIR/ZBTB7B/ZC3H12A/ZP3	48
GO:19030391	M10	BP	GO:1903039	positive regulation of leukocyte cell-cell adhesion	1.13348e-08	6.79323e-06	ADA/AP3B1/CCL19/CCL2/CD44/CD47/CD80/CYLD/DUSP10/EBI3/ICAM1/ICOSLG/IGFBP2/IL15/IL18/IL1B/IL4R/IL6/IRAK1/LILRB1/LYN/NCK1/NFKBIZ/NOD2/PDCD1LG2/PTAFR/RAG1/RASGRP1/RELA/SRC/TNF/TNFSF13B/VAV1/VSIR/ZBTB7B/ZP3	36
GO:19030372	M10	BP	GO:1903037	regulation of leukocyte cell-cell adhesion	1.25684e-08	6.79323e-06	ADA/AP3B1/ASS1/CCL19/CCL2/CD44/CD47/CD80/CYLD/DUSP10/EBI3/GPNMB/ICAM1/ICOSLG/IGFBP2/IL15/IL18/IL1B/IL4R/IL6/IRAK1/JAK3/LILRB1/LRRC32/LYN/NCK1/NFKBIZ/NOD2/PDCD1LG2/PRKAR1A/PTAFR/PTPN22/RAG1/RASGRP1/RELA/SRC/TNF/TNFRSF21/TNFSF13B/VAV1/VSIR/ZBTB7B/ZC3H12A/ZP3	44
GO:00507071	M10	BP	GO:0050707	regulation of cytokine secretion	2.50148e-08	1.22914e-05	CARD16/CASP1/CCL19/CCL3/CD58/CLEC4E/CLEC5A/FCN1/FFAR2/FFAR4/GBP1/IFIH1/IL1B/IL4R/LILRB1/LRRC32/LRRK2/LYN/MAPK11/MMP12/NOD2/OSM/P2RX7/PTGER4/PTPN22/RASGRP1/SRC/TLR2/TNF/TNFAIP3/TNFRSF21/TRIM16/WNT5A/ZC3H12A	34
GO:00421195	M10	BP	GO:0042119	neutrophil activation	4.99756e-08	2.25099e-05	ACPP/ALAD/ALDH3B1/AMPD3/APEH/ARSB/B4GALT1/CD44/CD47/CD58/CFP/CLEC4D/CLEC5A/CNN2/CXCL1/CXCL6/CXCL8/DERA/FABP5/FCAR/FCN1/FPR2/FRK/GPR84/IL15/IL18/ITGAV/JUP/KCNAB2/LILRB3/LPCAT1/LRG1/LRMP/LTA4H/MAN2B1/METTL7A/MGAM/MNDA/MOSPD2/MPO/NCSTN/NFKB1/PGAM1/PLAU/PRAM1/PSAP/PTAFR/PTPRJ/QSOX1/RAB10/RAB27A/RAP1B/SIGLEC9/SLC44A2/SNAP23/SPTAN1/TCIRG1/TLR2/TMC6/TNFAIP6/VAPA	61
GO:00421102	M10	BP	GO:0042110	T cell activation	5.69192e-08	2.36653e-05	ADA/AP3B1/BATF/BCL3/CCL19/CCL2/CD44/CD47/CD80/CDK6/CGAS/CLEC4D/CLEC4E/CYLD/DUSP10/EBI3/FZD7/GPNMB/ICAM1/ICOSLG/IGFBP2/IL15/IL18/IL18R1/IL1B/IL4R/IL6/JAK3/KAT2A/LILRB1/LRRC32/LYN/NCK1/NCSTN/NFKBIZ/NOD2/P2RX7/PDCD1LG2/PRDM1/PRKAR1A/PTGER4/PTPN22/RAB27A/RAG1/RASGRP1/RELB/SMAD3/SRC/TCIRG1/TNFRSF21/TNFSF13B/VAV1/VSIR/ZBTB7B/ZC3H12A/ZP3	56
GO:0031663	M10	BP	GO:0031663	lipopolysaccharide-mediated signaling pathway	6.46883e-08	2.49743e-05	CARD16/CCL2/CCL3/HCK/IL18/IL1B/IRAK1/IRAK2/LY86/LYN/NFKBIA/PTAFR/PTPN22/TLR2/TNF/TNFAIP3	16
GO:00224092	M10	BP	GO:0022409	positive regulation of cell-cell adhesion	8.25755e-08	2.97547e-05	ADA/AP3B1/CCL19/CCL2/CD44/CD47/CD80/CYLD/DUSP10/EBI3/GCNT2/ICAM1/ICOSLG/IGFBP2/IL15/IL18/IL1B/IL4R/IL6/IRAK1/LILRB1/LYN/NCK1/NFKBIZ/NOD2/PDCD1LG2/PTAFR/RAG1/RASGRP1/RELA/SRC/TNF/TNFSF13B/VAV1/VSIR/WNT5A/ZBTB7B/ZP3	38
GO:00026962	M10	BP	GO:0002696	positive regulation of leukocyte activation	9.63617e-08	3.24523e-05	ADA/AP3B1/CCL19/CCL2/CCL3/CD40/CD47/CD80/CLEC4D/CYLD/DUSP10/EBI3/EXOSC3/EXOSC6/ICOSLG/IGFBP2/IL15/IL18/IL1B/IL4R/IL6/LILRB1/LRRK2/LYN/MMP14/NCK1/NFKBIZ/NOD2/PDCD1LG2/PTAFR/RAG1/RASGRP1/SPHK2/SRC/STXBP1/THBS1/TNFSF13B/TNIP2/VAV1/VSIR/WNT5A/ZBTB7B/ZP3	43
GO:00072492	M10	BP	GO:0007249	I-kappaB kinase/NF-kappaB signaling	1.0207e-07	3.24523e-05	APOL3/ATP2C1/BCL3/BIRC2/BIRC3/CARD16/CASP1/CASP10/CCL19/CD40/HACD3/IL1B/IRAK1/IRAK2/NFKBIA/NOD2/NUP62/OPTN/PIM2/RELA/SLC44A2/SNIP1/SPHK2/TANK/TBK1/TIFAB/TLR2/TNF/TNFAIP3/TNFRSF10B/TNIP1/TNIP2/TRAF2/TRIM13/VAPA/WNT5A/ZC3H12A/ZDHHC13	38
GO:00450883	M10	BP	GO:0045088	regulation of innate immune response	1.09173e-07	3.27822e-05	BIRC2/BIRC3/CGAS/CLEC4D/CLEC4E/CYLD/DHX58/DUSP10/FCN1/FFAR2/FPR2/HCK/IFIH1/IFNGR2/IRAK1/IRAK2/IRAK3/JAK1/LILRB1/LYN/MAP2K6/MMP12/MNDA/NFKB1/NFKBIA/NOD2/NONO/NPLOC4/PARP14/PLCG2/POLR3C/PSMA6/PSME2/PTPN1/PTPN22/PVR/RASGRP1/RELA/RELB/RNASEL/RNF125/SERPINB9/SLAMF8/SRC/TANK/TBK1/TLR2/TNFAIP3/TNIP1/TNIP2/TRAF3/TREML4/UBE2D1/VAV1/WNT5A	55
GO:00026942	M10	BP	GO:0002694	regulation of leukocyte activation	1.62424e-07	4.62054e-05	ADA/AHR/AP3B1/CCL19/CCL2/CCL3/CD40/CD47/CD80/CGAS/CLEC4D/CYLD/DUSP10/EBI3/EXOSC3/EXOSC6/GPNMB/ICOSLG/IGFBP2/IL15/IL18/IL1B/IL4R/IL6/JAK3/KAT2A/LILRB1/LRRC32/LRRK2/LYN/MMP14/MNDA/NCK1/NFKBIZ/NOD2/PDCD1LG2/PRAM1/PRDM1/PRKAR1A/PTAFR/PTPN22/RAG1/RASGRP1/SLAMF8/SPHK2/SRC/STXBP1/THBS1/TNF/TNFAIP3/TNFRSF21/TNFSF13B/TNIP2/VAV1/VSIR/WNT5A/ZBTB7B/ZC3H12A/ZP3	59
GO:00507151	M10	BP	GO:0050715	positive regulation of cytokine secretion	1.90496e-07	5.14815e-05	CASP1/CCL19/CCL3/CD58/CLEC4E/CLEC5A/FCN1/FFAR2/IFIH1/IL1B/IL4R/LRRK2/MAPK11/MMP12/NOD2/OSM/P2RX7/PTGER4/PTPN22/RASGRP1/SRC/TLR2/TNF/TRIM16/WNT5A	25
GO:00069841	M10	BP	GO:0006984	ER-nucleus signaling pathway	2.30638e-07	5.93618e-05	ARHGEF10L/CCL2/CXCL8/ERLIN1/ERLIN2/FBXW7/HERPUD1/INSIG2/NCK1/NFE2L2/PPP1R15A/PTPN1/SELENOS/ZBTB7B	14
GO:00326062	M10	BP	GO:0032606	type I interferon production	2.55637e-07	6.20509e-05	CGAS/CYLD/DHX58/G3BP1/IFIH1/IRAK1/LILRB1/MMP12/NFKB1/NFKB2/NPLOC4/OTUD5/PLCG2/POLR3C/POLR3E/PTPN22/RELA/RELB/RNF125/TBK1/TLR2/TNFAIP3/TRAF3/TRIM56	24
GO:00024465	M10	BP	GO:0002446	neutrophil mediated immunity	2.64047e-07	6.20509e-05	ACPP/ALAD/ALDH3B1/AMPD3/APEH/ARSB/B4GALT1/CD44/CD47/CD58/CFP/CLEC4D/CLEC5A/CNN2/CXCL1/CXCL6/DERA/FABP5/FCAR/FCN1/FPR2/FRK/GPR84/IL6/ITGAV/JUP/KCNAB2/LILRB3/LPCAT1/LRG1/LRMP/LTA4H/MAN2B1/METTL7A/MGAM/MNDA/MOSPD2/MPO/NCSTN/NFKB1/PGAM1/PLAU/PRAM1/PSAP/PTAFR/PTPRJ/QSOX1/RAB10/RAB27A/RAP1B/SIGLEC9/SLC44A2/SNAP23/SPTAN1/TCIRG1/TLR2/TMC6/TNFAIP6/VAPA	59
GO:00346121	M10	BP	GO:0034612	response to tumor necrosis factor	2.75706e-07	6.20912e-05	ASS1/BAG4/BIRC2/BIRC3/CARD14/CARD16/CASP1/CASP4/CCL2/CCL3/CD40/CD58/CXCL8/CYLD/GBP1/GBP2/GBP3/GCH1/GSDME/ICAM1/KAT2A/KCNJ11/NFE2L2/NFKB1/NFKBIA/NUB1/PSMA6/PSME2/RELA/SPPL2A/TANK/THBS1/TNF/TNFAIP3/TNFRSF21/TNFRSF9/TNFSF13B/TRAF2/TRAF3/ZC3H12A	40
GO:00508671	M10	BP	GO:0050867	positive regulation of cell activation	3.43956e-07	7.43634e-05	ADA/AP3B1/CCL19/CCL2/CCL3/CD40/CD47/CD80/CLEC4D/CYLD/DUSP10/EBI3/EXOSC3/EXOSC6/ICOSLG/IGFBP2/IL15/IL18/IL1B/IL4R/IL6/LILRB1/LRRK2/LYN/MMP14/NCK1/NFKBIZ/NOD2/PDCD1LG2/PTAFR/RAG1/RASGRP1/SPHK2/SRC/STXBP1/THBS1/TNFSF13B/TNIP2/VAV1/VSIR/WNT5A/ZBTB7B/ZP3	43
GO:00713561	M10	BP	GO:0071356	cellular response to tumor necrosis factor	3.79066e-07	7.8802e-05	ASS1/BAG4/BIRC2/BIRC3/CARD14/CARD16/CASP1/CASP4/CCL2/CCL3/CD40/CD58/CXCL8/CYLD/GBP1/GBP2/GBP3/GSDME/ICAM1/KAT2A/KCNJ11/NFE2L2/NFKB1/NFKBIA/PSMA6/PSME2/RELA/SPPL2A/TANK/THBS1/TNF/TNFAIP3/TNFRSF21/TNFRSF9/TNFSF13B/TRAF2/TRAF3/ZC3H12A	38
GO:00713471	M10	BP	GO:0071347	cellular response to interleukin-1	4.20907e-07	8.42593e-05	CCL2/CCL3/CD40/CD47/CXCL8/GBP1/GBP2/GBP3/HIF1A/ICAM1/IL1B/IL6/IRAK1/IRAK2/IRAK3/KMO/MAPK11/NFKB1/NFKBIA/NOD2/PSMA6/PSME2/RELA/TANK/TNIP2/VRK2/ZC3H12A	27
GO:00096151	M10	BP	GO:0009615	response to virus	4.85978e-07	9.3811e-05	AP1S1/APOBEC3G/BATF3/BCL3/BIRC2/BIRC3/CCL19/CCL4/CD40/CDK6/CGAS/DHX58/G3BP1/GBP1/GBP3/GSDME/IFIH1/IFNAR1/IFNGR2/IL15/IL1B/IL6/IRAK3/IRF2/LILRB1/MAPK11/MMP12/NPLOC4/PIM2/POLR3C/POLR3E/RELA/RNASEL/RNF125/SRC/TARBP2/TBK1/TNF/TNFAIP3/TRAF3/TRIM56/VWCE/ZC3H12A	43
GO:00433125	M10	BP	GO:0043312	neutrophil degranulation	5.13939e-07	9.57876e-05	ACPP/ALAD/ALDH3B1/AMPD3/APEH/ARSB/B4GALT1/CD44/CD47/CD58/CFP/CLEC4D/CLEC5A/CNN2/CXCL1/DERA/FABP5/FCAR/FCN1/FPR2/FRK/GPR84/ITGAV/JUP/KCNAB2/LILRB3/LPCAT1/LRG1/LRMP/LTA4H/MAN2B1/METTL7A/MGAM/MNDA/MOSPD2/MPO/NCSTN/NFKB1/PGAM1/PLAU/PRAM1/PSAP/PTAFR/PTPRJ/QSOX1/RAB10/RAB27A/RAP1B/SIGLEC9/SLC44A2/SNAP23/SPTAN1/TCIRG1/TLR2/TMC6/TNFAIP6/VAPA	57
GO:00022835	M10	BP	GO:0002283	neutrophil activation involved in immune response	6.28817e-07	0.000113292	ACPP/ALAD/ALDH3B1/AMPD3/APEH/ARSB/B4GALT1/CD44/CD47/CD58/CFP/CLEC4D/CLEC5A/CNN2/CXCL1/DERA/FABP5/FCAR/FCN1/FPR2/FRK/GPR84/ITGAV/JUP/KCNAB2/LILRB3/LPCAT1/LRG1/LRMP/LTA4H/MAN2B1/METTL7A/MGAM/MNDA/MOSPD2/MPO/NCSTN/NFKB1/PGAM1/PLAU/PRAM1/PSAP/PTAFR/PTPRJ/QSOX1/RAB10/RAB27A/RAP1B/SIGLEC9/SLC44A2/SNAP23/SPTAN1/TCIRG1/TLR2/TMC6/TNFAIP6/VAPA	57
GO:00069911	M10	BP	GO:0006991	response to sterol depletion	6.53637e-07	0.000113965	ARHGEF10L/ERLIN1/ERLIN2/FBXW7/INSIG2/LYN/ZBTB7B	7
GO:0002286	M10	BP	GO:0002286	T cell activation involved in immune response	6.89706e-07	0.000116496	BATF/BCL3/CCL19/CD80/CLEC4D/CLEC4E/ICAM1/IL18/IL18R1/IL4R/IL6/JAK3/LILRB1/NFKBIZ/PTGER4/RAB27A/RELB/ZBTB7B/ZC3H12A	19
GO:00324792	M10	BP	GO:0032479	regulation of type I interferon production	7.37693e-07	0.000120825	CGAS/CYLD/DHX58/IFIH1/IRAK1/LILRB1/MMP12/NFKB1/NFKB2/NPLOC4/OTUD5/PLCG2/POLR3C/POLR3E/PTPN22/RELA/RELB/RNF125/TBK1/TLR2/TNFAIP3/TRAF3/TRIM56	23
GO:0002292	M10	BP	GO:0002292	T cell differentiation involved in immune response	1.00631e-06	0.00015621	BATF/BCL3/CCL19/CD80/CLEC4D/CLEC4E/IL18/IL18R1/IL4R/IL6/JAK3/NFKBIZ/PTGER4/RELB/ZBTB7B/ZC3H12A	16
GO:00512492	M10	BP	GO:0051249	regulation of lymphocyte activation	1.05357e-06	0.00015621	ADA/AHR/AP3B1/CCL19/CCL2/CD40/CD47/CD80/CGAS/CYLD/DUSP10/EBI3/EXOSC3/EXOSC6/GPNMB/ICOSLG/IGFBP2/IL15/IL18/IL1B/IL4R/IL6/JAK3/KAT2A/LILRB1/LRRC32/LYN/MMP14/MNDA/NCK1/NFKBIZ/NOD2/PDCD1LG2/PRDM1/PRKAR1A/PTPN22/RAG1/RASGRP1/SLAMF8/SRC/TNFAIP3/TNFRSF21/TNFSF13B/TNIP2/VAV1/VSIR/ZBTB7B/ZC3H12A/ZP3	49
GO:00343413	M10	BP	GO:0034341	response to interferon-gamma	1.05901e-06	0.00015621	ASS1/CALCOCO2/CASP1/CCL2/CCL3/CD40/CD44/CD47/CD58/CDC42EP4/DAPK1/GBP1/GBP2/GBP4/GCH1/HCK/ICAM1/IFNGR2/IRF2/JAK1/KYNU/NUB1/PARP14/PTAFR/SP100/STXBP1/TLR2/WNT5A	28
GO:00705551	M10	BP	GO:0070555	response to interleukin-1	1.06934e-06	0.00015621	TLE5/CCL2/CCL3/CD40/CD47/CXCL8/GBP1/GBP2/GBP3/HIF1A/ICAM1/IL1B/IL6/IRAK1/IRAK2/IRAK3/KMO/MAPK11/NFKB1/NFKBIA/NOD2/PSMA6/PSME2/RELA/SRC/TANK/TNIP2/VRK2/ZC3H12A	29
GO:00450893	M10	BP	GO:0045089	positive regulation of innate immune response	1.73989e-06	0.000247477	BIRC2/BIRC3/CGAS/CLEC4D/CLEC4E/CYLD/DHX58/FCN1/FFAR2/FPR2/HCK/IFIH1/IRAK1/IRAK2/IRAK3/LYN/MAP2K6/MMP12/MNDA/NFKB1/NFKBIA/NOD2/NONO/NPLOC4/PLCG2/POLR3C/PSMA6/PSME2/PTPN22/PVR/RASGRP1/RELA/RELB/RNF125/SRC/TANK/TBK1/TLR2/TNFAIP3/TNIP1/TNIP2/TRAF3/TREML4/UBE2D1/VAV1/WNT5A	46
GO:0002753	M10	BP	GO:0002753	cytoplasmic pattern recognition receptor signaling pathway	1.79921e-06	0.000248453	BIRC2/BIRC3/CYLD/DHX58/IFIH1/IRAK1/IRAK2/MAP2K6/NFKBIA/NOD2/NPLOC4/PTPN22/RELA/RNF125/TNFAIP3	15
GO:00508702	M10	BP	GO:0050870	positive regulation of T cell activation	1.83869e-06	0.000248453	ADA/AP3B1/CCL19/CCL2/CD47/CD80/CYLD/DUSP10/EBI3/ICOSLG/IGFBP2/IL15/IL18/IL1B/IL4R/IL6/LILRB1/LYN/NCK1/NFKBIZ/NOD2/PDCD1LG2/RAG1/RASGRP1/SRC/TNFSF13B/VAV1/VSIR/ZBTB7B/ZP3	30
GO:00508632	M10	BP	GO:0050863	regulation of T cell activation	2.09365e-06	0.000276004	ADA/AP3B1/CCL19/CCL2/CD47/CD80/CGAS/CYLD/DUSP10/EBI3/GPNMB/ICOSLG/IGFBP2/IL15/IL18/IL1B/IL4R/IL6/JAK3/KAT2A/LILRB1/LRRC32/LYN/NCK1/NFKBIZ/NOD2/PDCD1LG2/PRDM1/PRKAR1A/PTPN22/RAG1/RASGRP1/SRC/TNFRSF21/TNFSF13B/VAV1/VSIR/ZBTB7B/ZC3H12A/ZP3	40
GO:00028191	M10	BP	GO:0002819	regulation of adaptive immune response	2.28666e-06	0.000294271	ADA/CCL19/CD40/CD48/CD80/DUSP10/EXOSC3/EXOSC6/IL18/IL18R1/IL1B/IL4R/IL6/JAK3/LILRB1/NFKBIZ/P2RX7/PVR/TNF/TNFAIP3/TNFSF13B/TRAF2/ZBTB7B/ZC3H12A/ZP3	25
GO:00224073	M10	BP	GO:0022407	regulation of cell-cell adhesion	2.38977e-06	0.000300388	ABAT/ADA/AP3B1/ASS1/CCL19/CCL2/CD44/CD47/CD80/CYLD/DUSP10/EBI3/GCNT2/GPNMB/ICAM1/ICOSLG/IGFBP2/IL15/IL18/IL1B/IL4R/IL6/IRAK1/JAK3/LILRB1/LRRC32/LYN/NCK1/NFKBIZ/NOD2/PDCD1LG2/PRKAR1A/PTAFR/PTPN22/RAG1/RASGRP1/RELA/SRC/TNF/TNFRSF21/TNFSF13B/VAV1/VSIR/WNT5A/ZBTB7B/ZC3H12A/ZP3	47
GO:0070423	M10	BP	GO:0070423	nucleotide-binding oligomerization domain containing signaling pathway	3.21907e-06	0.000395434	BIRC2/BIRC3/CYLD/IRAK1/IRAK2/MAP2K6/NFKBIA/NOD2/PTPN22/RELA/TNFAIP3	11
GO:00607591	M10	BP	GO:0060759	regulation of response to cytokine stimulus	3.30817e-06	0.000397348	TLE5/BIRC2/BIRC3/CARD16/CASP1/CASP4/CYLD/HIF1A/IFIH1/IFNGR2/IL6/IRAK1/IRAK2/IRAK3/JAK1/MMP12/PARP14/PTPN1/RNASEL/ROBO1/SPPL2A/TBK1/TLR2/TNF/TNFAIP3/TRAF2/VRK2/WNT5A	28
GO:00512512	M10	BP	GO:0051251	positive regulation of lymphocyte activation	3.61013e-06	0.000424191	ADA/AP3B1/CCL19/CCL2/CD40/CD47/CD80/CYLD/DUSP10/EBI3/EXOSC3/EXOSC6/ICOSLG/IGFBP2/IL15/IL18/IL1B/IL4R/IL6/LILRB1/LYN/MMP14/NCK1/NFKBIZ/NOD2/PDCD1LG2/RAG1/RASGRP1/SRC/TNFSF13B/TNIP2/VAV1/VSIR/ZBTB7B/ZP3	35
GO:00028221	M10	BP	GO:0002822	regulation of adaptive immune response based on somatic recombination of immune receptors built from immunoglobulin superfamily domains	3.92094e-06	0.000444423	ADA/CCL19/CD40/CD80/EXOSC3/EXOSC6/IL18/IL18R1/IL1B/IL4R/IL6/JAK3/LILRB1/NFKBIZ/P2RX7/PVR/TNF/TNFAIP3/TNFSF13B/TRAF2/ZBTB7B/ZC3H12A/ZP3	23
GO:00507082	M10	BP	GO:0050708	regulation of protein secretion	3.94677e-06	0.000444423	ABAT/ACHE/ATP13A2/CARD16/CASP1/CCL19/CCL3/CD40/CD58/CLEC4E/CLEC5A/DISP1/FCN1/FFAR2/FFAR4/GBP1/GOLPH3/HIF1A/IDH2/IFIH1/IL1B/IL4R/IL6/KCNJ11/LILRB1/LRRC32/LRRK2/LYN/MAPK11/MCU/MMP12/NADK/NOD2/OSM/P2RX7/PTGER4/PTPN22/RAB11FIP1/RAB11FIP3/RASGRP1/SLC8B1/SRC/SRI/TCIRG1/TLR2/TNF/TNFAIP3/TNFRSF21/TRAF2/TRIM16/WNT5A/ZC3H12A	52
GO:00356902	M10	BP	GO:0035690	cellular response to drug	4.26424e-06	0.000470372	ADCY6/AHR/AIFM1/AMIGO1/ASS1/CASP9/CBX8/DCPS/DNMT3B/EIF4EBP1/FBXO32/FOXO1/ICAM1/IL1B/IL6/JUP/KCNJ11/KCNMB1/LARP1/LRRK2/MAP1LC3A/NFE2L2/NFKB1/NOD2/P2RX4/P2RX7/PDE4B/PDGFB/PPIF/PSAP/PTAFR/PTPN22/RAP1B/RELA/SLAMF8/SLC31A1/SMYD3/SPHK2/SRC/TNF/TNFAIP3/TRAF2/TXN/ZC3H12A	44
GO:0035872	M10	BP	GO:0035872	nucleotide-binding domain, leucine rich repeat containing receptor signaling pathway	4.38946e-06	0.0004745	BIRC2/BIRC3/CYLD/IRAK1/IRAK2/MAP2K6/NFKBIA/NOD2/PTPN22/RELA/TNFAIP3	11
GO:0042093	M10	BP	GO:0042093	T-helper cell differentiation	5.01593e-06	0.00053159	BATF/BCL3/CCL19/CD80/IL18/IL18R1/IL4R/IL6/JAK3/NFKBIZ/PTGER4/RELB/ZBTB7B/ZC3H12A	14
GO:00022851	M10	BP	GO:0002285	lymphocyte activation involved in immune response	5.97082e-06	0.000603369	ADA/BATF/BCL3/CCL19/CD40/CD80/CLEC4D/CLEC4E/EXOSC3/EXOSC6/ICAM1/IL18/IL18R1/IL4R/IL6/JAK3/LILRB1/NBN/NFKBIZ/PLCG2/PTGER4/RAB27A/RELB/ZBTB7B/ZC3H12A	25
GO:0051767	M10	BP	GO:0051767	nitric-oxide synthase biosynthetic process	6.02811e-06	0.000603369	CCL2/LRRK2/MAP2K6/NAMPT/NOD2/PGGT1B/SELENOS/TLR2	8
GO:0051769	M10	BP	GO:0051769	regulation of nitric-oxide synthase biosynthetic process	6.02811e-06	0.000603369	CCL2/LRRK2/MAP2K6/NAMPT/NOD2/PGGT1B/SELENOS/TLR2	8
GO:00026971	M10	BP	GO:0002697	regulation of immune effector process	7.08886e-06	0.000686966	APOBEC3G/BIRC2/BIRC3/CCL19/CD40/CD47/CD80/CFP/CGAS/CXCL6/DHX58/DUSP10/EXOSC3/EXOSC6/FFAR2/IL15/IL18/IL18R1/IL1B/IL4R/IL6/IRAK3/JAK3/LILRB1/LYN/MMP12/NFKBIZ/NOD2/NPLOC4/P2RX7/PRAM1/PTAFR/PTPRJ/PVR/RASGRP1/RNF125/SERPINB9/SLAMF8/SPHK2/STXBP1/TARBP2/TNF/TNFAIP3/TRAF2/TRAF3/VAV1/WNT5A/ZBTB7B/ZC3H12A/ZP3	50
GO:00715011	M10	BP	GO:0071501	cellular response to sterol depletion	7.1175e-06	0.000686966	ARHGEF10L/ERLIN1/ERLIN2/FBXW7/INSIG2/ZBTB7B	6
GO:0002294	M10	BP	GO:0002294	CD4-positive, alpha-beta T cell differentiation involved in immune response	7.67994e-06	0.000728247	BATF/BCL3/CCL19/CD80/IL18/IL18R1/IL4R/IL6/JAK3/NFKBIZ/PTGER4/RELB/ZBTB7B/ZC3H12A	14
GO:00507141	M10	BP	GO:0050714	positive regulation of protein secretion	7.89736e-06	0.000735952	ABAT/ACHE/ATP13A2/CASP1/CCL19/CCL3/CD58/CLEC4E/CLEC5A/FCN1/FFAR2/GOLPH3/HIF1A/IFIH1/IL1B/IL4R/IL6/LRRK2/MAPK11/MCU/MMP12/NADK/NOD2/OSM/P2RX7/PTGER4/PTPN22/RASGRP1/SRC/SRI/TLR2/TNF/TRIM16/WNT5A	34
GO:00431221	M10	BP	GO:0043122	regulation of I-kappaB kinase/NF-kappaB signaling	8.51016e-06	0.000779617	APOL3/ATP2C1/BIRC2/BIRC3/CARD16/CASP1/CASP10/CCL19/CD40/IL1B/IRAK1/NOD2/NUP62/OPTN/PIM2/RELA/SLC44A2/SPHK2/TANK/TBK1/TNF/TNFAIP3/TNFRSF10B/TNIP1/TNIP2/TRAF2/TRIM13/VAPA/WNT5A/ZC3H12A/ZDHHC13	31
GO:0002287	M10	BP	GO:0002287	alpha-beta T cell activation involved in immune response	9.43165e-06	0.000835706	BATF/BCL3/CCL19/CD80/IL18/IL18R1/IL4R/IL6/JAK3/NFKBIZ/PTGER4/RELB/ZBTB7B/ZC3H12A	14
GO:0002293	M10	BP	GO:0002293	alpha-beta T cell differentiation involved in immune response	9.43165e-06	0.000835706	BATF/BCL3/CCL19/CD80/IL18/IL18R1/IL4R/IL6/JAK3/NFKBIZ/PTGER4/RELB/ZBTB7B/ZC3H12A	14
GO:00027912	M10	BP	GO:0002791	regulation of peptide secretion	9.75163e-06	0.000850122	ABAT/ACHE/ATP13A2/CARD16/CASP1/CCL19/CCL3/CD40/CD58/CLEC4E/CLEC5A/DISP1/FCN1/FFAR2/FFAR4/GBP1/GOLPH3/HIF1A/IDH2/IFIH1/IL1B/IL4R/IL6/KCNJ11/LILRB1/LRRC32/LRRK2/LYN/MAPK11/MCU/MMP12/NADK/NOD2/OSM/P2RX7/PAX8/PTGER4/PTPN22/RAB11FIP1/RAB11FIP3/RASGRP1/SLC8B1/SRC/SRI/TCIRG1/TLR2/TNF/TNFAIP3/TNFRSF21/TRAF2/TRIM16/WNT5A/ZC3H12A	53
GO:0046631	M10	BP	GO:0046631	alpha-beta T cell activation	1.03204e-05	0.000885422	ADA/AP3B1/BATF/BCL3/CCL19/CD80/EBI3/IL15/IL18/IL18R1/IL4R/IL6/JAK3/LILRB1/NFKBIZ/PRDM1/PTGER4/RELB/TCIRG1/VSIR/ZBTB7B/ZC3H12A	22
GO:1901222	M10	BP	GO:1901222	regulation of NIK/NF-kappaB signaling	1.04903e-05	0.000885941	AKIP1/BCL3/BIRC2/CARD14/CCL19/CYLD/IL18/IL18R1/IL1B/IRAK1/NFKBIA/NOD2/PTPN22/RELA/TLR2/TNF/TNFRSF10B/TRAF2/TRIP6/ZC3H12A	20
GO:00457852	M10	BP	GO:0045785	positive regulation of cell adhesion	1.13491e-05	0.000943722	ADA/AP3B1/BAG4/CCL19/CCL2/CD44/CD47/CD80/CDK6/CYLD/DUSP10/EBI3/GCNT2/ICAM1/ICOSLG/IGFBP2/IL15/IL18/IL1B/IL4R/IL6/IRAK1/ITGAV/JUP/LILRB1/LYN/NCK1/NFKBIZ/NID1/NOD2/PDCD1LG2/PTAFR/PTPRJ/RAG1/RASGRP1/RELA/SMAD3/SRC/TNF/TNFSF13B/VAV1/VSIR/WNT5A/ZBTB7B/ZP3	45
GO:00022182	M10	BP	GO:0002218	activation of innate immune response	1.28873e-05	0.0010554	BIRC2/BIRC3/CGAS/CLEC4D/CLEC4E/CYLD/DHX58/FCN1/FFAR2/HCK/IFIH1/IRAK1/IRAK2/IRAK3/LYN/MAP2K6/MNDA/NFKB1/NFKBIA/NOD2/NONO/NPLOC4/PLCG2/PSMA6/PSME2/PTPN22/RELA/RELB/RNF125/SRC/TANK/TBK1/TLR2/TNFAIP3/TNIP1/TNIP2/TRAF3/TREML4/UBE2D1	39
GO:00022213	M10	BP	GO:0002221	pattern recognition receptor signaling pathway	1.3863e-05	0.00111835	BIRC2/BIRC3/CLEC4E/CYLD/DHX58/FCN1/FFAR2/IFIH1/IRAK1/IRAK2/IRAK3/LYN/MAP2K6/NFKBIA/NOD2/NPLOC4/PTPN22/RELA/RNF125/TANK/TBK1/TLR2/TNFAIP3/TNIP1/TNIP2/TRAF3/TREML4/UBE2D1	28
GO:00028241	M10	BP	GO:0002824	positive regulation of adaptive immune response based on somatic recombination of immune receptors built from immunoglobulin superfamily domains	1.50322e-05	0.00119484	ADA/CCL19/CD40/CD80/EXOSC3/EXOSC6/IL18/IL18R1/IL1B/IL6/NFKBIZ/P2RX7/PVR/TNF/TNFSF13B/TRAF2/ZP3	17
GO:00026991	M10	BP	GO:0002699	positive regulation of immune effector process	1.52568e-05	0.00119511	CCL19/CD40/CD80/DHX58/EXOSC3/EXOSC6/FFAR2/IL18/IL18R1/IL1B/IL4R/IL6/LILRB1/LYN/NFKBIZ/NOD2/P2RX7/PTAFR/PTPRJ/PVR/RASGRP1/SPHK2/STXBP1/TNF/TRAF2/VAV1/WNT5A/ZP3	28
GO:00434052	M10	BP	GO:0043405	regulation of MAP kinase activity	1.60188e-05	0.00123688	AVPI1/CCL19/CD40/DUSP10/DUSP16/GADD45G/HACD3/IL1B/IRAK1/IRAK2/IRAK3/ITGA1/LRRK2/LYN/MAP2K6/MAP3K6/MAPK11/MLKL/NOD2/NUP62/P2RX7/PDGFB/PIK3CB/PTPN1/PTPN22/PTPRJ/RASGRP1/RGS14/RGS2/ROBO1/SHC1/SMPD1/SRC/STK39/THBS1/TNF/TNIK/TRAF2/WNT5A	39
GO:00971932	M10	BP	GO:0097193	intrinsic apoptotic signaling pathway	1.74946e-05	0.00133181	AIFM1/BCL3/BID/CASP4/CASP9/CD44/CREB3/CRIP1/CYLD/FBXW7/GSDME/HERPUD1/HIC1/HIF1A/ING2/LRRK2/NBN/NCK1/NFE2L2/NONO/PPIF/PPP1R15A/PTPN1/RRP8/SELENOS/SIAH1/SKIL/SLC9A3R1/SOD2/SRC/STK24/TMEM117/TNF/TNFRSF10B/TRAF2	35
GO:0050688	M10	BP	GO:0050688	regulation of defense response to virus	1.906e-05	0.00143082	APOBEC3G/BIRC2/BIRC3/CGAS/DHX58/IL15/IL1B/LILRB1/MMP12/NPLOC4/RNF125/TARBP2/TNFAIP3/TRAF3/ZC3H12A	15
GO:00300982	M10	BP	GO:0030098	lymphocyte differentiation	1.98354e-05	0.00146863	ADA/AP3B1/BATF/BCL3/CCL19/CD80/CDK6/CLEC4D/CLEC4E/CYLD/DNAJB9/DUSP10/FZD7/IL15/IL18/IL18R1/IL4R/IL6/JAK3/KAT2A/MMP14/NFKBIZ/PLCG2/POU2F2/PRDM1/PTGER4/PTPN22/PTPRJ/RAG1/RASGRP1/RBPJ/RELB/SLAMF8/TCIRG1/TPD52/VAV1/VSIR/ZBTB7B/ZC3H12A	39
GO:00302171	M10	BP	GO:0030217	T cell differentiation	2.05858e-05	0.0015036	ADA/AP3B1/BATF/BCL3/CCL19/CD80/CDK6/CLEC4D/CLEC4E/CYLD/DUSP10/FZD7/IL15/IL18/IL18R1/IL4R/IL6/JAK3/KAT2A/NFKBIZ/PRDM1/PTGER4/PTPN22/RAG1/RASGRP1/RELB/TCIRG1/VAV1/VSIR/ZBTB7B/ZC3H12A	31
GO:00019591	M10	BP	GO:0001959	regulation of cytokine-mediated signaling pathway	2.19291e-05	0.00158036	BIRC2/BIRC3/CARD16/CASP1/CASP4/CYLD/HIF1A/IFNGR2/IL6/IRAK1/IRAK2/IRAK3/JAK1/MMP12/PARP14/PTPN1/RNASEL/ROBO1/SPPL2A/TBK1/TNF/TNFAIP3/TRAF2/VRK2/WNT5A	25
GO:00420881	M10	BP	GO:0042088	T-helper 1 type immune response	2.25584e-05	0.00160432	BCL3/CCL19/CD80/EBI3/IL18/IL18BP/IL18R1/IL1B/IL4R/JAK3/RELB	11
GO:00421131	M10	BP	GO:0042113	B cell activation	2.68385e-05	0.00188392	ADA/AHR/BATF/BCL3/CD40/CYLD/DNAJB9/EXOSC3/EXOSC6/ICOSLG/IL6/JAK3/MMP14/MNDA/NBN/NOD2/PLCG2/POU2F2/PTPRJ/RAG1/RBPJ/SKAP2/SLAMF8/TCIRG1/TNFAIP3/TNFRSF21/TNFSF13B/TNIP2/TPD52	29
GO:00326491	M10	BP	GO:0032649	regulation of interferon-gamma production	2.73755e-05	0.00189698	BCL3/CD47/EBI3/IL18/IL18R1/IL1B/LILRB1/PDCD1LG2/PDE4B/PDE4D/PTPN22/RASGRP1/TNF/VSIR/WNT5A/ZC3H12A/ZP3	17
GO:00108831	M10	BP	GO:0010883	regulation of lipid storage	2.87091e-05	0.00196421	ACACB/EHD1/FBXW7/HILPDA/IL6/ITGAV/NFKB1/NFKBIA/PNPLA2/TNF/ZC3H12A	11
GO:00512221	M10	BP	GO:0051222	positive regulation of protein transport	2.9429e-05	0.0019883	ABAT/ACHE/ATP13A2/CASP1/CCL19/CCL3/CD58/CDK5/CLEC4E/CLEC5A/EDEM1/FBXW7/FCN1/FFAR2/GOLPH3/HIF1A/IFIH1/IL1B/IL4R/IL6/JUP/LRRK2/MAPK11/MCU/MIEF2/MMP12/NADK/NOD2/OSM/P2RX7/PDCD5/PTGER4/PTPN22/RASGRP1/SMAD3/SRC/SRI/TLR2/TM9SF4/TNF/TRIM16/VPS11/WNT5A/ZC3H12A/ZFAND1	45
GO:1901652	M10	BP	GO:1901652	response to peptide	3.1188e-05	0.00206524	ADCY6/AGRP/ASS1/ATP6V1E2/BACE1/BTG2/CACYBP/CASP4/CD40/CDK5/EIF4EBP1/FOXO1/FPR2/ICAM1/IL1B/INSIG2/JAK3/LRP6/LYN/MMP12/NAMPT/NCK1/NCOA5/NFE2L2/NFKB1/NFKBIA/NOD2/PRKAR1A/PRKAR1B/PTPN1/PTPN22/PTPRA/PXN/RAB10/RAB13/RAP1B/RELA/RHOQ/RNF40/SELENOS/SESN3/SHC1/SLC9A1/SORT1/SRC/SRSF6/TBC1D4/TCIRG1/TLR2/TNFAIP3/TRIM16/ZBTB7B	52
GO:00028211	M10	BP	GO:0002821	positive regulation of adaptive immune response	3.16094e-05	0.00206524	ADA/CCL19/CD40/CD80/EXOSC3/EXOSC6/IL18/IL18R1/IL1B/IL6/NFKBIZ/P2RX7/PVR/TNF/TNFSF13B/TRAF2/ZP3	17
GO:00098964	M10	BP	GO:0009896	positive regulation of catabolic process	3.17141e-05	0.00206524	ATXN3/BTG2/C9orf72/CALCOCO2/CAMKK2/CUL4B/DAPK1/EDEM1/EPM2A/FBXW7/FOXO1/FURIN/FZR1/HERPUD1/HIF1A/IL1B/IL6/LARP1/LPCAT1/LRRK2/METTL14/NFE2L2/NNT/NSF/NUB1/OPTN/P2RX7/PFKFB4/PIK3CB/PIM2/PIP4K2A/PIP4K2C/PNPLA2/PTPN1/RNF40/SEC22B/TBK1/TNF/TNFAIP3/TRIM13/VPS11/VSIR/WNT5A/ZC3H12A	44
GO:00713463	M10	BP	GO:0071346	cellular response to interferon-gamma	3.23573e-05	0.00208204	ASS1/CASP1/CCL2/CCL3/CD44/CD47/CD58/CDC42EP4/DAPK1/GBP1/GBP2/GBP4/HCK/ICAM1/IFNGR2/IRF2/JAK1/PARP14/PTAFR/SP100/STXBP1/TLR2/WNT5A	23
GO:00509001	M10	BP	GO:0050900	leukocyte migration	3.32142e-05	0.00211203	ADA/B4GALT1/CCL19/CCL2/CCL3/CCL4/CD44/CD47/CD48/CD58/CREB3/CXCL3/CXCL6/CXCL8/CYP7B1/FFAR2/FPR2/GOLPH3/HCK/ICAM1/IL6/ITGA1/ITGAV/ITGB7/LYN/MAG/MCOLN2/MMP14/MOSPD2/MYO1G/P2RX4/PDE4B/PDE4D/PDGFB/PIK3CB/PTAFR/PTGER4/PTPRO/SHC1/SLAMF8/SLC7A8/SLC8B1/SRC/STK39/THBS1/TNF/TNFRSF10B/VAV1/WNT5A/ZP3	50
GO:19035322	M10	BP	GO:1903532	positive regulation of secretion by cell	3.41254e-05	0.00214474	ABAT/ACHE/ATP13A2/CASP1/CCL19/CCL3/CD58/CDK5/CLEC4E/CLEC5A/FCN1/FFAR2/GOLPH3/HIF1A/IFIH1/IL1B/IL4R/IL6/KMO/LRRK2/MAPK11/MCU/MMP12/NADK/NOD2/OSM/P2RX7/PTAFR/PTGER4/PTPN22/RAB27A/RAB5A/RASGRP1/SPHK2/SRC/SRI/STXBP1/TLR2/TNF/TRIM16/UNC13A/WNT5A/ZP3	43
GO:00027582	M10	BP	GO:0002758	innate immune response-activating signal transduction	3.54324e-05	0.00220129	BIRC2/BIRC3/CLEC4D/CLEC4E/CYLD/DHX58/FCN1/FFAR2/HCK/IFIH1/IRAK1/IRAK2/IRAK3/LYN/MAP2K6/NFKB1/NFKBIA/NOD2/NPLOC4/PLCG2/PSMA6/PSME2/PTPN22/RELA/RELB/RNF125/SRC/TANK/TBK1/TLR2/TNFAIP3/TNIP1/TNIP2/TRAF3/TREML4/UBE2D1	36
GO:00027933	M10	BP	GO:0002793	positive regulation of peptide secretion	3.60609e-05	0.00221487	ABAT/ACHE/ATP13A2/CASP1/CCL19/CCL3/CD58/CLEC4E/CLEC5A/FCN1/FFAR2/GOLPH3/HIF1A/IFIH1/IL1B/IL4R/IL6/LRRK2/MAPK11/MCU/MMP12/NADK/NOD2/OSM/P2RX7/PTGER4/PTPN22/RASGRP1/SRC/SRI/TLR2/TNF/TRIM16/WNT5A	34
GO:00326091	M10	BP	GO:0032609	interferon-gamma production	3.94533e-05	0.00239601	BCL3/CD47/EBI3/IL18/IL18R1/IL1B/LILRB1/PDCD1LG2/PDE4B/PDE4D/PTPN22/RASGRP1/TCIRG1/TNF/VSIR/WNT5A/ZC3H12A/ZP3	18
GO:00510471	M10	BP	GO:0051047	positive regulation of secretion	4.22377e-05	0.00253661	ABAT/ACHE/ATP13A2/CASP1/CCL19/CCL3/CD58/CDK5/CLEC4E/CLEC5A/FCN1/FFAR2/GOLPH3/HIF1A/IFIH1/IL1B/IL4R/IL6/KMO/LRRK2/MAP2K6/MAPK11/MCU/MMP12/NADK/NOD2/OSM/P2RX4/P2RX7/PTAFR/PTGER4/PTPN22/RAB27A/RAB5A/RASGRP1/SPHK2/SRC/SRI/STXBP1/TLR2/TNF/TRIM16/UNC13A/WNT5A/ZP3	45
GO:00025212	M10	BP	GO:0002521	leukocyte differentiation	4.46861e-05	0.00265416	ADA/AP3B1/BATF/BATF3/BCL3/CCL19/CCL3/CD80/CDK6/CLEC4D/CLEC4E/CYLD/DNAJB9/DUSP10/EIF2AK1/EVI2B/FBXW7/FZD7/IL15/IL18/IL18R1/IL4R/IL6/JAK3/KAT2A/LILRB1/LILRB3/LYN/MMP14/NFKBIZ/PLCG2/POU2F2/PRDM1/PTGER4/PTPN22/PTPRJ/RAG1/RASGRP1/RBPJ/RELB/SLAMF8/SNX10/TCIRG1/TLR2/TNF/TPD52/VAV1/VSIR/ZBTB46/ZBTB7B/ZC3H12A	51
GO:00096361	M10	BP	GO:0009636	response to toxic substance	4.79219e-05	0.00281541	ABAT/ADA/AHR/AIFM1/ALAD/ASS1/BIRC2/CAPN2/CBX8/CCL3/CCL4/CLDN7/CLIC2/CPOX/DNMT3B/EIF4EBP1/FOXO1/GCH1/GSTZ1/ICAM1/IL6/KCNJ11/KCNMB1/LRRK2/LYN/MAP1LC3A/MARC1/MPO/NFE2L2/NFKB1/NNT/PDGFB/PPIF/PRXL2B/PSAP/RELA/RGS2/SELENOS/SLC31A1/SLC7A8/SNN/SOD2/SRC/STK24/TLR2/TNF/TNFAIP3/TXN/TXNIP/TXNRD3/UBIAD1/ZC3H12A	52
GO:0071236	M10	BP	GO:0071236	cellular response to antibiotic	5.10615e-05	0.00296761	ADCY6/AHR/AIFM1/CBX8/CRIP1/FOXO1/IL6/KCNMB1/LARP1/LRRK2/MAP1LC3A/NFE2L2/PDGFB/PLA2G4A/PPIF/PSAP/RELA/SLC9A1/SRC/TNFAIP3/TXN/ZC3H12A	22
GO:00027051	M10	BP	GO:0002705	positive regulation of leukocyte mediated immunity	5.27518e-05	0.00300699	CD40/EXOSC3/EXOSC6/IL18/IL18R1/IL1B/IL4R/IL6/NOD2/P2RX7/PTAFR/PVR/RASGRP1/SPHK2/STXBP1/TNF/TRAF2/VAV1/ZP3	19
GO:00380611	M10	BP	GO:0038061	NIK/NF-kappaB signaling	5.28518e-05	0.00300699	AKIP1/BCL3/BIRC2/BIRC3/CARD14/CCL19/CYLD/IL18/IL18R1/IL1B/IRAK1/NFKB2/NFKBIA/NOD2/PSMA6/PSME2/PTPN22/RELA/RELB/TLR2/TNF/TNFRSF10B/TRAF2/TRIP6/ZC3H12A	25
GO:00975292	M10	BP	GO:0097529	myeloid leukocyte migration	6.22009e-05	0.00349572	CCL19/CCL2/CCL3/CD47/CREB3/CXCL3/CXCL6/CXCL8/FPR2/IL6/ITGA1/LYN/MCOLN2/MMP14/MOSPD2/P2RX4/PDE4B/PDE4D/PDGFB/PTGER4/PTPRO/SLAMF8/THBS1/VAV1	24
GO:0046632	M10	BP	GO:0046632	alpha-beta T cell differentiation	6.27353e-05	0.00349572	ADA/AP3B1/BATF/BCL3/CCL19/CD80/IL18/IL18R1/IL4R/IL6/JAK3/NFKBIZ/PRDM1/PTGER4/RELB/ZBTB7B/ZC3H12A	17
GO:0002831	M10	BP	GO:0002831	regulation of response to biotic stimulus	6.52138e-05	0.00358317	APOBEC3G/BIRC2/BIRC3/CARD16/CGAS/CXCL6/DHX58/IL15/IL1B/LILRB1/LY86/MMP12/NPLOC4/OPTN/PVR/RNF125/TARBP2/TBK1/TNFAIP3/TRAF3/ZC3H12A	21
GO:00024601	M10	BP	GO:0002460	adaptive immune response based on somatic recombination of immune receptors built from immunoglobulin superfamily domains	6.56307e-05	0.00358317	ADA/BATF/BCL3/CCL19/CD40/CD80/EBI3/EXOSC3/EXOSC6/ICAM1/IL18/IL18BP/IL18R1/IL1B/IL4R/IL6/JAK3/LILRB1/MYO1G/NBN/NFKB2/NFKBIZ/P2RX7/POU2F2/PVR/RAB27A/RELB/TCIRG1/TNF/TNFAIP3/TNFSF13B/TRAF2/ZBTB7B/ZC3H12A/ZP3	35
GO:0035710	M10	BP	GO:0035710	CD4-positive, alpha-beta T cell activation	6.64691e-05	0.00359266	BATF/BCL3/CCL19/CD80/IL18/IL18R1/IL4R/IL6/JAK3/NFKBIZ/PTGER4/RELB/TCIRG1/VSIR/ZBTB7B/ZC3H12A	16
GO:0098586	M10	BP	GO:0098586	cellular response to virus	6.92248e-05	0.00370455	BIRC2/BIRC3/CCL19/DHX58/GSDME/IFIH1/MAPK11/MMP12/NPLOC4/RNF125/VWCE/ZC3H12A	12
GO:1901655	M10	BP	GO:1901655	cellular response to ketone	7.63001e-05	0.00403201	ADCY6/AHR/AIFM1/ASS1/CASP9/DCPS/DNMT3B/EIF4EBP1/FBXO32/FOXO1/ICAM1/LARP1/PTGER2/SMYD3/SPHK2/SRC	16
GO:00199151	M10	BP	GO:0019915	lipid storage	7.68357e-05	0.00403201	ACACB/EHD1/FBXW7/FFAR2/HILPDA/IL1B/IL6/ITGAV/NFKB1/NFKBIA/PNPLA2/TNF/ZC3H12A	13
GO:00512352	M10	BP	GO:0051235	maintenance of location	7.97458e-05	0.00414448	ACACB/BCL3/CCL19/CCL3/CDK5/CLIC2/EHD1/FBXW7/FFAR2/GOLPH3/GOPC/HILPDA/IL1B/IL6/ITGAV/JUP/LYN/MCOLN2/NFKB1/NFKBIA/NFKBIE/P2RX7/PDE4D/PKD2/PLCG2/PNPLA2/SELENON/SLC30A7/SLC8B1/SP100/SRI/TNF/TXN/ZC3H12A	34
GO:00439003	M10	BP	GO:0043900	regulation of multi-organism process	8.19358e-05	0.00421774	ADA/APOBEC3G/B4GALT1/BIRC2/BIRC3/CARD16/CCL3/CCL4/CGAS/CXCL6/CXCL8/DHX58/FCN1/HACD3/IL15/IL1B/ITGAV/KPNA6/LAMP3/LARP1/LILRB1/LY86/MMP12/MORC2/MPO/NPLOC4/OPTN/P2RX7/PARP10/PC/PTAFR/RNASEL/RNF125/STXBP1/TARBP2/TBK1/TNF/TNFAIP3/TNIP1/TRAF3/TRIM13/VAPA/ZC3H12A/ZP3	44
GO:0051770	M10	BP	GO:0051770	positive regulation of nitric-oxide synthase biosynthetic process	8.28978e-05	0.00422701	CCL2/LRRK2/MAP2K6/NAMPT/NOD2/TLR2	6
GO:00972371	M10	BP	GO:0097237	cellular response to toxic substance	8.96482e-05	0.00452849	AIFM1/CBX8/CLIC2/FOXO1/GCH1/GSTZ1/IL6/KCNJ11/KCNMB1/LRRK2/MAP1LC3A/MPO/NFE2L2/NFKB1/NNT/PDGFB/PPIF/PRXL2B/PSAP/RELA/SELENOS/SLC31A1/SOD2/SRC/TNF/TNFAIP3/TXN/TXNRD3/UBIAD1/ZC3H12A	30
GO:00027031	M10	BP	GO:0002703	regulation of leukocyte mediated immunity	9.12108e-05	0.00454224	CD40/CXCL6/EXOSC3/EXOSC6/IL18/IL18R1/IL1B/IL4R/IL6/JAK3/LILRB1/LYN/NOD2/P2RX7/PRAM1/PTAFR/PVR/RASGRP1/SERPINB9/SPHK2/STXBP1/TNF/TRAF2/VAV1/ZP3	25
GO:00003022	M10	BP	GO:0000302	response to reactive oxygen species	9.2834e-05	0.00454224	ADA/AGAP3/AIFM1/CAMKK2/CAPN2/CBX8/CCL19/FOXO1/GCH1/IL6/LRRK2/MAP1LC3A/MPO/NCF1/NFE2L2/PKD2/PPIF/PSAP/PXN/RELA/SESN3/SOD2/SRC/STK24/TNF/TNFAIP3/TRAF2/TXN/TXNIP	29
GO:00324812	M10	BP	GO:0032481	positive regulation of type I interferon production	9.32819e-05	0.00454224	CGAS/DHX58/IFIH1/IRAK1/MMP12/NFKB1/NFKB2/PLCG2/POLR3C/POLR3E/PTPN22/RELA/TBK1/TLR2	14
GO:0043367	M10	BP	GO:0043367	CD4-positive, alpha-beta T cell differentiation	9.32819e-05	0.00454224	BATF/BCL3/CCL19/CD80/IL18/IL18R1/IL4R/IL6/JAK3/NFKBIZ/PTGER4/RELB/ZBTB7B/ZC3H12A	14
GO:00346142	M10	BP	GO:0034614	cellular response to reactive oxygen species	0.000106845	0.00515624	AGAP3/AIFM1/CAMKK2/CBX8/FOXO1/GCH1/IL6/LRRK2/MAP1LC3A/MPO/NCF1/NFE2L2/PKD2/PPIF/PSAP/PXN/RELA/SOD2/SRC/TNF/TNFAIP3/TRAF2/TXN	23
GO:00435471	M10	BP	GO:0043547	positive regulation of GTPase activity	0.000110451	0.00528306	ACAP1/AGAP3/AGAP6/AGFG2/ALDH1A1/ANKRD27/ARHGAP15/ARHGAP22/ARHGAP30/ARHGAP31/ARHGEF10L/CCL19/CD40/CORO1C/DEPDC5/DLC1/DOCK4/FAM13A/GDI1/GIT1/HACD3/ICAM1/LRRK2/OPHN1/RABEP2/RASAL1/RASGRP1/RCC2/RGL3/RGS14/RGS2/RTN4R/SEMA4D/SIPA1L1/TBCD/USP6NL/VAV1/WNT5A	38
GO:00326401	M10	BP	GO:0032640	tumor necrosis factor production	0.000114363	0.00542221	BCL3/CCL19/CCL3/CD47/GPNMB/IFIH1/IRAK3/LILRB1/LRRK2/NOD2/PTAFR/PTPN22/PTPRJ/RASGRP1/SELENOS/SPHK2/THBS1/TLR2/TNFAIP3/VSIR/WNT5A/ZC3H12A	22
GO:00305951	M10	BP	GO:0030595	leukocyte chemotaxis	0.000118468	0.00551424	CCL19/CCL2/CCL3/CCL4/CREB3/CXCL3/CXCL6/CXCL8/CYP7B1/FFAR2/FPR2/IL6/ITGA1/LYN/MOSPD2/PDE4B/PDE4D/PDGFB/PTPRO/SLAMF8/SLC8B1/STK39/THBS1/VAV1/WNT5A	25
GO:00466771	M10	BP	GO:0046677	response to antibiotic	0.000118851	0.00551424	ABAT/ADA/ADCY6/AHR/AIFM1/ALAD/BIRC2/CAPN2/CASP9/CBX8/CLDN7/CRIP1/EIF4EBP1/FOXO1/ICAM1/IL6/JAK1/KCNMB1/LARP1/LRRK2/MAP1LC3A/NFE2L2/PDGFB/PLA2G4A/PPIF/PSAP/RELA/RGS2/RSRC1/SLC1A3/SLC9A1/SRC/STK24/TNFAIP3/TXN/TXNIP/ZC3H12A	37
GO:19049512	M10	BP	GO:1904951	positive regulation of establishment of protein localization	0.000119365	0.00551424	ABAT/ACHE/ATP13A2/BID/CASP1/CCL19/CCL3/CD58/CDK5/CLEC4E/CLEC5A/EDEM1/FBXW7/FCN1/FFAR2/GOLPH3/HIF1A/IFIH1/IL1B/IL4R/IL6/JUP/LRRK2/MAPK11/MCU/MIEF2/MMP12/NADK/NOD2/OSM/P2RX7/PDCD5/PTGER4/PTPN22/RASGRP1/SMAD3/SRC/SRI/TLR2/TM9SF4/TNF/TRIM16/VPS11/WNT5A/ZC3H12A/ZFAND1	46
GO:00719001	M10	BP	GO:0071900	regulation of protein serine/threonine kinase activity	0.000123766	0.00566913	ACSL1/AVPI1/CCL19/CCNL1/CD40/DUSP10/DUSP16/GADD45G/GTF2H1/HACD3/IL1B/IRAK1/IRAK2/IRAK3/ITGA1/LRP6/LRRK2/LYN/MAP2K6/MAP3K6/MAPK11/MLKL/MNAT1/NOD2/NUP62/P2RX7/PDGFB/PIK3CB/PKD2/PRKAR1A/PRKAR1B/PTPN1/PTPN22/PTPRJ/RASGRP1/RGS14/RGS2/ROBO1/SHC1/SMPD1/SRC/STK39/TESK1/THBS1/TNF/TNFAIP3/TNIK/TRAF2/WNT5A	49
GO:00096121	M10	BP	GO:0009612	response to mechanical stimulus	0.000127339	0.00578375	BACE1/BTG2/CASP1/CD40/CNN2/CRADD/IGFBP2/IL1B/JUP/MAG/MMP14/MPO/NFKB1/NFKBIA/P2RX7/PKD2/PTGER4/RELA/SLC1A3/SLC9A1/SRC/THBS1/TIFAB/TNFRSF10B/TXNIP/XPC	26
GO:00069794	M10	BP	GO:0006979	response to oxidative stress	0.000132701	0.00597707	ADA/AGAP3/AIFM1/ALAD/ALDH3B1/ATP13A2/CAMKK2/CAPN2/CBX8/CCL19/DAPK1/FBXW7/FOXO1/GCH1/HIF1A/IL6/LRRK2/MAP1LC3A/MAPKAP1/MCTP1/MMP14/MPO/MSRB1/NCF1/NFE2L2/NONO/PDLIM1/PKD2/PPIF/PSAP/PXN/RELA/RGS14/SELENON/SELENOS/SESN3/SOD2/SRC/STK24/TNF/TNFAIP3/TRAF2/TXN/TXNIP/VRK2/ZC3H12A	46
GO:0036499	M10	BP	GO:0036499	PERK-mediated unfolded protein response	0.000136539	0.00609914	CCL2/CXCL8/HERPUD1/NCK1/NFE2L2/PPP1R15A/PTPN1	7
GO:0070059	M10	BP	GO:0070059	intrinsic apoptotic signaling pathway in response to endoplasmic reticulum stress	0.000142033	0.00629251	AIFM1/CASP4/CREB3/HERPUD1/LRRK2/NCK1/PPP1R15A/PTPN1/SELENOS/TMEM117/TNFRSF10B/TRAF2	12
GO:00716741	M10	BP	GO:0071674	mononuclear cell migration	0.000147373	0.00647604	CCL2/CCL3/CD47/CREB3/FPR2/IL6/LYN/MOSPD2/PDGFB/PTPRO/SLAMF8/THBS1/TNF	13
GO:00024401	M10	BP	GO:0002440	production of molecular mediator of immune response	0.000152763	0.00665876	BATF/CD40/CGAS/DNAJB9/EXOSC3/EXOSC6/FFAR2/IL18/IL18R1/IL1B/IL4R/IL6/IRAK3/JAK3/LILRB1/NBN/NOD2/POU2F2/SPHK2/TCIRG1/TLR2/TNF/TNFSF13B/TRAF2/WNT5A	25
GO:00345992	M10	BP	GO:0034599	cellular response to oxidative stress	0.000156222	0.00675505	AGAP3/AIFM1/ALDH3B1/ATP13A2/CAMKK2/CBX8/DAPK1/FBXW7/FOXO1/GCH1/HIF1A/IL6/LRRK2/MAP1LC3A/MAPKAP1/MPO/NCF1/NFE2L2/NONO/PKD2/PPIF/PSAP/PXN/RELA/SELENOS/SOD2/SRC/STK24/TNF/TNFAIP3/TRAF2/TXN/VRK2/ZC3H12A	34
GO:0051092	M10	BP	GO:0051092	positive regulation of NF-kappaB transcription factor activity	0.000179204	0.00768729	CARD14/CARD16/CD40/ICAM1/IL18/IL18R1/IL1B/IRAK1/IRAK2/IRAK3/NFKB1/NFKB2/NOD2/PSMA6/RELA/RNF25/TLR2/TNF/TRAF2/TRIM13/WNT5A	21
GO:00025481	M10	BP	GO:0002548	monocyte chemotaxis	0.000193151	0.00815612	CCL2/CCL3/CREB3/FPR2/IL6/LYN/MOSPD2/PDGFB/PTPRO/SLAMF8	10
GO:0050706	M10	BP	GO:0050706	regulation of interleukin-1 beta secretion	0.000193151	0.00815612	CARD16/CASP1/CCL19/CCL3/NOD2/P2RX7/TNFAIP3/TRIM16/WNT5A/ZC3H12A	10
GO:00717061	M10	BP	GO:0071706	tumor necrosis factor superfamily cytokine production	0.00020025	0.00832193	BCL3/CCL19/CCL3/CD47/GPNMB/IFIH1/IRAK3/LILRB1/LRRK2/NOD2/PTAFR/PTPN22/PTPRJ/RASGRP1/SELENOS/SPHK2/THBS1/TLR2/TNFAIP3/VSIR/WNT5A/ZC3H12A	22
GO:00431231	M10	BP	GO:0043123	positive regulation of I-kappaB kinase/NF-kappaB signaling	0.000200813	0.00832193	APOL3/ATP2C1/BIRC2/BIRC3/CARD16/CASP1/CASP10/CCL19/CD40/IRAK1/NOD2/NUP62/PIM2/RELA/SLC44A2/TBK1/TNF/TNFRSF10B/TNIP2/TRAF2/TRIM13/VAPA/ZDHHC13	23
GO:0071549	M10	BP	GO:0071549	cellular response to dexamethasone stimulus	0.000201697	0.00832193	ASS1/CASP9/DNMT3B/EIF4EBP1/FBXO32/FOXO1/ICAM1/SMYD3	8
GO:00326801	M10	BP	GO:0032680	regulation of tumor necrosis factor production	0.000216409	0.0088613	BCL3/CCL19/CCL3/CD47/GPNMB/IFIH1/IRAK3/LILRB1/LRRK2/NOD2/PTAFR/PTPN22/PTPRJ/RASGRP1/SELENOS/THBS1/TLR2/TNFAIP3/VSIR/WNT5A/ZC3H12A	21
GO:00326551	M10	BP	GO:0032655	regulation of interleukin-12 production	0.000221231	0.00899062	CCL19/CD40/CD47/IRAK3/JAK3/LILRB1/MAPK11/NFKB1/RELA/THBS1/TLR2	11
GO:0050691	M10	BP	GO:0050691	regulation of defense response to virus by host	0.000232271	0.00931975	APOBEC3G/CGAS/IL15/IL1B/LILRB1/MMP12/TARBP2/TNFAIP3/ZC3H12A	9
GO:00327291	M10	BP	GO:0032729	positive regulation of interferon-gamma production	0.000232778	0.00931975	BCL3/EBI3/IL18/IL18R1/IL1B/PDE4B/PDE4D/PTPN22/RASGRP1/TNF/WNT5A/ZP3	12
GO:00516071	M10	BP	GO:0051607	defense response to virus	0.000238194	0.00946648	APOBEC3G/BIRC2/BIRC3/CD40/CGAS/DHX58/G3BP1/GBP1/GBP3/IFIH1/IL15/IL1B/IL6/IRF2/LILRB1/MMP12/NPLOC4/POLR3C/POLR3E/RELA/RNASEL/RNF125/TARBP2/TBK1/TNFAIP3/TRAF3/TRIM56/ZC3H12A	28
GO:0070243	M10	BP	GO:0070243	regulation of thymocyte apoptotic process	0.000242659	0.00954621	ADA/HIF1A/JAK3/RAG1/WNT5A	5
GO:00321471	M10	BP	GO:0032147	activation of protein kinase activity	0.000243733	0.00954621	ADCY6/AVPI1/CARD14/CCL19/GADD45G/HACD3/IL18/IL1B/IRAK1/IRAK2/ITGA1/LRRK2/MAP2K6/MAP3K6/MAPK11/MAPKAP1/MLKL/NOD2/P2RX7/PDGFB/PIK3CB/PRKAR1A/PRKAR1B/PTPN1/SHC1/SRC/STK39/THBS1/TNF/TNFRSF10B/TNIK/TRAF2/TXN/WNT5A	34
GO:00313314	M10	BP	GO:0031331	positive regulation of cellular catabolic process	0.000259942	0.0101078	ATXN3/BTG2/C9orf72/CALCOCO2/CAMKK2/DAPK1/EDEM1/EPM2A/FBXW7/FOXO1/FURIN/HERPUD1/HIF1A/IL1B/IL6/LARP1/LRRK2/METTL14/NFE2L2/NNT/NUB1/OPTN/P2RX7/PFKFB4/PIK3CB/PIM2/PIP4K2A/PIP4K2C/PNPLA2/PTPN1/RNF40/TBK1/TNF/TNFAIP3/TRIM13/VPS11/ZC3H12A	37
GO:00091081	M10	BP	GO:0009108	coenzyme biosynthetic process	0.00027931	0.0107834	ACACB/ACSF3/ACSL1/ACSL5/ACSS2/AFMID/ELOVL7/FLAD1/GCH1/GSTZ1/HIF1A/IDH2/KMO/KYNU/MOCS3/MTHFD1L/NADK/NAMPT/NAXD/NFS1/NMNAT3/NUP62/P2RX7/PARP10/PDSS2/PFKFB4/PGAM1/RAE1/UBIAD1	29
GO:0032480	M10	BP	GO:0032480	negative regulation of type I interferon production	0.000285013	0.0108486	CYLD/DHX58/IFIH1/LILRB1/NPLOC4/OTUD5/RELB/RNF125/TBK1/TNFAIP3	10
GO:00705342	M10	BP	GO:0070534	protein K63-linked ubiquitination	0.000285013	0.0108486	BIRC2/NOD2/PARP10/PRPF19/PTPN22/RNF115/TRAF2/TRIM56/UBE2E2/UBE2E3	10
GO:00382021	M10	BP	GO:0038202	TORC1 signaling	0.000288582	0.0109076	BMT2/C9orf72/DEPDC5/KLHL22/KPTN/LARP1/RRAGD/SESN3/SIK3	9
GO:19035551	M10	BP	GO:1903555	regulation of tumor necrosis factor superfamily cytokine production	0.000311677	0.0116188	BCL3/CCL19/CCL3/CD47/GPNMB/IFIH1/IRAK3/LILRB1/LRRK2/NOD2/PTAFR/PTPN22/PTPRJ/RASGRP1/SELENOS/THBS1/TLR2/TNFAIP3/VSIR/WNT5A/ZC3H12A	21
GO:00326151	M10	BP	GO:0032615	interleukin-12 production	0.000311698	0.0116188	CCL19/CD40/CD47/IRAK3/JAK3/LILRB1/MAPK11/NFKB1/RELA/THBS1/TLR2	11
GO:00105082	M10	BP	GO:0010508	positive regulation of autophagy	0.000330545	0.012237	C9orf72/CALCOCO2/CAMKK2/DAPK1/EPM2A/FOXO1/HIF1A/LARP1/LRRK2/OPTN/PIK3CB/PIM2/PIP4K2A/PIP4K2C/TBK1/TRIM13/ZC3H12A	17
GO:19034321	M10	BP	GO:1903432	regulation of TORC1 signaling	0.000333657	0.0122681	BMT2/C9orf72/DEPDC5/KLHL22/KPTN/RRAGD/SESN3/SIK3	8
GO:00718872	M10	BP	GO:0071887	leukocyte apoptotic process	0.000338641	0.0123065	ADA/CASP9/CCL19/GIMAP8/HIF1A/IL6/JAK3/LILRB1/LYN/NOD2/P2RX7/PIK3CB/RAG1/SELENOS/TNFRSF21/WNT5A	16
GO:00456212	M10	BP	GO:0045621	positive regulation of lymphocyte differentiation	0.000339255	0.0123065	ADA/AP3B1/CCL19/CD80/CYLD/DUSP10/IL15/IL18/IL4R/MMP14/NFKBIZ/RAG1/RASGRP1/VSIR/ZBTB7B	15
GO:1901889	M10	BP	GO:1901889	negative regulation of cell junction assembly	0.000347737	0.0125301	CORO1C/DLC1/MMP14/RCC2/SRC/THBS1/TNF	7
GO:0071548	M10	BP	GO:0071548	response to dexamethasone	0.000355728	0.0127332	ASS1/CASP9/DNMT3B/EIF4EBP1/FBXO32/FOXO1/ICAM1/PTAFR/SMYD3	9
GO:00017761	M10	BP	GO:0001776	leukocyte homeostasis	0.000374854	0.0133286	ADA/CXCL6/HIF1A/IL6/JAK3/LYN/P2RX7/PDE4B/PIK3CB/RAG1/SKIL/TCIRG1/TNFAIP3/TNFSF13B	14
GO:00706631	M10	BP	GO:0070663	regulation of leukocyte proliferation	0.000377293	0.0133286	ADA/AHR/CCL19/CD40/EBI3/GPNMB/ICOSLG/IGFBP2/IL15/IL18/IL1B/IL6/LILRB1/LRRC32/LYN/MNDA/NCK1/PDCD1LG2/PRKAR1A/PTPN22/TNFAIP3/TNFRSF21/TNFSF13B/VSIR/ZBTB7B/ZP3	26
GO:1901654	M10	BP	GO:1901654	response to ketone	0.000380096	0.0133404	ABHD2/ADCY6/AHR/AIFM1/ASS1/CASP9/CCL19/DCPS/DNMT3B/EIF4EBP1/FBXO32/FOXO1/ICAM1/KCNJ11/LARP1/PTAFR/PTGER2/RELA/SMYD3/SPHK2/SRC/THBS1/TLR2/TXNIP	24
GO:0043406	M10	BP	GO:0043406	positive regulation of MAP kinase activity	0.000392174	0.0136755	AVPI1/CCL19/CD40/GADD45G/HACD3/IL1B/IRAK1/IRAK2/ITGA1/LRRK2/MAP2K6/MAP3K6/MAPK11/MLKL/NOD2/P2RX7/PDGFB/PIK3CB/PTPN1/RASGRP1/ROBO1/SHC1/SRC/STK39/THBS1/TNF/TNIK/TRAF2/WNT5A	29
GO:1902916	M10	BP	GO:1902916	positive regulation of protein polyubiquitination	0.000395801	0.0137135	BIRC2/NOD2/PTPN22/RNF40/UBE2D1	5
GO:0000187	M10	BP	GO:0000187	activation of MAPK activity	0.000405699	0.0138787	AVPI1/CCL19/HACD3/IL1B/IRAK1/IRAK2/ITGA1/LRRK2/MAP2K6/MAP3K6/MAPK11/NOD2/P2RX7/PIK3CB/PTPN1/SHC1/STK39/THBS1/TNF/WNT5A	20
GO:1901224	M10	BP	GO:1901224	positive regulation of NIK/NF-kappaB signaling	0.000405706	0.0138787	CARD14/CCL19/IL18/IL18R1/IL1B/IRAK1/NOD2/RELA/TLR2/TNF/TNFRSF10B/TRAF2/TRIP6	13
GO:0051895	M10	BP	GO:0051895	negative regulation of focal adhesion assembly	0.000417788	0.0142022	CORO1C/DLC1/MMP14/RCC2/SRC/THBS1	6
GO:00002093	M10	BP	GO:0000209	protein polyubiquitination	0.000435826	0.0147227	ANAPC7/BIRC2/DDB2/FBXL17/FBXO32/FBXW7/FZR1/KLHL3/MGRN1/NEDD4L/NOD2/PARP10/PRPF19/PSMA6/PSME2/PTPN22/RNF115/RNF125/RNF144B/RNF19B/RNF40/SIAH1/TNFAIP3/TRAF2/TRIM36/TRIM56/UBE2D1/UBE2E1/UBE2E2/UBE2E3/ZNRF1/ZNRF2	32
GO:19049501	M10	BP	GO:1904950	negative regulation of establishment of protein localization	0.000443398	0.0148021	BAG4/CARD16/CDK5/FFAR4/GBP1/GDI1/GOPC/IDH2/IL1B/KCNJ11/LILRB1/LRRC32/LRRK2/PTGER4/PTPN22/RAB11FIP1/RAB11FIP3/SP100/TERF1/TNF/TNFAIP3/TNFRSF21/TXN/ZC3H12A	24
GO:1990138	M10	BP	GO:1990138	neuron projection extension	0.000443651	0.0148021	AUTS2/C9orf72/CDK5/DDR1/DPYSL2/GDI1/LLPH/MAG/NEDD4L/NRP2/NTN1/PLXNA1/RAB21/RASAL1/RTN4R/SEMA3G/SLC9A6/SYT17/UNC13A/WNT5A	20
GO:1901653	M10	BP	GO:1901653	cellular response to peptide	0.000464183	0.0153921	ADCY6/ASS1/ATP6V1E2/BACE1/CASP4/CDK5/EIF4EBP1/FOXO1/FPR2/ICAM1/IL1B/JAK3/LYN/NAMPT/NCK1/NCOA5/NFE2L2/NFKB1/NOD2/PRKAR1A/PRKAR1B/PTPN1/PTPN22/PTPRA/PXN/RAB10/RAB13/RAP1B/RELA/RHOQ/SELENOS/SESN3/SHC1/SLC9A1/SRC/TBC1D4/TCIRG1/ZBTB7B	38
GO:00603261	M10	BP	GO:0060326	cell chemotaxis	0.00047776	0.0157457	CCL19/CCL2/CCL3/CCL4/CORO1B/CREB3/CXCL3/CXCL6/CXCL8/CYP7B1/DOCK4/FFAR2/FPR2/IL6/ITGA1/LYN/MOSPD2/P2RX4/PDE4B/PDE4D/PDGFB/PTPRO/RAB13/SLAMF8/SLC8B1/STK39/THBS1/VAV1/WNT5A	29
GO:00973271	M10	BP	GO:0097327	response to antineoplastic agent	0.000481683	0.0157788	ASS1/CASP9/DNMT3B/EIF4EBP1/FBXO32/FOXO1/ICAM1/JUP/LARP1/PDGFB/PTAFR/SLC31A1/SMYD3/SPHK2/ZC3H12A	15
GO:00018181	M10	BP	GO:0001818	negative regulation of cytokine production	0.000491924	0.0159404	ASB1/BCL3/CARD16/CYLD/DHX58/FFAR4/FURIN/GBP1/GPNMB/IFIH1/IL6/IRAK3/JAK3/LILRB1/LRRC32/NDRG2/NFKB1/NPLOC4/OTUD5/PDCD1LG2/PTGER4/PTPN22/RELB/RNF125/SELENOS/TBK1/THBS1/TNF/TNFAIP3/TNFRSF21/VSIR/ZC3H12A	32
GO:0010812	M10	BP	GO:0010812	negative regulation of cell-substrate adhesion	0.000492516	0.0159404	CORO1C/DLC1/FZD7/GBP1/GCNT2/MMP12/MMP14/PTPRO/RCC2/SRC/TBCD/THBS1	12
GO:00321031	M10	BP	GO:0032103	positive regulation of response to external stimulus	0.000498842	0.0160491	CCL19/CCL3/CCL4/CREB3/CXCL8/DHX58/FFAR2/FPR2/IL15/IL18/IL1B/IL6/KPNA6/LRRK2/LY86/MOSPD2/NFKBIA/NFKBIZ/NOD2/OPTN/OSM/P2RX4/PDGFB/PTGER4/SCARF1/SMAD3/STK39/TBK1/THBS1/TLR2/TNF/TNIP1/WNT5A/ZP3	34
GO:0043434	M10	BP	GO:0043434	response to peptide hormone	0.000504778	0.0161119	ADCY6/AGRP/ASS1/ATP6V1E2/BTG2/CACYBP/EIF4EBP1/FOXO1/ICAM1/IL1B/INSIG2/JAK3/LRP6/LYN/NCK1/NCOA5/NFE2L2/NFKB1/PRKAR1A/PRKAR1B/PTPN1/PTPRA/PXN/RAB10/RAB13/RAP1B/RELA/RHOQ/RNF40/SELENOS/SESN3/SHC1/SLC9A1/SORT1/SRC/SRSF6/TBC1D4/TCIRG1/TLR2/TRIM16/ZBTB7B	41
GO:0022604	M10	BP	GO:0022604	regulation of cell morphogenesis	0.000507592	0.0161119	AMIGO1/ANKRD27/ARHGAP15/CAPRIN2/CCL2/CCL3/CD44/CDC42EP4/CDC42SE2/CDK5/CORO1B/CORO1C/DLC1/DPYSL2/FGD5/FMNL3/GBP1/GDI1/GNA12/GORASP1/HCK/ICAM1/LRRK2/MAG/NEDD4L/NTN1/PTPRO/RAB21/RASAL1/RCC2/ROBO1/RTN4R/SEMA3G/SEMA4D/SIPA1L1/SKIL/SLC9A3R1/SRC/SYT17/TNIK/UNC13A/WNT5A/ZMYM3	43
GO:00349763	M10	BP	GO:0034976	response to endoplasmic reticulum stress	0.00050974	0.0161119	AIFM1/ATXN3/CASP4/CCL2/CREB3/CXCL8/DNAJB9/EDEM1/ERLIN1/ERLIN2/NIBAN1/HERPUD1/LRRK2/NCK1/NFE2L2/NPLOC4/PPP1R15A/PTPN1/RHBDD1/SELENOS/SHC1/THBS1/TMEM117/TNFRSF10B/TRAF2/TRIM13/TSPYL2/USP14/ZBTB17	29
GO:00067322	M10	BP	GO:0006732	coenzyme metabolic process	0.000516058	0.0162168	ACACB/ACOT1/ACSF3/ACSL1/ACSL5/ACSS2/AFMID/CROT/DERA/ELOVL7/FLAD1/GCH1/GPHN/GSTZ1/HIF1A/IDH2/KCNAB2/KMO/KYNU/MCCC1/MOCS3/MTHFD1L/NADK/NAMPT/NAXD/NFS1/NMNAT3/NUP62/P2RX7/PARP10/PC/PDSS2/PFKFB4/PGAM1/RAE1/RPE/SHMT1/UBIAD1	38
GO:0045063	M10	BP	GO:0045063	T-helper 1 cell differentiation	0.000580307	0.0180262	CCL19/CD80/IL18R1/IL4R/JAK3/RELB	6
GO:1903392	M10	BP	GO:1903392	negative regulation of adherens junction organization	0.000580307	0.0180262	CORO1C/DLC1/MMP14/RCC2/SRC/THBS1	6
GO:00434101	M10	BP	GO:0043410	positive regulation of MAPK cascade	0.000590934	0.0182514	AVPI1/CCL19/CCL3/CD40/CD44/FBXW7/FFAR4/FPR2/FZD7/GADD45G/GCNT2/GPNMB/GSDME/HACD3/ICAM1/IL1B/IL6/IRAK1/IRAK2/ITGA1/LRRK2/MAP2K6/MAP3K6/MAPK11/MLKL/NCF1/NOD2/OSM/P2RX7/PDGFB/PIK3CB/PRMT1/PSAP/PTPN1/PTPN22/PTPRJ/RAP1B/RASGRP1/ROBO1/SHC1/SRC/STK39/THBS1/TNF/TNIK/TRAF2/WNT5A/ZC3H12A	48
GO:00028251	M10	BP	GO:0002825	regulation of T-helper 1 type immune response	0.000595814	0.0182976	CCL19/CD80/IL18/IL18R1/IL1B/IL4R/JAK3	7
GO:0035723	M10	BP	GO:0035723	interleukin-15-mediated signaling pathway	0.000612015	0.0183775	IL15/IL15RA/JAK1/JAK3/SHC1	5
GO:0070431	M10	BP	GO:0070431	nucleotide-binding oligomerization domain containing 2 signaling pathway	0.000612015	0.0183775	NFKBIA/NOD2/PTPN22/RELA/TNFAIP3	5
GO:0071350	M10	BP	GO:0071350	cellular response to interleukin-15	0.000612015	0.0183775	IL15/IL15RA/JAK1/JAK3/SHC1	5
GO:1903960	M10	BP	GO:1903960	negative regulation of anion transmembrane transport	0.000612015	0.0183775	ANO9/GOPC/RGS2/STK39/THBS1	5
GO:20012421	M10	BP	GO:2001242	regulation of intrinsic apoptotic signaling pathway	0.00061693	0.0184227	BID/CD44/CREB3/CYLD/FBXW7/GSDME/HERPUD1/HIF1A/ING2/LRRK2/NCK1/NFE2L2/NONO/PPIF/PTPN1/SELENOS/SIAH1/SKIL/SLC9A3R1/SOD2/SRC	21
GO:00026851	M10	BP	GO:0002685	regulation of leukocyte migration	0.000625249	0.0185685	ADA/CCL19/CCL2/CCL3/CCL4/CREB3/CXCL8/FPR2/ICAM1/IL6/LYN/MMP14/MOSPD2/P2RX4/PTAFR/PTGER4/SLAMF8/SLC8B1/STK39/THBS1/TNF/WNT5A/ZP3	23
GO:00706612	M10	BP	GO:0070661	leukocyte proliferation	0.000648515	0.0191542	ADA/AHR/CCL19/CD40/EBI3/GPNMB/ICOSLG/IGFBP2/IL15/IL18/IL1B/IL6/LILRB1/LRRC32/LYN/MNDA/NCK1/NCSTN/P2RX7/PDCD1LG2/PRKAR1A/PTPN22/TBK1/TCIRG1/TNFAIP3/TNFRSF21/TNFSF13B/VSIR/ZBTB7B/ZP3	30
GO:00094511	M10	BP	GO:0009451	RNA modification	0.000673677	0.0197893	APOBEC3G/BMT2/CTU2/DUS2/METTL14/METTL8/MOCS3/PUS7/QTRT2/RBM47/TGS1/TRIT1/TRMT9B/TRUB1/TYW5/WTAP/ZC3H13	17
GO:0050702	M10	BP	GO:0050702	interleukin-1 beta secretion	0.000683453	0.0199679	CARD16/CASP1/CCL19/CCL3/NOD2/P2RX7/TNFAIP3/TRIM16/WNT5A/ZC3H12A	10
GO:00506702	M10	BP	GO:0050670	regulation of lymphocyte proliferation	0.000691962	0.0201078	ADA/AHR/CCL19/CD40/EBI3/GPNMB/ICOSLG/IGFBP2/IL15/IL18/IL1B/IL6/LILRB1/LRRC32/MNDA/NCK1/PDCD1LG2/PRKAR1A/PTPN22/TNFRSF21/TNFSF13B/VSIR/ZBTB7B/ZP3	24
GO:00026871	M10	BP	GO:0002687	positive regulation of leukocyte migration	0.000741647	0.0213741	CCL19/CCL3/CCL4/CREB3/CXCL8/FPR2/ICAM1/IL6/MMP14/MOSPD2/P2RX4/PTAFR/STK39/THBS1/TNF/WNT5A/ZP3	17
GO:00329442	M10	BP	GO:0032944	regulation of mononuclear cell proliferation	0.000743449	0.0213741	ADA/AHR/CCL19/CD40/EBI3/GPNMB/ICOSLG/IGFBP2/IL15/IL18/IL1B/IL6/LILRB1/LRRC32/MNDA/NCK1/PDCD1LG2/PRKAR1A/PTPN22/TNFRSF21/TNFSF13B/VSIR/ZBTB7B/ZP3	24
GO:00511882	M10	BP	GO:0051188	cofactor biosynthetic process	0.000762602	0.0218088	ACACB/ACSF3/ACSL1/ACSL5/ACSS2/AFMID/ALAD/CPOX/ELOVL7/FLAD1/GCH1/GPHN/GSTZ1/HIF1A/IDH2/KMO/KYNU/MOCS3/MTHFD1L/NADK/NAMPT/NAXD/NFE2L2/NFS1/NMNAT3/NUP62/P2RX7/PARP10/PDSS2/PFKFB4/PGAM1/RAE1/UBIAD1	33
GO:0046634	M10	BP	GO:0046634	regulation of alpha-beta T cell activation	0.000768595	0.0218645	ADA/AP3B1/CCL19/CD80/EBI3/IL18/IL4R/JAK3/LILRB1/NFKBIZ/PRDM1/VSIR/ZBTB7B/ZC3H12A	14
GO:00706462	M10	BP	GO:0070646	protein modification by small protein removal	0.000777373	0.021955	ATXN3/BIRC2/BIRC3/COPS7B/CYLD/DDB2/HIF1A/IFIH1/KAT2A/MINDY3/NFKBIA/OTUD1/OTUD5/PSMA6/PSME2/SART3/SENP6/SENP8/SMAD3/TANK/TNFAIP3/TNIP1/TNIP2/TRAF2/TRAF3/UBE2D1/USP14/USP4/USP45/ZC3H12A	30
GO:00512241	M10	BP	GO:0051224	negative regulation of protein transport	0.000781877	0.021955	BAG4/CARD16/CDK5/FFAR4/GBP1/GDI1/GOPC/IDH2/IL1B/KCNJ11/LILRB1/LRRC32/LRRK2/PTGER4/PTPN22/RAB11FIP1/RAB11FIP3/SP100/TNF/TNFAIP3/TNFRSF21/TXN/ZC3H12A	23
GO:0002374	M10	BP	GO:0002374	cytokine secretion involved in immune response	0.000787913	0.021955	LILRB1/NOD2/SPHK2/TLR2/TNF/WNT5A	6
GO:0034113	M10	BP	GO:0034113	heterotypic cell-cell adhesion	0.000788025	0.021955	CD44/CD47/CD58/DSC2/GCNT2/GLDN/IL1B/ITGAV/ITGB7/JUP/TNF	11
GO:0050704	M10	BP	GO:0050704	regulation of interleukin-1 secretion	0.000802118	0.0222331	CARD16/CASP1/CCL19/CCL3/NOD2/P2RX7/TNFAIP3/TRIM16/WNT5A/ZC3H12A	10
GO:0045622	M10	BP	GO:0045622	regulation of T-helper cell differentiation	0.000806834	0.0222497	CCL19/CD80/IL18/IL4R/JAK3/NFKBIZ/ZBTB7B/ZC3H12A	8
GO:0031346	M10	BP	GO:0031346	positive regulation of cell projection organization	0.000813284	0.0223137	AMIGO1/ANKRD27/ARSB/AUTS2/CAPRIN2/CCL19/CDC42EP4/CORO1B/CORO1C/DEF8/FIG4/FSCN1/FUZ/GDI1/KAT2A/LLPH/LYN/MAGI2/NCK1/NCKIPSD/NEDD4L/NFE2L2/NTN1/P2RX7/RAB21/RASAL1/RGS2/RHOQ/ROBO1/SCARB2/SCARF1/SEMA4D/SKIL/SRC/SYT17/UNC13A/WNT5A	37
GO:0043407	M10	BP	GO:0043407	negative regulation of MAP kinase activity	0.000846484	0.0231073	DUSP10/DUSP16/IL1B/IRAK3/LYN/NUP62/PTPN1/PTPN22/PTPRJ/RGS14/RGS2/SMPD1	12
GO:00027081	M10	BP	GO:0002708	positive regulation of lymphocyte mediated immunity	0.000859999	0.0232482	CD40/EXOSC3/EXOSC6/IL18/IL18R1/IL1B/IL6/P2RX7/PVR/RASGRP1/TNF/TRAF2/VAV1/ZP3	14
GO:00985421	M10	BP	GO:0098542	defense response to other organism	0.000860455	0.0232482	APOBEC3G/BATF/BCL3/BIRC2/BIRC3/CALCOCO2/CD40/CFP/CGAS/CLEC4D/CLEC4E/CXCL6/DHX58/FPR2/G3BP1/GBP1/GBP3/IFIH1/IL15/IL1B/IL4R/IL6/IRF2/LILRB1/MMP12/MPO/NOD2/NPLOC4/OPTN/P2RX7/POLR3C/POLR3E/RBPJ/RELA/RNASEL/RNF125/SHC1/SLAMF8/TARBP2/TBK1/TLR2/TNF/TNFAIP3/TRAF3/TRIM56/ZC3H12A	46
GO:0007160	M10	BP	GO:0007160	cell-matrix adhesion	0.000864548	0.0232482	CD44/CDK5/CDK6/CORO1C/DDR1/DLC1/ITGA1/ITGAV/ITGB7/JUP/MMP12/MMP14/NID1/PARVG/PIK3CB/PLAU/PTPRJ/PXN/RCC2/SLC9A1/SMAD3/SRC/TESK2/THBS1/TRIP6	25
GO:0042033	M10	BP	GO:0042033	chemokine biosynthetic process	0.00090597	0.0240038	IL18/IL1B/IL6/TNF/WNT5A	5
GO:0050755	M10	BP	GO:0050755	chemokine metabolic process	0.00090597	0.0240038	IL18/IL1B/IL6/TNF/WNT5A	5
GO:0070672	M10	BP	GO:0070672	response to interleukin-15	0.00090597	0.0240038	IL15/IL15RA/JAK1/JAK3/SHC1	5
GO:19035731	M10	BP	GO:1903573	negative regulation of response to endoplasmic reticulum stress	0.000912704	0.0240642	CREB3/DNAJB9/HERPUD1/LRRK2/NCK1/PPP1R15A/PTPN1/SELENOS/USP14	9
GO:00105065	M10	BP	GO:0010506	regulation of autophagy	0.000950375	0.0249358	ATP13A2/ATP6V1E2/C9orf72/CALCOCO2/CAMKK2/CDK5/DAP/DAPK1/DRAM1/EPM2A/FBXW7/FOXO1/HIF1A/IL10RA/KLHL22/LAMP3/LARP1/LRRK2/NAMPT/OPTN/PIK3CB/PIM2/PIP4K2A/PIP4K2C/PSAP/PTPN22/QSOX1/RAB5A/RRAGD/SEC22B/TBK1/TRIM13/ZC3H12A	33
GO:19902661	M10	BP	GO:1990266	neutrophil migration	0.000962245	0.0251253	CCL19/CCL3/CXCL3/CXCL6/CXCL8/ITGA1/MCOLN2/MOSPD2/PDE4B/PDE4D/SLAMF8/VAV1	12
GO:20001063	M10	BP	GO:2000106	regulation of leukocyte apoptotic process	0.000976247	0.0253683	ADA/CCL19/GIMAP8/HIF1A/JAK3/LILRB1/LYN/NOD2/P2RX7/PIK3CB/RAG1/SELENOS/WNT5A	13
GO:00421081	M10	BP	GO:0042108	positive regulation of cytokine biosynthetic process	0.00104221	0.0268244	BCL3/CD80/EBI3/IL1B/IL6/PTAFR/RELA/TBK1/THBS1/TNF/WNT5A	11
GO:0046637	M10	BP	GO:0046637	regulation of alpha-beta T cell differentiation	0.00104221	0.0268244	ADA/AP3B1/CCL19/CD80/IL18/IL4R/JAK3/NFKBIZ/PRDM1/ZBTB7B/ZC3H12A	11
GO:00607601	M10	BP	GO:0060760	positive regulation of response to cytokine stimulus	0.00109039	0.0279101	CASP1/CASP4/HIF1A/IFIH1/MMP12/PARP14/TBK1/TLR2/TRAF2/WNT5A	10
GO:00455821	M10	BP	GO:0045582	positive regulation of T cell differentiation	0.00109627	0.0279101	ADA/AP3B1/CCL19/CD80/CYLD/DUSP10/IL18/IL4R/NFKBIZ/RAG1/RASGRP1/VSIR/ZBTB7B	13
GO:0043901	M10	BP	GO:0043901	negative regulation of multi-organism process	0.00109988	0.0279101	ADA/APOBEC3G/CARD16/CCL3/CCL4/DHX58/FCN1/ITGAV/MORC2/MPO/NPLOC4/PARP10/RNASEL/RNF125/TARBP2/TNF/TNFAIP3/TNIP1/TRIM13/VAPA/ZC3H12A/ZP3	22
GO:19021052	M10	BP	GO:1902105	regulation of leukocyte differentiation	0.0011327	0.0286085	ADA/AP3B1/CCL19/CCL3/CD80/CDK6/CYLD/DUSP10/EVI2B/FBXW7/IL15/IL18/IL4R/JAK3/KAT2A/LILRB1/LILRB3/LYN/MMP14/NFKBIZ/PRDM1/RAG1/RASGRP1/SLAMF8/TNF/VSIR/ZBTB46/ZBTB7B/ZC3H12A	29
GO:20012432	M10	BP	GO:2001243	negative regulation of intrinsic apoptotic signaling pathway	0.00119095	0.0299398	BID/CD44/CREB3/HERPUD1/HIF1A/ING2/LRRK2/NFE2L2/NONO/PPIF/PTPN1/SELENOS/SOD2/SRC	14
GO:00460391	M10	BP	GO:0046039	GTP metabolic process	0.00121056	0.0301525	AMPD3/GPHN/LRRK2/MOCS3/NFS1/NME7/RHOQ	7
GO:0050718	M10	BP	GO:0050718	positive regulation of interleukin-1 beta secretion	0.00121056	0.0301525	CASP1/CCL19/CCL3/NOD2/P2RX7/TRIM16/WNT5A	7
GO:2001057	M10	BP	GO:2001057	reactive nitrogen species metabolic process	0.00122836	0.030393	ASS1/CD47/GCH1/ICAM1/IL1B/MARC1/P2RX4/PKD2/SELENOS/SMAD3/TLR2/TNF/ZC3H12A	13
GO:00421291	M10	BP	GO:0042129	regulation of T cell proliferation	0.00124191	0.030393	CCL19/EBI3/GPNMB/ICOSLG/IGFBP2/IL15/IL18/IL1B/IL6/LILRB1/LRRC32/NCK1/PDCD1LG2/PRKAR1A/TNFRSF21/TNFSF13B/VSIR/ZBTB7B/ZP3	19
GO:00026881	M10	BP	GO:0002688	regulation of leukocyte chemotaxis	0.00125041	0.030393	CCL19/CCL2/CCL3/CCL4/CREB3/CXCL8/FPR2/IL6/LYN/MOSPD2/SLAMF8/SLC8B1/STK39/THBS1/WNT5A	15
GO:00466512	M10	BP	GO:0046651	lymphocyte proliferation	0.00125345	0.030393	ADA/AHR/CCL19/CD40/EBI3/GPNMB/ICOSLG/IGFBP2/IL15/IL18/IL1B/IL6/LILRB1/LRRC32/MNDA/NCK1/NCSTN/P2RX7/PDCD1LG2/PRKAR1A/PTPN22/TBK1/TNFRSF21/TNFSF13B/VSIR/ZBTB7B/ZP3	27
GO:0070936	M10	BP	GO:0070936	protein K48-linked ubiquitination	0.00126343	0.030393	BIRC2/KLHL3/NEDD4L/RNF115/TNFAIP3/UBE2D1/UBE2E1/UBE2E2/UBE2E3/ZNRF1	10
GO:00725932	M10	BP	GO:0072593	reactive oxygen species metabolic process	0.00127192	0.030393	ASS1/BIRC2/CD47/FOXO1/FPR2/GCH1/HIF1A/ICAM1/IL1B/LRRK2/MPO/NCF1/NFE2L2/NNT/P2RX4/P2RX7/PDGFB/PKD2/RAB27A/SELENOS/SIRT5/SMAD3/SOD2/SPHK2/THBS1/TLR2/TNF/VAV1/ZC3H12A	29
GO:19909281	M10	BP	GO:1990928	response to amino acid starvation	0.00127591	0.030393	BMT2/DAP/DEPDC5/EIF4EBP1/KPTN/LARP1/MAP1LC3A/RRAGD/SESN3	9
GO:00319291	M10	BP	GO:0031929	TOR signaling	0.00128	0.030393	AKT1S1/AKT3/BMT2/C9orf72/DEPDC5/EIF4EBP1/EPM2A/GNA12/GOLPH3/HIF1A/KLHL22/KPTN/LARP1/RRAGD/SESN3/SIK3	16
GO:00432813	M10	BP	GO:0043281	regulation of cysteine-type endopeptidase activity involved in apoptotic process	0.00128504	0.030393	AIFM1/CARD16/CASP1/CASP9/CD44/DAP/DAPK1/DLC1/DNAJB6/HERPUD1/IFT57/LAMP3/PDCD5/RAG1/ROBO1/SERPINB9/SMAD3/SRC/THBS1/TNF/TNFAIP8/TNFRSF10B/TRAF2	23
GO:0002467	M10	BP	GO:0002467	germinal center formation	0.00129332	0.030393	ADA/BCL3/NFKB2/TNFAIP3/TNFSF13B	5
GO:0034134	M10	BP	GO:0034134	toll-like receptor 2 signaling pathway	0.00129332	0.030393	IRAK1/LYN/TLR2/TNFAIP3/TNIP2	5
GO:00343491	M10	BP	GO:0034349	glial cell apoptotic process	0.00129332	0.030393	CASP9/CCL2/CDK5/TNFRSF21/TRAF2	5
GO:20004841	M10	BP	GO:2000484	positive regulation of interleukin-8 secretion	0.00129332	0.030393	CD58/FCN1/FFAR2/TLR2/WNT5A	5
GO:00714963	M10	BP	GO:0071496	cellular response to external stimulus	0.00130779	0.0306	TLE5/AIFM1/AMIGO1/BMT2/CASP1/CD40/CNN2/CRADD/DAP/DEPDC5/DSC2/FOXO1/ICAM1/IL15/IL1B/KPTN/LRRK2/LYN/MAG/MAP1LC3A/NAMPT/NFE2L2/NFKB1/P2RX4/P2RX7/PTGER4/RRAGD/RRP8/SESN3/SLC9A1/STK24/TNFRSF10B/ZC3H12A	33
GO:0048305	M10	BP	GO:0048305	immunoglobulin secretion	0.00137035	0.0319255	CD40/IL6/POU2F2/TNF/TNFSF13B/TRAF2	6
GO:00455801	M10	BP	GO:0045580	regulation of T cell differentiation	0.00138149	0.0320471	ADA/AP3B1/CCL19/CD80/CYLD/DUSP10/IL15/IL18/IL4R/JAK3/KAT2A/NFKBIZ/PRDM1/RAG1/RASGRP1/VSIR/ZBTB7B/ZC3H12A	18
GO:00329432	M10	BP	GO:0032943	mononuclear cell proliferation	0.00141416	0.0326571	ADA/AHR/CCL19/CD40/EBI3/GPNMB/ICOSLG/IGFBP2/IL15/IL18/IL1B/IL6/LILRB1/LRRC32/MNDA/NCK1/NCSTN/P2RX7/PDCD1LG2/PRKAR1A/PTPN22/TBK1/TNFRSF21/TNFSF13B/VSIR/ZBTB7B/ZP3	27
GO:00316672	M10	BP	GO:0031667	response to nutrient levels	0.00142138	0.0326571	ACACB/ACSL1/ADA/AIFM1/ALAD/AMIGO1/ARSB/ASS1/BMT2/CD40/DAP/DEPDC5/DHODH/DNMT3B/DSC2/EIF2AK1/EIF4EBP1/FOXO1/ICAM1/IGFBP2/IL15/IL1B/KAT2A/KCNJ11/KPTN/KYNU/LARP1/LRRK2/MAP1LC3A/MPO/NAMPT/NFE2L2/NNT/NOD2/P2RX4/P2RX7/RELA/RRAGD/RRP8/SESN3/SIRT5/SRC/STK24/ZC3H12A	44
GO:00027111	M10	BP	GO:0002711	positive regulation of T cell mediated immunity	0.00143275	0.0326571	IL18/IL18R1/IL1B/IL6/P2RX7/PVR/TRAF2/ZP3	8
GO:0031589	M10	BP	GO:0031589	cell-substrate adhesion	0.0014505	0.0326571	AKIP1/ATXN3/CD44/CDK5/CDK6/CORO1C/DDR1/DLC1/FZD7/GBP1/GCNT2/ITGA1/ITGAV/ITGB7/JUP/MMP12/MMP14/MYO1G/NID1/PARVG/PIK3CB/PLAU/PTPRJ/PTPRO/PXN/RCC2/SLC9A1/SMAD3/SRC/TBCD/TESK2/THBS1/TRIP6	33
GO:00606272	M10	BP	GO:0060627	regulation of vesicle-mediated transport	0.00145559	0.0326571	ANKRD27/ATP13A2/BACE1/CCL19/CCL2/CD47/CDK5/EHD1/FPR2/GIT1/GOPC/HCK/IL15/IL15RA/IL1B/IL4R/ITGAV/LILRB1/LRRK2/LYN/MAGI2/MCTP1/NEDD4L/NSF/OPHN1/PACSIN2/PIK3CB/PLCG2/PRAM1/PTAFR/PTPN1/PTPRJ/RAB21/RAB27A/RAB5A/RAP1B/SPHK2/SRC/STXBP1/TBC1D4/TLR2/TNF/VPS11/WNT5A/ZP3	45
GO:0033619	M10	BP	GO:0033619	membrane protein proteolysis	0.0014582	0.0326571	BACE1/FURIN/IL1B/NCSTN/NFKB1/P2RX7/RELA/RHBDD1/SPPL2A/TNF	10
GO:20001162	M10	BP	GO:2000116	regulation of cysteine-type endopeptidase activity	0.00145941	0.0326571	AIFM1/BIRC2/BIRC3/CARD16/CASP1/CASP9/CD44/DAP/DAPK1/DLC1/DNAJB6/HERPUD1/IFT57/LAMP3/PDCD5/RAG1/ROBO1/SERPINB9/SMAD3/SRC/THBS1/TNF/TNFAIP8/TNFRSF10B/TRAF2	25
GO:0010038	M10	BP	GO:0010038	response to metal ion	0.00146157	0.0326571	ABAT/ALAD/ARL13B/ASS1/ATP13A2/BACE1/CACYBP/CASP9/CLIC4/CPOX/CRIP1/GDI1/GPHN/HIF1A/ICAM1/IGFBP2/LRRK2/MAP1LC3A/MEF2A/MNAT1/NCF1/NCSTN/NEDD4L/NFE2L2/P2RX4/P2RX7/PKD2/PPIF/RASAL1/TCIRG1/THBS1/TXNIP/WNT5A/XRCC4	34
GO:00509201	M10	BP	GO:0050920	regulation of chemotaxis	0.00146217	0.0326571	CCL19/CCL2/CCL3/CCL4/CORO1B/CREB3/CXCL8/FPR2/IL6/LYN/MOSPD2/P2RX4/PDGFB/PTPRO/ROBO1/SLAMF8/SLC8B1/SMAD3/STK39/THBS1/USP14/WNT5A	22
GO:00162393	M10	BP	GO:0016239	positive regulation of macroautophagy	0.00154718	0.0342856	C9orf72/CALCOCO2/EPM2A/HIF1A/LARP1/OPTN/PIM2/PIP4K2A/PIP4K2C/TBK1/TRIM13	11
GO:00165792	M10	BP	GO:0016579	protein deubiquitination	0.00155259	0.0342856	ATXN3/BIRC2/BIRC3/CYLD/DDB2/HIF1A/IFIH1/KAT2A/MINDY3/NFKBIA/OTUD1/OTUD5/PSMA6/PSME2/SART3/SENP8/SMAD3/TANK/TNFAIP3/TNIP1/TNIP2/TRAF2/TRAF3/UBE2D1/USP14/USP4/USP45/ZC3H12A	28
GO:20012343	M10	BP	GO:2001234	negative regulation of apoptotic signaling pathway	0.00155411	0.0342856	BID/CD44/CREB3/HERPUD1/HIF1A/ICAM1/IL1B/ING2/ITGAV/LRRK2/MNT/NFE2L2/NONO/PPIF/PTPN1/RELA/SELENOS/SOD2/SRC/THBS1/TNF/TNFAIP3/TNFRSF10B/TRAF2/UNC5B	25
GO:00510902	M10	BP	GO:0051090	regulation of DNA-binding transcription factor activity	0.00162214	0.0354636	CARD14/CARD16/CD40/CYLD/DAP/HCK/ICAM1/IL18/IL18R1/IL1B/IL6/IRAK1/IRAK2/IRAK3/JUP/LRP6/MAPK11/NFKB1/NFKB2/NFKBIA/NFKBIE/NOD2/PARP10/PEX14/PKD2/PSMA6/RELA/RNF2/RNF25/SETD6/SMAD3/SP100/SRI/TLR2/TNF/TNFAIP3/TRAF2/TRAF3/TRIM13/WNT5A/ZC3H12A	41
GO:1902882	M10	BP	GO:1902882	regulation of response to oxidative stress	0.00162247	0.0354636	FBXW7/GCH1/HIF1A/LRRK2/MAPKAP1/MCTP1/NFE2L2/NONO/PSAP/SELENON/SESN3/SOD2/TNF/TXN	14
GO:00456192	M10	BP	GO:0045619	regulation of lymphocyte differentiation	0.00162719	0.0354636	ADA/AP3B1/CCL19/CD80/CYLD/DUSP10/IL15/IL18/IL4R/JAK3/KAT2A/MMP14/NFKBIZ/PRDM1/RAG1/RASGRP1/SLAMF8/VSIR/ZBTB7B/ZC3H12A	20
GO:0032890	M10	BP	GO:0032890	regulation of organic acid transport	0.00167666	0.0362934	ABAT/IL1B/KMO/MAP2K6/P2RX4/P2RX7/RGS2/STK39/STXBP1/THBS1	10
GO:0019722	M10	BP	GO:0019722	calcium-mediated signaling	0.0016787	0.0362934	ADA/CAMKK2/CCL3/CCL4/CLIC2/CXCL8/FPR2/GBP1/LRRK2/MCTP1/MCU/P2RX4/P2RX7/PDE4D/PKD2/PLCG2/PTPRJ/RCAN3/SELENON/SLC9A1/SRI/TNF	22
GO:00099913	M10	BP	GO:0009991	response to extracellular stimulus	0.00174709	0.0374802	ACACB/ACSL1/ADA/TLE5/AIFM1/ALAD/AMIGO1/ARSB/ASS1/BMT2/CD40/DAP/DEPDC5/DHODH/DNMT3B/DSC2/EIF2AK1/EIF4EBP1/FOXO1/ICAM1/IGFBP2/IL15/IL1B/KAT2A/KCNJ11/KPTN/KYNU/LARP1/LRRK2/LYN/MAP1LC3A/MPO/NAMPT/NFE2L2/NNT/NOD2/P2RX4/P2RX7/RELA/RRAGD/RRP8/SESN3/SIRT5/SRC/STK24/ZC3H12A	46
GO:00326531	M10	BP	GO:0032653	regulation of interleukin-10 production	0.00174746	0.0374802	BCL3/CD47/JAK3/LILRB1/NOD2/PDCD1LG2/TLR2/TNFRSF21/VSIR	9
GO:00305171	M10	BP	GO:0030517	negative regulation of axon extension	0.00176243	0.0375507	CDK5/MAG/NTN1/RTN4R/SEMA3G/WNT5A	6
GO:00420981	M10	BP	GO:0042098	T cell proliferation	0.00178284	0.0375507	CCL19/EBI3/GPNMB/ICOSLG/IGFBP2/IL15/IL18/IL1B/IL6/LILRB1/LRRC32/NCK1/NCSTN/P2RX7/PDCD1LG2/PRKAR1A/TNFRSF21/TNFSF13B/VSIR/ZBTB7B/ZP3	21
GO:0032695	M10	BP	GO:0032695	negative regulation of interleukin-12 production	0.00179047	0.0375507	IRAK3/JAK3/LILRB1/NFKB1/THBS1	5
GO:0070242	M10	BP	GO:0070242	thymocyte apoptotic process	0.00179047	0.0375507	ADA/HIF1A/JAK3/RAG1/WNT5A	5
GO:00023771	M10	BP	GO:0002377	immunoglobulin production	0.00179243	0.0375507	BATF/CD40/CGAS/DNAJB9/EXOSC3/EXOSC6/IL4R/IL6/NBN/POU2F2/TCIRG1/TNF/TNFSF13B/TRAF2	14
GO:00320061	M10	BP	GO:0032006	regulation of TOR signaling	0.00179243	0.0375507	AKT1S1/AKT3/BMT2/C9orf72/DEPDC5/EPM2A/GNA12/GOLPH3/HIF1A/KLHL22/KPTN/RRAGD/SESN3/SIK3	14
GO:00070332	M10	BP	GO:0007033	vacuole organization	0.00181	0.0377723	ACP2/AKTIP/ARSB/ATG16L1/ATP13A2/C9orf72/FIG4/LRRK2/MAP1LC3A/P2RX7/PIP4K2A/PIP4K2C/RAB39A/RAB5A/SCARB2/SEC22B/TMEM165	17
GO:0050878	M10	BP	GO:0050878	regulation of body fluid levels	0.00181806	0.0377947	ABAT/ADA/ADCY6/AKAP1/AP3B1/CD40/DDR1/DGKG/DHODH/EHD1/F5/F8/GNA12/HIF1A/IL6/IRF2/ITPK1/LYN/MAFG/MLLT6/MTX1/NFE2L2/P2RX4/P2RX7/PAFAH2/PDGFB/PDSS2/PIK3CB/PLAU/PLCG2/PRKAR1A/PRKAR1B/PROC/PROCR/PTPRO/RAB27A/RAB5A/RAD51B/SRC/STK39/STXBP1/THBS1/TIFAB/UGCG/VAV1/ZBTB7B	46
GO:00420891	M10	BP	GO:0042089	cytokine biosynthetic process	0.00183543	0.0380096	ASB1/BCL3/CD80/EBI3/IL18/IL1B/IL6/LILRB1/NFKB1/PTAFR/RELA/TBK1/THBS1/TNF/WNT5A/ZNF287	16
GO:0032308	M10	BP	GO:0032308	positive regulation of prostaglandin secretion	0.00189947	0.0390367	IL1B/MAP2K6/P2RX4/P2RX7	4
GO:0045625	M10	BP	GO:0045625	regulation of T-helper 1 cell differentiation	0.00189947	0.0390367	CCL19/CD80/IL4R/JAK3	4
GO:19021072	M10	BP	GO:1902107	positive regulation of leukocyte differentiation	0.00190857	0.0390751	ADA/AP3B1/CCL19/CD80/CYLD/DUSP10/EVI2B/IL15/IL18/IL4R/MMP14/NFKBIZ/RAG1/RASGRP1/TNF/VSIR/ZBTB46/ZBTB7B	18
GO:00304332	M10	BP	GO:0030433	ubiquitin-dependent ERAD pathway	0.00192087	0.0391785	DNAJB9/EDEM1/ERLIN1/ERLIN2/HERPUD1/NFE2L2/NPLOC4/SELENOS/TRIM13/USP14	10
GO:0010771	M10	BP	GO:0010771	negative regulation of cell morphogenesis involved in differentiation	0.00196682	0.0399649	CDK5/CORO1C/GBP1/GDI1/GORASP1/MAG/NTN1/PTPRO/RCC2/RTN4R/SEMA3G/WNT5A	12
GO:00421071	M10	BP	GO:0042107	cytokine metabolic process	0.0020021	0.0402107	ASB1/BCL3/CD80/EBI3/IL18/IL1B/IL6/LILRB1/NFKB1/PTAFR/RELA/TBK1/THBS1/TNF/WNT5A/ZNF287	16
GO:00328681	M10	BP	GO:0032868	response to insulin	0.00200736	0.0402107	AGRP/ATP6V1E2/EIF4EBP1/FOXO1/ICAM1/IL1B/INSIG2/LYN/NCK1/NCOA5/PTPN1/PTPRA/RAB10/RAB13/RELA/RHOQ/SELENOS/SESN3/SHC1/SLC9A1/SORT1/SRC/SRSF6/TBC1D4/TCIRG1/TLR2/ZBTB7B	27
GO:0042035	M10	BP	GO:0042035	regulation of cytokine biosynthetic process	0.00200868	0.0402107	ASB1/BCL3/CD80/EBI3/IL1B/IL6/LILRB1/NFKB1/PTAFR/RELA/TBK1/THBS1/TNF/WNT5A/ZNF287	15
GO:00508642	M10	BP	GO:0050864	regulation of B cell activation	0.00200868	0.0402107	ADA/AHR/CD40/CYLD/EXOSC3/EXOSC6/IL6/MMP14/MNDA/NOD2/SLAMF8/TNFAIP3/TNFRSF21/TNFSF13B/TNIP2	15
GO:00332091	M10	BP	GO:0033209	tumor necrosis factor-mediated signaling pathway	0.0020248	0.0403839	BAG4/BIRC2/BIRC3/CARD14/CARD16/CASP1/CASP4/CD40/CYLD/NFKBIA/PSMA6/PSME2/RELA/SPPL2A/TNF/TNFAIP3/TNFRSF9/TNFSF13B/TRAF2/TRAF3	20
GO:00091191	M10	BP	GO:0009119	ribonucleoside metabolic process	0.00210364	0.0418021	ACPP/ADA/ADK/AMPD3/APOBEC3G/DHODH/GPHN/LRRK2/MOCS3/NFS1/NME7/RHOQ/UCKL1	13
GO:00104984	M10	BP	GO:0010498	proteasomal protein catabolic process	0.00212261	0.0420247	AGAP3/ALAD/ANAPC7/ATXN3/BIRC2/CUL4B/DNAAF4/DNAJB9/EDEM1/ERLIN1/ERLIN2/FBXL17/FBXO33/FBXW7/FZR1/GNA12/HERPUD1/KLHL22/LAMP3/LRRK2/NEDD4L/NFE2L2/NPLOC4/NUB1/PRPF19/PSMA6/PSME2/RHBDD1/RNF40/SCO1/SELENOS/SIAH1/TRIM13/UBE2D1/UBE2E1/USP14/ZNRF1	37
GO:00975302	M10	BP	GO:0097530	granulocyte migration	0.00217684	0.0428711	CCL19/CCL3/CXCL3/CXCL6/CXCL8/ITGA1/MCOLN2/MOSPD2/PDE4B/PDE4D/PTGER4/SLAMF8/THBS1/VAV1	14
GO:0034763	M10	BP	GO:0034763	negative regulation of transmembrane transport	0.00218123	0.0428711	ANO9/CLIC2/FABP5/GOPC/GPR35/IL1B/NEDD4L/PKD2/PPIF/RGS2/SELENOS/SLC9A3R1/SRI/STK39/THBS1/TNF	16
GO:00365033	M10	BP	GO:0036503	ERAD pathway	0.00219729	0.0430303	ATXN3/DNAJB9/EDEM1/ERLIN1/ERLIN2/HERPUD1/NFE2L2/NPLOC4/RHBDD1/SELENOS/TRIM13/USP14	12
GO:0150078	M10	BP	GO:0150078	positive regulation of neuroinflammatory response	0.00223399	0.0434343	CCL3/IL18/IL1B/IL6/LRRK2/TNF	6
GO:19029141	M10	BP	GO:1902914	regulation of protein polyubiquitination	0.00223399	0.0434343	BIRC2/NOD2/PARP10/PTPN22/RNF40/UBE2D1	6
GO:00430871	M10	BP	GO:0043087	regulation of GTPase activity	0.0022612	0.0438056	ACAP1/AGAP3/AGAP6/AGFG2/ALDH1A1/ANKRD27/ARHGAP15/ARHGAP22/ARHGAP30/ARHGAP31/ARHGEF10L/CCL19/CD40/CORO1C/DEPDC5/DLC1/DOCK4/FAM13A/FGD5/GDI1/GIT1/HACD3/ICAM1/LRRK2/OPHN1/RABEP2/RASAL1/RASGRP1/RCC2/RGL3/RGS14/RGS2/RTN4R/SEMA4D/SIPA1L1/TBCD/USP6NL/VAV1/WNT5A	39
GO:00075961	M10	BP	GO:0007596	blood coagulation	0.00227299	0.0438767	ABAT/AKAP1/AP3B1/CD40/DGKG/EHD1/F5/F8/GNA12/IL6/IRF2/ITPK1/LYN/MAFG/NFE2L2/P2RX4/P2RX7/PAFAH2/PDGFB/PIK3CB/PLAU/PLCG2/PRKAR1A/PRKAR1B/PROC/PROCR/RAB27A/RAB5A/RAD51B/SRC/STXBP1/THBS1/VAV1	33
GO:00026831	M10	BP	GO:0002683	negative regulation of immune system process	0.00233067	0.0448302	ADA/CCL2/CCL3/CD47/CDK6/DHX58/DUSP10/FBXW7/GBP1/GPNMB/IL4R/IRAK3/JAK3/LILRB1/LILRB3/LRRC32/LYN/MMP12/MNDA/NFE2L2/NFKBIA/NPLOC4/PARP14/PDCD1LG2/PRKAR1A/PRMT1/PTGER4/PTPN22/PTPRJ/RNF125/SELENOS/SERPINB9/SLAMF8/TARBP2/THBS1/TNF/TNFAIP3/TNFRSF21/VSIR/ZBTB46/ZBTB7B/ZC3H12A	42
GO:00344703	M10	BP	GO:0034470	ncRNA processing	0.00236037	0.0451548	BMT2/BOP1/CTU2/DGCR8/DUS2/EIF4A3/EXOSC3/EXOSC6/INTS11/INTS9/METTL8/MOCS3/NOL8/NOL9/PUS7/QTRT2/REXO4/RNASEL/RRP8/RRP9/SMAD3/TARBP2/TRIT1/TRMT9B/TRNT1/TYW5/USB1/USP14/WDR3/WDR75	30
GO:00346202	M10	BP	GO:0034620	cellular response to unfolded protein	0.00237352	0.0451548	CCL2/CREB3/CXCL8/DNAJB9/EDEM1/HERPUD1/NCK1/NFE2L2/OPTN/PPP1R15A/PTPN1/RHBDD1/SELENOS/SHC1/TSPYL2/ZBTB17	16
GO:00072643	M10	BP	GO:0007264	small GTPase mediated signal transduction	0.00237562	0.0451548	ARHGAP15/ARHGAP22/ARHGAP30/ARHGAP31/ARHGEF10L/ARHGEF17/ARHGEF28/ARL3/AUTS2/BRAP/CDC42SE2/CYTH1/CYTH4/DLC1/DOCK4/DOK1/FAM13A/FGD5/G3BP1/GDI1/HACD3/LYN/MAPK11/MAPKAP1/NTN1/NUP62/OPHN1/PLEKHG3/RAP1B/RASAL1/RASGRP1/RASSF1/RGL1/RGL3/RHOQ/RIT1/ROBO1/RTN4R/SHC1/SIPA1L1/SRC/TRIP10/VAV1	43
GO:00023671	M10	BP	GO:0002367	cytokine production involved in immune response	0.00239319	0.0451548	FFAR2/IL18/IL18R1/IL1B/IL6/IRAK3/JAK3/LILRB1/NOD2/SPHK2/TLR2/TNF/TRAF2/WNT5A	14
GO:20003792	M10	BP	GO:2000379	positive regulation of reactive oxygen species metabolic process	0.00239319	0.0451548	ASS1/FPR2/ICAM1/IL1B/NFE2L2/NNT/P2RX4/PDGFB/PKD2/RAB27A/SMAD3/THBS1/TNF/ZC3H12A	14
GO:0032740	M10	BP	GO:0032740	positive regulation of interleukin-17 production	0.00241438	0.0451548	IL15/IL18/IL6/NOD2/OSM	5
GO:0072673	M10	BP	GO:0072673	lamellipodium morphogenesis	0.00241438	0.0451548	ABI1/CD44/CORO1B/CORO1C/SRC	5
GO:1904996	M10	BP	GO:1904996	positive regulation of leukocyte adhesion to vascular endothelial cell	0.00241438	0.0451548	ICAM1/IRAK1/PTAFR/RELA/TNF	5
GO:00464864	M10	BP	GO:0046486	glycerolipid metabolic process	0.00242727	0.0452393	ABHD2/ABHD6/ACHE/ACSL1/AGPAT3/CAPN2/CDIPT/DGKG/EFR3B/FABP5/FBXW7/FIG4/FPR2/INSIG2/LPCAT1/LPCAT4/LPGAT1/MBOAT1/MGLL/PCYT2/PDGFB/PI4K2A/PI4KB/PIGK/PIK3CB/PIP4K2A/PIP4K2C/PLA2G15/PLA2G4A/PLBD1/PLCG2/PLD6/PNPLA2/PNPLA6/RAB5A/SLC44A2/ZP3	37
GO:00022601	M10	BP	GO:0002260	lymphocyte homeostasis	0.00249524	0.0458822	ADA/HIF1A/JAK3/LYN/P2RX7/RAG1/SKIL/TCIRG1/TNFAIP3/TNFSF13B	10
GO:00305931	M10	BP	GO:0030593	neutrophil chemotaxis	0.00249524	0.0458822	CCL19/CCL3/CXCL3/CXCL6/CXCL8/ITGA1/MOSPD2/PDE4B/PDE4D/VAV1	10
GO:00507011	M10	BP	GO:0050701	interleukin-1 secretion	0.00249524	0.0458822	CARD16/CASP1/CCL19/CCL3/NOD2/P2RX7/TNFAIP3/TRIM16/WNT5A/ZC3H12A	10
GO:20003771	M10	BP	GO:2000377	regulation of reactive oxygen species metabolic process	0.00249937	0.0458822	ASS1/BIRC2/CD47/FOXO1/FPR2/GCH1/HIF1A/ICAM1/IL1B/NFE2L2/NNT/P2RX4/PDGFB/PKD2/RAB27A/SELENOS/SIRT5/SMAD3/SPHK2/THBS1/TNF/ZC3H12A	22
GO:00359673	M10	BP	GO:0035967	cellular response to topologically incorrect protein	0.00250421	0.0458822	ATXN3/CCL2/CREB3/CXCL8/DNAJB9/EDEM1/HERPUD1/NCK1/NFE2L2/OPTN/PPP1R15A/PTPN1/RHBDD1/SELENOS/SHC1/TSPYL2/ZBTB17	17
GO:0032892	M10	BP	GO:0032892	positive regulation of organic acid transport	0.00269638	0.0486831	ABAT/IL1B/KMO/MAP2K6/P2RX4/P2RX7/STXBP1	7
GO:00326131	M10	BP	GO:0032613	interleukin-10 production	0.00270597	0.0486831	BCL3/CD47/JAK3/LILRB1/NOD2/PDCD1LG2/TLR2/TNFRSF21/VSIR	9
GO:00719012	M10	BP	GO:0071901	negative regulation of protein serine/threonine kinase activity	0.00270876	0.0486831	DUSP10/DUSP16/IL1B/IRAK3/LRP6/LYN/NUP62/PRKAR1A/PRKAR1B/PTPN1/PTPN22/PTPRJ/RGS14/RGS2/SMPD1/TESK1/TNFAIP3	17
GO:0046209	M10	BP	GO:0046209	nitric oxide metabolic process	0.00272447	0.0486831	ASS1/CD47/GCH1/ICAM1/IL1B/P2RX4/PKD2/SELENOS/SMAD3/TLR2/TNF/ZC3H12A	12
GO:0071902	M10	BP	GO:0071902	positive regulation of protein serine/threonine kinase activity	0.00275996	0.0486831	ACSL1/AVPI1/CCL19/CD40/GADD45G/HACD3/IL1B/IRAK1/IRAK2/ITGA1/LRRK2/MAP2K6/MAP3K6/MAPK11/MLKL/MNAT1/NOD2/P2RX7/PDGFB/PIK3CB/PKD2/PTPN1/RASGRP1/ROBO1/SHC1/SRC/STK39/THBS1/TNF/TNIK/TRAF2/WNT5A	32
GO:1901623	M10	BP	GO:1901623	regulation of lymphocyte chemotaxis	0.00279466	0.0486831	CCL2/CCL3/CCL4/SLC8B1/STK39/WNT5A	6
GO:20004821	M10	BP	GO:2000482	regulation of interleukin-8 secretion	0.00279466	0.0486831	CD58/FCN1/FFAR2/PTPN22/TLR2/WNT5A	6
GO:00327311	M10	BP	GO:0032731	positive regulation of interleukin-1 beta production	0.00280633	0.0486831	CASP1/CCL19/CCL3/NOD2/P2RX7/SMAD3/TRIM16/WNT5A	8
GO:0035307	M10	BP	GO:0035307	positive regulation of protein dephosphorylation	0.00280633	0.0486831	DLC1/ITGA1/MAGI2/PPP1R15A/PPP2R5D/PTPA/SMPD1/SYMPK	8
GO:00615121	M10	BP	GO:0061512	protein localization to cilium	0.00280633	0.0486831	ARL3/ARL6/DYNC2H1/EHD1/IFT122/RAB11FIP3/SNX10/ZDHHC3	8
GO:0070664	M10	BP	GO:0070664	negative regulation of leukocyte proliferation	0.00282106	0.0486831	GPNMB/LILRB1/LRRC32/LYN/MNDA/PDCD1LG2/PRKAR1A/TNFAIP3/TNFRSF21/VSIR/ZBTB7B	11
GO:0010803	M10	BP	GO:0010803	regulation of tumor necrosis factor-mediated signaling pathway	0.00282999	0.0486831	BIRC2/BIRC3/CARD16/CASP1/CASP4/CYLD/SPPL2A/TNF/TNFAIP3/TRAF2	10
GO:0007162	M10	BP	GO:0007162	negative regulation of cell adhesion	0.00284499	0.0486831	ABAT/ASS1/CLDN7/CORO1C/DLC1/FZD7/GBP1/GCNT2/GPNMB/IL4R/JAK3/LILRB1/LRRC32/MMP12/MMP14/PDCD1LG2/PRKAR1A/PTPN22/PTPRO/RCC2/SEMA4D/SRC/TBCD/THBS1/TNFRSF21/VSIR/ZBTB7B/ZC3H12A	28
GO:00066444	M10	BP	GO:0006644	phospholipid metabolic process	0.00284617	0.0486831	ABHD6/ACHE/AGPAT3/CAPN2/CCL19/CDIPT/EFR3B/FABP5/FIG4/FPR2/LPCAT1/LPCAT4/LPGAT1/LYN/MBOAT1/NOD2/PCYT2/PDGFB/PI4K2A/PI4KB/PIGK/PIK3CB/PIP4K2A/PIP4K2C/PLA2G15/PLA2G4A/PLBD1/PLCB2/PLCD1/PLCG2/PLD6/PNPLA6/RAB5A/SLC44A2/SMPD1/SPHK2/SRC/ZP3	38
GO:0032306	M10	BP	GO:0032306	regulation of prostaglandin secretion	0.00284623	0.0486831	IL1B/MAP2K6/P2RX4/P2RX7	4
GO:0032494	M10	BP	GO:0032494	response to peptidoglycan	0.00284623	0.0486831	IL6/IRAK3/NOD2/RELA	4
GO:0070673	M10	BP	GO:0070673	response to interleukin-18	0.00284623	0.0486831	IL18/IL18BP/IL18R1/PDGFB	4
GO:00900851	M10	BP	GO:0090085	regulation of protein deubiquitination	0.00284623	0.0486831	SART3/TANK/TNIP1/ZC3H12A	4
GO:1900102	M10	BP	GO:1900102	negative regulation of endoplasmic reticulum unfolded protein response	0.00284623	0.0486831	DNAJB9/NCK1/PPP1R15A/PTPN1	4
GO:1901077	M10	BP	GO:1901077	regulation of relaxation of muscle	0.00284623	0.0486831	PDE4B/PDE4D/SRI/TIFAB	4
GO:2000392	M10	BP	GO:2000392	regulation of lamellipodium morphogenesis	0.00284623	0.0486831	CD44/CORO1B/CORO1C/SRC	4
GO:00075991	M10	BP	GO:0007599	hemostasis	0.00288381	0.0491554	ABAT/AKAP1/AP3B1/CD40/DGKG/EHD1/F5/F8/GNA12/IL6/IRF2/ITPK1/LYN/MAFG/NFE2L2/P2RX4/P2RX7/PAFAH2/PDGFB/PIK3CB/PLAU/PLCG2/PRKAR1A/PRKAR1B/PROC/PROCR/RAB27A/RAB5A/RAD51B/SRC/STXBP1/THBS1/VAV1	33
GO:0071375	M10	BP	GO:0071375	cellular response to peptide hormone stimulus	0.00289203	0.0491554	ADCY6/ASS1/ATP6V1E2/EIF4EBP1/FOXO1/IL1B/JAK3/LYN/NCK1/NCOA5/NFE2L2/NFKB1/PRKAR1A/PRKAR1B/PTPN1/PTPRA/PXN/RAB10/RAB13/RAP1B/RELA/RHOQ/SELENOS/SESN3/SHC1/SLC9A1/SRC/TBC1D4/TCIRG1/ZBTB7B	30
GO:0001933	M10	BP	GO:0001933	negative regulation of protein phosphorylation	0.00291627	0.049412	AKT1S1/C9orf72/CORO1C/CYLD/DUS2/DUSP10/DUSP16/NIBAN1/FOXO1/GBP1/IL1B/IRAK3/LRP6/LRRK2/LYN/NCK1/NDRG2/NNT/NUP62/P2RX7/PARP14/PDE4D/PPP2R5D/PRKAR1A/PRKAR1B/PTPN1/PTPN22/PTPRJ/RGS14/RGS2/SEMA4D/SLC9A3R1/SMPD1/SMYD3/TARBP2/TESK1/TNFAIP3/TNIP1/ZC3H12A	39
GO:00425812	M10	CC	GO:0042581	specific granule	5.74337e-06	0.00295312	ALDH3B1/CD47/CFP/CLEC4D/CLEC5A/CNN2/CXCL1/FCAR/FPR2/FRK/GPR84/ITGAV/JUP/KCNAB2/LRG1/MOSPD2/NFKB1/PLAU/PTPRJ/QSOX1/RAB27A/SLC44A2/SNAP23/SPTAN1/TMC6	25
GO:00306674	M10	CC	GO:0030667	secretory granule membrane	1.77841e-05	0.00295312	ACPP/ALDH3B1/B4GALT1/CD44/CD47/CD58/CLEC4D/CLEC5A/FABP5/FCAR/FPR2/GPR84/ITGAV/KCNAB2/LAMP3/LILRB3/LPCAT1/LRMP/MGAM/MOSPD2/NCSTN/PLAU/PSAP/PTAFR/PTPRJ/RAB10/RAB27A/RAP1B/SIGLEC9/SLC44A2/SNAP23/SRI/TCIRG1/TLR2/TMC6/VAPA	36
GO:00057654	M10	CC	GO:0005765	lysosomal membrane	2.2933e-05	0.00295312	ABCA5/ABHD6/ACP2/ACPP/AP1S1/AP1S2/AP3B1/AP5S1/ATP13A2/B4GALT1/BORCS8/CCZ1B/CYB561A3/DEPDC5/DRAM1/GOPC/KPTN/LAMP3/LMBRD1/LPCAT1/LRMP/MARCH2/NCSTN/NSF/P2RX4/PI4K2A/PSAP/RAP1B/SCARB2/SLC26A11/SLC44A2/SORT1/SPHK2/SPPL2A/TCIRG1/TMEM165/VAPA/VPS11/VPS41/ZNRF2	40
GO:00988524	M10	CC	GO:0098852	lytic vacuole membrane	2.2933e-05	0.00295312	ABCA5/ABHD6/ACP2/ACPP/AP1S1/AP1S2/AP3B1/AP5S1/ATP13A2/B4GALT1/BORCS8/CCZ1B/CYB561A3/DEPDC5/DRAM1/GOPC/KPTN/LAMP3/LMBRD1/LPCAT1/LRMP/MARCH2/NCSTN/NSF/P2RX4/PI4K2A/PSAP/RAP1B/SCARB2/SLC26A11/SLC44A2/SORT1/SPHK2/SPPL2A/TCIRG1/TMEM165/VAPA/VPS11/VPS41/ZNRF2	40
GO:00057745	M10	CC	GO:0005774	vacuolar membrane	2.53705e-05	0.00295312	ABCA5/ABHD6/ACP2/ACPP/AP1S1/AP1S2/AP3B1/AP5S1/ATP13A2/B4GALT1/BORCS8/CALCOCO2/CCZ1B/CYB561A3/DEPDC5/DRAM1/GOPC/KPTN/LAMP3/LMBRD1/LPCAT1/LRMP/MAP1LC3A/MARCH2/NCSTN/NSF/P2RX4/PI4K2A/PSAP/RAP1B/SCARB2/SLC26A11/SLC44A2/SORT1/SPHK2/SPPL2A/TCIRG1/TMEM138/TMEM165/VAPA/VPS11/VPS41/ZNRF2	43
GO:00708203	M10	CC	GO:0070820	tertiary granule	7.71684e-05	0.00748534	CD47/CD58/CFP/CLEC4D/CLEC5A/CNN2/CXCL1/FCAR/FPR2/GPR84/KCNAB2/LRG1/LTA4H/METTL7A/MGAM/PLAU/PTAFR/QSOX1/SNAP23/SPTAN1/TCIRG1/TMC6/TNFAIP6	23
GO:0005811	M10	CC	GO:0005811	lipid droplet	0.000171528	0.0142613	EHD1/FIG4/HILPDA/IRAK1/LDAH/LPCAT1/LSS/METTL7A/PLA2G4A/PLIN3/PNPLA2/PRPF19/RAP1B	13
GO:00355792	M10	CC	GO:0035579	specific granule membrane	0.000224966	0.0163663	ALDH3B1/CD47/CLEC4D/CLEC5A/FCAR/FPR2/GPR84/ITGAV/KCNAB2/MOSPD2/PLAU/PTPRJ/SLC44A2/SNAP23/TMC6	15
GO:00100085	M10	CC	GO:0010008	endosome membrane	0.000284809	0.0184177	ABCA5/ABHD17C/ABHD6/ACAP1/AP1G2/AP5S1/ATP13A2/BACE1/CORO1C/CYB561A3/EHD1/FIG4/FURIN/FZD7/GPNMB/IRAK1/IRAK2/LRP6/MARCH2/MARCH3/MCOLN2/NCSTN/OPTN/PACSIN2/PI4K2A/PLIN3/RAB10/RAB13/RAB21/RAB27A/RAB5A/RCC2/SCARB2/SLC9A6/SNX10/SNX20/SORT1/SPPL2A/STEAP3/STOML1/TBK1/TCIRG1/TMEM165/VPS11/VPS41/ZNRF2	46
GO:00057704	M10	CC	GO:0005770	late endosome	0.000349634	0.0203487	ABCA5/ABHD6/ANKRD27/AP5S1/ATP13A2/BACE1/CCZ1B/CYB561A3/FIG4/IFNAR1/LRRK2/MAGI2/MAP1LC3A/MCOLN2/NEDD4L/PSAP/RAB27A/SCARB2/SLC31A1/SLC9A6/SPPL2A/SRC/STEAP3/STOML1/TCIRG1/TMEM165/VPS11/VPS41	28
GO:0098562	M10	CC	GO:0098562	cytoplasmic side of membrane	0.000398416	0.0210799	BIRC2/CYLD/CYTH1/EPM2AIP1/GRAMD1A/HCK/JUP/KCNAB2/LRRK2/PGM5/PKD2/PTPN1/PTPN22/RAB21/RAB5A/RGS2/SPPL2A/TRAF2/TRAF3	19
GO:00058021	M10	CC	GO:0005802	trans-Golgi network	0.000445984	0.0216302	AP1S1/AP1S2/ATP2C1/BACE1/CHST2/COG4/COG6/COG7/DENND5A/FURIN/GOLPH3/GSAP/LRRK2/OPTN/RAB10/RAB13/RAB21/RAB30/STX10/SYT17/TJAP1/TMEM165/USP6NL/VPS54	24
GO:00162341	M10	CC	GO:0016234	inclusion body	0.000751239	0.0336324	ATXN1/ATXN3/CCZ1B/EDEM1/GYS1/HERPUD1/KLF8/LRRK2/NBN/NXF1/POLD1/RNF32/TBK1	13
GO:00708212	M10	CC	GO:0070821	tertiary granule membrane	0.000953453	0.0396364	CD47/CLEC4D/CLEC5A/FCAR/FPR2/GPR84/KCNAB2/MGAM/PLAU/PTAFR/SNAP23/TMC6	12
GO:00001513	M10	CC	GO:0000151	ubiquitin ligase complex	0.00133841	0.0492295	ANAPC7/ASB1/BRAP/CACYBP/CBX4/CBX8/CUL4B/DCAF4/DDB2/DEPDC5/FBXL17/FBXO32/FBXO33/FBXW7/FZR1/KLHL22/KLHL25/KLHL3/RNF144B/RNF2/RNF40/TRAF2/UBE2D1/UBE2E1/WDR26	25
GO:00550372	M10	CC	GO:0055037	recycling endosome	0.00135339	0.0492295	ABHD17C/ACAP1/BACE1/EHD1/FIG4/FZD7/MCOLN2/MCTP1/OPTN/PACSIN2/RAB10/RAB11FIP1/RAB11FIP3/RAB13/SLC31A1/SLC9A6/ST5/TNF/TNIK/TUBA1A	20
GO:00516072	M11	BP	GO:0051607	defense response to virus	1.60365e-17	5.63811e-14	ADAR/APOBEC3A/SHFL/CARD9/CXCL10/CXCL9/DDX58/DDX60/DTX3L/EIF2AK2/ELMOD2/HERC5/IFI44L/IFIT1/IFIT5/IL2RA/IRF7/ISG15/ISG20/MX1/MX2/NLRX1/OAS1/OAS2/OAS3/OASL/PARP9/PLSCR1/PML/POLR3F/RSAD2/SERINC5/STAT1/TRIM22/TRIM25/TSPAN6	36
GO:00096152	M11	BP	GO:0009615	response to virus	2.80224e-17	5.63811e-14	ADAR/APOBEC3A/SHFL/CARD9/CCL5/CCL8/CHUK/CXCL10/CXCL9/DDX58/DDX60/DTX3L/EIF2AK2/ELMOD2/HERC5/IFI44/IFI44L/IFIT1/IFIT2/IFIT3/IFIT5/IL2RA/IRF7/ISG15/ISG20/MX1/MX2/NLRX1/OAS1/OAS2/OAS3/OASL/PARP9/PLSCR1/PML/POLR3F/RSAD2/SERINC5/STAT1/TRIM22/TRIM25/TSPAN6	42
GO:00343401	M11	BP	GO:0034340	response to type I interferon	8.26761e-13	9.94033e-10	ADAR/SHFL/IFI35/IFIT1/IFIT2/IFIT3/IRF7/ISG15/ISG20/MX1/MX2/OAS1/OAS2/OAS3/OASL/PTPN2/RSAD2/STAT1/USP18/XAF1	20
GO:19039011	M11	BP	GO:1903901	negative regulation of viral life cycle	9.88105e-13	9.94033e-10	APOBEC3A/SHFL/CCL5/CCL8/EIF2AK2/IFIT1/IFIT5/ISG15/ISG20/MX1/OAS1/OAS3/OASL/PLSCR1/PML/PTX3/RSAD2/TRIM25/TRIM26	19
GO:00985422	M11	BP	GO:0098542	defense response to other organism	1.75554e-12	1.25651e-09	ADAR/APOBEC3A/BATF2/SHFL/C5AR1/CARD9/CCDC88B/CCL20/CD36/CXCL10/CXCL9/DDX58/DDX60/DTX3L/EIF2AK2/ELMOD2/HERC5/HIST2H2BE/IFI44L/IFIT1/IFIT5/IL2RA/IRF7/ISG15/ISG20/MX1/MX2/NLRX1/OAS1/OAS2/OAS3/OASL/PARP9/PLSCR1/PML/POLR3F/RSAD2/SERINC5/STAT1/SYT11/TNFSF8/TRIM22/TRIM25/TSPAN6	44
GO:00485251	M11	BP	GO:0048525	negative regulation of viral process	1.87353e-12	1.25651e-09	APOBEC3A/SHFL/CCL5/CCL8/EIF2AK2/IFIT1/IFIT5/ISG15/ISG20/MX1/OAS1/OAS3/OASL/PLSCR1/PML/PTX3/RSAD2/STAT1/TRIM25/TRIM26	20
GO:00603371	M11	BP	GO:0060337	type I interferon signaling pathway	3.62668e-12	1.82422e-09	ADAR/IFI35/IFIT1/IFIT2/IFIT3/IRF7/ISG15/ISG20/MX1/MX2/OAS1/OAS2/OAS3/OASL/PTPN2/RSAD2/STAT1/USP18/XAF1	19
GO:00713571	M11	BP	GO:0071357	cellular response to type I interferon	3.62668e-12	1.82422e-09	ADAR/IFI35/IFIT1/IFIT2/IFIT3/IRF7/ISG15/ISG20/MX1/MX2/OAS1/OAS2/OAS3/OASL/PTPN2/RSAD2/STAT1/USP18/XAF1	19
GO:00439011	M11	BP	GO:0043901	negative regulation of multi-organism process	2.62744e-11	1.17476e-08	ACOD1/APOBEC3A/SHFL/CCL5/CCL8/CD36/EIF2AK2/IFIT1/IFIT5/IL2RA/ISG15/ISG20/MX1/NLRX1/OAS1/OAS3/OASL/PLSCR1/PML/PTX3/RSAD2/STAT1/TRIM25/TRIM26/TSPAN6	25
GO:00450711	M11	BP	GO:0045071	negative regulation of viral genome replication	3.41894e-11	1.32581e-08	APOBEC3A/SHFL/CCL5/CCL8/EIF2AK2/IFIT1/IFIT5/ISG15/ISG20/MX1/OAS1/OAS3/OASL/PLSCR1/RSAD2	15
GO:00439004	M11	BP	GO:0043900	regulation of multi-organism process	3.62422e-11	1.32581e-08	ACOD1/ACVR1B/ADAR/APOBEC3A/SHFL/CCL5/CCL8/CD36/DDX58/DDX60/DTX3L/EIF2AK2/ELMOD2/HERC5/IFIT1/IFIT5/IL2RA/ISG15/ISG20/MX1/NELFB/NLRX1/OAS1/OAS3/OASL/PARP9/PLSCR1/PML/POLR2D/PTX3/RSAD2/SNW1/STAT1/SYT11/TRIM25/TRIM26/TSPAN6/VAPB	38
GO:00507924	M11	BP	GO:0050792	regulation of viral process	3.18304e-10	1.06738e-07	ADAR/APOBEC3A/SHFL/CCL5/CCL8/EIF2AK2/IFIT1/IFIT5/ISG15/ISG20/MX1/NELFB/OAS1/OAS3/OASL/PLSCR1/PML/POLR2D/PTX3/RSAD2/SNW1/STAT1/TRIM25/TRIM26/VAPB	25
GO:19039002	M11	BP	GO:1903900	regulation of viral life cycle	4.97955e-10	1.54136e-07	ADAR/APOBEC3A/SHFL/CCL5/CCL8/EIF2AK2/IFIT1/IFIT5/ISG15/ISG20/MX1/OAS1/OAS3/OASL/PLSCR1/PML/PTX3/RSAD2/TRIM25/TRIM26/VAPB	21
GO:00450692	M11	BP	GO:0045069	regulation of viral genome replication	6.46231e-10	1.85745e-07	ADAR/APOBEC3A/SHFL/CCL5/CCL8/EIF2AK2/IFIT1/IFIT5/ISG15/ISG20/MX1/OAS1/OAS3/OASL/PLSCR1/RSAD2/VAPB	17
GO:00439034	M11	BP	GO:0043903	regulation of symbiosis, encompassing mutualism through parasitism	1.00184e-09	2.68761e-07	ADAR/APOBEC3A/SHFL/CCL5/CCL8/CD36/EIF2AK2/IFIT1/IFIT5/ISG15/ISG20/MX1/NELFB/OAS1/OAS3/OASL/PLSCR1/PML/POLR2D/PTX3/RSAD2/SNW1/STAT1/TRIM25/TRIM26/VAPB	26
GO:00190584	M11	BP	GO:0019058	viral life cycle	1.97015e-08	4.95492e-06	AAAS/ADAR/APOBEC3A/SHFL/CCL5/CCL8/CCR5/EIF2AK2/IFIT1/IFIT5/ISG15/ISG20/ITGB5/MX1/NPC1/OAS1/OAS3/OASL/PLSCR1/PML/PTX3/RSAD2/SLAMF1/TNFRSF4/TRIM25/TRIM26/UBC/VAPB/VPS37A	29
GO:00190792	M11	BP	GO:0019079	viral genome replication	2.56277e-08	6.06623e-06	ADAR/APOBEC3A/SHFL/CCL5/CCL8/EIF2AK2/IFIT1/IFIT5/ISG15/ISG20/MX1/OAS1/OAS3/OASL/PLSCR1/RSAD2/VAPB	17
GO:00713464	M11	BP	GO:0071346	cellular response to interferon-gamma	3.49792e-08	7.8198e-06	ACOD1/CCL5/DAPK3/GBP5/IRF7/OAS1/OAS2/OAS3/OASL/PARP9/PML/PTPN2/RAB20/SOCS3/STAT1/TRIM22/TRIM25/TRIM26/VPS26B	19
GO:00343414	M11	BP	GO:0034341	response to interferon-gamma	5.1682e-08	1.09457e-05	ACOD1/SHFL/CCL5/DAPK3/GBP5/IRF7/OAS1/OAS2/OAS3/OASL/PARP9/PML/PTPN2/RAB20/SOCS3/STAT1/TRIM22/TRIM25/TRIM26/VPS26B	20
GO:00603332	M11	BP	GO:0060333	interferon-gamma-mediated signaling pathway	1.0249e-06	0.00020621	IRF7/OAS1/OAS2/OAS3/OASL/PARP9/PML/PTPN2/SOCS3/STAT1/TRIM22/TRIM25/TRIM26	13
GO:00028311	M11	BP	GO:0002831	regulation of response to biotic stimulus	1.18803e-06	0.00022765	ACOD1/CD226/CD274/CD36/DDX58/DDX60/DTX3L/ELMOD2/HERC5/IFIT1/IL2RA/NLRX1/PARP9/STAT1/SYT11/TSPAN6	16
GO:00506881	M11	BP	GO:0050688	regulation of defense response to virus	4.08338e-06	0.000746887	DDX58/DDX60/DTX3L/ELMOD2/HERC5/IFIT1/IL2RA/NLRX1/PARP9/STAT1/TSPAN6	11
GO:0033280	M11	BP	GO:0033280	response to vitamin D	6.30677e-05	0.0110341	ATP2B1/CXCL10/PTGS2/SNW1/TNC/TRIM25/VDR	7
GO:00450884	M11	BP	GO:0045088	regulation of innate immune response	7.42538e-05	0.0124499	ACOD1/ADAR/CARD9/CCL5/CD226/CD36/CHUK/CRK/DDX58/DDX60/EREG/GBP5/ICAM3/IRF7/NLRX1/PARP9/PIK3AP1/PLSCR1/POLR3F/PTPN2/RSAD2/SOCS3/STAT1/TNIP3/TSPAN6/UBC/USP18	27
GO:00514032	M11	BP	GO:0051403	stress-activated MAPK cascade	0.000161324	0.0259666	AIDA/AKT1/ARHGEF5/BIRC7/BMP2/CARD9/CHUK/EIF2AK2/MAP4K2/MEN1/MINK1/PDCD4/QARS/RELL2/SH2D3C/SLAMF1/STK3/UBC/ULK4	19
GO:00354551	M11	BP	GO:0035455	response to interferon-alpha	0.000204458	0.0316437	ADAR/EIF2AK2/IFIT2/IFIT3/MX2	5
GO:00310982	M11	BP	GO:0031098	stress-activated protein kinase signaling cascade	0.00022375	0.0333471	AIDA/AKT1/ARHGEF5/BIRC7/BMP2/CARD9/CHUK/EIF2AK2/MAP4K2/MEN1/MINK1/PDCD4/QARS/RELL2/SH2D3C/SLAMF1/STK3/UBC/ULK4	19
GO:0045600	M11	BP	GO:0045600	positive regulation of fat cell differentiation	0.00028973	0.0416303	AKT1/BMP2/CEBPA/PTGS2/SAV1/SH3PXD2B/STK3/SYAP1	8
GO:00614581	M11	BP	GO:0061458	reproductive system development	0.00030002	0.0416303	ACVR2A/ADM/AKT1/BCL2L2/CEBPA/EREG/FKBP4/GJB2/IMMP2L/ITGB8/MEN1/PDGFRA/PTGS2/PTX3/RBP4/REC8/SENP2/SOCS3/STK3/TNC/TNFSF10/UBE2Q1/VASH1/VDR/YBX3	25
GO:0060712	M11	BP	GO:0060712	spongiotrophoblast layer development	0.000314902	0.0422388	ADM/AKT1/SENP2/SOCS3	4
GO:00328722	M11	BP	GO:0032872	regulation of stress-activated MAPK cascade	0.0003473	0.0450818	AIDA/AKT1/ARHGEF5/BIRC7/BMP2/CARD9/EIF2AK2/MAP4K2/MEN1/MINK1/PDCD4/QARS/RELL2/SLAMF1/STK3/ULK4	16
GO:00703022	M11	BP	GO:0070302	regulation of stress-activated protein kinase signaling cascade	0.000384054	0.0482948	AIDA/AKT1/ARHGEF5/BIRC7/BMP2/CARD9/EIF2AK2/MAP4K2/MEN1/MINK1/PDCD4/QARS/RELL2/SLAMF1/STK3/ULK4	16
GO:00423791	M11	MF	GO:0042379	chemokine receptor binding	4.81567e-05	0.0228447	CCL20/CCL5/CCL7/CKLF/CXCL10/CXCL11/CXCL9/STAT1	8
GO:00046741	M11	MF	GO:0004674	protein serine/threonine kinase activity	0.000169444	0.0228447	ACVR1/ACVR1B/ACVR2A/ADCK1/AKT1/ATP23/CASK/CDK10/CHUK/CSNK2A2/DAPK3/EEF2K/EIF2AK2/MAP4K2/MAPK6/MARK3/MINK1/NEK11/NEK9/RIOK2/RPS6KA4/STK3/TOP1/ULK4	24
GO:00080091	M11	MF	GO:0008009	chemokine activity	0.000171134	0.0228447	CCL5/CCL7/CKLF/CXCL10/CXCL11/CXCL9	6
GO:00190011	M11	MF	GO:0019001	guanyl nucleotide binding	0.000214858	0.0228447	AGAP1/AK3/ARHGEF5/ARL8B/EEFSEC/EHD4/FKBP4/GBP5/GTPBP3/IFI44L/MX1/MX2/PDE2A/RAB18/RAB20/RAB28/RAB33A/RAB35/RAB6A/RABL6/RAP2C/SEPTIN8	22
GO:00325611	M11	MF	GO:0032561	guanyl ribonucleotide binding	0.000214858	0.0228447	AGAP1/AK3/ARHGEF5/ARL8B/EEFSEC/EHD4/FKBP4/GBP5/GTPBP3/IFI44L/MX1/MX2/PDE2A/RAB18/RAB20/RAB28/RAB33A/RAB35/RAB6A/RABL6/RAP2C/SEPTIN8	22
GO:00055252	M11	MF	GO:0005525	GTP binding	0.000261821	0.0228447	AGAP1/AK3/ARHGEF5/ARL8B/EEFSEC/EHD4/FKBP4/GBP5/GTPBP3/IFI44L/MX1/MX2/RAB18/RAB20/RAB28/RAB33A/RAB35/RAB6A/RABL6/RAP2C/SEPTIN8	21
GO:00325503	M11	MF	GO:0032550	purine ribonucleoside binding	0.000323982	0.0228447	AGAP1/AK3/ARHGEF5/ARL8B/EEFSEC/EHD4/FKBP4/GBP5/GTPBP3/IFI44L/MX1/MX2/RAB18/RAB20/RAB28/RAB33A/RAB35/RAB6A/RABL6/RAP2C/SEPTIN8	21
GO:00051261	M11	MF	GO:0005126	cytokine receptor binding	0.000348546	0.0228447	BEX3/CCL20/CCL5/CCL7/CKLF/CXCL10/CXCL11/CXCL9/IL1A/PIDD1/SPRED1/STAP1/STAT1/TNFSF10/TNFSF8/TNFSF9	16
GO:00018833	M11	MF	GO:0001883	purine nucleoside binding	0.000367181	0.0228447	AGAP1/AK3/ARHGEF5/ARL8B/EEFSEC/EHD4/FKBP4/GBP5/GTPBP3/IFI44L/MX1/MX2/RAB18/RAB20/RAB28/RAB33A/RAB35/RAB6A/RABL6/RAP2C/SEPTIN8	21
GO:00325492	M11	MF	GO:0032549	ribonucleoside binding	0.000382659	0.0228447	AGAP1/AK3/ARHGEF5/ARL8B/EEFSEC/EHD4/FKBP4/GBP5/GTPBP3/IFI44L/MX1/MX2/RAB18/RAB20/RAB28/RAB33A/RAB35/RAB6A/RABL6/RAP2C/SEPTIN8	21
GO:00018822	M11	MF	GO:0001882	nucleoside binding	0.000507881	0.0275641	AGAP1/AK3/ARHGEF5/ARL8B/EEFSEC/EHD4/FKBP4/GBP5/GTPBP3/IFI44L/MX1/MX2/RAB18/RAB20/RAB28/RAB33A/RAB35/RAB6A/RABL6/RAP2C/SEPTIN8	21
GO:00422542	M12	BP	GO:0042254	ribosome biogenesis	3.00291e-12	6.17998e-09	DDX31/DKC1/ISG20L2/MPHOSPH10/NAT10/NMD3/NOB1/NOLC1/NOP58/RRS1/SDAD1/TEX10/UTP14A/UTP15/UTP4/WDR12	16
GO:00346604	M12	BP	GO:0034660	ncRNA metabolic process	6.07805e-11	5.79579e-08	DKC1/EARS2/FARSB/ISG20L2/MPHOSPH10/NAT10/NCBP1/NCL/NOB1/NOLC1/NOP58/PNPT1/POLR1B/TEX10/TOE1/TRMT6/UTP14A/UTP15/UTP4/WARS2/WDR12	21
GO:00226132	M12	BP	GO:0022613	ribonucleoprotein complex biogenesis	8.44867e-11	5.79579e-08	DDX31/DKC1/GCFC2/ISG20L2/MPHOSPH10/NAT10/NCBP1/NMD3/NOB1/NOLC1/NOP58/RRS1/SDAD1/SRSF10/TEX10/UTP14A/UTP15/UTP4/WDR12	19
GO:00160722	M12	BP	GO:0016072	rRNA metabolic process	2.07596e-10	1.06808e-07	DKC1/ISG20L2/MPHOSPH10/NAT10/NCL/NOB1/NOLC1/NOP58/POLR1B/TEX10/UTP14A/UTP15/UTP4/WDR12	14
GO:00063642	M12	BP	GO:0006364	rRNA processing	2.14849e-09	8.84317e-07	DKC1/ISG20L2/MPHOSPH10/NAT10/NOB1/NOLC1/NOP58/TEX10/UTP14A/UTP15/UTP4/WDR12	12
GO:00064032	M12	BP	GO:0006403	RNA localization	6.62128e-09	2.2711e-06	AKAP8L/CCT2/CCT3/CCT6A/DKC1/NCBP1/NMD3/NOP58/PNPT1/RFTN1/SDAD1/SIDT2/ZNF385A	13
GO:00344704	M12	BP	GO:0034470	ncRNA processing	5.1264e-08	1.50716e-05	DKC1/ISG20L2/MPHOSPH10/NAT10/NOB1/NOLC1/NOP58/TEX10/TOE1/TRMT6/UTP14A/UTP15/UTP4/WDR12	14
GO:19034051	M12	BP	GO:1903405	protein localization to nuclear body	6.44344e-07	0.000132606	CCT2/CCT3/CCT6A/DKC1	4
GO:19048511	M12	BP	GO:1904851	positive regulation of establishment of protein localization to telomere	6.44344e-07	0.000132606	CCT2/CCT3/CCT6A/DKC1	4
GO:19048671	M12	BP	GO:1904867	protein localization to Cajal body	6.44344e-07	0.000132606	CCT2/CCT3/CCT6A/DKC1	4
GO:00701991	M12	BP	GO:0070199	establishment of protein localization to chromosome	8.86823e-07	0.000165917	CCT2/CCT3/CCT6A/DKC1/LRWD1	5
GO:00702031	M12	BP	GO:0070203	regulation of establishment of protein localization to telomere	1.00658e-06	0.000172628	CCT2/CCT3/CCT6A/DKC1	4
GO:00702021	M12	BP	GO:0070202	regulation of establishment of protein localization to chromosome	1.50098e-06	0.000205934	CCT2/CCT3/CCT6A/DKC1	4
GO:19048161	M12	BP	GO:1904816	positive regulation of protein localization to chromosome, telomeric region	1.50098e-06	0.000205934	CCT2/CCT3/CCT6A/DKC1	4
GO:19901731	M12	BP	GO:1990173	protein localization to nucleoplasm	1.50098e-06	0.000205934	CCT2/CCT3/CCT6A/DKC1	4
GO:19048141	M12	BP	GO:1904814	regulation of protein localization to chromosome, telomeric region	2.99968e-06	0.000385834	CCT2/CCT3/CCT6A/DKC1	4
GO:19048741	M12	BP	GO:1904874	positive regulation of telomerase RNA localization to Cajal body	4.0664e-06	0.000492274	CCT2/CCT3/CCT6A/DKC1	4
GO:00702001	M12	BP	GO:0070200	establishment of protein localization to telomere	5.38997e-06	0.000616253	CCT2/CCT3/CCT6A/DKC1	4
GO:19048721	M12	BP	GO:1904872	regulation of telomerase RNA localization to Cajal body	8.95597e-06	0.000970073	CCT2/CCT3/CCT6A/DKC1	4
GO:00906701	M12	BP	GO:0090670	RNA localization to Cajal body	1.12775e-05	0.00100909	CCT2/CCT3/CCT6A/DKC1	4
GO:00906711	M12	BP	GO:0090671	telomerase RNA localization to Cajal body	1.12775e-05	0.00100909	CCT2/CCT3/CCT6A/DKC1	4
GO:00906721	M12	BP	GO:0090672	telomerase RNA localization	1.12775e-05	0.00100909	CCT2/CCT3/CCT6A/DKC1	4
GO:00906851	M12	BP	GO:0090685	RNA localization to nucleus	1.12775e-05	0.00100909	CCT2/CCT3/CCT6A/DKC1	4
GO:0006221	M12	BP	GO:0006221	pyrimidine nucleotide biosynthetic process	1.59052e-05	0.00136387	AGPAT2/AGPAT4/AGPAT5/CTPS1/UCK2	5
GO:19038292	M12	BP	GO:1903829	positive regulation of cellular protein localization	3.15036e-05	0.00259337	BCL2/CCT2/CCT3/CCT6A/CDK5R1/DKC1/NMD3/NPEPPS/PINK1/PPM1A/SNX33	11
GO:0072528	M12	BP	GO:0072528	pyrimidine-containing compound biosynthetic process	4.57268e-05	0.00361945	AGPAT2/AGPAT4/AGPAT5/CTPS1/UCK2	5
GO:00322101	M12	BP	GO:0032210	regulation of telomere maintenance via telomerase	5.01841e-05	0.00382515	CCT2/CCT3/CCT6A/DKC1/NAT10	5
GO:00701981	M12	BP	GO:0070198	protein localization to chromosome, telomeric region	5.64974e-05	0.00415256	CCT2/CCT3/CCT6A/DKC1	4
GO:0006220	M12	BP	GO:0006220	pyrimidine nucleotide metabolic process	8.44173e-05	0.00599072	AGPAT2/AGPAT4/AGPAT5/CTPS1/UCK2	5
GO:0016575	M12	BP	GO:0016575	histone deacetylation	9.91036e-05	0.0065792	AKAP8L/HDAC5/PINK1/PRKD2/SAP30L	5
GO:1904356	M12	BP	GO:1904356	regulation of telomere maintenance via telomere lengthening	9.91036e-05	0.0065792	CCT2/CCT3/CCT6A/DKC1/NAT10	5
GO:00160241	M12	BP	GO:0016024	CDP-diacylglycerol biosynthetic process	0.000115796	0.0074471	AGPAT2/AGPAT4/AGPAT5	3
GO:00322121	M12	BP	GO:0032212	positive regulation of telomere maintenance via telomerase	0.00012353	0.00770377	CCT2/CCT3/CCT6A/DKC1	4
GO:20005731	M12	BP	GO:2000573	positive regulation of DNA biosynthetic process	0.000144427	0.00861761	CCT2/CCT3/CCT6A/DKC1/PRKD2	5
GO:00463411	M12	BP	GO:0046341	CDP-diacylglycerol metabolic process	0.000146558	0.00861761	AGPAT2/AGPAT4/AGPAT5	3
GO:00070041	M12	BP	GO:0007004	telomere maintenance via telomerase	0.000155131	0.0087361	CCT2/CCT3/CCT6A/DKC1/NAT10	5
GO:20002781	M12	BP	GO:2000278	regulation of DNA biosynthetic process	0.000157063	0.0087361	CCT2/CCT3/CCT6A/DKC1/NAT10/PRKD2	6
GO:19043581	M12	BP	GO:1904358	positive regulation of telomere maintenance via telomere lengthening	0.000172847	0.00936105	CCT2/CCT3/CCT6A/DKC1	4
GO:00062781	M12	BP	GO:0006278	RNA-dependent DNA biosynthetic process	0.000248008	0.01276	CCT2/CCT3/CCT6A/DKC1/NAT10	5
GO:1900182	M12	BP	GO:1900182	positive regulation of protein localization to nucleus	0.000248008	0.01276	CCT2/CCT3/CCT6A/DKC1/NMD3	5
GO:1900180	M12	BP	GO:1900180	regulation of protein localization to nucleus	0.000269028	0.0135039	CCT2/CCT3/CCT6A/DKC1/NMD3/NOLC1	6
GO:0006654	M12	BP	GO:0006654	phosphatidic acid biosynthetic process	0.00028446	0.0139385	AGPAT2/AGPAT4/AGPAT5/SLC27A1	4
GO:20012521	M12	BP	GO:2001252	positive regulation of chromosome organization	0.000309206	0.0144333	AKAP8L/CCT2/CCT3/CCT6A/DKC1/PINK1/PRKD2	7
GO:0046473	M12	BP	GO:0046473	phosphatidic acid metabolic process	0.0003118	0.0144333	AGPAT2/AGPAT4/AGPAT5/SLC27A1	4
GO:00310651	M12	BP	GO:0031065	positive regulation of histone deacetylation	0.000321319	0.0144333	AKAP8L/PINK1/PRKD2	3
GO:0006476	M12	BP	GO:0006476	protein deacetylation	0.000336636	0.0144333	AKAP8L/HDAC5/PINK1/PRKD2/SAP30L	5
GO:00108331	M12	BP	GO:0010833	telomere maintenance via telomere lengthening	0.000336636	0.0144333	CCT2/CCT3/CCT6A/DKC1/NAT10	5
GO:00322041	M12	BP	GO:0032204	regulation of telomere maintenance	0.000336636	0.0144333	CCT2/CCT3/CCT6A/DKC1/NAT10	5
GO:00506571	M12	BP	GO:0050657	nucleic acid transport	0.00039519	0.0161501	AKAP8L/NCBP1/NMD3/PNPT1/RFTN1/SDAD1/SIDT2	7
GO:00506581	M12	BP	GO:0050658	RNA transport	0.00039519	0.0161501	AKAP8L/NCBP1/NMD3/PNPT1/RFTN1/SDAD1/SIDT2	7
GO:0034502	M12	BP	GO:0034502	protein localization to chromosome	0.000400221	0.0161501	CCT2/CCT3/CCT6A/DKC1/LRWD1	5
GO:00512361	M12	BP	GO:0051236	establishment of RNA localization	0.00043745	0.0173129	AKAP8L/NCBP1/NMD3/PNPT1/RFTN1/SDAD1/SIDT2	7
GO:0035601	M12	BP	GO:0035601	protein deacylation	0.000525836	0.0204183	AKAP8L/HDAC5/PINK1/PRKD2/SAP30L	5
GO:0098732	M12	BP	GO:0098732	macromolecule deacylation	0.000554153	0.0211194	AKAP8L/HDAC5/PINK1/PRKD2/SAP30L	5
GO:0090312	M12	BP	GO:0090312	positive regulation of protein deacetylation	0.000593087	0.0221404	AKAP8L/PINK1/PRKD2	3
GO:00322061	M12	BP	GO:0032206	positive regulation of telomere maintenance	0.000602459	0.0221404	CCT2/CCT3/CCT6A/DKC1	4
GO:0072527	M12	BP	GO:0072527	pyrimidine-containing compound metabolic process	0.000785648	0.028366	AGPAT2/AGPAT4/AGPAT5/CTPS1/UCK2	5
GO:00422732	M12	BP	GO:0042273	ribosomal large subunit biogenesis	0.00109567	0.0388775	RRS1/SDAD1/WDR12	3
GO:0031063	M12	BP	GO:0031063	regulation of histone deacetylation	0.00122037	0.0425683	AKAP8L/PINK1/PRKD2	3
GO:00063602	M12	BP	GO:0006360	transcription by RNA polymerase I	0.00126105	0.043254	NCL/POLR1B/TWISTNB/UTP15	4
GO:00065202	M12	BP	GO:0006520	cellular amino acid metabolic process	0.00134329	0.0453195	CARNMT1/CTPS1/EARS2/FARSB/MPST/PLOD1/SERINC3/SLC6A8/WARS2	9
GO:0018210	M12	BP	GO:0018210	peptidyl-threonine modification	0.00145586	0.0483252	BCL2/CDK5R1/CLK1/GALNT2/PRKD2	5
GO:00159312	M12	BP	GO:0015931	nucleobase-containing compound transport	0.00150558	0.0491822	AKAP8L/NCBP1/NMD3/PNPT1/RFTN1/SDAD1/SIDT2	7
GO:00444522	M12	CC	GO:0044452	nucleolar part	1.93578e-05	0.00460716	DKC1/NOLC1/NOP58/RRS1/SESN1/UTP15/UTP4/WDR12	8
GO:00057321	M12	CC	GO:0005732	small nucleolar ribonucleoprotein complex	4.08864e-05	0.00486549	DKC1/MPHOSPH10/NOLC1/NOP58	4
GO:00016501	M12	CC	GO:0001650	fibrillar center	6.16096e-05	0.00488769	DKC1/NOLC1/NOP58/RRS1/SESN1/UTP15/UTP4	7
GO:01010311	M12	CC	GO:0101031	chaperone complex	0.000373459	0.0222208	CCT2/CCT3/CCT6A	3
GO:00168742	M12	MF	GO:0016874	ligase activity	0.000107341	0.0174542	CTPS1/EARS2/FARSB/NAPRT/PAICS/SLC27A1/WARS2	7
GO:0003841	M12	MF	GO:0003841	1-acylglycerol-3-phosphate O-acyltransferase activity	0.000175578	0.0174542	AGPAT2/AGPAT4/AGPAT5	3
GO:0042171	M12	MF	GO:0042171	lysophosphatidic acid acyltransferase activity	0.000175578	0.0174542	AGPAT2/AGPAT4/AGPAT5	3
GO:0071617	M12	MF	GO:0071617	lysophospholipid acyltransferase activity	0.000218177	0.0174542	AGPAT2/AGPAT4/AGPAT5	3
GO:00083741	M12	MF	GO:0008374	O-acyltransferase activity	0.000429679	0.0242615	AGPAT2/AGPAT4/AGPAT5/PIGW	4
GO:0016411	M12	MF	GO:0016411	acylglycerol O-acyltransferase activity	0.000530721	0.0242615	AGPAT2/AGPAT4/AGPAT5	3
GO:00305151	M12	MF	GO:0030515	snoRNA binding	0.000530721	0.0242615	DKC1/NOLC1/NOP58	3
GO:00436242	M13	BP	GO:0043624	cellular protein complex disassembly	3.35811e-05	0.0497673	ADD1/EIF5A/MRPL15/MRPL39/MRPS16/MRPS22/WASHC2C	7
GO:00987983	M13	CC	GO:0098798	mitochondrial protein complex	1.19497e-05	0.00270064	CHCHD3/MRPL15/MRPL39/MRPS16/MRPS22/TIMM10/TIMM50/VDAC1	8
GO:00057433	M13	CC	GO:0005743	mitochondrial inner membrane	0.000207075	0.0233994	CHCHD3/CYCS/MRPL15/MRPL39/MRPS16/MRPS22/SFXN4/TIMM10/TIMM50	9
GO:00198663	M13	CC	GO:0019866	organelle inner membrane	0.000413683	0.0276009	CHCHD3/CYCS/MRPL15/MRPL39/MRPS16/MRPS22/SFXN4/TIMM10/TIMM50	9
GO:00003132	M13	CC	GO:0000313	organellar ribosome	0.00061064	0.0276009	MRPL15/MRPL39/MRPS16/MRPS22	4
GO:00057612	M13	CC	GO:0005761	mitochondrial ribosome	0.00061064	0.0276009	MRPL15/MRPL39/MRPS16/MRPS22	4
GO:00166052	M13	CC	GO:0016605	PML body	0.00113064	0.0425875	MKNK2/SP3/TP53INP1/UBE2I	4
GO:00421196	M14	BP	GO:0042119	neutrophil activation	6.99894e-06	0.0224366	ACTR1B/ADA2/ADGRE5/ALDOA/ALDOC/AOC1/ARMC8/ARSA/ATP6V1D/AZU1/BIN2/BST1/CAB39/CAP1/CD55/CD59/CD68/CHI3L1/CHIT1/CRISPLD2/CTSB/CTSD/CTSZ/DBNL/DEGS1/DIAPH1/DOCK2/DPP7/DSP/FCGR2B/FTL/GAA/GDI2/GHDC/GLB1/GLIPR1/GSDMD/HEBP2/HSPA6/ITGAM/ITGAX/LAMP1/LGALS3/LILRA2/NFAM1/NPC2/PAFAH1B2/PFKL/PGM2/PIGR/PLAC8/PLEKHO2/PRDX6/PREX1/PTPRN2/RAB14/RHOF/RNASET2/ROCK1/STBD1/STK10/SYNGR1/TBC1D10C/TMEM30A/TNFRSF1B/TOLLIP/T…	68
GO:00022836	M14	BP	GO:0002283	neutrophil activation involved in immune response	1.22026e-05	0.0224366	ACTR1B/ADA2/ADGRE5/ALDOA/ALDOC/AOC1/ARMC8/ARSA/ATP6V1D/AZU1/BIN2/BST1/CAB39/CAP1/CD55/CD59/CD68/CHI3L1/CHIT1/CRISPLD2/CTSB/CTSD/CTSZ/DBNL/DEGS1/DIAPH1/DOCK2/DPP7/DSP/FTL/GAA/GDI2/GHDC/GLB1/GLIPR1/GSDMD/HEBP2/HSPA6/ITGAM/ITGAX/LAMP1/LGALS3/LILRA2/NFAM1/NPC2/PAFAH1B2/PFKL/PGM2/PIGR/PLAC8/PLEKHO2/PRDX6/PTPRN2/RAB14/RHOF/RNASET2/ROCK1/STBD1/STK10/SYNGR1/TBC1D10C/TMEM30A/TNFRSF1B/TOLLIP/TOM1/VAT1	66
GO:00433126	M14	BP	GO:0043312	neutrophil degranulation	1.89672e-05	0.0224366	ACTR1B/ADA2/ADGRE5/ALDOA/ALDOC/AOC1/ARMC8/ARSA/ATP6V1D/AZU1/BIN2/BST1/CAB39/CAP1/CD55/CD59/CD68/CHI3L1/CHIT1/CRISPLD2/CTSB/CTSD/CTSZ/DBNL/DEGS1/DIAPH1/DOCK2/DPP7/DSP/FTL/GAA/GDI2/GHDC/GLB1/GLIPR1/GSDMD/HEBP2/HSPA6/ITGAM/ITGAX/LAMP1/LGALS3/NFAM1/NPC2/PAFAH1B2/PFKL/PGM2/PIGR/PLAC8/PLEKHO2/PRDX6/PTPRN2/RAB14/RHOF/RNASET2/ROCK1/STBD1/STK10/SYNGR1/TBC1D10C/TMEM30A/TNFRSF1B/TOLLIP/TOM1/VAT1	65
GO:00226041	M14	BP	GO:0022604	regulation of cell morphogenesis	2.27735e-05	0.0224366	ALDOA/CAMK2B/CARMIL1/CASS4/CFAP410/CRABP2/CSPG5/CTTN/CXCR4/DBN1/DIAPH1/DOCK5/DRAXIN/DVL1/DVL2/ENPP2/EPB41/EPS8/FERMT2/FGD2/FGD3/FGD4/FYN/FZD4/ITGA7/ITGB1BP1/KANK1/LIMK1/LIMS1/LINGO1/LRP8/LZTS3/MDK/MYADM/NEDD9/NRP1/NSMF/OPA1/PAK1/PDLIM5/PRAG1/PREX1/PTEN/PTK2/RASA1/S100A13/SARM1/SEMA3A/SEMA7A/SEPTIN7/SHANK3/STK11/STK25/STRIP1/STRIP2/TACSTD2/TNFRSF12A/TRPV2/WDR1	59
GO:00024466	M14	BP	GO:0002446	neutrophil mediated immunity	2.50035e-05	0.0224366	ACTR1B/ADA2/ADGRE5/ALDOA/ALDOC/AOC1/ARMC8/ARSA/ATP6V1D/AZU1/BIN2/BST1/CAB39/CAP1/CD55/CD59/CD68/CHI3L1/CHIT1/CRISPLD2/CTSB/CTSD/CTSZ/DBNL/DEGS1/DIAPH1/DOCK2/DPP7/DSP/FTL/GAA/GDI2/GHDC/GLB1/GLIPR1/GSDMD/HEBP2/HSPA6/ITGAM/ITGAX/LAMP1/LGALS3/NFAM1/NPC2/PAFAH1B2/PFKL/PGM2/PIGR/PLAC8/PLEKHO2/PRDX6/PTPRN2/RAB14/RHOF/RNASET2/ROCK1/STBD1/STK10/SYNGR1/TBC1D10C/TMEM30A/TNFRSF1B/TOLLIP/TOM1/VAT1/WDR1	66
GO:19000241	M14	BP	GO:1900024	regulation of substrate adhesion-dependent cell spreading	2.82448e-05	0.0224366	CARMIL1/CASS4/CSPG5/DOCK5/ITGB1BP1/KANK1/LIMS1/MDK/MYADM/NEDD9/NRP1/PREX1/PTK2/TACSTD2	14
GO:0106027	M14	BP	GO:0106027	neuron projection organization	2.84213e-05	0.0224366	ABCD1/CAMK2B/CTTN/DBN1/DVL1/FCGR2B/FYN/HOMER1/ITGA3/LRP8/LZTS3/MAP1A/OPA1/PDLIM5/PRNP/PTEN/SHANK1/SHANK3/ZNF804A	19
GO:00163111	M14	BP	GO:0016311	dephosphorylation	4.08499e-05	0.028217	ACP5/ALPL/ARFGEF3/BTRC/CALM1/CAMK2G/CD2BP2/CNEP1R1/CRY2/DUSP13/DUSP14/DUSP18/DUSP19/DUSP2/DUSP4/DUSP5/DUSP6/DUSP7/ELL/IKBKB/INPP4A/ITGA2/LGALS3/MTMR1/MTMR4/MYO1D/MYOZ1/NSMF/NT5C3B/NT5DC1/NT5DC3/NT5E/NTPCR/PFKFB2/PHACTR1/PHOSPHO2/PLPP6/PPM1B/PPM1E/PPM1N/PPME1/PPP1R3E/PPP2R1A/PPP2R3A/PPP3CB/PPP4R1/PPP5C/PRUNE1/PTEN/PTPN7/PTPRN2/PUDP/RNGTT/ROCK1/RPRD1B/SGPP1/SH3RF2/SPOCD1/STK11/TIGAR/WDR81	61
GO:00019331	M14	BP	GO:0001933	negative regulation of protein phosphorylation	6.21514e-05	0.032003	ADARB1/ATF3/ATG14/BAK1/BAX/CALM1/CDKN1A/CDKN2A/CEP85/CNKSR3/DTNBP1/DUSP14/DUSP18/DUSP19/DUSP4/DUSP6/DUSP7/DVL1/EIF4G1/EMILIN1/ERRFI1/GGNBP2/GPER1/GREM1/GSKIP/HMGCR/INSM1/ITGB1BP1/ITPRIP/LIF/MBIP/MYADM/PBLD/PER1/PPM1E/PPP2R1A/PPP5C/PRKRIP1/PRNP/PTEN/SH3RF2/SIRT1/SIRT2/SMAD6/SMAD7/SPRED2/SPRY2/SYNJ2BP/TAOK3/TARDBP/TERF2IP/TIMP3/TRAF3IP1/TRIB1/WWTR1/XDH	56
GO:00423262	M14	BP	GO:0042326	negative regulation of phosphorylation	6.28233e-05	0.032003	ADARB1/ATF3/ATG14/BAK1/BAX/CALM1/CBFA2T3/CDKN1A/CDKN2A/CEP85/CNKSR3/DTNBP1/DUSP14/DUSP18/DUSP19/DUSP4/DUSP6/DUSP7/DVL1/EIF4G1/EMILIN1/ERRFI1/GGNBP2/GPER1/GREM1/GSKIP/HMGCR/INHBA/INSM1/ITGB1BP1/ITPRIP/LIF/MBIP/MYADM/NPRL2/PBLD/PER1/PPM1E/PPP2R1A/PPP5C/PRKRIP1/PRNP/PTEN/SH3RF2/SIRT1/SIRT2/SMAD6/SMAD7/SPRED2/SPRY2/SYNJ2BP/TAOK3/TARDBP/TERF2IP/TIGAR/TIMP3/TRAF3IP1/TRIB1/WWTR1/XDH	60
GO:00072644	M14	BP	GO:0007264	small GTPase mediated signal transduction	6.37049e-05	0.032003	ALS2/ARAP3/ARFGEF3/ARHGAP23/ARHGEF1/ARHGEF19/ARHGEF2/ARHGEF37/CDKN1A/CDKN2A/CSF1/DBNL/DENND1A/DOCK2/DOCK5/EPS8/FGD2/FGD3/FGD4/G3BP2/GDI2/IQGAP3/IQSEC1/ITGA3/KANK1/LAT/LIMK1/MAPKAPK5/MAPRE2/MFN2/MRAS/NCKAP1/NRP1/PLD2/PRAG1/PREX1/RAB38/RAC2/RALB/RALGDS/RAP1GAP/RAPGEF3/RASA1/RASGEF1B/RASGRF1/RHOBTB2/RHOC/RHOF/ROCK1/RUFY1/SH2B2/SPATA13/SRGAP1/STAMBP/STARD8/SYNJ2BP/TIAM2/TNFAIP1/TRIM28/VANGL2/YWHAQ	61
GO:00070152	M14	BP	GO:0007015	actin filament organization	8.36393e-05	0.0370073	ACTN1/ADD2/ALDOA/ARHGEF2/CARMIL1/COBL/CTTN/DBN1/DIAPH1/EPS8/FAT1/FCHSD2/ITGB1BP1/KANK1/LCP1/LIMCH1/LIMK1/MAD2L2/MICAL2/MTPN/MYADM/MYO1B/NCKAP1/NEDD9/NRP1/PAK1/PHACTR1/PPM1E/PREX1/RAC2/RAPGEF3/RASA1/RGCC/RHOC/RHOF/ROCK1/SERPINF2/SHANK1/SHANK3/SORBS1/SPTBN2/TACSTD2/TMOD2/TNFAIP1/VASP/WDR1	46
GO:0097061	M14	BP	GO:0097061	dendritic spine organization	8.70604e-05	0.0370073	CAMK2B/CTTN/DBN1/DVL1/FCGR2B/FYN/HOMER1/ITGA3/LRP8/LZTS3/OPA1/PDLIM5/PRNP/PTEN/SHANK1/SHANK3/ZNF804A	17
GO:00102562	M14	BP	GO:0010256	endomembrane system organization	9.73623e-05	0.0384303	ABCD1/ACRBP/ALS2/ATL1/ATL2/BIN2/BLZF1/CAV2/CLU/CNEP1R1/CREB1/CXCR4/DTNBP1/EHD3/EIF2AK3/FNBP1L/GAK/GPER1/HOOK2/MTSS2/MYOF/MYRF/NEK6/PHETA1/PHETA2/PIK3C3/PLEKHF1/PPP2R1A/PRKCA/PRKCB/PTEN/RAB38/REEP1/RFX2/SGTA/SH3GLB1/STK25/STX2/SYNGR1/SYNGR2/SYP/SYPL2/TARDBP/TMCC1/TMED5/TMEM43/TRAPPC11/VPS37B/YWHAZ/ZW10	50
GO:00344462	M14	BP	GO:0034446	substrate adhesion-dependent cell spreading	0.000113755	0.0419073	CARMIL1/CASS4/CSPG5/DOCK5/FERMT2/FERMT3/FZD4/ITGB1BP1/KANK1/LIMS1/MDK/MYADM/NEDD9/NRP1/PREX1/PTK2/TACSTD2/TYRO3	18
GO:00156293	M14	CC	GO:0015629	actin cytoskeleton	4.72518e-07	0.000291071	ABLIM1/ACTN1/ACTR1B/ADD2/AFAP1L1/ALDOA/ARHGEF2/BAG3/BIN2/BMF/CARMIL1/COBL/CTTN/DBN1/DBNL/DYNLL2/FERMT2/FERMT3/FLT1/FYB1/FYN/GNG12/H1F0/HNRNPK/IPP/KLHL2/KLHL20/LANCL2/LASP1/LCP1/LIMCH1/LSP1/MTPN/MTSS2/MYADM/MYBPH/MYL9/MYO1B/MYO1D/MYO1E/MYOM1/NCKAP1/PAK1/PDLIM4/PDLIM5/PDLIM7/PLS1/PTK2/RAC2/RAPGEF3/RCSD1/SEPTIN7/SEPTIN9/SH2B2/SORBS1/SPTBN2/STK38L/STX1A/TNNI2/TPM3/VANGL2/VASP/WDR1/ZNF174	64
GO:00312524	M14	CC	GO:0031252	cell leading edge	1.86146e-06	0.000369819	ABLIM1/ACTN1/ADGRE2/ALS2/APBB2/ARAP3/ARHGEF2/CARMIL1/COBL/CSPG4/CTTN/CXCR4/DBNL/DIAPH1/EPS8/FAT1/FERMT2/FGD2/FGD3/FGD4/GPER1/ITGA5/ITGB1BP1/KANK1/KLHL2/KLHL41/LAYN/LCP1/LIMK1/MTSS2/MYADM/MYO1D/NCKAP1/NEDD9/NRBP1/PAK1/PDLIM4/PDLIM7/PODXL/PSTPIP1/PTK2/RAB3IP/RAC2/RAPGEF3/RASA1/ROCK1/SCIMP/SH2B2/SPATA13/SPRY2/STX2/STX4/THEM4/TIAM2/TNFRSF12A/TRPV1/VASP	57
GO:00017263	M14	CC	GO:0001726	ruffle	1.97236e-06	0.000369819	ACTN1/ADGRE2/ALS2/ARHGEF2/COBL/CTTN/DBNL/DIAPH1/EPS8/FGD2/FGD3/FGD4/ITGA5/ITGB1BP1/KANK1/KLHL2/KLHL41/LAYN/LCP1/MTSS2/MYADM/NCKAP1/PAK1/PDLIM7/PODXL/RASA1/ROCK1/SH2B2/SPATA13/SPRY2/THEM4/TNFRSF12A	32
GO:0042641	M14	CC	GO:0042641	actomyosin	2.4048e-06	0.000369819	ABLIM1/ACTN1/BAG3/DBN1/FERMT2/LCP1/LIMCH1/MYL9/PDLIM4/PDLIM7/PTK2/SEPTIN7/SEPTIN9/SH2B2/SORBS1/STX1A/TPM3/VANGL2	18
GO:0001725	M14	CC	GO:0001725	stress fiber	3.60214e-06	0.000369819	ABLIM1/ACTN1/BAG3/FERMT2/LCP1/LIMCH1/MYL9/PDLIM4/PDLIM7/PTK2/SEPTIN7/SEPTIN9/SH2B2/SORBS1/TPM3/VANGL2	16
GO:0097517	M14	CC	GO:0097517	contractile actin filament bundle	3.60214e-06	0.000369819	ABLIM1/ACTN1/BAG3/FERMT2/LCP1/LIMCH1/MYL9/PDLIM4/PDLIM7/PTK2/SEPTIN7/SEPTIN9/SH2B2/SORBS1/TPM3/VANGL2	16
GO:00300274	M14	CC	GO:0030027	lamellipodium	4.63205e-06	0.00040762	ABLIM1/ALS2/APBB2/ARAP3/CARMIL1/CSPG4/CTTN/DBNL/FAT1/FERMT2/FGD2/FGD3/FGD4/ITGB1BP1/KLHL2/LIMK1/MTSS2/NCKAP1/NEDD9/NRBP1/PAK1/PDLIM4/PODXL/PSTPIP1/PTK2/RAB3IP/RAC2/RAPGEF3/ROCK1/SPATA13/STX2/STX4/TIAM2/VASP	34
GO:0032432	M14	CC	GO:0032432	actin filament bundle	7.58661e-06	0.00058369	ABLIM1/ACTN1/BAG3/FERMT2/LCP1/LIMCH1/MYL9/PDLIM4/PDLIM7/PTK2/SEPTIN7/SEPTIN9/SH2B2/SORBS1/TPM3/VANGL2	16
GO:0008305	M14	CC	GO:0008305	integrin complex	8.52794e-06	0.00058369	BST1/EMILIN1/ITGA11/ITGA2/ITGA3/ITGA5/ITGA7/ITGAE/ITGAM/ITGAX/TSPAN32	11
GO:00986362	M14	CC	GO:0098636	protein complex involved in cell adhesion	2.42835e-05	0.00149586	BST1/EMILIN1/ITGA11/ITGA2/ITGA3/ITGA5/ITGA7/ITGAE/ITGAM/ITGAX/TSPAN32	11
GO:00057751	M14	CC	GO:0005775	vacuolar lumen	5.7008e-05	0.00319245	ADA2/ARSA/AZU1/CAP1/CSPG4/CSPG5/CTSB/CTSD/DPP7/FTL/GAA/GDI2/GLB1/GPC3/GPC4/HEBP2/IDUA/IFI30/MAN2B2/NAAA/NAGLU/NPC2/PLAC8/PLBD2/PRDX6/RNASET2/SDC1/TOLLIP/VAT1	29
GO:00347742	M14	CC	GO:0034774	secretory granule lumen	8.94669e-05	0.00459263	ACTN1/ACTR1B/ADA2/ALDOA/ALDOC/AOC1/ARMC8/ARSA/AZU1/BIN2/CAB39/CAP1/CHI3L1/CHIT1/CLU/CRISPLD2/CTSD/CTSZ/DBNL/DOCK2/DPP7/ECM1/FERMT3/FTL/GDI2/GHDC/GLB1/GSDMD/HEBP2/HSPA6/MAGED2/NPC2/PAFAH1B2/PFKL/PGM2/PLAC8/PRDX6/RNASET2/ROCK1/SERPINE1/SERPINF2/TIMP3/TOLLIP/VAT1/VEGFB	45
GO:00602053	M14	CC	GO:0060205	cytoplasmic vesicle lumen	0.000152442	0.00670884	ACTN1/ACTR1B/ADA2/ALDOA/ALDOC/AOC1/ARMC8/ARSA/AZU1/BIN2/CAB39/CAP1/CHI3L1/CHIT1/CLU/CRISPLD2/CTSD/CTSZ/DBNL/DOCK2/DPP7/ECM1/FERMT3/FTL/GDI2/GHDC/GLB1/GSDMD/HEBP2/HSPA6/HSPH1/MAGED2/NPC2/PAFAH1B2/PFKL/PGM2/PLAC8/PRDX6/RNASET2/ROCK1/SERPINE1/SERPINF2/TIMP3/TOLLIP/VAT1/VEGFB	46
GO:00059257	M14	CC	GO:0005925	focal adhesion	0.000157132	0.00670884	ACTN1/ADGRE5/ALCAM/ARHGEF2/ARL14EP/CAP1/CASS4/CAV2/CD59/CSPG4/CSRP2/CTTN/DCAF6/EHD3/FAT1/FERMT2/FHL1/FLII/FLT1/GAK/GDI2/HMGA1/HNRNPK/ITGA11/ITGA2/ITGA3/ITGA5/KLF11/LASP1/LAYN/LCP1/LIMK1/LIMS1/MAPRE1/MAPRE2/NCKAP1/NEDD9/NRP1/NUMB/PAK1/PDLIM7/PPFIBP1/PRAG1/PRUNE1/PTK2/RAC2/SLC4A2/SORBS1/STARD8/VASP/YWHAQ/YWHAZ	52
GO:00319833	M14	CC	GO:0031983	vesicle lumen	0.000163365	0.00670884	ACTN1/ACTR1B/ADA2/ALDOA/ALDOC/AOC1/ARMC8/ARSA/AZU1/BIN2/CAB39/CAP1/CHI3L1/CHIT1/CLU/CRISPLD2/CTSD/CTSZ/DBNL/DOCK2/DPP7/ECM1/FERMT3/FTL/GDI2/GHDC/GLB1/GSDMD/HEBP2/HSPA6/HSPH1/MAGED2/NPC2/PAFAH1B2/PFKL/PGM2/PLAC8/PRDX6/RNASET2/ROCK1/SERPINE1/SERPINF2/TIMP3/TOLLIP/VAT1/VEGFB	46
GO:00059247	M14	CC	GO:0005924	cell-substrate adherens junction	0.000178251	0.00686266	ACTN1/ADGRE5/ALCAM/ARHGEF2/ARL14EP/CAP1/CASS4/CAV2/CD59/CSPG4/CSRP2/CTTN/DCAF6/EHD3/FAT1/FERMT2/FHL1/FLII/FLT1/GAK/GDI2/HMGA1/HNRNPK/ITGA11/ITGA2/ITGA3/ITGA5/KLF11/LASP1/LAYN/LCP1/LIMK1/LIMS1/MAPRE1/MAPRE2/NCKAP1/NEDD9/NRP1/NUMB/PAK1/PDLIM7/PPFIBP1/PRAG1/PRUNE1/PTK2/RAC2/SLC4A2/SORBS1/STARD8/VASP/YWHAQ/YWHAZ	52
GO:00300557	M14	CC	GO:0030055	cell-substrate junction	0.000242748	0.00845264	ACTN1/ADGRE5/ALCAM/ARHGEF2/ARL14EP/CAP1/CASS4/CAV2/CD59/CSPG4/CSRP2/CTTN/DCAF6/EHD3/FAT1/FERMT2/FHL1/FLII/FLT1/GAK/GDI2/HMGA1/HNRNPK/ITGA11/ITGA2/ITGA3/ITGA5/KLF11/LASP1/LAYN/LCP1/LIMK1/LIMS1/MAPRE1/MAPRE2/NCKAP1/NEDD9/NRP1/NUMB/PAK1/PDLIM7/PPFIBP1/PRAG1/PRUNE1/PTK2/RAC2/SLC4A2/SORBS1/STARD8/VASP/YWHAQ/YWHAZ	52
GO:00021021	M14	CC	GO:0002102	podosome	0.000248945	0.00845264	AFAP1L1/ARHGEF2/BIN2/CTTN/DBNL/FERMT3/HNRNPK/LCP1/WDR1	9
GO:00059127	M14	CC	GO:0005912	adherens junction	0.000260714	0.00845264	ACTN1/ADGRE5/AHI1/ALCAM/ARHGEF2/ARL14EP/CAP1/CASS4/CAV2/CD59/CSPG4/CSRP2/CTTN/DCAF6/DLG5/DLL1/DSP/EHD3/NIBAN2/FAT1/FERMT2/FHL1/FLII/FLT1/GAK/GDI2/HMGA1/HNRNPK/ITGA11/ITGA2/ITGA3/ITGA5/KIAA1210/KLF11/LASP1/LAYN/LCP1/LIMK1/LIMS1/MAPRE1/MAPRE2/MYO1E/NCKAP1/NEDD9/NRP1/NUMB/PAK1/PDLIM5/PDLIM7/PPFIBP1/PRAG1/PRUNE1/PTK2/RAC2/SLC4A2/SMAD7/SORBS1/STARD8/VASP/YWHAQ/YWHAZ	61
GO:00432022	M14	CC	GO:0043202	lysosomal lumen	0.000307443	0.00946925	ARSA/CSPG4/CSPG5/CTSB/CTSD/GAA/GLB1/GPC3/GPC4/IDUA/IFI30/MAN2B2/NAAA/NAGLU/NPC2/PLBD2/RNASET2/SDC1	18
GO:00057664	M14	CC	GO:0005766	primary lysosome	0.000935624	0.0261975	ADA2/ARSA/AZU1/CAP1/CD68/DPP7/FTL/GAA/GDI2/GLB1/GLIPR1/HEBP2/LAMP1/NFAM1/NPC2/PIGR/PLAC8/PRDX6/RNASET2/SYNGR1/TMEM30A/TOLLIP/TOM1/VAT1	24
GO:00425824	M14	CC	GO:0042582	azurophil granule	0.000935624	0.0261975	ADA2/ARSA/AZU1/CAP1/CD68/DPP7/FTL/GAA/GDI2/GLB1/GLIPR1/HEBP2/LAMP1/NFAM1/NPC2/PIGR/PLAC8/PRDX6/RNASET2/SYNGR1/TMEM30A/TOLLIP/TOM1/VAT1	24
GO:01010025	M14	CC	GO:0101002	ficolin-1-rich granule	0.00117149	0.0313755	ACTR1B/ALDOA/ALDOC/BIN2/CAB39/CD55/CRISPLD2/CTSB/CTSD/CTSZ/DBNL/DIAPH1/DSP/GAA/GLB1/GSDMD/HSPA6/ITGAX/LAMP1/LGALS3/PAFAH1B2/PFKL/PGM2/PLEKHO2/PTPRN2/STBD1/TBC1D10C	27
GO:0005884	M14	CC	GO:0005884	actin filament	0.00156296	0.040116	ACTN1/CARMIL1/COBL/CTTN/FYN/GNG12/LCP1/MYO1B/NCKAP1/PAK1/PDLIM4/RAC2/RCSD1/SH2B2	14
GO:00988022	M14	CC	GO:0098802	plasma membrane receptor complex	0.00176684	0.0435348	ALCAM/BST1/CD79A/CHRNB1/EMILIN1/EPS8/GABBR1/GRIN2D/GRIN3A/IKBKB/IL13RA1/ITGA11/ITGA2/ITGA3/ITGA5/ITGA7/ITGAE/ITGAM/ITGAX/SHANK1/SORBS1/TOLLIP/TSPAN32	23
GO:00091502	M15	BP	GO:0009150	purine ribonucleotide metabolic process	1.17422e-09	3.21853e-06	ACOT7/ATP5F1A/ATP5F1B/ATP5F1D/ATP5MC3/BPNT1/CHCHD10/COQ9/COX5B/FAM20C/FBP1/HK3/MLXIPL/MPC1/MPC2/NDUFB6/NDUFB9/NDUFS8/NUP54/PAPSS1/PDHA1/PDK1/PGK1/VPS9D1/ZBTB7A	25
GO:00460344	M15	BP	GO:0046034	ATP metabolic process	9.02939e-09	1.23748e-05	ATP5F1A/ATP5F1B/ATP5F1D/ATP5MC3/CHCHD10/COQ9/COX5B/FAM20C/FBP1/HK3/MLXIPL/NDUFB6/NDUFB9/NDUFS8/NUP54/PGK1/VPS9D1/ZBTB7A	18
GO:00091522	M15	BP	GO:0009152	purine ribonucleotide biosynthetic process	1.79701e-08	1.26011e-05	ACOT7/ATP5F1A/ATP5F1B/ATP5F1D/ATP5MC3/FBP1/HK3/MLXIPL/MPC1/MPC2/NUP54/PAPSS1/PDHA1/PDK1/PGK1/VPS9D1/ZBTB7A	17
GO:00092053	M15	BP	GO:0009205	purine ribonucleoside triphosphate metabolic process	3.61531e-08	1.26011e-05	ATP5F1A/ATP5F1B/ATP5F1D/ATP5MC3/CHCHD10/COQ9/COX5B/FAM20C/FBP1/HK3/MLXIPL/NDUFB6/NDUFB9/NDUFS8/NUP54/PGK1/VPS9D1/ZBTB7A	18
GO:00092602	M15	BP	GO:0009260	ribonucleotide biosynthetic process	3.6248e-08	1.26011e-05	ACOT7/ATP5F1A/ATP5F1B/ATP5F1D/ATP5MC3/FBP1/HK3/MLXIPL/MPC1/MPC2/NUP54/PAPSS1/PDHA1/PDK1/PGK1/VPS9D1/ZBTB7A	17
GO:00061642	M15	BP	GO:0006164	purine nucleotide biosynthetic process	3.81943e-08	1.26011e-05	ACOT7/ATP5F1A/ATP5F1B/ATP5F1D/ATP5MC3/FBP1/HK3/MLXIPL/MPC1/MPC2/NUP54/PAPSS1/PDHA1/PDK1/PGK1/VPS9D1/ZBTB7A	17
GO:00091673	M15	BP	GO:0009167	purine ribonucleoside monophosphate metabolic process	4.17928e-08	1.26011e-05	ATP5F1A/ATP5F1B/ATP5F1D/ATP5MC3/CHCHD10/COQ9/COX5B/FAM20C/FBP1/HK3/MLXIPL/NDUFB6/NDUFB9/NDUFS8/NUP54/PGK1/VPS9D1/ZBTB7A	18
GO:00091263	M15	BP	GO:0009126	purine nucleoside monophosphate metabolic process	4.38451e-08	1.26011e-05	ATP5F1A/ATP5F1B/ATP5F1D/ATP5MC3/CHCHD10/COQ9/COX5B/FAM20C/FBP1/HK3/MLXIPL/NDUFB6/NDUFB9/NDUFS8/NUP54/PGK1/VPS9D1/ZBTB7A	18
GO:00091993	M15	BP	GO:0009199	ribonucleoside triphosphate metabolic process	4.59896e-08	1.26011e-05	ATP5F1A/ATP5F1B/ATP5F1D/ATP5MC3/CHCHD10/COQ9/COX5B/FAM20C/FBP1/HK3/MLXIPL/NDUFB6/NDUFB9/NDUFS8/NUP54/PGK1/VPS9D1/ZBTB7A	18
GO:00463902	M15	BP	GO:0046390	ribose phosphate biosynthetic process	4.69749e-08	1.26011e-05	ACOT7/ATP5F1A/ATP5F1B/ATP5F1D/ATP5MC3/FBP1/HK3/MLXIPL/MPC1/MPC2/NUP54/PAPSS1/PDHA1/PDK1/PGK1/VPS9D1/ZBTB7A	17
GO:00091443	M15	BP	GO:0009144	purine nucleoside triphosphate metabolic process	5.057e-08	1.26011e-05	ATP5F1A/ATP5F1B/ATP5F1D/ATP5MC3/CHCHD10/COQ9/COX5B/FAM20C/FBP1/HK3/MLXIPL/NDUFB6/NDUFB9/NDUFS8/NUP54/PGK1/VPS9D1/ZBTB7A	18
GO:00725222	M15	BP	GO:0072522	purine-containing compound biosynthetic process	6.68994e-08	1.52809e-05	ACOT7/ATP5F1A/ATP5F1B/ATP5F1D/ATP5MC3/FBP1/HK3/MLXIPL/MPC1/MPC2/NUP54/PAPSS1/PDHA1/PDK1/PGK1/VPS9D1/ZBTB7A	17
GO:00091613	M15	BP	GO:0009161	ribonucleoside monophosphate metabolic process	8.04137e-08	1.69549e-05	ATP5F1A/ATP5F1B/ATP5F1D/ATP5MC3/CHCHD10/COQ9/COX5B/FAM20C/FBP1/HK3/MLXIPL/NDUFB6/NDUFB9/NDUFS8/NUP54/PGK1/VPS9D1/ZBTB7A	18
GO:00091414	M15	BP	GO:0009141	nucleoside triphosphate metabolic process	1.05329e-07	2.06219e-05	ATP5F1A/ATP5F1B/ATP5F1D/ATP5MC3/CHCHD10/COQ9/COX5B/FAM20C/FBP1/HK3/MLXIPL/NDUFB6/NDUFB9/NDUFS8/NUP54/PGK1/VPS9D1/ZBTB7A	18
GO:00091234	M15	BP	GO:0009123	nucleoside monophosphate metabolic process	1.77517e-07	3.24383e-05	ATP5F1A/ATP5F1B/ATP5F1D/ATP5MC3/CHCHD10/COQ9/COX5B/FAM20C/FBP1/HK3/MLXIPL/NDUFB6/NDUFB9/NDUFS8/NUP54/PGK1/VPS9D1/ZBTB7A	18
GO:00061193	M15	BP	GO:0006119	oxidative phosphorylation	4.30756e-07	7.37938e-05	ATP5F1A/ATP5F1B/ATP5F1D/ATP5MC3/CHCHD10/COQ9/COX5B/MLXIPL/NDUFB6/NDUFB9/NDUFS8	11
GO:00511883	M15	BP	GO:0051188	cofactor biosynthetic process	8.69331e-07	0.000140167	ACOT7/COQ7/COQ9/FBP1/GCLC/HK3/HMBS/MLXIPL/MPC1/MPC2/NUP54/PDHA1/PDK1/PGK1/SLC25A38/ZBTB7A	16
GO:00091654	M15	BP	GO:0009165	nucleotide biosynthetic process	1.33943e-06	0.000196579	ACOT7/ATP5F1A/ATP5F1B/ATP5F1D/ATP5MC3/FBP1/HK3/MLXIPL/MPC1/MPC2/NUP54/PAPSS1/PDHA1/PDK1/PGK1/VPS9D1/ZBTB7A	17
GO:00060901	M15	BP	GO:0006090	pyruvate metabolic process	1.36264e-06	0.000196579	FBP1/HK3/MLXIPL/MPC1/MPC2/NUP54/PDHA1/PDK1/PGK1/SLC16A3/ZBTB7A	11
GO:19012934	M15	BP	GO:1901293	nucleoside phosphate biosynthetic process	1.61667e-06	0.000209062	ACOT7/ATP5F1A/ATP5F1B/ATP5F1D/ATP5MC3/FBP1/HK3/MLXIPL/MPC1/MPC2/NUP54/PAPSS1/PDHA1/PDK1/PGK1/VPS9D1/ZBTB7A	17
GO:00067542	M15	BP	GO:0006754	ATP biosynthetic process	1.66321e-06	0.000209062	ATP5F1A/ATP5F1B/ATP5F1D/ATP5MC3/FBP1/HK3/MLXIPL/NUP54/PGK1/VPS9D1/ZBTB7A	11
GO:00067324	M15	BP	GO:0006732	coenzyme metabolic process	1.67798e-06	0.000209062	ACOT7/COQ7/COQ9/FBP1/GCLC/GSTO1/HK3/MDH1/MLXIPL/MPC1/MPC2/NUP54/PDHA1/PDK1/PEMT/PGK1/ZBTB7A	17
GO:00092062	M15	BP	GO:0009206	purine ribonucleoside triphosphate biosynthetic process	2.94235e-06	0.000342883	ATP5F1A/ATP5F1B/ATP5F1D/ATP5MC3/FBP1/HK3/MLXIPL/NUP54/PGK1/VPS9D1/ZBTB7A	11
GO:00067332	M15	BP	GO:0006733	oxidoreduction coenzyme metabolic process	3.00832e-06	0.000342883	COQ7/COQ9/FBP1/HK3/MDH1/MLXIPL/MPC1/MPC2/NUP54/PDHA1/PGK1/ZBTB7A	12
GO:00091452	M15	BP	GO:0009145	purine nucleoside triphosphate biosynthetic process	3.12735e-06	0.000342883	ATP5F1A/ATP5F1B/ATP5F1D/ATP5MC3/FBP1/HK3/MLXIPL/NUP54/PGK1/VPS9D1/ZBTB7A	11
GO:00092012	M15	BP	GO:0009201	ribonucleoside triphosphate biosynthetic process	3.97324e-06	0.000418872	ATP5F1A/ATP5F1B/ATP5F1D/ATP5MC3/FBP1/HK3/MLXIPL/NUP54/PGK1/VPS9D1/ZBTB7A	11
GO:00159851	M15	BP	GO:0015985	energy coupled proton transport, down electrochemical gradient	6.12217e-06	0.000599317	ATP5F1A/ATP5F1B/ATP5F1D/ATP5MC3/VPS9D1	5
GO:00159861	M15	BP	GO:0015986	ATP synthesis coupled proton transport	6.12217e-06	0.000599317	ATP5F1A/ATP5F1B/ATP5F1D/ATP5MC3/VPS9D1	5
GO:00091272	M15	BP	GO:0009127	purine nucleoside monophosphate biosynthetic process	7.01699e-06	0.000622234	ATP5F1A/ATP5F1B/ATP5F1D/ATP5MC3/FBP1/HK3/MLXIPL/NUP54/PGK1/VPS9D1/ZBTB7A	11
GO:00091682	M15	BP	GO:0009168	purine ribonucleoside monophosphate biosynthetic process	7.01699e-06	0.000622234	ATP5F1A/ATP5F1B/ATP5F1D/ATP5MC3/FBP1/HK3/MLXIPL/NUP54/PGK1/VPS9D1/ZBTB7A	11
GO:00091082	M15	BP	GO:0009108	coenzyme biosynthetic process	7.03731e-06	0.000622234	ACOT7/COQ7/COQ9/FBP1/HK3/MLXIPL/MPC1/MPC2/NUP54/PDHA1/PDK1/PGK1/ZBTB7A	13
GO:00091422	M15	BP	GO:0009142	nucleoside triphosphate biosynthetic process	7.41135e-06	0.000634828	ATP5F1A/ATP5F1B/ATP5F1D/ATP5MC3/FBP1/HK3/MLXIPL/NUP54/PGK1/VPS9D1/ZBTB7A	11
GO:00091562	M15	BP	GO:0009156	ribonucleoside monophosphate biosynthetic process	1.45959e-05	0.00121234	ATP5F1A/ATP5F1B/ATP5F1D/ATP5MC3/FBP1/HK3/MLXIPL/NUP54/PGK1/VPS9D1/ZBTB7A	11
GO:00091242	M15	BP	GO:0009124	nucleoside monophosphate biosynthetic process	2.15347e-05	0.00173608	ATP5F1A/ATP5F1B/ATP5F1D/ATP5MC3/FBP1/HK3/MLXIPL/NUP54/PGK1/VPS9D1/ZBTB7A	11
GO:00424071	M15	BP	GO:0042407	cristae formation	2.42454e-05	0.00189876	ATP5F1A/ATP5F1B/ATP5F1D/ATP5MC3/CHCHD10	5
GO:00060861	M15	BP	GO:0006086	acetyl-CoA biosynthetic process from pyruvate	3.04743e-05	0.00232028	MPC1/MPC2/PDHA1/PDK1	4
GO:00193622	M15	BP	GO:0019362	pyridine nucleotide metabolic process	5.31598e-05	0.0038345	FBP1/HK3/MDH1/MLXIPL/MPC1/MPC2/NUP54/PDHA1/PGK1/ZBTB7A	10
GO:00464962	M15	BP	GO:0046496	nicotinamide nucleotide metabolic process	5.31598e-05	0.0038345	FBP1/HK3/MDH1/MLXIPL/MPC1/MPC2/NUP54/PDHA1/PGK1/ZBTB7A	10
GO:00725243	M15	BP	GO:0072524	pyridine-containing compound metabolic process	6.70215e-05	0.00471041	FBP1/HK3/MDH1/MLXIPL/MPC1/MPC2/NUP54/PDHA1/PGK1/ZBTB7A	10
GO:00070072	M15	BP	GO:0007007	inner mitochondrial membrane organization	6.93573e-05	0.00475271	ATP5F1A/ATP5F1B/ATP5F1D/ATP5MC3/CHCHD10	5
GO:00060851	M15	BP	GO:0006085	acetyl-CoA biosynthetic process	9.56869e-05	0.00624471	MPC1/MPC2/PDHA1/PDK1	4
GO:00427761	M15	BP	GO:0042776	mitochondrial ATP synthesis coupled proton transport	9.56869e-05	0.00624471	ATP5F1A/ATP5F1B/ATP5F1D/ATP5MC3	4
GO:00338661	M15	BP	GO:0033866	nucleoside bisphosphate biosynthetic process	0.000136485	0.00831346	ACOT7/MPC1/MPC2/PAPSS1/PDHA1/PDK1	6
GO:00340301	M15	BP	GO:0034030	ribonucleoside bisphosphate biosynthetic process	0.000136485	0.00831346	ACOT7/MPC1/MPC2/PAPSS1/PDHA1/PDK1	6
GO:00340331	M15	BP	GO:0034033	purine nucleoside bisphosphate biosynthetic process	0.000136485	0.00831346	ACOT7/MPC1/MPC2/PAPSS1/PDHA1/PDK1	6
GO:00453332	M15	BP	GO:0045333	cellular respiration	0.00024494	0.0145952	ACO2/ATP5F1D/COQ9/COX5B/FH/NDUFB6/NDUFB9/NDUFS8/PDHA1	9
GO:00991321	M15	BP	GO:0099132	ATP hydrolysis coupled cation transmembrane transport	0.000427872	0.0249531	ATP2B4/ATP5F1A/ATP5F1B/ATP5F1D/ATP5MC3	5
GO:00060841	M15	BP	GO:0006084	acetyl-CoA metabolic process	0.000585727	0.0334475	MPC1/MPC2/PDHA1/PDK1	4
GO:00338651	M15	BP	GO:0033865	nucleoside bisphosphate metabolic process	0.000771757	0.0414781	ACOT7/BPNT1/MPC1/MPC2/PAPSS1/PDHA1/PDK1	7
GO:00338751	M15	BP	GO:0033875	ribonucleoside bisphosphate metabolic process	0.000771757	0.0414781	ACOT7/BPNT1/MPC1/MPC2/PAPSS1/PDHA1/PDK1	7
GO:00340321	M15	BP	GO:0034032	purine nucleoside bisphosphate metabolic process	0.000771757	0.0414781	ACOT7/BPNT1/MPC1/MPC2/PAPSS1/PDHA1/PDK1	7
GO:0055075	M15	BP	GO:0055075	potassium ion homeostasis	0.000805702	0.0424698	ATP1A1/ATP1B3/KCNJ10	3
GO:00091661	M15	BP	GO:0009166	nucleotide catabolic process	0.000896854	0.0463826	ACOT7/ENTPD4/FBP1/HK3/MLXIPL/NUP54/PGK1/ZBTB7A	8
GO:20012671	M15	BP	GO:2001267	regulation of cysteine-type endopeptidase activity involved in apoptotic signaling pathway	0.000969892	0.049231	GSN/LGALS9/MMP9	3
GO:00198664	M15	CC	GO:0019866	organelle inner membrane	2.87919e-06	0.00104803	ATP5F1A/ATP5F1B/ATP5F1D/CBX3/CHCHD10/COQ7/COX5B/ECSIT/ERN1/LBR/MRPL24/MRPL37/MRPL40/NDUFB6/NDUFB9/NDUFS8/PSEN2/SLC25A38/UQCC1	19
GO:00987984	M15	CC	GO:0098798	mitochondrial protein complex	6.87347e-05	0.0125097	ATP5F1A/ATP5F1B/ATP5F1D/CHCHD10/MRPL24/MRPL37/MRPL40/NDUFB6/NDUFB9/NDUFS8/PDK1	11
GO:00057434	M15	CC	GO:0005743	mitochondrial inner membrane	0.000161807	0.0196326	ATP5F1A/ATP5F1B/ATP5F1D/CHCHD10/COQ7/COX5B/ECSIT/MRPL24/MRPL37/MRPL40/NDUFB6/NDUFB9/NDUFS8/SLC25A38/UQCC1	15
GO:00988003	M15	CC	GO:0098800	inner mitochondrial membrane protein complex	0.000322753	0.0293705	ATP5F1A/ATP5F1B/ATP5F1D/CHCHD10/NDUFB6/NDUFB9/NDUFS8	7
GO:0019829	M15	MF	GO:0019829	cation-transporting ATPase activity	9.13941e-05	0.0146547	ATP1A1/ATP1B3/ATP2B4/ATP5F1A/ATP5F1B	5
GO:0022853	M15	MF	GO:0022853	active ion transmembrane transporter activity	0.00010418	0.0146547	ATP1A1/ATP1B3/ATP2B4/ATP5F1A/ATP5F1B	5
GO:0042625	M15	MF	GO:0042625	ATPase coupled ion transmembrane transporter activity	0.00010418	0.0146547	ATP1A1/ATP1B3/ATP2B4/ATP5F1A/ATP5F1B	5
GO:00453333	M16	BP	GO:0045333	cellular respiration	1.15614e-05	0.017134	FLCN/NDUFA10/OXA1L/PDHB/SDHA/SDHC	6
GO:00090602	M16	BP	GO:0009060	aerobic respiration	4.48192e-05	0.0236914	OXA1L/PDHB/SDHA/SDHC	4
GO:00070058	M16	BP	GO:0007005	mitochondrion organization	5.44092e-05	0.0236914	FLCN/FOXRED1/IMMT/NDUFA10/OXA1L/STAT2/TREM2/USP36	8
GO:00060992	M16	BP	GO:0006099	tricarboxylic acid cycle	6.42467e-05	0.0236914	PDHB/SDHA/SDHC	3
GO:00061012	M16	BP	GO:0006101	citrate metabolic process	7.99307e-05	0.0236914	PDHB/SDHA/SDHC	3
GO:00159803	M16	BP	GO:0015980	energy derivation by oxidation of organic compounds	0.000111653	0.0250617	FLCN/NDUFA10/OXA1L/PDHB/SDHA/SDHC	6
GO:00723502	M16	BP	GO:0072350	tricarboxylic acid metabolic process	0.000118375	0.0250617	PDHB/SDHA/SDHC	3
GO:0021587	M16	BP	GO:0021587	cerebellum morphogenesis	0.000141422	0.0261984	RORA/WHRN/XRCC1	3
GO:00215491	M16	BP	GO:0021549	cerebellum development	0.000186444	0.0290266	PSEN1/RORA/WHRN/XRCC1	4
GO:0021575	M16	BP	GO:0021575	hindbrain morphogenesis	0.000195861	0.0290266	RORA/WHRN/XRCC1	3
GO:00220372	M16	BP	GO:0022037	metencephalon development	0.000261286	0.0352024	PSEN1/RORA/WHRN/XRCC1	4
GO:00057462	M16	CC	GO:0005746	mitochondrial respiratory chain	3.51035e-06	0.000541372	FOXRED1/NDUFA10/OXA1L/SDHA/SDHC	5
GO:00704692	M16	CC	GO:0070469	respiratory chain	5.98058e-06	0.000541372	FOXRED1/NDUFA10/OXA1L/SDHA/SDHC	5
GO:19902043	M16	CC	GO:1990204	oxidoreductase complex	7.84598e-06	0.000541372	FOXRED1/NDUFA10/PDHB/SDHA/SDHC	5
GO:00988004	M16	CC	GO:0098800	inner mitochondrial membrane protein complex	2.20609e-05	0.00105432	FOXRED1/IMMT/NDUFA10/SDHA/SDHC	5
GO:00444553	M16	CC	GO:0044455	mitochondrial membrane part	2.54666e-05	0.00105432	FOXRED1/IMMT/NDUFA10/OXA1L/SDHA/SDHC	6
GO:00057435	M16	CC	GO:0005743	mitochondrial inner membrane	4.44687e-05	0.00153417	FOXRED1/IMMT/MRPL16/NDUFA10/OXA1L/PSEN1/SDHA/SDHC	8
GO:00988033	M16	CC	GO:0098803	respiratory chain complex	5.34044e-05	0.00157924	FOXRED1/NDUFA10/SDHA/SDHC	4
GO:00987985	M16	CC	GO:0098798	mitochondrial protein complex	6.14635e-05	0.00159037	FOXRED1/IMMT/MRPL16/NDUFA10/SDHA/SDHC	6
GO:00198665	M16	CC	GO:0019866	organelle inner membrane	8.60976e-05	0.00198025	FOXRED1/IMMT/MRPL16/NDUFA10/OXA1L/PSEN1/SDHA/SDHC	8
GO:00057597	M16	CC	GO:0005759	mitochondrial matrix	0.000327227	0.0067736	MMAB/MRPL16/NDUFA10/OXA1L/PCCB/PDHB/TUFM	7
GO:0098687	M16	CC	GO:0098687	chromosomal region	0.000454374	0.0085505	FMR1/KMT5B/MEAF6/PSEN1/THOC3/XRCC1	6
GO:00056816	M16	CC	GO:0005681	spliceosomal complex	0.00125922	0.0217216	CRNKL1/DDX41/SNRNP25/WAC	4
GO:0000775	M16	CC	GO:0000775	chromosome, centromeric region	0.00214289	0.0341214	FMR1/KMT5B/MEAF6/PSEN1	4
GO:0006260	M17	BP	GO:0006260	DNA replication	2.26508e-63	1.06617e-59	ACVRL1/ATAD5/ATG7/ATRIP/BARD1/BLM/BRCA1/BRCA2/BRIP1/CCNA2/CCNE1/CCNE2/CDC45/CDC6/CDC7/CDK1/CDK2/CDK9/CDT1/CENPS/CHAF1A/CHAF1B/CHEK1/CHEK2/CHTF18/CLSPN/DBF4/DBF4B/DDX11/DNA2/DONSON/DSCC1/DTL/DUT/E2F7/E2F8/ESCO2/ETAA1/EXO1/FAF1/FAM111A/FANCM/FBXO5/FEN1/GEN1/GINS1/GINS2/GINS3/GINS4/GMNN/JUN/MAP2K4/MCM10/MCM2/MCM3/MCM4/MCM5/MCM6/MCM7/MCM8/MGME1/MMS22L/MRE11/NASP/NT5M/NUCKS1/ORC1/ORC6/PCLAF/PCNA/POLA1…	107
GO:0007059	M17	BP	GO:0007059	chromosome segregation	3.10396e-49	7.30518e-46	AURKB/BAG6/BIRC5/BRCA1/BRIP1/BUB1/BUB1B/BUB3/CCNB1/CDC20/CDC6/CDCA2/CDCA5/CDCA8/CDT1/CENPC/CENPE/CENPF/CENPN/CENPQ/CENPS/CENPW/CHMP1B/CHMP4C/CSNK2A1/CTCF/CUL3/DDX11/DLGAP5/DSCC1/DUSP1/ECT2/ESPL1/FAM83D/FANCD2/FANCM/FBXO5/FEN1/GEN1/HASPIN/HJURP/INCENP/KIF14/KIF18A/KIF22/KIF23/KIF2C/KIF4A/KIFC1/KNL1/KNSTRN/MAD2L1/MKI67/MLH1/MRE11/NAA60/NCAPD2/NCAPD3/NCAPG/NCAPH2/NDC1/NDC80/NEK2/NUF2/NUP37/NUP43/NUS…	96
GO:0006261	M17	BP	GO:0006261	DNA-dependent DNA replication	4.36774e-44	6.85299e-41	ATAD5/ATG7/BLM/BRCA2/CCNE1/CCNE2/CDC6/CDC7/CDK2/CDK9/CDT1/CENPS/CHEK2/CHTF18/DBF4B/DDX11/DNA2/DONSON/DSCC1/E2F7/E2F8/ETAA1/FANCM/FBXO5/FEN1/GEN1/GINS1/GINS2/GINS3/GINS4/GMNN/MCM2/MCM3/MCM4/MCM5/MCM6/MCM7/MGME1/MMS22L/MRE11/NUCKS1/PCNA/POLA1/POLA2/POLD2/POLD3/POLE/POLE2/POLE3/PRIM1/PRIM2/PRIMPOL/RFC1/RFC2/RFC3/RFC4/RFC5/RFWD3/RPA3/SMC1A/SMC3/TICRR/TONSL/ZRANB3	64
GO:0000819	M17	BP	GO:0000819	sister chromatid segregation	6.88658e-39	8.10378e-36	AURKB/BUB1/BUB1B/BUB3/CCNB1/CDC20/CDC6/CDCA5/CDCA8/CDT1/CENPE/CENPF/CHMP1B/CHMP4C/CTCF/CUL3/DDX11/DLGAP5/DSCC1/DUSP1/ESPL1/FBXO5/FEN1/GEN1/HASPIN/INCENP/KIF14/KIF18A/KIF22/KIF23/KIF2C/KIF4A/KIFC1/KNSTRN/MAD2L1/MRE11/NCAPD2/NCAPD3/NCAPG/NCAPH2/NDC80/NEK2/NUSAP1/PCID2/PLK1/PSRC1/RACGAP1/RAD21/RAD51C/RMI2/SGO1/SGO2/SLF1/SMC1A/SMC2/SMC3/SMC4/SPAG5/SPDL1/TACC3/TEX14/TRIP13/TTK/XRCC3/ZWINT	65
GO:0098813	M17	BP	GO:0098813	nuclear chromosome segregation	1.01459e-38	9.55135e-36	AURKB/BAG6/BRIP1/BUB1/BUB1B/BUB3/CCNB1/CDC20/CDC6/CDCA5/CDCA8/CDT1/CENPE/CENPF/CENPQ/CENPS/CHMP1B/CHMP4C/CTCF/CUL3/DDX11/DLGAP5/DSCC1/DUSP1/ECT2/ESPL1/FAM83D/FANCD2/FANCM/FBXO5/FEN1/GEN1/HASPIN/INCENP/KIF14/KIF18A/KIF22/KIF23/KIF2C/KIF4A/KIFC1/KNL1/KNSTRN/MAD2L1/MLH1/MRE11/NCAPD2/NCAPD3/NCAPG/NCAPH2/NDC1/NDC80/NEK2/NUSAP1/PCID2/PLK1/PSRC1/RACGAP1/RAD21/RAD51C/RMI2/SGO1/SGO2/SLF1/SMC1A/SMC2/SMC3/S…	76
GO:0000280	M17	BP	GO:0000280	nuclear division	2.10327e-37	1.65001e-34	ANLN/ASPM/AURKA/AURKB/BAG6/BORA/BRCA2/BRIP1/BUB1B/BUB3/CCNB1/CDC20/CDC25B/CDC25C/CDC6/CDCA5/CDCA8/CDT1/CENPE/CENPF/CENPS/CHEK1/CHEK2/CHMP1B/CHMP4C/CKS2/CUL3/DLGAP5/DSCC1/DUSP1/ESPL1/FANCD2/FANCM/FBXO5/FIGNL1/GEN1/HASPIN/HSPA1A/INCENP/KIF11/KIF14/KIF18A/KIF20B/KIF22/KIF23/KIF2C/KIF4A/KIFC1/KNSTRN/KNTC1/MAD2L1/MASTL/MKI67/MLH1/MRE11/MTBP/MYBL1/MYBL2/NCAPD2/NCAPD3/NCAPG/NCAPH2/NDC1/NDC80/NEK2/NUSAP1…	95
GO:0048285	M17	BP	GO:0048285	organelle fission	2.62364e-37	1.76421e-34	ANLN/ASPM/AURKA/AURKB/BAG6/BORA/BRCA2/BRIP1/BUB1B/BUB3/CCNB1/CDC20/CDC25B/CDC25C/CDC6/CDCA5/CDCA8/CDT1/CENPE/CENPF/CENPS/CHEK1/CHEK2/CHMP1B/CHMP4C/CKS2/CUL3/DLGAP5/DSCC1/DUSP1/ESPL1/FANCD2/FANCM/FBXO5/FIGNL1/GDAP1/GEN1/HASPIN/HSPA1A/INCENP/KIF11/KIF14/KIF18A/KIF20B/KIF22/KIF23/KIF2C/KIF4A/KIFC1/KNSTRN/KNTC1/MAD2L1/MARCH5/MASTL/MKI67/MLH1/MRE11/MTBP/MTFR2/MYBL1/MYBL2/NCAPD2/NCAPD3/NCAPG/NCAPH2/NDC…	100
GO:01400141	M17	BP	GO:0140014	mitotic nuclear division	3.0405e-35	1.78895e-32	ANLN/AURKA/AURKB/BORA/BUB1B/BUB3/CCNB1/CDC20/CDC25C/CDC6/CDCA5/CDCA8/CDT1/CENPE/CENPF/CHEK1/CHEK2/CHMP1B/CHMP4C/CUL3/DLGAP5/DSCC1/DUSP1/ESPL1/FBXO5/GEN1/HASPIN/HSPA1A/INCENP/KIF11/KIF14/KIF18A/KIF20B/KIF22/KIF23/KIF2C/KIF4A/KIFC1/KNSTRN/KNTC1/MAD2L1/MKI67/MTBP/MYBL2/NCAPD2/NCAPD3/NCAPG/NCAPH2/NDC80/NEK2/NUSAP1/PCID2/PKMYT1/PLK1/PSRC1/RACGAP1/RAD21/RCC1/SGO1/SLF1/SMC1A/SMC2/SMC3/SMC4/SPAG5/SPDL1/T…	75
GO:0000070	M17	BP	GO:0000070	mitotic sister chromatid segregation	2.48146e-34	1.2978e-31	AURKB/BUB1B/BUB3/CCNB1/CDC20/CDC6/CDCA5/CDCA8/CDT1/CENPE/CENPF/CHMP1B/CHMP4C/CUL3/DLGAP5/DSCC1/DUSP1/ESPL1/FBXO5/GEN1/HASPIN/INCENP/KIF14/KIF18A/KIF22/KIF23/KIF2C/KIF4A/KIFC1/KNSTRN/MAD2L1/NCAPD2/NCAPD3/NCAPG/NCAPH2/NDC80/NEK2/NUSAP1/PCID2/PLK1/PSRC1/RACGAP1/RAD21/SGO1/SLF1/SMC1A/SMC2/SMC4/SPAG5/SPDL1/TACC3/TEX14/TRIP13/TTK/XRCC3/ZWINT	56
GO:19019901	M17	BP	GO:1901990	regulation of mitotic cell cycle phase transition	8.46708e-28	3.98546e-25	ANLN/ATAD5/AURKA/AURKB/BLM/BRCA1/BRD4/BRD7/BUB1B/BUB3/CASP2/CCNB1/CCNE1/CCP110/CDC16/CDC20/CDC25C/CDC6/CDC7/CDCA5/CDK1/CDK2/CDK2AP2/CDKN2C/CDKN2D/CDT1/CENPE/CENPF/CENPJ/CEP152/CEP72/CEP78/CHEK2/CHMP4C/CLSPN/CNOT10/CNOT4/CUL3/CUL4A/DBF4B/DLGAP5/DONSON/DTL/DUSP1/E2F1/E2F7/E2F8/ESPL1/EZH2/FBXO5/FGFR1OP/GEN1/GTSE1/HAUS1/HAUS5/HAUS6/HMMR/JADE1/KIF14/KMT2E/KNTC1/LSM11/MAD2L1/MDM2/MTBP/NDC80/NEDD1/NEK2/…	91
GO:00002261	M17	BP	GO:0000226	microtubule cytoskeleton organization	2.60879e-27	1.11632e-24	ASPM/AURKA/AURKB/BORA/BRCA1/BRCA2/CCDC69/CCNB1/CCNF/CCP110/CDC20/CDK1/CDK2/CDK2AP2/CENPA/CENPE/CENPJ/CEP152/CEP72/CHEK1/CHEK2/CHMP1B/CHMP4C/CHP1/CKAP2/CNTROB/CROCC/ESPL1/EZR/FBXO5/FGFR1OP/FIGNL1/GEN1/GPSM2/HAUS1/HAUS5/HAUS6/HSPA1A/KATNAL1/KATNAL2/KIF11/KIF18A/KIF18B/KIF20A/KIF23/KIF24/KIF2C/KIF4A/KIFC1/KNSTRN/MAD2L1/MDM1/MLH1/MYBL2/NDC80/NEK2/NUSAP1/ODF2/PCLAF/PLK1/PLK4/POC1A/PSRC1/RACGAP1/RCC1/S…	94
GO:0000082	M17	BP	GO:0000082	G1/S transition of mitotic cell cycle	4.0677e-27	1.59555e-24	AURKA/BACH1/BRD4/BRD7/CASP2/CCNB1/CCNE1/CCNE2/CDC25A/CDC25C/CDC45/CDC6/CDC7/CDK1/CDK2/CDK2AP2/CDKN2C/CDKN2D/CDKN3/CDT1/CHEK2/CNOT10/CNOT4/CUL3/CUL4A/DBF4/DHFR/E2F1/E2F7/E2F8/EZH2/FBXO5/GMNN/GTSE1/JADE1/KHDRBS1/KIF14/KMT2E/LSM11/MAX/MCM10/MCM2/MCM3/MCM4/MCM5/MCM6/MCM7/MCM8/MDM2/MTBP/NASP/ORC1/ORC6/PCNA/POLA1/POLA2/POLE/POLE2/POLE3/PRIM1/PRIM2/RBBP8/RCC1/RFWD3/RPA3/RRM2/SKP2/TFDP1/TYMS/WEE1	70
GO:0044843	M17	BP	GO:0044843	cell cycle G1/S phase transition	1.07527e-26	3.89331e-24	AURKA/BACH1/BRD4/BRD7/CASP2/CCNA2/CCNB1/CCNE1/CCNE2/CDC25A/CDC25C/CDC45/CDC6/CDC7/CDK1/CDK2/CDK2AP2/CDKN2C/CDKN2D/CDKN3/CDT1/CHEK2/CNOT10/CNOT4/CUL3/CUL4A/DBF4/DHFR/E2F1/E2F7/E2F8/EZH2/FAM83D/FBXO5/GMNN/GTSE1/JADE1/KHDRBS1/KIF14/KMT2E/LSM11/MAX/MCM10/MCM2/MCM3/MCM4/MCM5/MCM6/MCM7/MCM8/MDM2/MTBP/NASP/ORC1/ORC6/PCNA/POLA1/POLA2/POLE/POLE2/POLE3/PRIM1/PRIM2/RBBP8/RCC1/RFWD3/RPA3/RRM2/SKP2/TFDP1/TYMS…	72
GO:19019871	M17	BP	GO:1901987	regulation of cell cycle phase transition	2.28221e-26	7.67312e-24	ANLN/ATAD5/AURKA/AURKB/BLM/BRCA1/BRD4/BRD7/BUB1B/BUB3/CASP2/CCNB1/CCNE1/CCP110/CDC16/CDC20/CDC25C/CDC6/CDC7/CDCA5/CDK1/CDK2/CDK2AP2/CDKN2C/CDKN2D/CDT1/CENPE/CENPF/CENPJ/CEP152/CEP72/CEP78/CHEK1/CHEK2/CHMP4C/CLSPN/CNOT10/CNOT4/CUL3/CUL4A/DBF4B/DLGAP5/DONSON/DTL/DUSP1/E2F1/E2F7/E2F8/ESPL1/EZH2/FAM83D/FBXO5/FGFR1OP/GEN1/GTSE1/HAUS1/HAUS5/HAUS6/HMMR/JADE1/KIF14/KMT2E/KNTC1/LSM11/MAD2L1/MDM2/MTBP/NDC8…	93
GO:0051983	M17	BP	GO:0051983	regulation of chromosome segregation	2.94019e-26	9.2263e-24	AURKB/BUB1/BUB1B/CCNB1/CDC20/CDC6/CDCA5/CDT1/CENPE/CENPF/CSNK2A1/CTCF/CUL3/DDX11/DLGAP5/DUSP1/ECT2/ESPL1/FBXO5/FEN1/GEN1/KIF2C/KNSTRN/MAD2L1/MKI67/NDC80/NEK2/PCID2/PLK1/RACGAP1/RAD18/RAD21/RMI2/SLF1/SPAG5/SPDL1/TACC3/TEX14/TRIP13/TTK/XRCC3	41
GO:0071103	M17	BP	GO:0071103	DNA conformation change	4.41466e-26	1.29874e-23	ANP32B/ASF1B/BLM/BRIP1/CCNB1/CDC45/CDCA5/CDK1/CENPA/CENPC/CENPH/CENPI/CENPK/CENPL/CENPM/CENPN/CENPO/CENPP/CENPQ/CENPS/CENPU/CENPW/CHAF1A/CHAF1B/CTCF/CUL4A/DDX11/DNA2/FANCM/GATAD1/GINS1/GINS2/GINS4/H2AFX/HAT1/HELLS/HIST1H1C/HJURP/HMGB1/HMGB2/HMGB3/ITGB3BP/KNL1/MCM2/MCM4/MCM6/MCM7/MIS18A/MRE11/NAA60/NAP1L4/NAP1L5/NASP/NCAPD2/NCAPD3/NCAPG/NCAPG2/NCAPH2/NUSAP1/OIP5/PARP1/RAD54L/RBBP7/RECQL4/SMC2/SMC4…	70
GO:00000751	M17	BP	GO:0000075	cell cycle checkpoint	8.29705e-25	2.29731e-22	ATRIP/AURKA/AURKB/BLM/BRCA1/BRIP1/BUB1/BUB1B/CASP2/CCNB1/CDC20/CDC25C/CDC45/CDC6/CDK1/CDK2/CDT1/CENPF/CHEK1/CHEK2/CHFR/CHMP4C/CLSPN/CNOT10/CNOT4/CUL4A/DNA2/DONSON/DTL/DUSP1/E2F1/E2F7/E2F8/ETAA1/FBXO4/GEN1/GTSE1/H2AFX/KNTC1/MAD2L1/MAP3K20/MDM2/NDC80/PCID2/PCNA/PLK1/RFWD3/RHNO1/SPDL1/TEX14/TFDP1/TICRR/TRIP13/TTK/XRCC3/ZWILCH/ZWINT	57
GO:0044786	M17	BP	GO:0044786	cell cycle DNA replication	1.08268e-23	2.8312e-21	ATAD5/BRCA2/CDC7/CDT1/CHEK2/DBF4B/DNA2/E2F7/E2F8/FBXO5/FEN1/GMNN/MRE11/PCNA/POLA1/POLA2/POLD2/POLD3/POLE/POLE2/POLE3/PRIM1/PRIM2/RFC1/RFC2/RFC3/RFC4/RFC5/RPA3/SMC1A/SMC3	31
GO:00070512	M17	BP	GO:0007051	spindle organization	1.03033e-22	2.55251e-20	ASPM/AURKA/AURKB/BORA/CCDC69/CCNB1/CDC20/CENPE/CEP72/CHEK2/CHMP1B/CHMP4C/ESPL1/EZR/FBXO5/GPSM2/HAUS1/HAUS5/HAUS6/HSPA1A/KIF11/KIF23/KIF4A/KIFC1/KNSTRN/MLH1/MYBL2/NDC80/NEK2/PLK1/POC1A/PSRC1/RACGAP1/RCC1/SBDS/SMC1A/SMC3/SPAG5/SPC25/STIL/STMN1/TACC3/TPX2/TTK/TUBB/TUBG1/WDR62	47
GO:0007088	M17	BP	GO:0007088	regulation of mitotic nuclear division	2.71094e-22	6.3802e-20	ANLN/AURKA/AURKB/BORA/BUB1B/CCNB1/CDC20/CDC25C/CDC6/CDCA5/CDT1/CENPE/CENPF/CHEK1/CHMP1B/CHMP4C/CUL3/DLGAP5/DUSP1/ESPL1/FBXO5/GEN1/HSPA1A/KIF11/KIF20B/KNTC1/MAD2L1/MKI67/MTBP/NDC80/NEK2/NUSAP1/PCID2/PKMYT1/PLK1/RAD21/RCC1/SLF1/SMC1A/SMC3/SPDL1/TACC3/TEX14/TRIP13/TTK/UBE2C/XRCC3	47
GO:0033045	M17	BP	GO:0033045	regulation of sister chromatid segregation	2.22068e-21	4.9775e-19	AURKB/BUB1/BUB1B/CCNB1/CDC20/CDC6/CDCA5/CDT1/CENPE/CENPF/CTCF/CUL3/DDX11/DLGAP5/DUSP1/ESPL1/FBXO5/FEN1/GEN1/MAD2L1/NDC80/PCID2/PLK1/RAD21/RMI2/SLF1/SPDL1/TACC3/TEX14/TRIP13/TTK/XRCC3	32
GO:0090068	M17	BP	GO:0090068	positive regulation of cell cycle process	2.50384e-21	5.35709e-19	ATAD5/AURKA/AURKB/BRCA1/BRD4/CASP2/CCNB1/CCNE1/CDC25B/CDC25C/CDC6/CDC7/CDCA5/CDK1/CDK2/CDT1/CENPJ/CHEK2/CIT/CNOT10/CNOT4/CUL3/CUL4A/DBF4B/DDX11/DLGAP5/DTL/E2F1/E2F7/E2F8/ECT2/ESPL1/EZH2/FAM83D/FBXO5/FEN1/GEN1/GPSM2/GTSE1/KIF14/KIF20B/KIF23/KMT2E/LSM11/MAD2L1/MDM2/MTBP/NDC80/NUSAP1/PCID2/PCNA/PKP4/PLK4/POC1A/RACGAP1/RAD21/RAD51C/RHNO1/SLF1/SMARCD3/SPAG5/TFDP1/UBE2C/XRCC3	64
GO:00510521	M17	BP	GO:0051052	regulation of DNA metabolic process	2.86566e-21	5.86464e-19	ACVRL1/ATAD5/ATG7/AURKB/BLM/BRCA1/BRCA2/CCNA2/CDC6/CDC7/CDK1/CDK2/CDK9/CDT1/CHEK1/CHEK2/CHTF18/CUL4A/DBF4B/DDX11/DEK/DFFA/DNA2/DONSON/DSCC1/DUSP1/E2F7/E2F8/ESCO2/EXOSC10/FAF1/FBXO4/FBXO5/FIGNL1/FOXM1/GMNN/H2AFX/HMGB1/JUN/KPNA2/MAP2K4/MIS18A/MLH1/MPHOSPH8/MRE11/MSH2/MSH3/MSH6/NEK2/NPAS2/NSD2/NUCKS1/PARP1/PARPBP/PCNA/PIF1/POLH/POLQ/RAD51AP1/RFC2/RFC3/RFC4/RFC5/SLF1/SMC1A/SMC3/SPI1/STN1/TFDP1/TICRR/…	78
GO:0007093	M17	BP	GO:0007093	mitotic cell cycle checkpoint	6.11669e-21	1.19964e-18	AURKA/AURKB/BLM/BRCA1/BUB1/BUB1B/CASP2/CCNB1/CDC20/CDC25C/CDK1/CDK2/CDT1/CENPF/CHEK2/CHFR/CHMP4C/CLSPN/CNOT10/CNOT4/DONSON/DUSP1/E2F1/E2F7/E2F8/GEN1/GTSE1/KNTC1/MAD2L1/MAP3K20/MDM2/NDC80/PCID2/PCNA/PLK1/RFWD3/SPDL1/TEX14/TFDP1/TICRR/TRIP13/TTK/XRCC3/ZWILCH/ZWINT	45
GO:0045787	M17	BP	GO:0045787	positive regulation of cell cycle	6.92899e-21	1.30459e-18	ATAD5/AURKA/AURKB/BRCA1/BRCA2/BRD4/CASP2/CCNB1/CCNE1/CCPG1/CDC25B/CDC25C/CDC6/CDC7/CDCA5/CDK1/CDK2/CDK9/CDT1/CENPJ/CHEK1/CHEK2/CIT/CKS1B/CKS2/CNOT10/CNOT4/CUL3/CUL4A/DBF4B/DDX11/DLGAP5/DTL/E2F1/E2F7/E2F8/ECT2/ESPL1/EZH2/FAM83D/FBXO5/FEN1/GEN1/GPSM2/GTSE1/KIF14/KIF20B/KIF23/KMT2E/LSM11/MAD2L1/MDM2/MIF/MTBP/NDC80/NUSAP1/PCID2/PCNA/PKP4/PLK4/POC1A/PSRC1/RACGAP1/RAD21/RAD51C/RARA/RHNO1/SLF1/SMARCD3/S…	74
GO:00448391	M17	BP	GO:0044839	cell cycle G2/M phase transition	8.35959e-21	1.51341e-18	ATAD5/AURKA/AURKB/BACH1/BLM/BORA/BRCA1/BRD4/CALM3/CCNA2/CCNB1/CCNB2/CCP110/CDC25A/CDC25B/CDC25C/CDC7/CDK1/CDK2/CENPF/CENPJ/CEP152/CEP72/CEP78/CHEK1/CHEK2/CHMP4C/CIT/CLSPN/DBF4B/DONSON/DTL/FBXO5/FGFR1OP/FOXM1/GTSE1/HAUS1/HAUS5/HAUS6/HMMR/KHDRBS1/KIF14/MASTL/MELK/NEDD1/NEK2/ODF2/PKMYT1/PLK1/PLK4/RAD21/RAD51C/SMARCD3/TICRR/TPX2/TUBB/TUBB4A/TUBB4B/TUBG1/WEE1	60
GO:00000861	M17	BP	GO:0000086	G2/M transition of mitotic cell cycle	2.15999e-20	3.76559e-18	AURKA/AURKB/BACH1/BLM/BORA/BRCA1/BRD4/CALM3/CCNA2/CCNB1/CCNB2/CCP110/CDC25A/CDC25B/CDC25C/CDC7/CDK1/CDK2/CENPF/CENPJ/CEP152/CEP72/CEP78/CHEK2/CHMP4C/CIT/CLSPN/DBF4B/DONSON/DTL/FBXO5/FGFR1OP/FOXM1/HAUS1/HAUS5/HAUS6/HMMR/KHDRBS1/KIF14/MASTL/MELK/NEDD1/NEK2/ODF2/PKMYT1/PLK1/PLK4/RAD21/RAD51C/SMARCD3/TICRR/TPX2/TUBB/TUBB4A/TUBB4B/TUBG1/WEE1	57
GO:00062751	M17	BP	GO:0006275	regulation of DNA replication	2.73754e-20	4.60199e-18	ACVRL1/ATAD5/ATG7/BLM/BRCA2/CCNA2/CDC6/CDC7/CDK1/CDK2/CDT1/CHEK2/CHTF18/DBF4B/DNA2/DONSON/DSCC1/E2F7/E2F8/ESCO2/FAF1/FBXO5/GMNN/JUN/MAP2K4/MRE11/NUCKS1/PCNA/RFC2/RFC3/RFC4/RFC5/SMC1A/SMC3/STN1/TICRR/ZRANB3	37
GO:0051304	M17	BP	GO:0051304	chromosome separation	1.41249e-19	2.29262e-17	AURKB/BUB1B/CCNB1/CDC20/CDC6/CDT1/CENPE/CENPF/CENPS/CSNK2A1/CUL3/DLGAP5/DUSP1/ESPL1/FANCM/FBXO5/GEN1/MAD2L1/MLH1/NCAPH2/NDC80/PCID2/PLK1/RAD21/SPDL1/TACC3/TEX14/TRIP13/TTK/XRCC3	30
GO:0051783	M17	BP	GO:0051783	regulation of nuclear division	1.5359e-19	2.40983e-17	ANLN/AURKA/AURKB/BORA/BUB1B/CCNB1/CDC20/CDC25C/CDC6/CDCA5/CDT1/CENPE/CENPF/CHEK1/CHMP1B/CHMP4C/CUL3/DLGAP5/DUSP1/ESPL1/FBXO5/GEN1/HSPA1A/KIF11/KIF20B/KNTC1/MAD2L1/MKI67/MTBP/NDC80/NEK2/NUSAP1/PCID2/PKMYT1/PLK1/RAD21/RCC1/SLF1/SMC1A/SMC3/SPDL1/TACC3/TEX14/TRIP13/TTK/UBE2C/XRCC3	47
GO:00109481	M17	BP	GO:0010948	negative regulation of cell cycle process	3.4323e-19	5.21156e-17	AURKA/AURKB/BLM/BRCA1/BRD7/CASP2/CBX5/CCNB1/CCNF/CDC20/CDC25C/CDC7/CDK1/CDK2/CDK2AP2/CDK9/CDKN2C/CDKN2D/CDT1/CENPF/CHEK1/CHEK2/CHMP4C/CLSPN/CNOT10/CNOT4/DONSON/DTL/DUSP1/E2F1/E2F7/E2F8/ESPL1/EZH2/FBXO5/GEN1/GTSE1/HLA-G/JADE1/MAD2L1/MAX/MDM1/MDM2/MIF/MRE11/MTBP/NDC80/NEK2/PCID2/PCNA/PHC1/PLK1/RAD21/RBBP7/RBBP8/RFWD3/RRM2/SMC1A/SMC3/SPDL1/SUZ12/TEX14/TFDP1/TICRR/TRIP13/TTK/WEE1/XRCC3	68
GO:0007091	M17	BP	GO:0007091	metaphase/anaphase transition of mitotic cell cycle	4.8186e-19	6.67093e-17	AURKB/BUB1B/CCNB1/CDC20/CDC6/CDT1/CENPE/CENPF/CUL3/DLGAP5/DUSP1/ESPL1/FBXO5/GEN1/MAD2L1/NDC80/PCID2/PLK1/RAD21/SPDL1/TACC3/TEX14/TRIP13/TTK/XRCC3	25
GO:0010965	M17	BP	GO:0010965	regulation of mitotic sister chromatid separation	4.8186e-19	6.67093e-17	AURKB/BUB1B/CCNB1/CDC20/CDC6/CDT1/CENPE/CENPF/CUL3/DLGAP5/DUSP1/ESPL1/FBXO5/GEN1/MAD2L1/NDC80/PCID2/PLK1/RAD21/SPDL1/TACC3/TEX14/TRIP13/TTK/XRCC3	25
GO:0033260	M17	BP	GO:0033260	nuclear DNA replication	4.8186e-19	6.67093e-17	ATAD5/BRCA2/CDC7/CDT1/CHEK2/DBF4B/DNA2/FEN1/GMNN/PCNA/POLA1/POLA2/POLD2/POLD3/POLE/POLE2/POLE3/PRIM1/PRIM2/RFC1/RFC2/RFC3/RFC4/RFC5/RPA3	25
GO:1905818	M17	BP	GO:1905818	regulation of chromosome separation	7.33631e-19	9.86628e-17	AURKB/BUB1B/CCNB1/CDC20/CDC6/CDT1/CENPE/CENPF/CSNK2A1/CUL3/DLGAP5/DUSP1/ESPL1/FBXO5/GEN1/MAD2L1/NDC80/PCID2/PLK1/RAD21/SPDL1/TACC3/TEX14/TRIP13/TTK/XRCC3	26
GO:0006323	M17	BP	GO:0006323	DNA packaging	9.67654e-19	1.26521e-16	ANP32B/ASF1B/CCNB1/CDCA5/CDK1/CENPA/CENPC/CENPH/CENPI/CENPK/CENPL/CENPM/CENPN/CENPO/CENPP/CENPQ/CENPS/CENPU/CENPW/CHAF1A/CHAF1B/CTCF/GATAD1/H2AFX/HAT1/HELLS/HIST1H1C/HJURP/HMGB2/ITGB3BP/KNL1/MCM2/MIS18A/NAA60/NAP1L4/NAP1L5/NASP/NCAPD2/NCAPD3/NCAPG/NCAPG2/NCAPH2/NUSAP1/OIP5/RBBP7/SMC2/SMC4/TOP2A/TSSK6	49
GO:0051321	M17	BP	GO:0051321	meiotic cell cycle	1.3548e-18	1.72353e-16	ASPM/AURKA/BAG6/BRCA2/BRIP1/BUB3/CDC20/CDC25B/CDK2/CENPS/CKS2/DUSP1/ESPL1/EXO1/FANCD2/FANCM/FBXO5/FIGNL1/H2AFX/KIF18A/MASTL/MLH1/MNS1/MRE11/MSH6/MYBL1/NCAPH2/NDC1/NEK2/PLK1/PRKACB/PSMC3IP/RAD21/RAD51C/RAD51D/RAD54L/RBBP8/SGO1/SGO2/SMC1A/SMC2/SMC3/SMC4/TEX14/TOP2A/TRIP13/TTK/TUBG1/XRCC2/YTHDF2	50
GO:0044784	M17	BP	GO:0044784	metaphase/anaphase transition of cell cycle	1.83393e-18	2.21342e-16	AURKB/BUB1B/CCNB1/CDC20/CDC6/CDT1/CENPE/CENPF/CUL3/DLGAP5/DUSP1/ESPL1/FBXO5/GEN1/MAD2L1/NDC80/PCID2/PLK1/RAD21/SPDL1/TACC3/TEX14/TRIP13/TTK/XRCC3	25
GO:0051306	M17	BP	GO:0051306	mitotic sister chromatid separation	1.83393e-18	2.21342e-16	AURKB/BUB1B/CCNB1/CDC20/CDC6/CDT1/CENPE/CENPF/CUL3/DLGAP5/DUSP1/ESPL1/FBXO5/GEN1/MAD2L1/NDC80/PCID2/PLK1/RAD21/SPDL1/TACC3/TEX14/TRIP13/TTK/XRCC3	25
GO:00723311	M17	BP	GO:0072331	signal transduction by p53 class mediator	4.00852e-18	4.62816e-16	ATAD5/ATRIP/AURKA/AURKB/BAG6/BARD1/BLM/BRCA1/BRCA2/BRD7/BRIP1/CASP2/CCNB1/CDC25C/CDIP1/CDK1/CDK2/CHEK1/CHEK2/CNOT10/CNOT4/CSNK2A1/DDIT4/DDX5/DNA2/E2F1/E2F2/E2F7/E2F8/EXO1/FOXM1/GTSE1/MDM2/MIF/MRE11/MYO6/PCNA/RAD9B/RBBP7/RBBP8/RFC2/RFC3/RFC4/RFC5/RHNO1/RMI1/RMI2/RPA3/SESN2/SSRP1/TAF15/TAF7/TAF9B/TFDP1/TOPBP1/TP53RK/TPX2	57
GO:19028502	M17	BP	GO:1902850	microtubule cytoskeleton organization involved in mitosis	4.03133e-18	4.62816e-16	AURKB/BORA/CCNB1/CDC20/CENPA/CENPE/CHEK2/CHMP1B/CHMP4C/ESPL1/GPSM2/HSPA1A/KIF11/KIF23/KIF4A/KIFC1/MAD2L1/MYBL2/NDC80/NUSAP1/PLK1/POC1A/PSRC1/RACGAP1/RCC1/SAPCD2/SBDS/SMC1A/SMC3/SPC25/SPDL1/STIL/STMN1/TACC3/TPX2/TTK/WDR62	37
GO:0033047	M17	BP	GO:0033047	regulation of mitotic sister chromatid segregation	1.36306e-17	1.5276e-15	AURKB/BUB1B/CCNB1/CDC20/CDC6/CDT1/CENPE/CENPF/CUL3/DLGAP5/DUSP1/ESPL1/FBXO5/GEN1/MAD2L1/NDC80/PCID2/PLK1/RAD21/SLF1/SPDL1/TACC3/TEX14/TRIP13/TTK/XRCC3	26
GO:0090329	M17	BP	GO:0090329	regulation of DNA-dependent DNA replication	1.63795e-17	1.79298e-15	ATG7/BLM/BRCA2/CDC7/CDK2/CDT1/CHEK2/CHTF18/DBF4B/DONSON/DSCC1/E2F7/E2F8/FBXO5/GMNN/MRE11/RFC2/RFC3/RFC4/RFC5/SMC1A/SMC3/TICRR/ZRANB3	24
GO:0030071	M17	BP	GO:0030071	regulation of mitotic metaphase/anaphase transition	2.11759e-17	2.26534e-15	AURKB/CCNB1/CDC20/CDC6/CDT1/CENPE/CENPF/CUL3/DLGAP5/DUSP1/ESPL1/FBXO5/GEN1/MAD2L1/NDC80/PCID2/PLK1/RAD21/SPDL1/TEX14/TRIP13/TTK/XRCC3	23
GO:00070981	M17	BP	GO:0007098	centrosome cycle	6.73108e-17	7.0407e-15	AURKA/BRCA1/BRCA2/CCNF/CCP110/CDK1/CDK2/CENPJ/CEP152/CEP72/CHEK1/CHMP1B/CHMP4C/CNTROB/CROCC/GEN1/HAUS1/HAUS5/HAUS6/KIF11/MDM1/NEK2/ODF2/PCLAF/PLK1/PLK4/POC1A/SASS6/SGO1/SSX2IP/STIL/WDR62/XPO1/XRCC2/XRCC3	35
GO:1902099	M17	BP	GO:1902099	regulation of metaphase/anaphase transition of cell cycle	7.73956e-17	7.91959e-15	AURKB/CCNB1/CDC20/CDC6/CDT1/CENPE/CENPF/CUL3/DLGAP5/DUSP1/ESPL1/FBXO5/GEN1/MAD2L1/NDC80/PCID2/PLK1/RAD21/SPDL1/TEX14/TRIP13/TTK/XRCC3	23
GO:0006270	M17	BP	GO:0006270	DNA replication initiation	9.3543e-17	9.36823e-15	CCNE1/CCNE2/CDC6/CDK2/CDT1/MCM2/MCM3/MCM4/MCM5/MCM6/MCM7/POLA1/POLA2/POLE/POLE2/POLE3/PRIM1/PRIM2/TICRR	19
GO:00330442	M17	BP	GO:0033044	regulation of chromosome organization	1.5011e-16	1.47202e-14	AURKB/BCOR/BRCA1/BRD4/BRD7/BUB1/BUB1B/CCNB1/CDC20/CDC6/CDCA5/CDK9/CDT1/CENPE/CENPF/CHEK1/CTCF/CUL3/DDX11/DLGAP5/DUSP1/ESPL1/EXOSC10/FBXO4/FBXO5/FEN1/GEN1/KMT2E/MAD2L1/MCM2/MKI67/MPHOSPH8/MRE11/MTF2/NDC80/NEK2/PARP1/PCID2/PHF19/PIF1/PLK1/RAD21/RMI2/RTF1/SLF1/SPDL1/SPI1/STN1/TACC3/TAF7/TEX14/TINF2/TLK1/TOP2A/TRIP13/TTK/VEGFA/WBP2/XRCC3/XRCC5	60
GO:0032201	M17	BP	GO:0032201	telomere maintenance via semi-conservative replication	1.5629e-16	1.50134e-14	DNA2/FEN1/PCNA/POLA1/POLA2/POLD2/POLD3/POLE/POLE2/POLE3/PRIM1/PRIM2/RFC1/RFC2/RFC3/RFC4/RFC5/RPA3	18
GO:00070522	M17	BP	GO:0007052	mitotic spindle organization	1.02113e-15	9.61287e-14	AURKB/BORA/CCNB1/CDC20/CENPE/CHEK2/CHMP1B/CHMP4C/GPSM2/HSPA1A/KIF11/KIF23/KIF4A/KIFC1/MYBL2/NDC80/PLK1/POC1A/PSRC1/RACGAP1/RCC1/SBDS/SMC1A/SMC3/SPC25/STIL/STMN1/TACC3/TPX2/TTK/WDR62	31
GO:00310231	M17	BP	GO:0031023	microtubule organizing center organization	1.31633e-15	1.2149e-13	AURKA/BRCA1/BRCA2/CCNF/CCP110/CDK1/CDK2/CENPJ/CEP152/CEP72/CHEK1/CHMP1B/CHMP4C/CNTROB/CROCC/GEN1/HAUS1/HAUS5/HAUS6/KIF11/MDM1/NEK2/ODF2/PCLAF/PLK1/PLK4/POC1A/SASS6/SGO1/SSX2IP/STIL/WDR62/XPO1/XRCC2/XRCC3	35
GO:0006336	M17	BP	GO:0006336	DNA replication-independent nucleosome assembly	3.95042e-15	3.50842e-13	ASF1B/CENPA/CENPC/CENPH/CENPI/CENPK/CENPL/CENPM/CENPN/CENPO/CENPP/CENPQ/CENPS/CENPU/CENPW/HAT1/HJURP/ITGB3BP/KNL1/MIS18A/NASP/OIP5/RBBP7	23
GO:0034724	M17	BP	GO:0034724	DNA replication-independent nucleosome organization	3.95042e-15	3.50842e-13	ASF1B/CENPA/CENPC/CENPH/CENPI/CENPK/CENPL/CENPM/CENPN/CENPO/CENPP/CENPQ/CENPS/CENPU/CENPW/HAT1/HJURP/ITGB3BP/KNL1/MIS18A/NASP/OIP5/RBBP7	23
GO:0006310	M17	BP	GO:0006310	DNA recombination	4.35607e-15	3.79704e-13	ACTL6A/AP5Z1/ATAD5/BLM/BRCA1/BRCA2/BRIP1/CENPS/CHEK1/EXO1/FANCM/FEN1/FIGNL1/GEN1/H2AFX/HMGB1/HMGB2/HMGB3/KPNA2/MCM8/MLH1/MMS22L/MRE11/MSH2/MSH3/MSH6/NSD2/NUCKS1/PARP1/PARPBP/PIF1/POLQ/PSMC3IP/RAD21/RAD51AP1/RAD51C/RAD51D/RAD54L/RBBP8/RFWD3/RHNO1/RPA3/TIMELESS/TONSL/TRIP13/WRAP53/XRCC2/XRCC3/XRCC5/ZRANB3	50
GO:00315701	M17	BP	GO:0031570	DNA integrity checkpoint	4.75572e-15	4.07003e-13	ATRIP/AURKA/BLM/BRCA1/BRIP1/CASP2/CCNB1/CDC25C/CDC45/CDC6/CDK1/CDK2/CDT1/CHEK1/CHEK2/CLSPN/CNOT10/CNOT4/CUL4A/DNA2/DONSON/DTL/E2F1/E2F7/E2F8/ETAA1/FBXO4/GTSE1/H2AFX/MAP3K20/MDM2/PCNA/PLK1/RFWD3/RHNO1/TFDP1/TICRR	37
GO:0034508	M17	BP	GO:0034508	centromere complex assembly	6.50453e-15	5.46729e-13	CENPA/CENPC/CENPE/CENPF/CENPH/CENPI/CENPK/CENPL/CENPM/CENPN/CENPO/CENPP/CENPQ/CENPS/CENPU/CENPW/HELLS/HJURP/ITGB3BP/KNL1/MIS18A/OIP5/RBBP7	23
GO:0045841	M17	BP	GO:0045841	negative regulation of mitotic metaphase/anaphase transition	1.18848e-14	9.64514e-13	AURKB/CCNB1/CDC20/CDT1/CENPF/DUSP1/FBXO5/GEN1/MAD2L1/NDC80/PCID2/PLK1/RAD21/SPDL1/TEX14/TRIP13/TTK/XRCC3	18
GO:2000816	M17	BP	GO:2000816	negative regulation of mitotic sister chromatid separation	1.18848e-14	9.64514e-13	AURKB/CCNB1/CDC20/CDT1/CENPF/DUSP1/FBXO5/GEN1/MAD2L1/NDC80/PCID2/PLK1/RAD21/SPDL1/TEX14/TRIP13/TTK/XRCC3	18
GO:00512252	M17	BP	GO:0051225	spindle assembly	1.25237e-14	9.99136e-13	ASPM/AURKA/AURKB/CCDC69/CDC20/CHEK2/CHMP1B/CHMP4C/FBXO5/GPSM2/HAUS1/HAUS5/HAUS6/HSPA1A/KIF11/KIF23/KIF4A/KIFC1/MLH1/MYBL2/NEK2/PLK1/RACGAP1/RCC1/SMC1A/SMC3/SPAG5/TPX2/TUBB	29
GO:00007231	M17	BP	GO:0000723	telomere maintenance	1.77201e-14	1.37436e-12	AURKB/BLM/BRCA2/CCNE1/CCNE2/DNA2/EXO1/EXOSC10/FBXO4/FEN1/MRE11/NEK2/PARP1/PCNA/PIF1/POLA1/POLA2/POLD2/POLD3/POLE/POLE2/POLE3/PRIM1/PRIM2/RAD51C/RAD51D/RECQL4/RFC1/RFC2/RFC3/RFC4/RFC5/RPA3/STN1/TINF2/WRAP53/XRCC3/XRCC5	38
GO:0031055	M17	BP	GO:0031055	chromatin remodeling at centromere	1.78109e-14	1.37436e-12	CENPA/CENPC/CENPH/CENPI/CENPK/CENPL/CENPM/CENPN/CENPO/CENPP/CENPQ/CENPS/CENPU/CENPW/HELLS/HJURP/ITGB3BP/KNL1/MIS18A/OIP5/RBBP7	21
GO:0033046	M17	BP	GO:0033046	negative regulation of sister chromatid segregation	2.0442e-14	1.55194e-12	AURKB/CCNB1/CDC20/CDT1/CENPF/DUSP1/ESPL1/FBXO5/GEN1/MAD2L1/NDC80/PCID2/PLK1/RAD21/SPDL1/TEX14/TRIP13/TTK/XRCC3	19
GO:00063021	M17	BP	GO:0006302	double-strand break repair	2.25758e-14	1.6689e-12	AP5Z1/BARD1/BLM/BRCA1/BRCA2/BRIP1/CDCA5/CHEK1/CHEK2/DDX11/DEK/DNA2/ESCO2/FEN1/FIGNL1/FOXM1/GEN1/H2AFX/MCM8/MLH1/MMS22L/MRE11/NSD2/NUCKS1/PARP1/PARPBP/POLA1/POLQ/RAD51AP1/RAD51C/RAD51D/RAD54L/RBBP8/RFWD3/RPA3/SLF1/TDP1/TDP2/TIMELESS/TONSL/TRIP13/WRAP53/XRCC2/XRCC3/XRCC5	45
GO:00459301	M17	BP	GO:0045930	negative regulation of mitotic cell cycle	2.26917e-14	1.6689e-12	AURKA/AURKB/BLM/BRCA1/BRD7/BUB1/BUB1B/CASP2/CCNB1/CDC20/CDC25C/CDK1/CDK2/CDK2AP2/CDKN2C/CDKN2D/CDT1/CENPF/CHEK1/CHEK2/CHFR/CHMP4C/CLSPN/CNOT10/CNOT4/DONSON/DUSP1/E2F1/E2F7/E2F8/EZH2/FBXO5/GEN1/GTSE1/JADE1/KNTC1/MAD2L1/MAP3K20/MDM2/MTBP/NDC80/PCID2/PCNA/PLK1/RAD21/RFWD3/SPDL1/TEX14/TFDP1/TICRR/TRIP13/TTK/WEE1/XRCC3/ZWILCH/ZWINT	56
GO:1902100	M17	BP	GO:1902100	negative regulation of metaphase/anaphase transition of cell cycle	2.47245e-14	1.76331e-12	AURKB/CCNB1/CDC20/CDT1/CENPF/DUSP1/FBXO5/GEN1/MAD2L1/NDC80/PCID2/PLK1/RAD21/SPDL1/TEX14/TRIP13/TTK/XRCC3	18
GO:1905819	M17	BP	GO:1905819	negative regulation of chromosome separation	2.47245e-14	1.76331e-12	AURKB/CCNB1/CDC20/CDT1/CENPF/DUSP1/FBXO5/GEN1/MAD2L1/NDC80/PCID2/PLK1/RAD21/SPDL1/TEX14/TRIP13/TTK/XRCC3	18
GO:0034080	M17	BP	GO:0034080	CENP-A containing nucleosome assembly	2.72294e-14	1.88483e-12	CENPA/CENPC/CENPH/CENPI/CENPK/CENPL/CENPM/CENPN/CENPO/CENPP/CENPQ/CENPS/CENPU/CENPW/HJURP/ITGB3BP/KNL1/MIS18A/OIP5/RBBP7	20
GO:0061641	M17	BP	GO:0061641	CENP-A containing chromatin organization	2.72294e-14	1.88483e-12	CENPA/CENPC/CENPH/CENPI/CENPK/CENPL/CENPM/CENPN/CENPO/CENPP/CENPQ/CENPS/CENPU/CENPW/HJURP/ITGB3BP/KNL1/MIS18A/OIP5/RBBP7	20
GO:0051985	M17	BP	GO:0051985	negative regulation of chromosome segregation	3.86567e-14	2.63706e-12	AURKB/CCNB1/CDC20/CDT1/CENPF/DUSP1/ESPL1/FBXO5/GEN1/MAD2L1/NDC80/PCID2/PLK1/RAD21/SPDL1/TEX14/TRIP13/TTK/XRCC3	19
GO:1903046	M17	BP	GO:1903046	meiotic cell cycle process	4.96813e-14	3.34071e-12	ASPM/AURKA/BAG6/BRCA2/BRIP1/CDC20/CDC25B/CENPS/CKS2/ESPL1/FANCD2/FANCM/FBXO5/FIGNL1/KIF18A/MASTL/MLH1/MRE11/MSH6/MYBL1/NCAPH2/NDC1/PLK1/PSMC3IP/RAD21/RAD51C/RAD51D/SGO1/SGO2/SMC2/SMC4/TEX14/TOP2A/TRIP13/TTK/TUBG1/YTHDF2	37
GO:00345021	M17	BP	GO:0034502	protein localization to chromosome	5.63645e-14	3.73673e-12	AURKB/BRCA2/BUB1B/BUB3/CDCA5/CDK1/CDT1/CENPA/CENPQ/CTCF/ESCO2/ESR1/EZH2/HASPIN/KNL1/MCM8/MSH2/MTBP/NDC80/PLK1/RAD21/SLF1/SPDL1/TINF2/TTK/WRAP53/XRCC5	27
GO:19019911	M17	BP	GO:1901991	negative regulation of mitotic cell cycle phase transition	7.57896e-14	4.95475e-12	AURKA/AURKB/BLM/BRCA1/BRD7/CASP2/CCNB1/CDC20/CDC25C/CDK1/CDK2/CDK2AP2/CDKN2C/CDKN2D/CDT1/CENPF/CHEK2/CHMP4C/CLSPN/CNOT10/CNOT4/DONSON/DUSP1/E2F1/E2F7/E2F8/EZH2/FBXO5/GEN1/GTSE1/JADE1/MAD2L1/MDM2/NDC80/PCID2/PCNA/PLK1/RAD21/RFWD3/SPDL1/TEX14/TFDP1/TICRR/TRIP13/TTK/WEE1/XRCC3	47
GO:0065004	M17	BP	GO:0065004	protein-DNA complex assembly	8.55163e-14	5.51404e-12	ANP32B/ASF1B/CDT1/CENPA/CENPC/CENPE/CENPF/CENPH/CENPI/CENPK/CENPL/CENPM/CENPN/CENPO/CENPP/CENPQ/CENPS/CENPU/CENPW/CHAF1A/CHAF1B/CUL4A/ESR1/GMNN/H2AFX/HAT1/HELLS/HIST1H1C/HJURP/HMGB1/HMGB2/ITGB3BP/KNL1/MCM2/MIS18A/NAA60/NAP1L4/NAP1L5/NASP/OIP5/PARP1/RBBP7/RPA3/TAF1B	44
GO:19027491	M17	BP	GO:1902749	regulation of cell cycle G2/M phase transition	9.17911e-14	5.83866e-12	ATAD5/AURKA/AURKB/BLM/BRCA1/BRD4/CCNB1/CCP110/CDC7/CDK1/CENPF/CENPJ/CEP152/CEP72/CEP78/CHEK1/CHMP4C/CLSPN/DBF4B/DONSON/DTL/FBXO5/FGFR1OP/GTSE1/HAUS1/HAUS5/HAUS6/HMMR/KIF14/NEDD1/NEK2/ODF2/PLK1/PLK4/RAD21/RAD51C/SMARCD3/TICRR/TPX2/TUBB/TUBB4A/TUBB4B/TUBG1	43
GO:19019882	M17	BP	GO:1901988	negative regulation of cell cycle phase transition	9.50901e-14	5.96786e-12	AURKA/AURKB/BLM/BRCA1/BRD7/CASP2/CCNB1/CDC20/CDC25C/CDK1/CDK2/CDK2AP2/CDKN2C/CDKN2D/CDT1/CENPF/CHEK1/CHEK2/CHMP4C/CLSPN/CNOT10/CNOT4/DONSON/DTL/DUSP1/E2F1/E2F7/E2F8/EZH2/FBXO5/GEN1/GTSE1/JADE1/MAD2L1/MDM2/NDC80/PCID2/PCNA/PLK1/RAD21/RFWD3/SPDL1/TEX14/TFDP1/TICRR/TRIP13/TTK/WEE1/XRCC3	49
GO:0033048	M17	BP	GO:0033048	negative regulation of mitotic sister chromatid segregation	9.67251e-14	5.99059e-12	AURKB/CCNB1/CDC20/CDT1/CENPF/DUSP1/FBXO5/GEN1/MAD2L1/NDC80/PCID2/PLK1/RAD21/SPDL1/TEX14/TRIP13/TTK/XRCC3	18
GO:0006333	M17	BP	GO:0006333	chromatin assembly or disassembly	1.03204e-13	6.30884e-12	ANP32B/ASF1B/CENPA/CENPC/CENPH/CENPI/CENPK/CENPL/CENPM/CENPN/CENPO/CENPP/CENPQ/CENPS/CENPU/CENPW/CHAF1A/CHAF1B/CTCF/GATAD1/H2AFX/HAT1/HELLS/HIRIP3/HIST1H1C/HJURP/HMGB2/ITGB3BP/KNL1/MCM2/MIS18A/NAA60/NAP1L4/NAP1L5/NASP/OIP5/RBBP7/SMARCD3/SUV39H2/TLK1	40
GO:0043486	M17	BP	GO:0043486	histone exchange	1.21779e-13	7.34891e-12	ANP32E/CENPA/CENPC/CENPH/CENPI/CENPK/CENPL/CENPM/CENPN/CENPO/CENPP/CENPQ/CENPS/CENPU/CENPW/HJURP/ITGB3BP/KNL1/MIS18A/NASP/OIP5/RBBP7	22
GO:0036297	M17	BP	GO:0036297	interstrand cross-link repair	1.37945e-13	8.21905e-12	ATRIP/CENPS/DCLRE1A/EME1/FAAP24/FANCB/FANCC/FANCD2/FANCG/FANCI/FANCL/FANCM/MCM8/NUCKS1/RAD51AP1/RAD51D/RFWD3/RPA3/UBE2T/USP1/XRCC3	21
GO:0045839	M17	BP	GO:0045839	negative regulation of mitotic nuclear division	1.41971e-13	8.35323e-12	AURKB/CCNB1/CDC20/CDT1/CENPF/CHEK1/DUSP1/FBXO5/GEN1/MAD2L1/MTBP/NDC80/PCID2/PLK1/RAD21/SPDL1/TEX14/TRIP13/TTK/XRCC3	20
GO:0071824	M17	BP	GO:0071824	protein-DNA complex subunit organization	1.71562e-13	9.96963e-12	ANP32B/ANP32E/ASF1B/CDT1/CENPA/CENPC/CENPE/CENPF/CENPH/CENPI/CENPK/CENPL/CENPM/CENPN/CENPO/CENPP/CENPQ/CENPS/CENPU/CENPW/CHAF1A/CHAF1B/CTCF/CUL4A/ESR1/GMNN/H2AFX/HAT1/HELLS/HIST1H1C/HJURP/HMGB1/HMGB2/ITGB3BP/KNL1/MCM2/MIS18A/NAA60/NAP1L4/NAP1L5/NASP/OIP5/PARP1/RBBP7/RPA3/SMARCD3/TAF1B	47
GO:00322001	M17	BP	GO:0032200	telomere organization	2.8172e-13	1.61714e-11	AURKB/BLM/BRCA2/CCNE1/CCNE2/DNA2/EXO1/EXOSC10/FBXO4/FEN1/MRE11/NEK2/PARP1/PCNA/PIF1/POLA1/POLA2/POLD2/POLD3/POLE/POLE2/POLE3/PRIM1/PRIM2/RAD51C/RAD51D/RECQL4/RFC1/RFC2/RFC3/RFC4/RFC5/RPA3/STN1/TINF2/WRAP53/XRCC3/XRCC5	38
GO:00103891	M17	BP	GO:0010389	regulation of G2/M transition of mitotic cell cycle	3.94579e-13	2.21279e-11	AURKA/AURKB/BLM/BRCA1/BRD4/CCNB1/CCP110/CDC7/CDK1/CENPF/CENPJ/CEP152/CEP72/CEP78/CHMP4C/CLSPN/DBF4B/DONSON/DTL/FBXO5/FGFR1OP/HAUS1/HAUS5/HAUS6/HMMR/KIF14/NEDD1/NEK2/ODF2/PLK1/PLK4/RAD21/RAD51C/SMARCD3/TICRR/TPX2/TUBB/TUBB4A/TUBB4B/TUBG1	40
GO:0071459	M17	BP	GO:0071459	protein localization to chromosome, centromeric region	3.9489e-13	2.21279e-11	AURKB/BUB1B/BUB3/CDK1/CDT1/CENPA/CENPQ/CTCF/HASPIN/KNL1/MTBP/NDC80/SPDL1/TTK	14
GO:0031497	M17	BP	GO:0031497	chromatin assembly	4.08529e-13	2.26229e-11	ANP32B/ASF1B/CENPA/CENPC/CENPH/CENPI/CENPK/CENPL/CENPM/CENPN/CENPO/CENPP/CENPQ/CENPS/CENPU/CENPW/CHAF1A/CHAF1B/CTCF/GATAD1/H2AFX/HAT1/HELLS/HIST1H1C/HJURP/HMGB2/ITGB3BP/KNL1/MCM2/MIS18A/NAA60/NAP1L4/NAP1L5/NASP/OIP5/RBBP7	36
GO:0045005	M17	BP	GO:0045005	DNA-dependent DNA replication maintenance of fidelity	4.57973e-13	2.5066e-11	BLM/BRCA2/CDK9/CENPS/DDX11/DONSON/ETAA1/FANCM/GEN1/MMS22L/MRE11/NUCKS1/PCNA/PRIMPOL/RFWD3/TONSL/ZRANB3	17
GO:0000083	M17	BP	GO:0000083	regulation of transcription involved in G1/S transition of mitotic cell cycle	5.47711e-13	2.92963e-11	BACH1/BRD4/CCNE1/CDC45/CDC6/CDT1/DHFR/E2F1/E2F7/FBXO5/ORC1/PCNA/POLA1/RRM2/TFDP1/TYMS	16
GO:0031297	M17	BP	GO:0031297	replication fork processing	5.47711e-13	2.92963e-11	BLM/BRCA2/CDK9/CENPS/DDX11/ETAA1/FANCM/GEN1/MMS22L/MRE11/NUCKS1/PCNA/PRIMPOL/RFWD3/TONSL/ZRANB3	16
GO:00009102	M17	BP	GO:0000910	cytokinesis	5.96874e-13	3.15673e-11	ANLN/AURKB/BIN3/BRCA2/CALM3/CCP110/CDC25B/CDC6/CENPA/CEP55/CHMP1B/CHMP4C/CIT/CKAP2/CNTROB/CUL3/E2F7/E2F8/ECT2/ESPL1/INCENP/KIF14/KIF20A/KIF20B/KIF23/KIF4A/KLHL21/MYH10/NUSAP1/PKP4/PLK1/RACGAP1/STMN1/TEX14/TTC19	35
GO:2001251	M17	BP	GO:2001251	negative regulation of chromosome organization	7.02012e-13	3.67152e-11	AURKB/BCOR/BRCA1/CCNB1/CDC20/CDT1/CENPF/DUSP1/ESPL1/EXOSC10/FBXO5/GEN1/MAD2L1/MCM2/MTF2/NDC80/PARP1/PCID2/PIF1/PLK1/RAD21/SPDL1/SPI1/STN1/TAF7/TEX14/TINF2/TOP2A/TRIP13/TTK/XRCC3/XRCC5	32
GO:0140013	M17	BP	GO:0140013	meiotic nuclear division	1.07595e-12	5.50055e-11	ASPM/AURKA/BAG6/BRCA2/BRIP1/CDC20/CDC25B/CENPS/CKS2/ESPL1/FANCD2/FANCM/FBXO5/FIGNL1/KIF18A/MASTL/MLH1/MRE11/MYBL1/NCAPH2/NDC1/PLK1/PSMC3IP/RAD21/RAD51C/RAD51D/SGO1/SGO2/SMC2/SMC4/TEX14/TOP2A/TRIP13/TTK	34
GO:0007094	M17	BP	GO:0007094	mitotic spindle assembly checkpoint	1.11016e-12	5.50055e-11	AURKB/CCNB1/CDC20/CDT1/CENPF/DUSP1/GEN1/MAD2L1/NDC80/PCID2/PLK1/SPDL1/TEX14/TRIP13/TTK/XRCC3	16
GO:0031577	M17	BP	GO:0031577	spindle checkpoint	1.11016e-12	5.50055e-11	AURKB/CCNB1/CDC20/CDT1/CENPF/DUSP1/GEN1/MAD2L1/NDC80/PCID2/PLK1/SPDL1/TEX14/TRIP13/TTK/XRCC3	16
GO:0071173	M17	BP	GO:0071173	spindle assembly checkpoint	1.11016e-12	5.50055e-11	AURKB/CCNB1/CDC20/CDT1/CENPF/DUSP1/GEN1/MAD2L1/NDC80/PCID2/PLK1/SPDL1/TEX14/TRIP13/TTK/XRCC3	16
GO:0071174	M17	BP	GO:0071174	mitotic spindle checkpoint	1.11016e-12	5.50055e-11	AURKB/CCNB1/CDC20/CDT1/CENPF/DUSP1/GEN1/MAD2L1/NDC80/PCID2/PLK1/SPDL1/TEX14/TRIP13/TTK/XRCC3	16
GO:0006334	M17	BP	GO:0006334	nucleosome assembly	1.24663e-12	6.11241e-11	ANP32B/ASF1B/CENPA/CENPC/CENPH/CENPI/CENPK/CENPL/CENPM/CENPN/CENPO/CENPP/CENPQ/CENPS/CENPU/CENPW/CHAF1A/CHAF1B/H2AFX/HAT1/HIST1H1C/HJURP/HMGB2/ITGB3BP/KNL1/MCM2/MIS18A/NAA60/NAP1L4/NAP1L5/NASP/OIP5/RBBP7	33
GO:00513101	M17	BP	GO:0051310	metaphase plate congression	1.3024e-12	6.31997e-11	CCNB1/CDCA5/CDCA8/CDT1/CENPE/CENPF/CENPQ/CHMP1B/CHMP4C/CUL3/FAM83D/KIF14/KIF18A/KIF22/KIF2C/KIFC1/MLH1/NDC80/PSRC1/SPAG5/SPDL1	21
GO:00718971	M17	BP	GO:0071897	DNA biosynthetic process	1.40282e-12	6.73785e-11	ACVRL1/AURKB/CDKN2D/CENPF/CHTF18/DSCC1/DTL/DUSP1/EXOSC10/FBXO4/LIG1/LIN9/MRE11/NEK2/PCLAF/PCNA/PIF1/POLA1/POLA2/POLD2/POLD3/POLE/POLE3/POLH/POLQ/PRIMPOL/RCHY1/RFC1/RFC2/RFC3/RFC4/RFC5/RPA3/STN1/TFDP1/TINF2/TK1/TYMS/WRAP53/XRCC5	40
GO:0000725	M17	BP	GO:0000725	recombinational repair	2.94963e-12	1.40242e-10	AP5Z1/BLM/BRCA1/BRCA2/CHEK1/FEN1/FIGNL1/GEN1/H2AFX/MCM8/MMS22L/MRE11/NUCKS1/PARP1/PARPBP/POLQ/RAD51AP1/RAD51C/RAD51D/RAD54L/RBBP8/RFWD3/RHNO1/RPA3/TIMELESS/TONSL/WRAP53/XRCC2/XRCC3	29
GO:00002811	M17	BP	GO:0000281	mitotic cytokinesis	3.09711e-12	1.45781e-10	ANLN/BIN3/BRCA2/CENPA/CEP55/CHMP1B/CHMP4C/CIT/CKAP2/CNTROB/ECT2/ESPL1/INCENP/KIF20A/KIF20B/KIF23/KIF4A/MYH10/NUSAP1/PLK1/RACGAP1/STMN1/TTC19	23
GO:0051784	M17	BP	GO:0051784	negative regulation of nuclear division	3.81107e-12	1.77611e-10	AURKB/CCNB1/CDC20/CDT1/CENPF/CHEK1/DUSP1/FBXO5/GEN1/MAD2L1/MTBP/NDC80/PCID2/PLK1/RAD21/SPDL1/TEX14/TRIP13/TTK/XRCC3	20
GO:00000771	M17	BP	GO:0000077	DNA damage checkpoint	4.32876e-12	1.9976e-10	ATRIP/AURKA/BLM/BRCA1/BRIP1/CASP2/CCNB1/CDC25C/CDK1/CDK2/CHEK1/CHEK2/CLSPN/CNOT10/CNOT4/CUL4A/DONSON/DTL/E2F1/E2F7/E2F8/ETAA1/FBXO4/GTSE1/H2AFX/MAP3K20/MDM2/PCNA/PLK1/RFWD3/RHNO1/TFDP1	32
GO:0034728	M17	BP	GO:0034728	nucleosome organization	4.46819e-12	2.04192e-10	ANP32B/ANP32E/ASF1B/CENPA/CENPC/CENPH/CENPI/CENPK/CENPL/CENPM/CENPN/CENPO/CENPP/CENPQ/CENPS/CENPU/CENPW/CHAF1A/CHAF1B/CTCF/H2AFX/HAT1/HIST1H1C/HJURP/HMGB2/ITGB3BP/KNL1/MCM2/MIS18A/NAA60/NAP1L4/NAP1L5/NASP/OIP5/RBBP7/SMARCD3	36
GO:0051383	M17	BP	GO:0051383	kinetochore organization	4.56522e-12	2.0662e-10	CDT1/CENPA/CENPC/CENPE/CENPF/CENPH/CENPK/CENPN/CENPS/CENPW/NDC80/SMC2/SMC4	13
GO:0008608	M17	BP	GO:0008608	attachment of spindle microtubules to kinetochore	1.02946e-11	4.61494e-10	AURKB/BUB3/CCNB1/CDT1/CENPE/ECT2/KIF2C/KNL1/KNSTRN/NDC80/NEK2/RACGAP1/SGO1/SPAG5/TEX14	15
GO:19017963	M17	BP	GO:1901796	regulation of signal transduction by p53 class mediator	1.24263e-11	5.518e-10	ATAD5/ATRIP/AURKA/AURKB/BARD1/BLM/BRCA1/BRD7/BRIP1/CDK2/CHEK1/CHEK2/CSNK2A1/DDX5/DNA2/EXO1/MDM2/MIF/MRE11/RAD9B/RBBP7/RBBP8/RFC2/RFC3/RFC4/RFC5/RHNO1/RMI1/RMI2/RPA3/SSRP1/TAF15/TAF7/TAF9B/TOPBP1/TP53RK/TPX2	37
GO:0000724	M17	BP	GO:0000724	double-strand break repair via homologous recombination	1.38043e-11	6.07259e-10	AP5Z1/BLM/BRCA1/BRCA2/CHEK1/FEN1/FIGNL1/GEN1/H2AFX/MCM8/MMS22L/MRE11/NUCKS1/PARP1/PARPBP/POLQ/RAD51AP1/RAD51C/RAD51D/RAD54L/RBBP8/RFWD3/RPA3/TIMELESS/TONSL/WRAP53/XRCC2/XRCC3	28
GO:0007062	M17	BP	GO:0007062	sister chromatid cohesion	1.69868e-11	7.40342e-10	BUB1/CDC20/CDCA5/CTCF/DDX11/DSCC1/ESPL1/FEN1/HASPIN/KIF22/MRE11/PLK1/RAD21/RAD51C/SGO1/SGO2/SLF1/SMC1A/SMC3	19
GO:00616401	M17	BP	GO:0061640	cytoskeleton-dependent cytokinesis	2.43732e-11	1.05252e-09	ANLN/AURKB/BIN3/BRCA2/CENPA/CEP55/CHMP1B/CHMP4C/CIT/CKAP2/CNTROB/ECT2/ESPL1/INCENP/KIF20A/KIF20B/KIF23/KIF4A/MYH10/NUSAP1/PLK1/RACGAP1/STMN1/TTC19	24
GO:0043044	M17	BP	GO:0043044	ATP-dependent chromatin remodeling	3.99397e-11	1.70905e-09	ACTL6A/ANP32E/CENPA/CENPC/CENPH/CENPI/CENPK/CENPL/CENPM/CENPN/CENPO/CENPP/CENPQ/CENPS/CENPU/CENPW/HJURP/ITGB3BP/KNL1/MIS18A/NASP/OIP5/RBBP7	23
GO:00512981	M17	BP	GO:0051298	centrosome duplication	5.71044e-11	2.42154e-09	BRCA1/BRCA2/CCNF/CCP110/CDK2/CENPJ/CEP152/CEP72/CHMP1B/CHMP4C/CNTROB/GEN1/MDM1/PLK4/POC1A/SASS6/STIL/WDR62/XPO1/XRCC3	20
GO:00459311	M17	BP	GO:0045931	positive regulation of mitotic cell cycle	5.80501e-11	2.43966e-09	AURKA/BRCA2/BRD4/CCNB1/CCNE1/CDC25B/CDC6/CDC7/CDCA5/CDK1/CDT1/CUL3/CUL4A/DBF4B/DLGAP5/DTL/ESPL1/FBXO5/GEN1/KIF20B/KMT2E/LSM11/MAD2L1/MDM2/MTBP/NDC80/NUSAP1/PCID2/RAD51C/SLF1/SMARCD3/UBE2C/XRCC3	33
GO:00500001	M17	BP	GO:0050000	chromosome localization	6.45042e-11	2.66334e-09	CCNB1/CDCA5/CDCA8/CDT1/CENPE/CENPF/CENPQ/CHMP1B/CHMP4C/CUL3/DLGAP5/FAM83D/KIF14/KIF18A/KIF22/KIF2C/KIFC1/MLH1/NDC80/PSRC1/SPAG5/SPDL1	22
GO:00513031	M17	BP	GO:0051303	establishment of chromosome localization	6.45042e-11	2.66334e-09	CCNB1/CDCA5/CDCA8/CDT1/CENPE/CENPF/CENPQ/CHMP1B/CHMP4C/CUL3/DLGAP5/FAM83D/KIF14/KIF18A/KIF22/KIF2C/KIFC1/MLH1/NDC80/PSRC1/SPAG5/SPDL1	22
GO:00323921	M17	BP	GO:0032392	DNA geometric change	7.40789e-11	3.03208e-09	BLM/BRIP1/CDC45/CUL4A/DDX11/DNA2/FANCM/GINS1/GINS2/GINS4/HMGB1/HMGB2/HMGB3/MCM2/MCM4/MCM6/MCM7/MRE11/PARP1/RAD54L/RECQL4/TOP2A/XRCC5/ZRANB3	24
GO:0022616	M17	BP	GO:0022616	DNA strand elongation	8.61015e-11	3.46393e-09	DNA2/FEN1/GINS1/GINS2/GINS3/GINS4/MRE11/NUCKS1/POLA1/RFC3/RFC4	11
GO:0034501	M17	BP	GO:0034501	protein localization to kinetochore	8.61015e-11	3.46393e-09	AURKB/BUB3/CDK1/CDT1/CENPQ/HASPIN/KNL1/MTBP/NDC80/SPDL1/TTK	11
GO:00977111	M17	BP	GO:0097711	ciliary basal body-plasma membrane docking	1.20555e-10	4.80892e-09	CCP110/CDK1/CENPJ/CEP152/CEP72/CEP78/CEP83/CEP89/FBF1/FGFR1OP/HAUS1/HAUS5/HAUS6/KIF24/NEDD1/NEK2/ODF2/PLK1/PLK4/SCLT1/TCTN3/TUBB/TUBB4A/TUBB4B/TUBG1	25
GO:00510542	M17	BP	GO:0051054	positive regulation of DNA metabolic process	1.60464e-10	6.34708e-09	ATAD5/AURKB/BRCA1/CDC7/CDK1/CDK2/CDT1/CHTF18/DBF4B/DDX11/DNA2/DSCC1/E2F7/E2F8/FAF1/FBXO4/FOXM1/H2AFX/HMGB1/JUN/MAP2K4/MLH1/MPHOSPH8/MRE11/MSH2/NEK2/NPAS2/NSD2/PARP1/PCNA/RFC2/RFC3/RFC4/RFC5/SLF1/STN1/TIMELESS/TMEM161A/WRAP53/XRCC5	40
GO:1901989	M17	BP	GO:1901989	positive regulation of cell cycle phase transition	1.96213e-10	7.69645e-09	ATAD5/BRD4/CCNB1/CCNE1/CDC6/CDC7/CDCA5/CDK1/CDT1/CUL3/CUL4A/DBF4B/DLGAP5/DTL/ESPL1/EZH2/FAM83D/FBXO5/KMT2E/LSM11/MDM2/MTBP/RAD51C/SMARCD3/UBE2C	25
GO:00705072	M17	BP	GO:0070507	regulation of microtubule cytoskeleton organization	2.15119e-10	8.3683e-09	AURKA/BORA/BRCA1/CCNF/CDK2AP2/CENPJ/CHEK1/CHMP1B/CHMP4C/CKAP2/GEN1/GPSM2/HSPA1A/KIF11/KIF18A/MDM1/NEK2/PLK1/PLK4/POC1A/PSRC1/SKA1/SKA2/SKA3/SMC1A/SMC3/SPAG5/STIL/STMN1/TACC3/TPX2/TUBB4A/XPO1/XRCC3	34
GO:00070801	M17	BP	GO:0007080	mitotic metaphase plate congression	4.27008e-10	1.64748e-08	CCNB1/CDCA5/CDCA8/CDT1/CENPE/CHMP1B/CHMP4C/CUL3/KIF14/KIF18A/KIF22/KIF2C/KIFC1/NDC80/PSRC1/SPDL1	16
GO:1901992	M17	BP	GO:1901992	positive regulation of mitotic cell cycle phase transition	1.04409e-09	3.99557e-08	BRD4/CCNB1/CCNE1/CDC6/CDC7/CDCA5/CDK1/CDT1/CUL3/CUL4A/DBF4B/DLGAP5/DTL/ESPL1/FBXO5/KMT2E/LSM11/MDM2/MTBP/RAD51C/SMARCD3/UBE2C	22
GO:00324651	M17	BP	GO:0032465	regulation of cytokinesis	1.34314e-09	5.09853e-08	AURKB/BRCA2/CALM3/CCP110/CDC25B/CDC6/CHMP4C/CIT/CUL3/E2F7/E2F8/ECT2/INCENP/KIF14/KIF20A/KIF20B/KIF23/KLHL21/PKP4/PLK1/RACGAP1/TEX14	22
GO:0000731	M17	BP	GO:0000731	DNA synthesis involved in DNA repair	1.49944e-09	5.64629e-08	CDKN2D/DTL/PCLAF/PCNA/POLA1/POLD2/POLD3/POLE/POLH/PRIMPOL/RCHY1/RFC1/RFC2/RFC3/RFC4/RFC5/RPA3	17
GO:20010202	M17	BP	GO:2001020	regulation of response to DNA damage stimulus	1.56146e-09	5.83318e-08	ATAD5/BCLAF1/BRCA1/CDK9/CDKN2D/CHEK1/CHEK2/CUL4A/DDIAS/DDX11/DDX5/DEK/ETAA1/FBXO4/FBXO5/FIGNL1/FOXM1/H2AFX/HMGB1/MDM2/MIF/NPAS2/NSD2/PARP1/PARPBP/PCNA/POLH/POLQ/RAD51AP1/RFWD3/SLF1/TAF9B/TIMELESS/TMEM161A/USP1/WRAP53	36
GO:00224061	M17	BP	GO:0022406	membrane docking	2.46885e-09	9.15028e-08	CCP110/CDK1/CENPJ/CEP152/CEP72/CEP78/CEP83/CEP89/CHP1/CTBP2/EXOC6/EZR/FBF1/FGFR1OP/HAUS1/HAUS5/HAUS6/KIF24/NEDD1/NEK2/ODF2/PLK1/PLK4/SCLT1/STX3/TCTN3/TUBB/TUBB4A/TUBB4B/TUBG1	30
GO:0045740	M17	BP	GO:0045740	positive regulation of DNA replication	3.63741e-09	1.3376e-07	ATAD5/CDC7/CDK1/CDK2/CDT1/DBF4B/DNA2/E2F7/E2F8/FAF1/JUN/MAP2K4/PCNA/STN1	14
GO:0072401	M17	BP	GO:0072401	signal transduction involved in DNA integrity checkpoint	4.01189e-09	1.45261e-07	AURKA/BRCA1/CASP2/CCNB1/CDC25C/CDK1/CDK2/CHEK1/CHEK2/CNOT10/CNOT4/DTL/E2F1/E2F7/E2F8/GTSE1/MDM2/PCNA/PLK1/TFDP1	20
GO:0072422	M17	BP	GO:0072422	signal transduction involved in DNA damage checkpoint	4.01189e-09	1.45261e-07	AURKA/BRCA1/CASP2/CCNB1/CDC25C/CDK1/CDK2/CHEK1/CHEK2/CNOT10/CNOT4/DTL/E2F1/E2F7/E2F8/GTSE1/MDM2/PCNA/PLK1/TFDP1	20
GO:00513021	M17	BP	GO:0051302	regulation of cell division	4.12412e-09	1.48185e-07	ASPM/AURKB/BLM/BRCA2/CALM3/CCP110/CDC25B/CDC6/CDK2AP2/CHMP4C/CIT/CUL3/E2F7/E2F8/ECT2/HTR2B/INCENP/KIF14/KIF18B/KIF20A/KIF20B/KIF23/KLHL21/ORC6/PKP4/PLK1/RACGAP1/RBL1/TEX14/TGFB2/VEGFA	31
GO:00328861	M17	BP	GO:0032886	regulation of microtubule-based process	4.31741e-09	1.53955e-07	AURKA/BORA/BRCA1/CCNF/CDK2AP2/CENPJ/CHEK1/CHMP1B/CHMP4C/CKAP2/GEN1/GPSM2/HSPA1A/KIF11/KIF18A/MDM1/MKKS/NEK2/PLK1/PLK4/POC1A/PSRC1/SKA1/SKA2/SKA3/SMC1A/SMC3/SPAG5/STIL/STMN1/TACC3/TPX2/TUBB4A/XPO1/XRCC3	35
GO:00063011	M17	BP	GO:0006301	postreplication repair	4.46389e-09	1.57981e-07	BRCA1/DTL/MSH2/PCLAF/PCNA/POLD2/POLD3/POLH/PRIMPOL/RCHY1/RFC1/RFC2/RFC3/RFC4/RFC5/RPA3	16
GO:0072395	M17	BP	GO:0072395	signal transduction involved in cell cycle checkpoint	5.19881e-09	1.82618e-07	AURKA/BRCA1/CASP2/CCNB1/CDC25C/CDK1/CDK2/CHEK1/CHEK2/CNOT10/CNOT4/DTL/E2F1/E2F7/E2F8/GTSE1/MDM2/PCNA/PLK1/TFDP1	20
GO:20001041	M17	BP	GO:2000104	negative regulation of DNA-dependent DNA replication	5.29774e-09	1.84715e-07	ATG7/BLM/BRCA2/CHEK2/DONSON/FBXO5/GMNN/MRE11/SMC1A/SMC3/ZRANB3	11
GO:1901976	M17	BP	GO:1901976	regulation of cell cycle checkpoint	6.63571e-09	2.29664e-07	CCNB1/CDT1/CHEK2/CUL4A/DUSP1/ETAA1/FBXO4/GEN1/MAD2L1/NDC80/PCID2/RFWD3/XRCC3	13
GO:00427702	M17	BP	GO:0042770	signal transduction in response to DNA damage	7.80821e-09	2.68272e-07	ATAD5/AURKA/BRCA1/BRCA2/CASP2/CCNB1/CDC25C/CDK1/CDK2/CHEK1/CHEK2/CNOT10/CNOT4/DDX5/DTL/E2F1/E2F7/E2F8/FOXM1/GTSE1/MDM2/MIF/MYO6/PCNA/PLK1/SESN2/TFDP1	27
GO:00325082	M17	BP	GO:0032508	DNA duplex unwinding	8.60339e-09	2.9345e-07	BLM/BRIP1/CDC45/CUL4A/DDX11/DNA2/FANCM/GINS1/GINS2/GINS4/MCM2/MCM4/MCM6/MCM7/MRE11/PARP1/RECQL4/TOP2A/XRCC5/ZRANB3	20
GO:0061982	M17	BP	GO:0061982	meiosis I cell cycle process	8.7168e-09	2.9518e-07	AURKA/BAG6/BRCA2/BRIP1/CDC25B/CENPS/CKS2/ESPL1/FANCD2/FANCM/FBXO5/MLH1/MRE11/MSH6/MYBL1/NDC1/PLK1/PSMC3IP/RAD21/RAD51C/RAD51D/TRIP13	22
GO:0051053	M17	BP	GO:0051053	negative regulation of DNA metabolic process	9.86253e-09	3.29241e-07	ACVRL1/ATG7/BLM/BRCA2/CDC6/CHEK2/DFFA/DONSON/DUSP1/EXOSC10/FBXO5/GMNN/MLH1/MRE11/MSH2/MSH3/MSH6/PARP1/PARPBP/PIF1/POLQ/SMC1A/SMC3/STN1/TINF2/XRCC5/ZNF93/ZRANB3	28
GO:01400561	M17	BP	GO:0140056	organelle localization by membrane tethering	9.86253e-09	3.29241e-07	CCP110/CDK1/CENPJ/CEP152/CEP72/CEP78/CEP83/CEP89/CTBP2/EXOC6/FBF1/FGFR1OP/HAUS1/HAUS5/HAUS6/KIF24/NEDD1/NEK2/ODF2/PLK1/PLK4/SCLT1/STX3/TCTN3/TUBB/TUBB4A/TUBB4B/TUBG1	28
GO:00427691	M17	BP	GO:0042769	DNA damage response, detection of DNA damage	1.2851e-08	4.25983e-07	CUL4A/DTL/PARP1/PCNA/POLD2/POLD3/RAD18/RFC1/RFC2/RFC3/RFC4/RFC5/RPA3/USP1	14
GO:0006297	M17	BP	GO:0006297	nucleotide-excision repair, DNA gap filling	1.82182e-08	5.99671e-07	LIG1/PCNA/POLD2/POLD3/POLE/RFC1/RFC2/RFC3/RFC4/RFC5/RPA3	11
GO:00703161	M17	BP	GO:0070316	regulation of G0 to G1 transition	1.88833e-08	6.17246e-07	BRCA1/CBX5/CDC7/CHEK1/E2F1/EZH2/HLA-G/MAX/PHC1/RBBP7/RBBP8/RHNO1/RRM2/SUZ12/TFDP1	15
GO:00447821	M17	BP	GO:0044782	cilium organization	2.17349e-08	7.05561e-07	ABLIM3/ATMIN/BBS7/CCP110/CDK1/CENPJ/CEP152/CEP72/CEP78/CEP83/CEP89/CNTROB/CROCC/FAM92A/FBF1/FGFR1OP/GORAB/HAUS1/HAUS5/HAUS6/HYLS1/IFT22/IFT80/KIF24/MKKS/MNS1/NECTIN2/NEDD1/NEK2/NUDCD3/ODF2/PLK1/PLK4/POC1A/SCLT1/SPAG1/SSX2IP/SYNE2/TBC1D7/TCTN3/TTC17/TUBB/TUBB4A/TUBB4B/TUBG1/WDR11/WDR34/WDR90	48
GO:00903072	M17	BP	GO:0090307	mitotic spindle assembly	2.33249e-08	7.51988e-07	AURKB/CDC20/CHEK2/CHMP1B/CHMP4C/HSPA1A/KIF11/KIF23/KIF4A/KIFC1/MYBL2/PLK1/RACGAP1/SMC1A/SMC3/TPX2	16
GO:0007127	M17	BP	GO:0007127	meiosis I	2.42249e-08	7.75691e-07	AURKA/BAG6/BRCA2/BRIP1/CDC25B/CENPS/CKS2/ESPL1/FANCD2/FANCM/FBXO5/MLH1/MRE11/MYBL1/NDC1/PLK1/PSMC3IP/RAD21/RAD51C/RAD51D/TRIP13	21
GO:00063381	M17	BP	GO:0006338	chromatin remodeling	2.55475e-08	8.12515e-07	ACTL6A/ANP32E/CENPA/CENPC/CENPH/CENPI/CENPK/CENPL/CENPM/CENPN/CENPO/CENPP/CENPQ/CENPS/CENPU/CENPW/CHEK1/ESR1/HELLS/HJURP/ITGB3BP/KNL1/MIS18A/NASP/OIP5/RBBP7/SCMH1/SMARCD3/SUV39H2	29
GO:0019985	M17	BP	GO:0019985	translesion synthesis	2.76264e-08	8.72734e-07	DTL/PCLAF/PCNA/POLD2/POLD3/POLH/PRIMPOL/RCHY1/RFC1/RFC2/RFC3/RFC4/RFC5/RPA3	14
GO:0051984	M17	BP	GO:0051984	positive regulation of chromosome segregation	3.1857e-08	9.99672e-07	CCNB1/CDC6/CDT1/CUL3/DDX11/DLGAP5/ESPL1/FEN1/RAD18/RAD21/SLF1	11
GO:0045132	M17	BP	GO:0045132	meiotic chromosome segregation	3.3493e-08	1.04405e-06	BAG6/BRIP1/CENPS/ESPL1/FANCD2/FANCM/MLH1/MRE11/NCAPH2/NDC1/PLK1/RAD51C/SGO1/SGO2/SMC2/SMC4/TRIP13/TTK	18
GO:00303302	M17	BP	GO:0030330	DNA damage response, signal transduction by p53 class mediator	3.62004e-08	1.11739e-06	AURKA/BRCA1/BRCA2/CASP2/CCNB1/CDC25C/CDK1/CDK2/CHEK2/CNOT10/CNOT4/DDX5/E2F1/E2F7/E2F8/FOXM1/GTSE1/MDM2/MIF/MYO6/PCNA/SESN2/TFDP1	23
GO:2000045	M17	BP	GO:2000045	regulation of G1/S transition of mitotic cell cycle	3.63205e-08	1.11739e-06	AURKA/BRD7/CASP2/CCNB1/CCNE1/CDC25C/CDC6/CDK1/CDK2/CDK2AP2/CDKN2C/CDKN2D/CHEK2/CNOT10/CNOT4/CUL4A/E2F1/E2F7/E2F8/EZH2/GTSE1/JADE1/KIF14/KMT2E/LSM11/MDM2/MTBP/PCNA/RFWD3/TFDP1/WEE1	31
GO:00450231	M17	BP	GO:0045023	G0 to G1 transition	3.68506e-08	1.12294e-06	BRCA1/CBX5/CDC7/CHEK1/E2F1/EZH2/HLA-G/MAX/PHC1/RBBP7/RBBP8/RHNO1/RRM2/SUZ12/TFDP1	15
GO:00447741	M17	BP	GO:0044774	mitotic DNA integrity checkpoint	3.6978e-08	1.12294e-06	AURKA/BLM/CASP2/CCNB1/CDC25C/CDK1/CDK2/CHEK2/CLSPN/CNOT10/CNOT4/DONSON/E2F1/E2F7/E2F8/GTSE1/MDM2/PCNA/RFWD3/TFDP1/TICRR	21
GO:0010639	M17	BP	GO:0010639	negative regulation of organelle organization	3.75426e-08	1.13278e-06	ATG7/AURKB/BCOR/BRCA1/CCNB1/CCNF/CCP110/CDC20/CDT1/CENPF/CHEK1/CKAP2/DUSP1/ESPL1/EXOSC10/FBXO5/GEN1/HSPA1A/INPP5K/KIAA1211/MAD2L1/MCM2/MDM1/MKKS/MTBP/MTF2/NDC80/NEK2/NOL3/PARP1/PCID2/PIF1/PLK1/RAD21/SPDL1/SPI1/STMN1/STN1/TAF7/TBC1D7/TEX14/TINF2/TOP2A/TRIP13/TTK/TUBB4A/XRCC3/XRCC5	48
GO:00703171	M17	BP	GO:0070317	negative regulation of G0 to G1 transition	3.97046e-08	1.19038e-06	BRCA1/CBX5/CDC7/CHEK1/E2F1/EZH2/HLA-G/MAX/PHC1/RBBP7/RBBP8/RRM2/SUZ12/TFDP1	14
GO:0046605	M17	BP	GO:0046605	regulation of centrosome cycle	4.25004e-08	1.26614e-06	AURKA/BRCA1/CCNF/CENPJ/CHEK1/CHMP1B/CHMP4C/GEN1/KIF11/MDM1/NEK2/PLK4/POC1A/STIL/XPO1/XRCC3	16
GO:00602711	M17	BP	GO:0060271	cilium assembly	5.8419e-08	1.72942e-06	ABLIM3/ATMIN/BBS7/CCP110/CDK1/CENPJ/CEP152/CEP72/CEP78/CEP83/CEP89/CNTROB/CROCC/FAM92A/FBF1/FGFR1OP/GORAB/HAUS1/HAUS5/HAUS6/HYLS1/IFT22/IFT80/KIF24/MKKS/MNS1/NEDD1/NEK2/NUDCD3/ODF2/PLK1/PLK4/POC1A/SCLT1/SPAG1/SSX2IP/SYNE2/TBC1D7/TCTN3/TUBB/TUBB4A/TUBB4B/TUBG1/WDR11/WDR34/WDR90	46
GO:0051382	M17	BP	GO:0051382	kinetochore assembly	6.06283e-08	1.77758e-06	CENPA/CENPC/CENPE/CENPF/CENPH/CENPK/CENPN/CENPS/CENPW	9
GO:00516562	M17	BP	GO:0051656	establishment of organelle localization	6.0801e-08	1.77758e-06	ADCY1/BBS7/BLOC1S2/BLOC1S3/CALM3/CCNB1/CDCA5/CDCA8/CDT1/CENPA/CENPE/CENPF/CENPQ/CEP83/CHMP1B/CHMP4C/CROCC/CTBP2/CUL3/DGKI/DLGAP5/ESPL1/EZR/FAM83D/GOSR2/GPSM2/KIF14/KIF18A/KIF22/KIF23/KIF2C/KIFC1/KLHL12/MAD2L1/MKKS/MLH1/MLPH/MYH10/NDC80/NECTIN2/NUSAP1/PLK1/PREPL/PSRC1/RAB1B/SAPCD2/SAR1B/SPAG5/SPDL1/STX3/STX5/SYNE2/TBC1D20/TMED2/WDR11/XPO1	56
GO:0007099	M17	BP	GO:0007099	centriole replication	7.47691e-08	2.14283e-06	BRCA1/CCP110/CDK2/CENPJ/CEP152/CEP72/CNTROB/MDM1/PLK4/SASS6/STIL/WDR62	12
GO:0031571	M17	BP	GO:0031571	mitotic G1 DNA damage checkpoint	7.49054e-08	2.14283e-06	AURKA/CASP2/CCNB1/CDC25C/CDK1/CDK2/CHEK2/CNOT10/CNOT4/E2F1/E2F7/E2F8/GTSE1/MDM2/PCNA/RFWD3/TFDP1	17
GO:0044819	M17	BP	GO:0044819	mitotic G1/S transition checkpoint	7.49054e-08	2.14283e-06	AURKA/CASP2/CCNB1/CDC25C/CDK1/CDK2/CHEK2/CNOT10/CNOT4/E2F1/E2F7/E2F8/GTSE1/MDM2/PCNA/RFWD3/TFDP1	17
GO:0006977	M17	BP	GO:0006977	DNA damage response, signal transduction by p53 class mediator resulting in cell cycle arrest	7.51152e-08	2.14283e-06	AURKA/CASP2/CCNB1/CDC25C/CDK1/CDK2/CHEK2/CNOT10/CNOT4/E2F1/E2F7/E2F8/GTSE1/MDM2/PCNA/TFDP1	16
GO:0044773	M17	BP	GO:0044773	mitotic DNA damage checkpoint	8.25916e-08	2.34192e-06	AURKA/BLM/CASP2/CCNB1/CDC25C/CDK1/CDK2/CHEK2/CLSPN/CNOT10/CNOT4/DONSON/E2F1/E2F7/E2F8/GTSE1/MDM2/PCNA/RFWD3/TFDP1	20
GO:0044783	M17	BP	GO:0044783	G1 DNA damage checkpoint	9.64929e-08	2.71971e-06	AURKA/CASP2/CCNB1/CDC25C/CDK1/CDK2/CHEK2/CNOT10/CNOT4/E2F1/E2F7/E2F8/GTSE1/MDM2/PCNA/RFWD3/TFDP1	17
GO:0072431	M17	BP	GO:0072431	signal transduction involved in mitotic G1 DNA damage checkpoint	9.88054e-08	2.75194e-06	AURKA/CASP2/CCNB1/CDC25C/CDK1/CDK2/CHEK2/CNOT10/CNOT4/E2F1/E2F7/E2F8/GTSE1/MDM2/PCNA/TFDP1	16
GO:1902400	M17	BP	GO:1902400	intracellular signal transduction involved in G1 DNA damage checkpoint	9.88054e-08	2.75194e-06	AURKA/CASP2/CCNB1/CDC25C/CDK1/CDK2/CHEK2/CNOT10/CNOT4/E2F1/E2F7/E2F8/GTSE1/MDM2/PCNA/TFDP1	16
GO:00062821	M17	BP	GO:0006282	regulation of DNA repair	1.06463e-07	2.93947e-06	BRCA1/CDK9/CHEK1/CUL4A/DDX11/DEK/FIGNL1/FOXM1/H2AFX/HMGB1/NPAS2/NSD2/PARP1/PARPBP/PCNA/POLH/POLQ/RAD51AP1/SLF1/TIMELESS/TMEM161A/USP1/WRAP53	23
GO:1902806	M17	BP	GO:1902806	regulation of cell cycle G1/S phase transition	1.06788e-07	2.93947e-06	AURKA/BRD7/CASP2/CCNB1/CCNE1/CDC25C/CDC6/CDK1/CDK2/CDK2AP2/CDKN2C/CDKN2D/CHEK2/CNOT10/CNOT4/CUL4A/E2F1/E2F7/E2F8/EZH2/FAM83D/GTSE1/JADE1/KIF14/KMT2E/LSM11/MDM2/MTBP/PCNA/RFWD3/TFDP1/WEE1	32
GO:0030261	M17	BP	GO:0030261	chromosome condensation	1.13283e-07	3.10013e-06	CCNB1/CDCA5/CDK1/NCAPD2/NCAPD3/NCAPG/NCAPG2/NCAPH2/NUSAP1/SMC2/SMC4/TOP2A	12
GO:0006298	M17	BP	GO:0006298	mismatch repair	1.41415e-07	3.84762e-06	EXO1/HMGB1/LIG1/MLH1/MSH2/MSH3/MSH6/PCNA/POLD2/POLD3/RPA3	11
GO:0072413	M17	BP	GO:0072413	signal transduction involved in mitotic cell cycle checkpoint	1.67603e-07	4.48243e-06	AURKA/CASP2/CCNB1/CDC25C/CDK1/CDK2/CHEK2/CNOT10/CNOT4/E2F1/E2F7/E2F8/GTSE1/MDM2/PCNA/TFDP1	16
GO:1902402	M17	BP	GO:1902402	signal transduction involved in mitotic DNA damage checkpoint	1.67603e-07	4.48243e-06	AURKA/CASP2/CCNB1/CDC25C/CDK1/CDK2/CHEK2/CNOT10/CNOT4/E2F1/E2F7/E2F8/GTSE1/MDM2/PCNA/TFDP1	16
GO:1902403	M17	BP	GO:1902403	signal transduction involved in mitotic DNA integrity checkpoint	1.67603e-07	4.48243e-06	AURKA/CASP2/CCNB1/CDC25C/CDK1/CDK2/CHEK2/CNOT10/CNOT4/E2F1/E2F7/E2F8/GTSE1/MDM2/PCNA/TFDP1	16
GO:2000134	M17	BP	GO:2000134	negative regulation of G1/S transition of mitotic cell cycle	1.83606e-07	4.88268e-06	AURKA/BRD7/CASP2/CCNB1/CDC25C/CDK1/CDK2/CDK2AP2/CDKN2C/CDKN2D/CHEK2/CNOT10/CNOT4/E2F1/E2F7/E2F8/EZH2/GTSE1/JADE1/MDM2/PCNA/RFWD3/TFDP1/WEE1	24
GO:00431614	M17	BP	GO:0043161	proteasome-mediated ubiquitin-dependent protein catabolic process	2.21921e-07	5.86845e-06	ARAF/AURKA/AURKB/BAG6/BBS7/BUB1B/BUB3/CCDC47/CCNB1/CCNF/CDC16/CDC20/CDK1/CDK2/CHFR/CUL3/CUL4A/DERL2/DNAJC10/FAF1/FBXO4/FBXO5/GLMN/HSPA1A/KEAP1/KIF14/MAD2L1/MDM2/PBK/PLK1/PTTG1/RBCK1/RCHY1/RNF103/SKP2/SMURF1/TRIM38/UBE2C/UBE2D3/UBE2H/UBE2K/UBE2S/UBQLN2/UBXN4	44
GO:00102122	M17	BP	GO:0010212	response to ionizing radiation	2.43324e-07	6.39847e-06	BLM/BRCA1/BRCA2/CHEK2/ECT2/FANCD2/FBXO4/FIGNL1/H2AFX/LZIC/MAP3K20/MDM2/MSH2/NET1/NUCKS1/PARP1/RAD51AP1/RAD54L/RFWD3/RHNO1/RRM1/TICRR/TMEM109/TOPBP1/XRCC2/XRCC5	26
GO:0090231	M17	BP	GO:0090231	regulation of spindle checkpoint	2.90434e-07	7.51138e-06	CCNB1/CDT1/DUSP1/GEN1/MAD2L1/NDC80/PCID2/XRCC3	8
GO:0090266	M17	BP	GO:0090266	regulation of mitotic cell cycle spindle assembly checkpoint	2.90434e-07	7.51138e-06	CCNB1/CDT1/DUSP1/GEN1/MAD2L1/NDC80/PCID2/XRCC3	8
GO:1903504	M17	BP	GO:1903504	regulation of mitotic spindle checkpoint	2.90434e-07	7.51138e-06	CCNB1/CDT1/DUSP1/GEN1/MAD2L1/NDC80/PCID2/XRCC3	8
GO:0098534	M17	BP	GO:0098534	centriole assembly	3.55527e-07	9.14463e-06	BRCA1/CCP110/CDK2/CENPJ/CEP152/CEP72/CNTROB/MDM1/PLK4/SASS6/STIL/WDR62	12
GO:00709871	M17	BP	GO:0070987	error-free translesion synthesis	4.17155e-07	1.06715e-05	PCNA/POLH/RCHY1/RFC1/RFC2/RFC3/RFC4/RFC5/RPA3	9
GO:1902807	M17	BP	GO:1902807	negative regulation of cell cycle G1/S phase transition	4.58466e-07	1.16649e-05	AURKA/BRD7/CASP2/CCNB1/CDC25C/CDK1/CDK2/CDK2AP2/CDKN2C/CDKN2D/CHEK2/CNOT10/CNOT4/E2F1/E2F7/E2F8/EZH2/GTSE1/JADE1/MDM2/PCNA/RFWD3/TFDP1/WEE1	24
GO:0007143	M17	BP	GO:0007143	female meiotic nuclear division	5.03656e-07	1.27123e-05	AURKA/CDC25B/FBXO5/MASTL/MLH1/NCAPH2/PLK1/RAD51C/TOP2A/TRIP13/TTK	11
GO:00081561	M17	BP	GO:0008156	negative regulation of DNA replication	5.05033e-07	1.27123e-05	ATG7/BLM/BRCA2/CDC6/CHEK2/DONSON/FBXO5/GMNN/MRE11/SMC1A/SMC3/ZRANB3	12
GO:0007076	M17	BP	GO:0007076	mitotic chromosome condensation	5.9038e-07	1.47815e-05	CDCA5/NCAPD2/NCAPD3/NCAPG/NCAPH2/NUSAP1/SMC2/SMC4	8
GO:0000018	M17	BP	GO:0000018	regulation of DNA recombination	1.32232e-06	3.29321e-05	ATAD5/BLM/CHEK1/FIGNL1/KPNA2/MLH1/MRE11/MSH2/MSH3/MSH6/NSD2/PARP1/PARPBP/POLQ/RAD51AP1/TIMELESS/WRAP53/ZRANB3	18
GO:00068903	M17	BP	GO:0006890	retrograde vesicle-mediated transport, Golgi to ER	1.37502e-06	3.40643e-05	ARF4/ARFGAP1/BET1L/CENPE/KDELR2/KIF11/KIF15/KIF18A/KIF22/KIF23/KIF2C/KIF4A/RAB1B/RACGAP1/TAPBP/TMED2/TMEM115	17
GO:1902751	M17	BP	GO:1902751	positive regulation of cell cycle G2/M phase transition	1.50778e-06	3.71577e-05	ATAD5/BRD4/CCNB1/CDC7/CDK1/DBF4B/DTL/FBXO5/RAD51C/SMARCD3	10
GO:00070503	M17	BP	GO:0007050	cell cycle arrest	1.77666e-06	4.35559e-05	AURKA/BARD1/BRCA1/CASP2/CCNB1/CDC25C/CDK1/CDK2/CDK9/CDKN2C/CDKN2D/CDKN3/CHEK2/CNOT10/CNOT4/DDIAS/DUSP1/E2F1/E2F7/E2F8/FOXM1/GTSE1/KIF20B/KMT2E/MAP3K20/MDM2/MIF/MSH2/MTBP/PCNA/TBRG1/TFDP1/TGFB2	33
GO:0010824	M17	BP	GO:0010824	regulation of centrosome duplication	1.81344e-06	4.42272e-05	BRCA1/CCNF/CENPJ/CHMP1B/CHMP4C/GEN1/MDM1/PLK4/POC1A/STIL/XPO1/XRCC3	12
GO:00902241	M17	BP	GO:0090224	regulation of spindle organization	2.42822e-06	5.89155e-05	BORA/CHMP1B/CHMP4C/GPSM2/HSPA1A/PLK1/PSRC1/SMC1A/SMC3/SPAG5/TACC3/TPX2	12
GO:0051782	M17	BP	GO:0051782	negative regulation of cell division	3.42776e-06	8.27409e-05	ASPM/AURKB/BLM/CHMP4C/E2F7/E2F8/ORC6/TEX14	8
GO:00711562	M17	BP	GO:0071156	regulation of cell cycle arrest	3.88849e-06	9.33833e-05	AURKA/BRCA1/CASP2/CCNB1/CDC25C/CDK1/CDK2/CDK9/CHEK2/CNOT10/CNOT4/E2F1/E2F7/E2F8/FOXM1/GTSE1/MDM2/MIF/PCNA/TFDP1	20
GO:00711581	M17	BP	GO:0071158	positive regulation of cell cycle arrest	4.18261e-06	9.99367e-05	AURKA/BRCA1/CASP2/CCNB1/CDC25C/CDK1/CDK2/CHEK2/CNOT10/CNOT4/E2F1/E2F7/E2F8/GTSE1/MDM2/PCNA/TFDP1	17
GO:0010971	M17	BP	GO:0010971	positive regulation of G2/M transition of mitotic cell cycle	4.52448e-06	0.000107559	BRD4/CCNB1/CDC7/CDK1/DBF4B/DTL/FBXO5/RAD51C/SMARCD3	9
GO:00062961	M17	BP	GO:0006296	nucleotide-excision repair, DNA incision, 5'-to lesion	5.39984e-06	0.000125827	CUL4A/PARP1/PCNA/POLD2/POLD3/RFC1/RFC2/RFC3/RFC4/RFC5/RPA3	11
GO:0032467	M17	BP	GO:0032467	positive regulation of cytokinesis	5.39984e-06	0.000125827	AURKB/CDC25B/CDC6/CIT/CUL3/ECT2/KIF14/KIF20B/KIF23/PKP4/RACGAP1	11
GO:00325061	M17	BP	GO:0032506	cytokinetic process	5.39984e-06	0.000125827	AURKB/BIN3/CEP55/CHMP1B/CHMP4C/CNTROB/ECT2/KIF20A/KIF20B/KIF23/RACGAP1	11
GO:00602361	M17	BP	GO:0060236	regulation of mitotic spindle organization	5.39984e-06	0.000125827	BORA/CHMP1B/CHMP4C/GPSM2/HSPA1A/PLK1/PSRC1/SMC1A/SMC3/TACC3/TPX2	11
GO:00104986	M17	BP	GO:0010498	proteasomal protein catabolic process	5.9545e-06	0.000138068	ARAF/AURKA/AURKB/BAG6/BBS7/BUB1B/BUB3/CCDC47/CCNB1/CCNF/CDC16/CDC20/CDK1/CDK2/CHFR/CUL3/CUL4A/DERL2/DNAJC10/ERLEC1/FAF1/FBXO4/FBXO5/GLMN/HSPA1A/KEAP1/KIF14/MAD2L1/MDM2/PBK/PLK1/PTTG1/RBCK1/RCHY1/RNF103/SKP2/SMURF1/TRIM38/UBE2C/UBE2D3/UBE2H/UBE2K/UBE2S/UBQLN2/UBXN4	45
GO:00420231	M17	BP	GO:0042023	DNA endoreduplication	6.73552e-06	0.000154654	E2F7/E2F8/FBXO5/MRE11/SMC1A/SMC3	6
GO:0051255	M17	BP	GO:0051255	spindle midzone assembly	6.73552e-06	0.000154654	AURKB/CCDC69/KIF23/KIF4A/MLH1/RACGAP1	6
GO:00165694	M17	BP	GO:0016569	covalent chromatin modification	7.12841e-06	0.000162881	ACTL6A/ASH2L/AURKA/AURKB/BCOR/BRCA1/BRCA2/BRD4/BRD7/CCNA2/CCNB1/CDK1/CDK2/CDK9/CHEK1/CRTC2/CTCF/EZH2/HASPIN/HAT1/HELLS/HIST1H1C/JADE1/KANSL3/KDM5B/KMT2E/MPHOSPH8/MTF2/NAA60/NSD2/PHC1/PHF19/POLE3/PRMT7/RTF1/SAP30/SPI1/SUDS3/SUV39H1/SUV39H2/SUZ12/TADA2B/TAF7/UHRF1/USP3/VEGFA/VRK1/WBP2/YEATS4	49
GO:00093141	M17	BP	GO:0009314	response to radiation	8.08631e-06	0.000183876	AURKB/BLM/BRCA1/BRCA2/CDC25A/CDKN2D/CHEK1/CHEK2/DTL/DUSP1/ECT2/FANCD2/FANCG/FBXO4/FEN1/FIGNL1/H2AFX/IMPACT/LZIC/MAP3K20/MDM2/MSH2/MSH6/NET1/NMT1/NMT2/NUCKS1/PARP1/PBK/PCLAF/PCNA/POLH/PRIMPOL/RAD51AP1/RAD54L/RFWD3/RHNO1/RRM1/SMC1A/TICRR/TMEM109/TMEM161A/TNFRSF11A/TOPBP1/USF1/USP1/XRCC2/XRCC5/ZRANB3	49
GO:00336831	M17	BP	GO:0033683	nucleotide-excision repair, DNA incision	9.50286e-06	0.000215048	CUL4A/PARP1/PCNA/POLD2/POLD3/RFC1/RFC2/RFC3/RFC4/RFC5/RPA3	11
GO:00313963	M17	BP	GO:0031396	regulation of protein ubiquitination	1.05668e-05	0.000237981	ADGRB1/BCL10/BRCA1/CDC20/CDK9/CENPS/CHFR/CHP1/CUL3/FANCI/FANCM/FBXO4/FBXO5/GLMN/HSPA1A/MAD2L1/MASTL/MTBP/PLK1/RCHY1/SEPTIN4/SIAH2/SKP2/TBC1D7/TRIB3/UBE2C/UBE2S/UBXN2A	28
GO:0007063	M17	BP	GO:0007063	regulation of sister chromatid cohesion	1.36148e-05	0.000305167	BUB1/CDCA5/CTCF/DDX11/ESPL1/FEN1/RAD21/SLF1	8
GO:0000076	M17	BP	GO:0000076	DNA replication checkpoint	1.40829e-05	0.00031268	CDC45/CDC6/CDT1/CLSPN/DNA2/TICRR	6
GO:20001051	M17	BP	GO:2000105	positive regulation of DNA-dependent DNA replication	1.40829e-05	0.00031268	CDC7/CDK2/CDT1/DBF4B/E2F7/E2F8	6
GO:00971934	M17	BP	GO:0097193	intrinsic apoptotic signaling pathway	1.43167e-05	0.00031638	ATAD5/BAG6/BCLAF1/BRCA1/BRCA2/CASP2/CDIP1/CDKN2D/CHEK2/CUL3/CUL4A/DDIAS/DDIT4/DDX5/DNAJC10/E2F1/E2F2/ERO1A/FIGNL1/HSPA1A/MDM2/MELK/MIF/MLH1/MSH6/NOL3/P4HB/PARP1/PRKRA/RTKN2/SEPTIN4/TAF9B/TMEM161A/TRIB3/UBE2K	35
GO:00094112	M17	BP	GO:0009411	response to UV	1.44477e-05	0.000317782	AURKB/BRCA2/CDC25A/CDKN2D/CHEK1/DTL/FEN1/IMPACT/MDM2/MSH2/MSH6/PARP1/PBK/PCLAF/PCNA/POLH/PRIMPOL/RHNO1/TMEM161A/USF1/USP1/ZRANB3	22
GO:00165704	M17	BP	GO:0016570	histone modification	1.46309e-05	0.000320315	ACTL6A/ASH2L/AURKA/AURKB/BCOR/BRCA1/BRCA2/BRD4/BRD7/CCNA2/CCNB1/CDK1/CDK2/CDK9/CHEK1/CRTC2/CTCF/EZH2/HASPIN/HAT1/HIST1H1C/JADE1/KANSL3/KDM5B/KMT2E/MTF2/NAA60/NSD2/PHC1/PHF19/POLE3/PRMT7/RTF1/SAP30/SPI1/SUDS3/SUV39H1/SUV39H2/SUZ12/TADA2B/TAF7/UHRF1/USP3/VEGFA/VRK1/WBP2/YEATS4	47
GO:00311451	M17	BP	GO:0031145	anaphase-promoting complex-dependent catabolic process	1.52416e-05	0.00033214	AURKA/AURKB/BUB1B/BUB3/CCNB1/CDC16/CDC20/CDK1/CDK2/CUL3/FBXO5/MAD2L1/PLK1/PTTG1/UBE2C/UBE2S	16
GO:20012522	M17	BP	GO:2001252	positive regulation of chromosome organization	1.68709e-05	0.000365952	AURKB/BRCA1/BRD4/BRD7/CCNB1/CDK9/CDT1/CUL3/DDX11/DLGAP5/ESPL1/FBXO4/FEN1/KMT2E/MPHOSPH8/MRE11/MTF2/NEK2/PHF19/RAD21/RTF1/SLF1/VEGFA/WBP2/XRCC5	25
GO:00903053	M17	BP	GO:0090305	nucleic acid phosphodiester bond hydrolysis	1.73424e-05	0.000374454	ATAD5/CPSF3/CUL4A/DCLRE1A/DFFA/DNA2/EME1/ERI2/EXO1/EXOSC10/FANCM/FEN1/GEN1/HMGB1/HMGB2/MGME1/NUDT21/PARP1/PCNA/POLD2/POLD3/POLE/RAD9B/RBBP8/REXO5/RFC1/RFC2/RFC3/RFC4/RFC5/RPA3/TDP1/TDP2/ZRANB3	34
GO:00313981	M17	BP	GO:0031398	positive regulation of protein ubiquitination	1.90777e-05	0.000410039	BCL10/BRCA1/CDC20/CDK9/CENPS/CHFR/CUL3/FANCI/FANCM/FBXO4/MASTL/PLK1/RCHY1/SEPTIN4/SKP2/TBC1D7/TRIB3/UBE2C/UBE2S	19
GO:00400011	M17	BP	GO:0040001	establishment of mitotic spindle localization	1.93274e-05	0.000413518	CENPA/ESPL1/GPSM2/MAD2L1/NDC80/NUSAP1/PLK1/SAPCD2/SPDL1	9
GO:00602492	M17	BP	GO:0060249	anatomical structure homeostasis	2.02751e-05	0.000431833	AKR1B1/AURKB/BARD1/BLM/BRCA2/CCNE1/CCNE2/CROCC/DNA2/EXO1/EXOSC10/FBXO4/FEN1/KIAA1211/MDM1/MKKS/MRE11/NEK2/PARP1/PCNA/PIF1/POLA1/POLA2/POLD2/POLD3/POLE/POLE2/POLE3/PRIM1/PRIM2/RAD51C/RAD51D/RECQL4/RFC1/RFC2/RFC3/RFC4/RFC5/RPA3/STN1/TINF2/TNFRSF11A/VEGFA/WRAP53/XRCC3/XRCC5	46
GO:0071478	M17	BP	GO:0071478	cellular response to radiation	2.53342e-05	0.000537153	AURKB/BLM/CDC25A/CHEK1/CHEK2/ECT2/FBXO4/FIGNL1/H2AFX/IMPACT/MAP3K20/MDM2/NET1/NMT1/NMT2/NUCKS1/PARP1/PBK/PCNA/POLH/RAD51AP1/RHNO1/TMEM109/TMEM161A/XRCC5	25
GO:00070771	M17	BP	GO:0007077	mitotic nuclear envelope disassembly	2.67698e-05	0.000562525	CCNB1/CCNB2/CDK1/LPIN1/PLK1/VRK1	6
GO:0051988	M17	BP	GO:0051988	regulation of attachment of spindle microtubules to kinetochore	2.67698e-05	0.000562525	CCNB1/ECT2/KNSTRN/NEK2/RACGAP1/SPAG5	6
GO:00714791	M17	BP	GO:0071479	cellular response to ionizing radiation	3.75348e-05	0.000785227	BLM/CHEK2/ECT2/FBXO4/FIGNL1/H2AFX/MAP3K20/MDM2/NET1/NUCKS1/RAD51AP1/RHNO1/TMEM109/XRCC5	14
GO:20002782	M17	BP	GO:2000278	regulation of DNA biosynthetic process	3.97019e-05	0.000826889	ACVRL1/AURKB/CHTF18/DSCC1/DUSP1/EXOSC10/FBXO4/NEK2/PIF1/RFC2/RFC3/RFC4/RFC5/STN1/TFDP1/TINF2/WRAP53/XRCC5	18
GO:0042276	M17	BP	GO:0042276	error-prone translesion synthesis	4.11025e-05	0.000852288	PCNA/RFC1/RFC2/RFC3/RFC4/RFC5/RPA3	7
GO:00182053	M17	BP	GO:0018205	peptidyl-lysine modification	4.29163e-05	0.000885996	ACTL6A/ASH2L/BAG6/BCOR/BRCA1/BRCA2/BRD4/BRD7/CHEK1/CRTC2/CTCF/EZH2/HAT1/HIST1H1C/JADE1/KANSL3/KMT2E/MDM2/MTF2/NAA60/NDC1/NSD2/NUP107/NUP155/NUP160/NUP210/NUP37/NUP43/PHF19/POLE3/POR/RANGAP1/RTF1/SAE1/SPI1/SUV39H1/SUV39H2/SUZ12/TADA2B/TAF7/WBP2/YEATS4	42
GO:0016572	M17	BP	GO:0016572	histone phosphorylation	4.6885e-05	0.000963703	AURKA/AURKB/CCNA2/CCNB1/CDK1/CDK2/CDK9/CHEK1/HASPIN/VRK1	10
GO:00064883	M17	BP	GO:0006488	dolichol-linked oligosaccharide biosynthetic process	6.18022e-05	0.00125389	ALG10/ALG13/ALG2/ALG6/ALG9/DHDDS/DOLK	7
GO:00064903	M17	BP	GO:0006490	oligosaccharide-lipid intermediate biosynthetic process	6.18022e-05	0.00125389	ALG10/ALG13/ALG2/ALG6/ALG9/DHDDS/DOLK	7
GO:0032069	M17	BP	GO:0032069	regulation of nuclease activity	6.18022e-05	0.00125389	DDX11/DFFA/HMGB1/HMGB2/HSPA1A/PCNA/TCEA1	7
GO:0008630	M17	BP	GO:0008630	intrinsic apoptotic signaling pathway in response to DNA damage	7.81502e-05	0.00157877	ATAD5/BAG6/BRCA1/BRCA2/CASP2/CDIP1/CDKN2D/CHEK2/DDIAS/DDIT4/E2F1/MIF/MLH1/MSH6/TAF9B/TMEM161A	16
GO:00062895	M17	BP	GO:0006289	nucleotide-excision repair	8.21769e-05	0.00165122	BRCA2/CUL4A/LIG1/NEIL3/PARP1/PCNA/POLD2/POLD3/POLE/RBBP8/RFC1/RFC2/RFC3/RFC4/RFC5/RPA3/TCEA1	17
GO:0000079	M17	BP	GO:0000079	regulation of cyclin-dependent protein serine/threonine kinase activity	8.2438e-05	0.00165122	BLM/CCNB1/CDC25A/CDC25C/CDC6/CDKN2C/CDKN2D/CDKN3/CKS1B/CKS2/CNPPD1/PKMYT1/PLK1/PSRC1/SERTAD1	15
GO:00516531	M17	BP	GO:0051653	spindle localization	9.47471e-05	0.00188972	ASPM/CENPA/ESPL1/GPSM2/MAD2L1/NDC80/NUSAP1/PLK1/SAPCD2/SPDL1	10
GO:0007131	M17	BP	GO:0007131	reciprocal meiotic recombination	0.000106837	0.00212187	BRIP1/CENPS/FANCM/MLH1/MRE11/PSMC3IP/RAD21/RAD51D/TRIP13	9
GO:00159491	M17	BP	GO:0015949	nucleobase-containing small molecule interconversion	0.000108474	0.00213634	AK8/DCTD/DTYMK/DUT/GLRX/RRM1/RRM2/TYMS	8
GO:0090169	M17	BP	GO:0090169	regulation of spindle assembly	0.000108474	0.00213634	CHMP1B/CHMP4C/GPSM2/HSPA1A/PLK1/SMC1A/SMC3/SPAG5	8
GO:19033204	M17	BP	GO:1903320	regulation of protein modification by small protein conjugation or removal	0.000111515	0.00218709	ADGRB1/BCL10/BRCA1/CDC20/CDK9/CENPS/CHFR/CHP1/CUL3/FANCI/FANCM/FBXO4/FBXO5/GLMN/HSPA1A/MAD2L1/MASTL/MTBP/PLK1/RCHY1/SEPTIN4/SIAH2/SKP2/TBC1D7/TRIB3/UBE2C/UBE2S/UBXN2A	28
GO:00443803	M17	BP	GO:0044380	protein localization to cytoskeleton	0.000117213	0.0022893	AURKA/CCDC14/CEP72/CEP83/FAM83D/KIF20B/KLHL21/NUDCD3/SPAG5/STIL/TTK	11
GO:00091621	M17	BP	GO:0009162	deoxyribonucleoside monophosphate metabolic process	0.000132974	0.00256519	DCK/DUT/NT5M/TK1/TYMS	5
GO:0009263	M17	BP	GO:0009263	deoxyribonucleotide biosynthetic process	0.000132974	0.00256519	DTYMK/DUT/RRM1/RRM2/TYMS	5
GO:0072697	M17	BP	GO:0072697	protein localization to cell cortex	0.000132974	0.00256519	EPB41L2/EZR/GPSM2/PLK1/SAPCD2	5
GO:0035825	M17	BP	GO:0035825	homologous recombination	0.000136421	0.00262096	BRIP1/CENPS/FANCM/MLH1/MRE11/PSMC3IP/RAD21/RAD51D/TRIP13	9
GO:1904029	M17	BP	GO:1904029	regulation of cyclin-dependent protein kinase activity	0.000143333	0.00274255	BLM/CCNB1/CDC25A/CDC25C/CDC6/CDKN2C/CDKN2D/CDKN3/CKS1B/CKS2/CNPPD1/PKMYT1/PLK1/PSRC1/SERTAD1	15
GO:00711681	M17	BP	GO:0071168	protein localization to chromatin	0.000144132	0.00274668	CDCA5/ESCO2/ESR1/EZH2/MCM8/MSH2/PLK1/RAD21	8
GO:19033223	M17	BP	GO:1903322	positive regulation of protein modification by small protein conjugation or removal	0.000160231	0.00304115	BCL10/BRCA1/CDC20/CDK9/CENPS/CHFR/CUL3/FANCI/FANCM/FBXO4/MASTL/PLK1/RCHY1/SEPTIN4/SKP2/TBC1D7/TRIB3/UBE2C/UBE2S	19
GO:0070192	M17	BP	GO:0070192	chromosome organization involved in meiotic cell cycle	0.00017027	0.00321871	BAG6/BRIP1/FANCD2/MLH1/MRE11/NDC1/RAD51C/SGO2/SMC2/SMC4/TRIP13	11
GO:00512931	M17	BP	GO:0051293	establishment of spindle localization	0.000172544	0.00324866	CENPA/ESPL1/GPSM2/MAD2L1/NDC80/NUSAP1/PLK1/SAPCD2/SPDL1	9
GO:19046661	M17	BP	GO:1904666	regulation of ubiquitin protein ligase activity	0.000179196	0.00336046	CDC20/FBXO5/MAD2L1/MASTL/PLK1/UBE2C/UBE2S	7
GO:0009262	M17	BP	GO:0009262	deoxyribonucleotide metabolic process	0.000188915	0.00351038	DCTPP1/DTYMK/DUT/NT5M/NUDT1/RRM1/RRM2/TYMS	8
GO:00303971	M17	BP	GO:0030397	membrane disassembly	0.000189428	0.00351038	CCNB1/CCNB2/CDK1/LPIN1/PLK1/VRK1	6
GO:00510811	M17	BP	GO:0051081	nuclear envelope disassembly	0.000189428	0.00351038	CCNB1/CCNB2/CDK1/LPIN1/PLK1/VRK1	6
GO:19021151	M17	BP	GO:1902115	regulation of organelle assembly	0.000204243	0.00377008	ATMIN/BRCA1/CCP110/CENPJ/CHMP1B/CHMP4C/CNTROB/CROCC/EZR/GPSM2/HSPA1A/KIF9/MDM1/MNS1/PLK1/PLK4/RAB1B/SMC1A/SMC3/SPAG5/STIL/SYNE2/TBC1D7/UBQLN2	24
GO:00457391	M17	BP	GO:0045739	positive regulation of DNA repair	0.000213178	0.00391965	BRCA1/DDX11/FOXM1/H2AFX/HMGB1/NPAS2/PARP1/PCNA/SLF1/TIMELESS/TMEM161A/WRAP53	12
GO:20007791	M17	BP	GO:2000779	regulation of double-strand break repair	0.000244007	0.0044295	CHEK1/DDX11/DEK/FIGNL1/FOXM1/NSD2/PARP1/PARPBP/POLQ/RAD51AP1/SLF1/TIMELESS/WRAP53	13
GO:00315721	M17	BP	GO:0031572	G2 DNA damage checkpoint	0.000244517	0.0044295	BLM/BRCA1/CDK1/CHEK1/CLSPN/DONSON/DTL/PLK1	8
GO:0000729	M17	BP	GO:0000729	DNA double-strand break processing	0.000244672	0.0044295	BARD1/BLM/BRCA1/BRIP1/DNA2/MRE11/RBBP8	7
GO:0007064	M17	BP	GO:0007064	mitotic sister chromatid cohesion	0.000244672	0.0044295	CDC20/CDCA5/DSCC1/HASPIN/SGO1/SLF1/SMC1A	7
GO:00062842	M17	BP	GO:0006284	base-excision repair	0.000268866	0.00484886	DNA2/FEN1/LIG1/NEIL3/PARP2/PCNA/POLE/POLQ/RPA3	9
GO:0045910	M17	BP	GO:0045910	negative regulation of DNA recombination	0.000312827	0.00562015	BLM/MLH1/MSH2/MSH3/MSH6/PARPBP/POLQ/ZRANB3	8
GO:00726982	M17	BP	GO:0072698	protein localization to microtubule cytoskeleton	0.000318018	0.00569168	AURKA/CCDC14/CEP72/CEP83/FAM83D/KIF20B/NUDCD3/SPAG5/STIL/TTK	10
GO:00001321	M17	BP	GO:0000132	establishment of mitotic spindle orientation	0.000328107	0.00580601	CENPA/GPSM2/MAD2L1/NDC80/PLK1/SAPCD2/SPDL1	7
GO:0051642	M17	BP	GO:0051642	centrosome localization	0.000328107	0.00580601	ASPM/AURKA/CEP83/EZR/GPSM2/MAD2L1/SYNE2	7
GO:1902410	M17	BP	GO:1902410	mitotic cytokinetic process	0.000328107	0.00580601	BIN3/CEP55/CHMP1B/CHMP4C/CNTROB/KIF20A/KIF20B	7
GO:0051781	M17	BP	GO:0051781	positive regulation of cell division	0.000340488	0.00600254	AURKB/CDC25B/CDC6/CIT/CUL3/ECT2/HTR2B/KIF14/KIF20B/KIF23/PKP4/RACGAP1/TGFB2/VEGFA	14
GO:00311091	M17	BP	GO:0031109	microtubule polymerization or depolymerization	0.000345439	0.0060671	CENPJ/CKAP2/FBXO5/HSPA1A/KIF18A/KIF18B/KIF24/KIF2C/PSRC1/SKA1/SKA2/SKA3/STMN1/TUBB4A/TUBGCP3	15
GO:00002121	M17	BP	GO:0000212	meiotic spindle organization	0.000378678	0.00657726	ASPM/AURKA/ESPL1/FBXO5/TUBG1	5
GO:0051299	M17	BP	GO:0051299	centrosome separation	0.000378678	0.00657726	AURKA/CHEK1/CNTROB/KIF11/NEK2	5
GO:1904668	M17	BP	GO:1904668	positive regulation of ubiquitin protein ligase activity	0.000378678	0.00657726	CDC20/MASTL/PLK1/UBE2C/UBE2S	5
GO:0022412	M17	BP	GO:0022412	cellular process involved in reproduction in multicellular organism	0.000385598	0.00667283	ASPM/AURKA/BRCA2/BRIP1/CCNB1/CDC25B/FANCC/FANCG/FBXO5/FIGNL1/HMGB2/KIF18A/KNL1/MASTL/MKKS/MLH1/MSH2/MYBL1/NCAPH2/NECTIN2/ODF2/PLK1/PLPP3/PRMT7/RAD51C/RARA/SEPTIN4/TBC1D20/TEX14/TOP2A/TRIP13/TSSK6/TTK/YTHDF2/ZMYND15	35
GO:0006312	M17	BP	GO:0006312	mitotic recombination	0.000396934	0.00684385	BRCA2/GEN1/MLH1/MRE11/RAD51C/XRCC3	6
GO:0001556	M17	BP	GO:0001556	oocyte maturation	0.000432886	0.00740943	AURKA/BRCA2/CCNB1/CDC25B/FBXO5/TRIP13/YTHDF2	7
GO:0061842	M17	BP	GO:0061842	microtubule organizing center localization	0.000432886	0.00740943	ASPM/AURKA/CEP83/EZR/GPSM2/MAD2L1/SYNE2	7
GO:00069972	M17	BP	GO:0006997	nucleus organization	0.000497049	0.00847685	CCNB1/CCNB2/CDK1/CHMP1B/CHMP4C/GOLM1/HMGB2/LPIN1/NDC1/NECTIN2/NUP107/NUP155/PLK1/REEP3/TSSK6/VRK1/WRAP53	17
GO:19038293	M17	BP	GO:1903829	positive regulation of cellular protein localization	0.000500105	0.00849818	ABCA7/ABLIM3/ACSL3/ANP32B/ARIH2/CACNB3/CDH1/CDK1/CDT1/CENPQ/CHP1/CROCC/E2F1/ECT2/EPB41L2/EZR/GPD1L/GPSM2/GTSE1/KIF20B/LEPROT/MDM2/NDC80/NMT1/PARP1/PLK1/SAE1/SESN2/SQSTM1/STOM/STX3/TFDP1/UBE2D3/WRAP53	34
GO:0001832	M17	BP	GO:0001832	blastocyst growth	0.000551611	0.00930621	BRCA2/GINS1/GINS4/NCAPG2/RTF1/SBDS	6
GO:0032042	M17	BP	GO:0032042	mitochondrial DNA metabolic process	0.000551611	0.00930621	ATG7/DNA2/MGME1/PARP1/PRIMPOL/SESN2	6
GO:0001833	M17	BP	GO:0001833	inner cell mass cell proliferation	0.000585818	0.00981297	BRCA2/GINS1/GINS4/NCAPG2/SBDS	5
GO:0062033	M17	BP	GO:0062033	positive regulation of mitotic sister chromatid segregation	0.000585818	0.00981297	CDT1/CUL3/DLGAP5/ESPL1/SLF1	5
GO:00018241	M17	BP	GO:0001824	blastocyst development	0.000609536	0.0101741	ACTL6A/ASF1B/BCOR/BRCA2/CUL3/GINS1/GINS4/NASP/NCAPG2/NEK2/PLPP4/RBBP8/RTF1/SBDS/SLC25A34	15
GO:1901673	M17	BP	GO:1901673	regulation of mitotic spindle assembly	0.000749316	0.012463	CHMP1B/CHMP4C/HSPA1A/PLK1/SMC1A/SMC3	6
GO:00067326	M17	BP	GO:0006732	coenzyme metabolic process	0.000837936	0.0138879	ACOT9/ACSL3/ADPGK/ALDH1L2/ATIC/COQ3/CYB5R3/DDIT4/DHFR/DHFR2/FAR2/FPGS/GCDH/GPD1L/HACD2/MAT2A/ME1/NADSYN1/NDC1/NUDT7/NUP107/NUP155/NUP160/NUP210/NUP37/NUP43/PANK1/PDXK/PGD/RNLS/SCD/STAT3/SUCLA2/TALDO1/TKT/TPK1/TYMS	37
GO:0051307	M17	BP	GO:0051307	meiotic chromosome separation	0.000867602	0.0143291	CENPS/FANCM/MLH1/NCAPH2/TTK	5
GO:20010222	M17	BP	GO:2001022	positive regulation of response to DNA damage stimulus	0.000875998	0.0144172	BCLAF1/BRCA1/DDX11/DDX5/FOXM1/H2AFX/HMGB1/NPAS2/PARP1/PCNA/SLF1/TIMELESS/TMEM161A/WRAP53	14
GO:00000022	M17	BP	GO:0000002	mitochondrial genome maintenance	0.000914263	0.0148908	ATG7/DNA2/MGME1/PARP1/PIF1/PRIMPOL/SESN2	7
GO:00512941	M17	BP	GO:0051294	establishment of spindle orientation	0.000914263	0.0148908	CENPA/GPSM2/MAD2L1/NDC80/PLK1/SAPCD2/SPDL1	7
GO:00709792	M17	BP	GO:0070979	protein K11-linked ubiquitination	0.000914263	0.0148908	CDC16/RNF26/UBE2C/UBE2D3/UBE2H/UBE2S/UBE2T	7
GO:00017012	M17	BP	GO:0001701	in utero embryonic development	0.000921027	0.0149492	ACTL6A/ACVRL1/ADAM10/ALKBH1/ASF1B/BCOR/BRCA2/C5/CCNB1/CCNB2/CUL3/CUL4A/E2F7/E2F8/GINS1/GINS4/INPP5K/KEAP1/MGAT1/MSH2/MYH10/NASP/NCAPG2/NEK2/NMT1/PLK4/PLPP4/RBBP8/RTF1/SBDS/SLC25A34/STIL/TMED2/VEGFA/XRCC2	35
GO:00062832	M17	BP	GO:0006283	transcription-coupled nucleotide-excision repair	0.00100473	0.0162517	CUL4A/LIG1/PCNA/POLD2/POLD3/RFC1/RFC2/RFC3/RFC4/RFC5/RPA3/TCEA1	12
GO:00064751	M17	BP	GO:0006475	internal protein amino acid acetylation	0.00115761	0.0186605	ACTL6A/BAG6/BRCA1/BRCA2/BRD7/CHEK1/CRTC2/CTCF/EHHADH/HAT1/JADE1/KANSL3/NAA60/POLE3/POR/SPI1/TADA2B/TAF7/WBP2/YEATS4	20
GO:00103321	M17	BP	GO:0010332	response to gamma radiation	0.00117574	0.0188881	BRCA2/CHEK2/FANCD2/H2AFX/MAP3K20/MDM2/PARP1/TMEM109/XRCC2/XRCC5	10
GO:0001325	M17	BP	GO:0001325	formation of extrachromosomal circular DNA	0.00123914	0.0197048	BLM/DNA2/EXO1/XRCC3/XRCC5	5
GO:0090656	M17	BP	GO:0090656	t-circle formation	0.00123914	0.0197048	BLM/DNA2/EXO1/XRCC3/XRCC5	5
GO:0090737	M17	BP	GO:0090737	telomere maintenance via telomere trimming	0.00123914	0.0197048	BLM/DNA2/EXO1/XRCC3/XRCC5	5
GO:0072332	M17	BP	GO:0072332	intrinsic apoptotic signaling pathway by p53 class mediator	0.00128258	0.020327	ATAD5/BAG6/BRCA2/CDIP1/CHEK2/DDIT4/DDX5/E2F1/E2F2/MDM2/MIF/TAF9B	12
GO:00712143	M17	BP	GO:0071214	cellular response to abiotic stimulus	0.00129756	0.0204268	AKR1B1/AURKB/BCL10/BLM/CASP2/CDC25A/CHEK1/CHEK2/CHP1/ECT2/FBXO4/FIGNL1/H2AFX/IMPACT/LRRC8D/LTBR/MAP2K4/MAP3K20/MDM2/NET1/NMT1/NMT2/NUCKS1/PARP1/PBK/PCNA/POLH/RAD51AP1/RHNO1/TMEM109/TMEM161A/XRCC5	32
GO:01040043	M17	BP	GO:0104004	cellular response to environmental stimulus	0.00129756	0.0204268	AKR1B1/AURKB/BCL10/BLM/CASP2/CDC25A/CHEK1/CHEK2/CHP1/ECT2/FBXO4/FIGNL1/H2AFX/IMPACT/LRRC8D/LTBR/MAP2K4/MAP3K20/MDM2/NET1/NMT1/NMT2/NUCKS1/PARP1/PBK/PCNA/POLH/RAD51AP1/RHNO1/TMEM109/TMEM161A/XRCC5	32
GO:0045143	M17	BP	GO:0045143	homologous chromosome segregation	0.00140093	0.0219807	BAG6/BRIP1/ESPL1/FANCD2/MLH1/MRE11/NDC1/PLK1/TRIP13	9
GO:00715391	M17	BP	GO:0071539	protein localization to centrosome	0.00141913	0.0221922	AURKA/CCDC14/CEP72/CEP83/NUDCD3/SPAG5/STIL	7
GO:20005732	M17	BP	GO:2000573	positive regulation of DNA biosynthetic process	0.00143382	0.0223476	AURKB/CHTF18/DSCC1/FBXO4/NEK2/RFC2/RFC3/RFC4/RFC5/WRAP53/XRCC5	11
GO:19012936	M17	BP	GO:1901293	nucleoside phosphate biosynthetic process	0.00151171	0.023484	ACSL3/ADCY1/ADCY4/ADPGK/AK8/ATIC/ATP8/DCK/DDIT4/DTYMK/DUT/GCDH/GMPS/HACD2/IMPDH2/LCLAT1/ME1/NADSYN1/NDC1/NUP107/NUP155/NUP160/NUP210/NUP37/NUP43/PANK1/PARP1/PFAS/PRPS2/RNLS/RRM1/RRM2/SCD/STAT3/TK1/TYMS	36
GO:00757331	M17	BP	GO:0075733	intracellular transport of virus	0.00156187	0.0241833	KPNA2/NDC1/NMT2/NUP107/NUP155/NUP160/NUP210/NUP37/NUP43/XPO1	10
GO:00070043	M17	BP	GO:0007004	telomere maintenance via telomerase	0.00162663	0.0251034	AURKB/EXOSC10/FBXO4/MRE11/NEK2/PIF1/RFC1/STN1/TINF2/WRAP53/XRCC5	11
GO:0045840	M17	BP	GO:0045840	positive regulation of mitotic nuclear division	0.00163632	0.0251704	AURKA/CDCA5/CDT1/CUL3/DLGAP5/ESPL1/NUSAP1/SLF1/UBE2C	9
GO:00448181	M17	BP	GO:0044818	mitotic G2/M transition checkpoint	0.00167854	0.0257357	BLM/BRCA1/CDK1/CLSPN/DONSON/TICRR	6
GO:00092191	M17	BP	GO:0009219	pyrimidine deoxyribonucleotide metabolic process	0.00171627	0.026144	DCTPP1/DTYMK/DUT/NT5M/TYMS	5
GO:2000001	M17	BP	GO:2000001	regulation of DNA damage checkpoint	0.00171627	0.026144	CHEK2/CUL4A/ETAA1/FBXO4/RFWD3	5
GO:19055081	M17	BP	GO:1905508	protein localization to microtubule organizing center	0.00174181	0.0264474	AURKA/CCDC14/CEP72/CEP83/NUDCD3/SPAG5/STIL	7
GO:0006264	M17	BP	GO:0006264	mitochondrial DNA replication	0.0018336	0.0273992	ATG7/DNA2/MGME1/PRIMPOL	4
GO:0030647	M17	BP	GO:0030647	aminoglycoside antibiotic metabolic process	0.0018336	0.0273992	AKR1B1/AKR1C1/AKR1C2/AKR1C3	4
GO:0032070	M17	BP	GO:0032070	regulation of deoxyribonuclease activity	0.0018336	0.0273992	DDX11/DFFA/HMGB1/PCNA	4
GO:0051231	M17	BP	GO:0051231	spindle elongation	0.0018336	0.0273992	AURKB/KIF23/KIF4A/RACGAP1	4
GO:0051315	M17	BP	GO:0051315	attachment of mitotic spindle microtubules to kinetochore	0.0018336	0.0273992	CDT1/CENPE/KIF2C/NDC80	4
GO:00183931	M17	BP	GO:0018393	internal peptidyl-lysine acetylation	0.00191522	0.0285283	ACTL6A/BAG6/BRCA1/BRCA2/BRD7/CHEK1/CRTC2/CTCF/HAT1/JADE1/KANSL3/NAA60/POLE3/POR/SPI1/TADA2B/TAF7/WBP2/YEATS4	19
GO:00108332	M17	BP	GO:0010833	telomere maintenance via telomere lengthening	0.00202999	0.0301424	AURKB/EXOSC10/FBXO4/MRE11/NEK2/PARP1/PIF1/RFC1/STN1/TINF2/WRAP53/XRCC5	12
GO:00105691	M17	BP	GO:0010569	regulation of double-strand break repair via homologous recombination	0.00225519	0.033381	CHEK1/FIGNL1/PARP1/PARPBP/POLQ/RAD51AP1/TIMELESS/WRAP53	8
GO:0034629	M17	BP	GO:0034629	cellular protein-containing complex localization	0.00231542	0.0341652	CEP72/EZR/HASPIN/KLHL21/NDC1	5
GO:00467941	M17	BP	GO:0046794	transport of virus	0.00232792	0.0342423	KPNA2/NDC1/NMT2/NUP107/NUP155/NUP160/NUP210/NUP37/NUP43/XPO1	10
GO:00064731	M17	BP	GO:0006473	protein acetylation	0.00237278	0.0347935	ACTL6A/BAG6/BRCA1/BRCA2/BRD7/CHEK1/CRTC2/CTCF/DSCC1/EHHADH/ESCO2/HAT1/JADE1/KANSL3/NAA60/POLE3/POR/SPI1/TADA2B/TAF7/WBP2/YEATS4	22
GO:00091084	M17	BP	GO:0009108	coenzyme biosynthetic process	0.0024136	0.035282	ACSL3/ADPGK/ATIC/COQ3/DDIT4/DHFR/DHFR2/FPGS/GCDH/HACD2/MAT2A/ME1/NADSYN1/NDC1/NUP107/NUP155/NUP160/NUP210/NUP37/NUP43/PANK1/PDXK/RNLS/SCD/STAT3/TPK1	26
GO:00064091	M17	BP	GO:0006409	tRNA export from nucleus	0.00255548	0.0370112	NDC1/NUP107/NUP155/NUP160/NUP210/NUP37/NUP43	7
GO:00510311	M17	BP	GO:0051031	tRNA transport	0.00255548	0.0370112	NDC1/NUP107/NUP155/NUP160/NUP210/NUP37/NUP43	7
GO:00714311	M17	BP	GO:0071431	tRNA-containing ribonucleoprotein complex export from nucleus	0.00255548	0.0370112	NDC1/NUP107/NUP155/NUP160/NUP210/NUP37/NUP43	7
GO:00190585	M17	BP	GO:0019058	viral life cycle	0.00262706	0.0379312	CDK1/CHMP1B/CHMP4C/CTBP2/DDX5/DEK/FAM111A/HSPA1A/HTATSF1/INPP5K/KPNA2/MPHOSPH8/NDC1/NECTIN2/NMT2/NUCKS1/NUP107/NUP155/NUP160/NUP210/NUP37/NUP43/P4HB/RAB1B/SIVA1/SMC3/STOM/TBC1D20/TOP2A/TRIM38/TRIM59/XPO1	32
GO:0006730	M17	BP	GO:0006730	one-carbon metabolic process	0.00266419	0.0383497	ALDH1L2/DHFR/DHFR2/FPGS/MAT2A/TYMS	6
GO:0002483	M17	BP	GO:0002483	antigen processing and presentation of endogenous peptide antigen	0.00274877	0.0388542	ERAP2/HLA-F/HLA-G/TAPBP	4
GO:0007100	M17	BP	GO:0007100	mitotic centrosome separation	0.00274877	0.0388542	AURKA/CHEK1/KIF11/NEK2	4
GO:00164461	M17	BP	GO:0016446	somatic hypermutation of immunoglobulin genes	0.00274877	0.0388542	EXO1/MSH2/MSH6/POLQ	4
GO:0019321	M17	BP	GO:0019321	pentose metabolic process	0.00274877	0.0388542	PGD/TALDO1/TKT/XYLB	4
GO:00193711	M17	BP	GO:0019371	cyclooxygenase pathway	0.00274877	0.0388542	AKR1C3/CBR1/HPGDS/PTGES	4
GO:0035404	M17	BP	GO:0035404	histone-serine phosphorylation	0.00274877	0.0388542	AURKA/AURKB/CCNB1/VRK1	4
GO:00024783	M17	BP	GO:0002478	antigen processing and presentation of exogenous peptide antigen	0.00294642	0.0415234	CENPE/CTSS/CTSV/DCTN4/HLA-A/HLA-B/HLA-C/HLA-F/HLA-G/HLA-H/KIF11/KIF15/KIF18A/KIF22/KIF23/KIF2C/KIF4A/RACGAP1/SAR1B/TAPBP	20
GO:00344043	M17	BP	GO:0034404	nucleobase-containing small molecule biosynthetic process	0.00297942	0.041863	ADPGK/DCK/DCTPP1/DDIT4/DHFR2/DTYMK/GMPS/IMPDH2/NDC1/NT5C2/NT5M/NUDT1/NUDT7/NUP107/NUP155/NUP160/NUP210/NUP37/NUP43/PDE4A/PDE7A/STAT3/TK1	23
GO:00427711	M17	BP	GO:0042771	intrinsic apoptotic signaling pathway in response to DNA damage by p53 class mediator	0.00308689	0.0432441	ATAD5/BAG6/BRCA2/CDIP1/CHEK2/DDIT4/MIF/TAF9B	8
GO:19908231	M17	BP	GO:1990823	response to leukemia inhibitory factor	0.00316931	0.0441359	BCAT2/BCLAF1/CTBP2/GCLM/KDM5B/MAT2A/MTF2/MYBL2/PIGA/TEX14/TLE4/UBXN2A/XRCC5	13
GO:19908301	M17	BP	GO:1990830	cellular response to leukemia inhibitory factor	0.00316931	0.0441359	BCAT2/BCLAF1/CTBP2/GCLM/KDM5B/MAT2A/MTF2/MYBL2/PIGA/TEX14/TLE4/UBXN2A/XRCC5	13
GO:00447662	M17	BP	GO:0044766	multi-organism transport	0.00327617	0.0453556	KPNA2/NDC1/NMT2/NUP107/NUP155/NUP160/NUP210/NUP37/NUP43/THOC6/XPO1	11
GO:19025792	M17	BP	GO:1902579	multi-organism localization	0.00327617	0.0453556	KPNA2/NDC1/NMT2/NUP107/NUP155/NUP160/NUP210/NUP37/NUP43/THOC6/XPO1	11
GO:00215911	M17	BP	GO:0021591	ventricular system development	0.00329463	0.0454775	AK8/ANP32B/CENPF/DPCD/MYH10/TSKU	6
GO:00480023	M17	BP	GO:0048002	antigen processing and presentation of peptide antigen	0.00331462	0.0456196	CENPE/CTSS/CTSV/DCTN4/ERAP2/HLA-A/HLA-B/HLA-C/HLA-F/HLA-G/HLA-H/KIF11/KIF15/KIF18A/KIF22/KIF23/KIF2C/KIF4A/RACGAP1/SAR1B/TAPBP	21
GO:00198843	M17	BP	GO:0019884	antigen processing and presentation of exogenous antigen	0.00336316	0.0461527	CENPE/CTSS/CTSV/DCTN4/HLA-A/HLA-B/HLA-C/HLA-F/HLA-G/HLA-H/KIF11/KIF15/KIF18A/KIF22/KIF23/KIF2C/KIF4A/RACGAP1/SAR1B/TAPBP	20
GO:00183941	M17	BP	GO:0018394	peptidyl-lysine acetylation	0.00338674	0.0463413	ACTL6A/BAG6/BRCA1/BRCA2/BRD7/CHEK1/CRTC2/CTCF/HAT1/JADE1/KANSL3/NAA60/POLE3/POR/SPI1/TADA2B/TAF7/WBP2/YEATS4	19
GO:00725271	M17	BP	GO:0072527	pyrimidine-containing compound metabolic process	0.00348021	0.0474822	APOBEC3B/DCK/DCTD/DCTPP1/DHFR2/DTYMK/DUT/LCLAT1/NT5M/RRM1/TK1/TPK1/TYMS	13
GO:0007140	M17	BP	GO:0007140	male meiotic nuclear division	0.00358333	0.0487477	BRCA2/FIGNL1/KIF18A/MLH1/MYBL1/RAD51C/TEX14/TRIP13	8
GO:19022751	M17	BP	GO:1902275	regulation of chromatin organization	0.00362375	0.0491556	BCOR/BRCA1/BRD4/BRD7/CCNB1/CDK9/CHEK1/CTCF/KMT2E/MKI67/MPHOSPH8/MTF2/PHF19/RTF1/SPI1/TAF7/TLK1/VEGFA/WBP2	19
GO:00062783	M17	BP	GO:0006278	RNA-dependent DNA biosynthetic process	0.00364974	0.0493658	AURKB/EXOSC10/FBXO4/MRE11/NEK2/PIF1/RFC1/STN1/TINF2/WRAP53/XRCC5	11
GO:00075682	M17	BP	GO:0007568	aging	0.00369084	0.0497787	ARG2/ATG7/AURKB/BRCA2/CASP2/CDK1/CHEK1/CHEK2/CISD2/CTSV/ERO1A/FBXO4/FBXO5/FOXM1/GCLM/GPX4/H2AFX/HLA-G/JUN/MARCH5/MIF/MSH2/MSH6/NQO1/NUDT1/RAD54L/RBL1/SERP1/STAT3/TYMS/UCP2	31
GO:00986871	M17	CC	GO:0098687	chromosomal region	1.81434e-50	1.01785e-47	AURKB/BIRC5/BLM/BRCA2/BUB1/BUB1B/BUB3/CBX5/CCNB1/CDCA5/CDCA8/CDK1/CDK2/CDT1/CENPA/CENPC/CENPE/CENPF/CENPH/CENPI/CENPK/CENPL/CENPM/CENPN/CENPP/CENPQ/CENPS/CENPU/CENPW/CHEK1/CHEK2/CTCF/DCTN4/DNA2/DSCC1/DSN1/ERCC6L/ESCO2/EZH2/FEN1/GPATCH11/H2AFX/HAT1/HELLS/HJURP/INCENP/ITGB3BP/KIF18A/KIF22/KIF2C/KNL1/KNSTRN/KNTC1/MAD2L1/MCM2/MCM3/MCM4/MCM5/MCM6/MCM7/MRE11/MSH2/MTBP/NCAPD3/NCAPG/NDC80/NEK2/NUF2/NUP10…	107
GO:00007751	M17	CC	GO:0000775	chromosome, centromeric region	4.552e-43	1.27683e-40	AURKB/BIRC5/BUB1/BUB1B/BUB3/CBX5/CCNB1/CDCA5/CDCA8/CDT1/CENPA/CENPC/CENPE/CENPF/CENPH/CENPI/CENPK/CENPL/CENPM/CENPN/CENPP/CENPQ/CENPS/CENPU/CENPW/CTCF/DCTN4/DSCC1/DSN1/ERCC6L/ESCO2/GPATCH11/HELLS/HJURP/INCENP/ITGB3BP/KIF18A/KIF22/KIF2C/KNL1/KNSTRN/KNTC1/MAD2L1/MTBP/NCAPD3/NCAPG/NDC80/NEK2/NUF2/NUP107/NUP160/NUP37/NUP43/PLK1/RAD21/RANGAP1/SGO1/SGO2/SKA1/SKA2/SKA3/SMC1A/SMC3/SPAG5/SPC24/SPC25/SPDL1…	74
GO:0000793	M17	CC	GO:0000793	condensed chromosome	1.8063e-41	3.37777e-39	AURKB/BIRC5/BLM/BRCA1/BRCA2/BRD4/BUB1/BUB1B/BUB3/CCNB1/CDCA5/CDK2/CDT1/CENPA/CENPC/CENPE/CENPF/CENPH/CENPK/CENPM/CENPN/CENPS/CENPU/CENPW/CHEK1/CTCF/DSN1/ERCC6L/GPATCH11/H2AFX/HJURP/HMGB1/HMGB2/INCENP/ITGB3BP/KIF2C/KNL1/KNSTRN/KNTC1/MAD2L1/MKI67/MLH1/NCAPD2/NCAPD3/NCAPG/NCAPG2/NDC80/NEK2/NUP107/NUP37/NUP43/PLK1/RAD21/RANGAP1/RCC1/SGO1/SGO2/SKA1/SKA2/SKA3/SMC1A/SMC2/SMC3/SMC4/SPAG5/SPC24/SPC25/SPDL…	75
GO:0000776	M17	CC	GO:0000776	kinetochore	4.53186e-38	6.35593e-36	AURKB/BIRC5/BUB1/BUB1B/BUB3/CBX5/CCNB1/CDT1/CENPA/CENPC/CENPE/CENPF/CENPH/CENPI/CENPK/CENPM/CENPN/CENPS/CENPU/CENPW/DCTN4/DSN1/ERCC6L/GPATCH11/HJURP/INCENP/ITGB3BP/KIF18A/KIF22/KIF2C/KNL1/KNSTRN/KNTC1/MAD2L1/MTBP/NDC80/NEK2/NUF2/NUP107/NUP160/NUP37/NUP43/PLK1/RANGAP1/SGO1/SGO2/SKA1/SKA2/SKA3/SMC1A/SPAG5/SPC24/SPC25/SPDL1/TEX14/TTK/XPO1/ZWILCH/ZWINT	59
GO:00007791	M17	CC	GO:0000779	condensed chromosome, centromeric region	1.13058e-32	1.26851e-30	AURKB/BIRC5/BUB1/BUB1B/BUB3/CCNB1/CDT1/CENPA/CENPC/CENPE/CENPF/CENPH/CENPK/CENPM/CENPN/CENPS/CENPU/CENPW/DSN1/ERCC6L/GPATCH11/HJURP/INCENP/ITGB3BP/KIF2C/KNL1/KNSTRN/KNTC1/MAD2L1/NCAPG/NDC80/NEK2/NUP107/NUP37/NUP43/PLK1/RANGAP1/SGO1/SGO2/SKA1/SKA2/SKA3/SMC1A/SPAG5/SPC24/SPC25/SPDL1/TEX14/ZWILCH/ZWINT	50
GO:0000777	M17	CC	GO:0000777	condensed chromosome kinetochore	1.30357e-31	1.21884e-29	BIRC5/BUB1/BUB1B/BUB3/CCNB1/CDT1/CENPA/CENPE/CENPF/CENPH/CENPK/CENPM/CENPN/CENPS/CENPU/CENPW/DSN1/ERCC6L/GPATCH11/HJURP/INCENP/ITGB3BP/KIF2C/KNL1/KNSTRN/KNTC1/MAD2L1/NDC80/NEK2/NUP107/NUP37/NUP43/PLK1/RANGAP1/SGO1/SGO2/SKA1/SKA2/SKA3/SMC1A/SPAG5/SPC24/SPC25/SPDL1/TEX14/ZWILCH/ZWINT	47
GO:00058192	M17	CC	GO:0005819	spindle	2.16884e-28	1.73817e-26	ASPM/AURKA/AURKB/BUB1B/CALM3/CCDC69/CCNB1/CDC16/CDC20/CDC25B/CDC6/CDC7/CDK1/CENPE/CENPF/CEP128/CEP89/CKAP2/CKAP2L/CUL3/DCTN4/DDX11/DLGAP5/ECT2/FAM83D/FBF1/FBXO5/GPSM2/HASPIN/HAUS1/HAUS5/HAUS6/INCENP/KATNAL1/KATNAL2/KIF11/KIF14/KIF15/KIF18A/KIF18B/KIF20A/KIF20B/KIF22/KIF23/KIF4A/KLHL21/KNSTRN/KNTC1/MAD2L1/MYH10/NEK2/ODF2/PKP4/PLK1/POC1A/PSRC1/RACGAP1/RAD21/RANGAP1/SBDS/SGO1/SHCBP1/SKA1/SKA2/SKA3/S…	79
GO:00444542	M17	CC	GO:0044454	nuclear chromosome part	1.0731e-23	7.52511e-22	ACTL6A/ANP32E/ASF1B/ASH2L/AURKB/BLM/BRCA1/BRCA2/BUB1/CBX5/CCNB1/CDCA5/CDK1/CENPA/CENPC/CHAF1A/CHAF1B/CSNK2A1/DDX11/DFFA/DNA2/E2F1/EME1/ESCO2/ESR1/ETAA1/EZH2/FEN1/H2AFZ/HAT1/HIST1H1C/HMGB2/INCENP/JUN/MAX/MCM2/MCM3/MCM4/MCM5/MCM6/MCM7/MLH1/MMS22L/MPHOSPH8/MRE11/MSH2/MSH6/MXD1/NASP/NCAPD3/NDC80/NUCKS1/ORC1/PARP1/PCNA/PIF1/PLK1/POLA1/POLD3/POLE/POLE2/POLE3/RAD51AP1/RAD51D/RARA/RBBP7/RBMX/RCC1/RPA3/SG…	89
GO:00009221	M17	CC	GO:0000922	spindle pole	5.04211e-23	3.14292e-21	ASPM/AURKA/CALM3/CCNB1/CDC20/CDC25B/CDC6/CENPF/CEP128/CEP89/CKAP2/CKAP2L/CUL3/DCTN4/DDX11/DLGAP5/FAM83D/FBF1/GPSM2/HAUS1/KATNAL1/KATNAL2/KIF11/KIF20B/KLHL21/KNSTRN/KNTC1/MAD2L1/NEK2/ODF2/PKP4/PLK1/POC1A/PSRC1/RAD21/SBDS/SGO1/SMC1A/SMC3/SPAG5/SPDL1/TACC3/TMEM201/TOPBP1/TPX2/TUBG1/TUBGCP3/WDR62	48
GO:00058134	M17	CC	GO:0005813	centrosome	3.15192e-22	1.76823e-20	ASPM/AURKA/BBS7/BRCA2/CALM3/CCDC14/CCDC15/CCDC77/CCNB1/CCNB2/CCNF/CCP110/CDC16/CDC20/CDC25B/CDC45/CDK1/CDK2/CENPF/CENPJ/CEP152/CEP55/CEP72/CEP78/CEP89/CHEK1/CKAP2/CKAP2L/CNTROB/CROCC/DCTN4/DDX11/DLGAP5/DTL/E2F1/ESPL1/FBF1/FGFR1OP/GEN1/GPSM2/H2AFX/HASPIN/HAUS1/HAUS5/HAUS6/HMMR/HSPA1A/HYLS1/IFT22/KATNAL1/KIF15/KIF20B/KIF23/LRRCC1/MASTL/MCM3/MDM1/MKKS/NDC80/NEDD1/NEK2/NUDT21/ODF2/PCLAF/PCNA/PLK1/PLK…	87
GO:0005657	M17	CC	GO:0005657	replication fork	4.36909e-16	2.22823e-14	BLM/DONSON/ETAA1/H2AFX/MCM3/MMS22L/MRE11/PCNA/POLA1/POLD3/RAD18/RAD51C/RAD51D/RFC1/RFC2/RFC3/RFC4/RFC5/RPA3/TONSL/UHRF1/XRCC2/XRCC3/ZRANB3	24
GO:00007851	M17	CC	GO:0000785	chromatin	2.80658e-14	1.31207e-12	ACTL6A/ANP32E/ASF1B/ASH2L/CBX5/CDCA5/CENPA/CENPC/CENPF/CHAF1A/CHAF1B/CHEK1/CSNK2A1/DDX11/DFFA/DSCC1/E2F1/EME1/ESCO2/ESR1/EXOSC10/EZH2/FAM111A/H2AFV/H2AFX/H2AFZ/HAT1/HELLS/HIST1H1C/HIST1H2AC/HIST1H2BK/HMGB2/INCENP/JUN/KIF22/KMT2E/MAX/MCM2/MCM7/MPHOSPH8/MSH6/MTBP/MXD1/NASP/NCAPD3/NUCKS1/OIP5/PARPBP/PCNA/PLK1/POLA1/PSIP1/RAD21/RAD51AP1/RARA/RBBP7/RBMX/RCC1/SLF1/SMARCD3/SMC3/SPI1/STAT3/SUDS3/SUV39H1/…	75
GO:00058141	M17	CC	GO:0005814	centriole	7.68444e-14	3.08006e-12	AURKA/CCNF/CCP110/CENPJ/CEP128/CEP152/CEP55/CEP78/CEP83/CEP89/CNTROB/CROCC/FAM92A/FBF1/FGFR1OP/HSPA1A/KIF24/LRRCC1/MDM1/MPHOSPH9/ODF2/PLK1/PLK4/POC1A/SASS6/SCLT1/STIL/TOP2A/TUBG1/TUBGCP3/WDR34/WDR62/WDR90	33
GO:00058741	M17	CC	GO:0005874	microtubule	7.68643e-14	3.08006e-12	ASPM/AURKA/BCL10/CALM3/CDC16/CDK1/CDK2AP2/CENPE/CENPJ/CEP170B/CEP57L1/CKAP2/CLIP2/CLMP/CUL3/GABARAPL1/GTSE1/HAUS1/HAUS5/HAUS6/INCENP/KATNAL1/KATNAL2/KIF11/KIF14/KIF18A/KIF18B/KIF2C/KIF4A/KIF9/KLHL21/KNSTRN/KNTC1/MAP1LC3B/MAP2K2/MDM1/NEK2/ODF2/PLK1/PSRC1/RACGAP1/RASSF3/REEP3/SERP1/SHTN1/SKA1/SKA2/SKA3/SPAG5/STMN1/TPGS2/TPX2/TTLL5/TUBA1B/TUBB/TUBB2A/TUBB4A/TUBB4B/TUBG1/TUBGCP3	60
GO:00444502	M17	CC	GO:0044450	microtubule organizing center part	8.38961e-14	3.13771e-12	AURKA/BLOC1S2/BRCA1/CCDC14/CCNF/CCP110/CENPJ/CEP128/CEP152/CEP55/CEP72/CEP78/CEP83/CEP89/CNTROB/CROCC/FAM92A/FBF1/FGFR1OP/HSPA1A/KIF24/LRRCC1/MDM1/MPHOSPH9/ODF2/PLK1/PLK4/POC1A/SASS6/SCLT1/SPAG5/SSX2IP/STIL/TOP2A/TUBG1/TUBGCP3/WDR34/WDR62/WDR90	39
GO:0000794	M17	CC	GO:0000794	condensed nuclear chromosome	3.03023e-13	1.06248e-11	AURKB/BLM/BRCA1/BRCA2/BRD4/BUB1/CCNB1/CENPA/CENPC/CHEK1/H2AFX/INCENP/MLH1/NCAPD3/NDC80/NEK2/PLK1/RAD21/RCC1/SGO1/SMC1A/SMC3/SUV39H1/TOPBP1/TUBG1	25
GO:00304962	M17	CC	GO:0030496	midbody	2.41959e-12	7.98464e-11	ANLN/ASPM/AURKA/AURKB/BIRC5/CCDC69/CDCA8/CDK1/CENPC/CENPE/CENPF/CEP55/CHMP1B/CHMP4C/CIT/DDX11/ECT2/EXOC6/INCENP/KEAP1/KIF14/KIF20A/KIF20B/KIF23/KIF4A/MYH10/NEK2/PKP4/PLK1/PSRC1/RACGAP1/RALA/SHCBP1/SPAG5/TEX14/TTC19/USP3	37
GO:0000940	M17	CC	GO:0000940	condensed chromosome outer kinetochore	2.47086e-11	7.70085e-10	BUB1/BUB1B/CCNB1/CENPF/NDC80/PLK1/SKA1/SKA2/SKA3/SPDL1	10
GO:00058761	M17	CC	GO:0005876	spindle microtubule	5.00319e-11	1.47726e-09	AURKA/CALM3/CDC16/CDK1/CENPE/CUL3/KIF11/KIF18A/KIF18B/KIF4A/KLHL21/KNTC1/PLK1/PSRC1/SKA1/SKA2/SKA3/TUBG1/TUBGCP3	19
GO:00007811	M17	CC	GO:0000781	chromosome, telomeric region	3.13719e-10	8.79981e-09	BLM/BRCA2/CBX5/CDK1/CDK2/CHEK1/CHEK2/DNA2/EZH2/FEN1/H2AFX/HAT1/MCM2/MCM3/MCM4/MCM5/MCM6/MCM7/MRE11/MSH2/ORC1/PARP1/PCNA/PIF1/RAD51D/RECQL4/STN1/THOC6/TINF2/WRAP53/XRCC3/XRCC5	32
GO:0042555	M17	CC	GO:0042555	MCM complex	3.57947e-10	9.56231e-09	MCM2/MCM3/MCM4/MCM5/MCM6/MCM7/MCM8/MMS22L/TONSL	9
GO:0072686	M17	CC	GO:0072686	mitotic spindle	9.74759e-10	2.48564e-08	ASPM/AURKA/AURKB/CDC7/CDK1/CENPE/CKAP2L/ECT2/FAM83D/GPSM2/KIF11/KIF20B/KIF22/KIF23/KNSTRN/MAD2L1/PKP4/RACGAP1/RANGAP1/SMC1A/SMC3/SPAG5/TACC3/TPX2	24
GO:00007901	M17	CC	GO:0000790	nuclear chromatin	3.7907e-09	9.24602e-08	ACTL6A/ANP32E/ASF1B/ASH2L/CBX5/CDCA5/CENPA/CENPC/CHAF1A/CHAF1B/CSNK2A1/DDX11/DFFA/E2F1/EME1/ESCO2/ESR1/EZH2/H2AFZ/HAT1/HIST1H1C/HMGB2/JUN/MAX/MPHOSPH8/MSH6/MXD1/NASP/NCAPD3/NUCKS1/RAD51AP1/RARA/RBBP7/RBMX/RCC1/SMARCD3/SPI1/STAT3/SUDS3/SUZ12/TIMELESS/UHRF1/USF1/USP3/WBP2/YEATS4	46
GO:00007841	M17	CC	GO:0000784	nuclear chromosome, telomeric region	9.98912e-08	2.33496e-06	BRCA2/CBX5/CDK1/DNA2/FEN1/HAT1/MCM2/MCM3/MCM4/MCM5/MCM6/MCM7/MRE11/MSH2/ORC1/PARP1/PCNA/PIF1/RAD51D/STN1/THOC6/TINF2/XRCC3/XRCC5	24
GO:00103691	M17	CC	GO:0010369	chromocenter	2.75262e-07	6.17687e-06	AURKB/CBX5/CDCA8/ESCO2/INCENP/OIP5/SCMH1/TINF2	8
GO:00007801	M17	CC	GO:0000780	condensed nuclear chromosome, centromeric region	1.90448e-06	4.10929e-05	AURKB/BUB1/CCNB1/CENPA/CENPC/NDC80/PLK1/SGO1	8
GO:00056356	M17	CC	GO:0005635	nuclear envelope	2.53858e-06	5.27461e-05	AKAP6/BRIP1/CBX5/CENPF/DTL/EBP/FAF1/FANCL/GPX4/LMNB1/LMNB2/LMO7/LPIN1/MAD2L1/MNS1/MYO6/MYORG/NDC1/NEMP1/NEMP2/NRM/NUDT1/NUP107/NUP155/NUP160/NUP210/NUP37/NUP43/PARP1/PCID2/POLA1/PTGES/RANGAP1/RB1CC1/RCC1/RRM1/SCRN1/SYNE2/SYNE3/TBC1D20/TMEM109/TMEM120A/TMEM201/TMEM97/TMPO/TUBB/UBXN4/XPO1/YEATS4	49
GO:00432401	M17	CC	GO:0043240	Fanconi anaemia nuclear complex	2.74026e-06	5.49031e-05	CENPS/FAAP24/FANCB/FANCC/FANCG/FANCL/FANCM	7
[truncated: 434 more rows]
