# Supplementary material for: Blood Milieu in Acute Myocardial Infarction Reprograms Human Macrophages for Trauma Repair
Source: Adv Sci (Weinh). 2022 Dec 16;10(5):2203053. doi: 10.1002/advs.202203053 (PMC9929255; doi:10.1002/advs.202203053)
Supplement: Supplementary file 7 — Supporting Information [file ADVS-10-2203053-s008.xlsx]

## Sheet: Table S6
Table S6. GO analysis WGCNA modules subcohort POSTEMI Small – Large
GO terms	Module	ONTOLOGY	ID	Description	P-value	Adjusted p-value	SYMBOL	Count
GO:0021591	M1	BP	GO:0021591	ventricular system development	2.088e-06	0.00264132	AK8/C12orf57/MBOAT7/TSKU	4
GO:0019321	M1	BP	GO:0019321	pentose metabolic process	7.03204e-06	0.00444777	PGD/TALDO1/TKT	3
GO:0006098	M1	BP	GO:0006098	pentose-phosphate shunt	1.91942e-05	0.00809357	PGD/TALDO1/TKT	3
GO:0019682	M1	BP	GO:0019682	glyceraldehyde-3-phosphate metabolic process	5.52534e-05	0.0139791	PGD/TALDO1/TKT	3
GO:0051156	M1	BP	GO:0051156	glucose 6-phosphate metabolic process	5.52534e-05	0.0139791	PGD/TALDO1/TKT	3
GO:0006739	M1	BP	GO:0006739	NADP metabolic process	0.000164841	0.0347539	PGD/TALDO1/TKT	3
GO:0005581	M2	CC	GO:0005581	collagen trimer	5.40423e-05	0.00572849	C1QA/C1QB/COL23A1/MSR1	4
GO:00096151	M4	BP	GO:0009615	response to virus	5.75965e-13	1.3287e-09	ADAR/APOBEC3A/BIRC2/SHFL/CARD9/CCL8/CGAS/CXCL10/CXCR4/DDX58/DDX60/DTX3L/EIF2AK2/HERC5/IFI44/IFI44L/IFIT1/IFIT2/IFIT3/IFIT5/IFITM2/IL10RB/IRF7/ISG15/ISG20/MICB/MX1/MX2/NLRX1/OAS1/OAS2/OAS3/OASL/ODC1/PARP9/PLSCR1/PML/RSAD2/STAT1/TKFC/TRIM22/TRIM5	42
GO:00516071	M4	BP	GO:0051607	defense response to virus	5.93965e-13	1.3287e-09	ADAR/APOBEC3A/BIRC2/SHFL/CARD9/CGAS/CXCL10/DDX58/DDX60/DTX3L/EIF2AK2/HERC5/IFI44L/IFIT1/IFIT5/IL10RB/IRF7/ISG15/ISG20/MICB/MX1/MX2/NLRX1/OAS1/OAS2/OAS3/OASL/PARP9/PLSCR1/PML/RSAD2/STAT1/TKFC/TRIM22/TRIM5	35
GO:0060333	M4	BP	GO:0060333	interferon-gamma-mediated signaling pathway	7.71803e-12	1.15102e-08	FCGR1B/HLA-DPA1/HLA-DPB1/HLA-DQA1/HLA-DQB1/HLA-DQB2/HLA-DRA/HLA-DRB1/HLA-DRB5/IRF7/OAS1/OAS2/OAS3/OASL/PARP9/PML/PTPN2/SOCS3/STAT1/TRIM22/TRIM5	21
GO:0048525	M4	BP	GO:0048525	negative regulation of viral process	4.29681e-11	4.80599e-08	APOBEC3A/SHFL/CCL8/EIF2AK2/IFIT1/IFIT5/IFITM2/ISG15/ISG20/MX1/OAS1/OAS3/OASL/PLSCR1/PML/PTX3/RSAD2/STAT1/TFAP4/TRIM28/TRIM5	21
GO:1903901	M4	BP	GO:1903901	negative regulation of viral life cycle	1.3912e-10	1.07679e-07	APOBEC3A/SHFL/CCL8/EIF2AK2/IFIT1/IFIT5/IFITM2/ISG15/ISG20/MX1/OAS1/OAS3/OASL/PLSCR1/PML/PTX3/RSAD2/TRIM28/TRIM5	19
GO:0034340	M4	BP	GO:0034340	response to type I interferon	1.44406e-10	1.07679e-07	ADAR/SHFL/IFI35/IFIT1/IFIT2/IFIT3/IFITM2/IRF7/ISG15/ISG20/MX1/MX2/OAS1/OAS2/OAS3/OASL/PTPN2/RSAD2/STAT1/USP18	20
GO:0045071	M4	BP	GO:0045071	negative regulation of viral genome replication	1.80517e-10	1.15376e-07	APOBEC3A/SHFL/CCL8/EIF2AK2/IFIT1/IFIT5/IFITM2/ISG15/ISG20/MX1/OAS1/OAS3/OASL/PLSCR1/RSAD2/TRIM28	16
GO:0060337	M4	BP	GO:0060337	type I interferon signaling pathway	4.84565e-10	2.40883e-07	ADAR/IFI35/IFIT1/IFIT2/IFIT3/IFITM2/IRF7/ISG15/ISG20/MX1/MX2/OAS1/OAS2/OAS3/OASL/PTPN2/RSAD2/STAT1/USP18	19
GO:0071357	M4	BP	GO:0071357	cellular response to type I interferon	4.84565e-10	2.40883e-07	ADAR/IFI35/IFIT1/IFIT2/IFIT3/IFITM2/IRF7/ISG15/ISG20/MX1/MX2/OAS1/OAS2/OAS3/OASL/PTPN2/RSAD2/STAT1/USP18	19
GO:0034341	M4	BP	GO:0034341	response to interferon-gamma	6.94241e-10	3.10604e-07	ACOD1/SHFL/FCGR1B/GBP5/HLA-DPA1/HLA-DPB1/HLA-DQA1/HLA-DQB1/HLA-DQB2/HLA-DRA/HLA-DRB1/HLA-DRB5/IFITM2/IRF7/MEFV/OAS1/OAS2/OAS3/OASL/PARP9/PML/PTPN2/SOCS3/STAT1/TRIM22/TRIM5	26
GO:0045069	M4	BP	GO:0045069	regulation of viral genome replication	1.05035e-09	3.99118e-07	ADAR/APOBEC3A/SHFL/CCL8/EIF2AK2/HSPA8/IFIT1/IFIT5/IFITM2/ISG15/ISG20/MX1/OAS1/OAS3/OASL/PLSCR1/RSAD2/TBC1D20/TRIM28	19
GO:0043900	M4	BP	GO:0043900	regulation of multi-organism process	1.0705e-09	3.99118e-07	ACOD1/ADAR/APOBEC3A/BIRC2/SHFL/CCL8/CD74/CDK9/CGAS/CXCR4/DDX58/DDX60/DTX3L/EIF2AK2/HERC5/HSPA8/IFIT1/IFIT5/IFITM2/INHBA/ISG15/ISG20/MICB/MX1/NLRX1/OAS1/OAS3/OASL/PARP9/PLSCR1/PML/PTX3/RSAD2/SNW1/STAT1/SYT11/TBC1D20/TFAP4/TKFC/TRIB1/TRIM28/TRIM5	42
GO:0050792	M4	BP	GO:0050792	regulation of viral process	1.29122e-09	4.4438e-07	ADAR/APOBEC3A/SHFL/CCL8/CD74/CDK9/CXCR4/EIF2AK2/HSPA8/IFIT1/IFIT5/IFITM2/ISG15/ISG20/MX1/OAS1/OAS3/OASL/PLSCR1/PML/PTX3/RSAD2/SNW1/STAT1/TBC1D20/TFAP4/TRIM28/TRIM5	28
GO:0043901	M4	BP	GO:0043901	negative regulation of multi-organism process	2.11851e-09	6.77016e-07	ACOD1/APOBEC3A/SHFL/CCL8/EIF2AK2/IFIT1/IFIT5/IFITM2/ISG15/ISG20/MICB/MX1/NLRX1/OAS1/OAS3/OASL/PLSCR1/PML/PTX3/RSAD2/STAT1/TFAP4/TKFC/TRIB1/TRIM28/TRIM5	26
GO:1903900	M4	BP	GO:1903900	regulation of viral life cycle	3.01981e-09	9.00708e-07	ADAR/APOBEC3A/SHFL/CCL8/CD74/EIF2AK2/HSPA8/IFIT1/IFIT5/IFITM2/ISG15/ISG20/MX1/OAS1/OAS3/OASL/PLSCR1/PML/PTX3/RSAD2/TBC1D20/TRIM28/TRIM5	23
GO:0071346	M4	BP	GO:0071346	cellular response to interferon-gamma	6.66542e-09	1.86382e-06	ACOD1/FCGR1B/GBP5/HLA-DPA1/HLA-DPB1/HLA-DQA1/HLA-DQB1/HLA-DQB2/HLA-DRA/HLA-DRB1/HLA-DRB5/IRF7/OAS1/OAS2/OAS3/OASL/PARP9/PML/PTPN2/SOCS3/STAT1/TRIM22/TRIM5	23
GO:00190581	M4	BP	GO:0019058	viral life cycle	7.83563e-09	2.06215e-06	ADAR/APOBEC3A/SHFL/CCL8/CCR5/CD74/CR1/CXCR4/EIF2AK2/F11R/GAS6/HSPA8/IFIT1/IFIT5/IFITM2/ISG15/ISG20/ITGB5/MX1/NUP160/NUP35/NUP50/OAS1/OAS3/OASL/PLSCR1/PML/PTX3/RSAD2/SLAMF1/TBC1D20/TNFRSF4/TRIM28/TRIM5/VTA1	35
GO:0019079	M4	BP	GO:0019079	viral genome replication	1.06702e-08	2.65213e-06	ADAR/APOBEC3A/SHFL/CCL8/EIF2AK2/GAS6/HSPA8/IFIT1/IFIT5/IFITM2/ISG15/ISG20/MX1/OAS1/OAS3/OASL/PLSCR1/RSAD2/TBC1D20/TRIM28	20
GO:0098542	M4	BP	GO:0098542	defense response to other organism	1.61345e-08	3.79925e-06	ADAR/APOBEC3A/BATF2/BIRC2/SHFL/C5AR1/CARD9/CCL20/CGAS/COTL1/CXCL10/DDX58/DDX60/DTX3L/EIF2AK2/HERC5/HIST1H2BC/IFI44L/IFIT1/IFIT5/IL10RB/IRF7/ISG15/ISG20/LYZ/MICB/MX1/MX2/NLRC4/NLRX1/OAS1/OAS2/OAS3/OASL/PARP9/PLA2G6/PLSCR1/PML/RSAD2/STAT1/SYT11/TKFC/TRIM22/TRIM5	44
GO:0043903	M4	BP	GO:0043903	regulation of symbiosis, encompassing mutualism through parasitism	2.33238e-08	5.21753e-06	ADAR/APOBEC3A/SHFL/CCL8/CD74/CDK9/CXCR4/EIF2AK2/HSPA8/IFIT1/IFIT5/IFITM2/ISG15/ISG20/MX1/OAS1/OAS3/OASL/PLSCR1/PML/PTX3/RSAD2/SNW1/STAT1/TBC1D20/TFAP4/TRIM28/TRIM5	28
GO:0002504	M4	BP	GO:0002504	antigen processing and presentation of peptide or polysaccharide antigen via MHC class II	6.42514e-07	0.000136886	AP1M1/CD74/CTSS/HLA-DMA/HLA-DOA/HLA-DPA1/HLA-DPB1/HLA-DQA1/HLA-DQB1/HLA-DQB2/HLA-DRA/HLA-DRB1/HLA-DRB5/SEC24B/THBS1/TREM2	16
GO:0002495	M4	BP	GO:0002495	antigen processing and presentation of peptide antigen via MHC class II	2.90882e-06	0.000591549	AP1M1/CD74/CTSS/HLA-DMA/HLA-DOA/HLA-DPA1/HLA-DPB1/HLA-DQA1/HLA-DQB1/HLA-DQB2/HLA-DRA/HLA-DRB1/HLA-DRB5/SEC24B/TREM2	15
GO:0019882	M4	BP	GO:0019882	antigen processing and presentation	5.07069e-06	0.000986359	AP1M1/CD74/CLEC4A/CTSS/FCGR1B/HLA-DMA/HLA-DOA/HLA-DPA1/HLA-DPB1/HLA-DQA1/HLA-DQB1/HLA-DQB2/HLA-DRA/HLA-DRB1/HLA-DRB5/ITGB5/PSMD2/PSMD3/RAB33A/RAB35/SEC24B/THBS1/TREM2	23
GO:00354551	M4	BP	GO:0035455	response to interferon-alpha	5.80015e-06	0.00108124	ADAR/EIF2AK2/GAS6/IFIT2/IFIT3/IFITM2/MX2	7
GO:0009451	M4	BP	GO:0009451	RNA modification	6.60533e-06	0.00118209	ADAR/ADAT3/ALKBH5/BMT2/CMTR1/DUS4L/ELP3/FTO/JMJD6/METTL6/RRNAD1/TRDMT1/TRMT11/TRMT5/ZC3H13/ZCCHC4	16
GO:0019886	M4	BP	GO:0019886	antigen processing and presentation of exogenous peptide antigen via MHC class II	9.81106e-06	0.00168826	AP1M1/CD74/CTSS/HLA-DMA/HLA-DOA/HLA-DPA1/HLA-DPB1/HLA-DQA1/HLA-DQB1/HLA-DQB2/HLA-DRA/HLA-DRB1/HLA-DRB5/SEC24B	14
GO:0050688	M4	BP	GO:0050688	regulation of defense response to virus	1.08868e-05	0.00180399	BIRC2/CGAS/DDX58/DDX60/DTX3L/HERC5/IFIT1/MICB/NLRX1/PARP9/STAT1/TKFC	12
GO:0048002	M4	BP	GO:0048002	antigen processing and presentation of peptide antigen	1.60244e-05	0.00256047	AP1M1/CD74/CLEC4A/CTSS/FCGR1B/HLA-DMA/HLA-DOA/HLA-DPA1/HLA-DPB1/HLA-DQA1/HLA-DQB1/HLA-DQB2/HLA-DRA/HLA-DRB1/HLA-DRB5/ITGB5/PSMD2/PSMD3/SEC24B/TREM2	20
GO:0002478	M4	BP	GO:0002478	antigen processing and presentation of exogenous peptide antigen	1.79526e-05	0.00276965	AP1M1/CD74/CLEC4A/CTSS/FCGR1B/HLA-DMA/HLA-DOA/HLA-DPA1/HLA-DPB1/HLA-DQA1/HLA-DQB1/HLA-DQB2/HLA-DRA/HLA-DRB1/HLA-DRB5/ITGB5/PSMD2/PSMD3/SEC24B	19
GO:0001818	M4	BP	GO:0001818	negative regulation of cytokine production	2.03248e-05	0.0030311	ACOD1/ATP2B1/CD33/CLEC4A/CSK/DDX58/GAS6/HDAC7/HERC5/IDO1/INHBA/ISG15/MC1R/MEFV/NLRX1/OTUD5/PDCD4/PML/POMC/SLAMF1/SRGN/SYT11/THBS1/TREM2/UBE2L6/ZFPM1	26
GO:0019884	M4	BP	GO:0019884	antigen processing and presentation of exogenous antigen	2.11097e-05	0.00304661	AP1M1/CD74/CLEC4A/CTSS/FCGR1B/HLA-DMA/HLA-DOA/HLA-DPA1/HLA-DPB1/HLA-DQA1/HLA-DQB1/HLA-DQB2/HLA-DRA/HLA-DRB1/HLA-DRB5/ITGB5/PSMD2/PSMD3/SEC24B	19
GO:0044764	M4	BP	GO:0044764	multi-organism cellular process	3.94236e-05	0.00551191	BIRC2/CCR5/CXCR4/DDX58/DDX60/GAS6/IRF7/NLRX1/TKFC	9
GO:0002831	M4	BP	GO:0002831	regulation of response to biotic stimulus	4.27009e-05	0.00578921	ACOD1/BIRC2/CGAS/DDX58/DDX60/DTX3L/HERC5/IFIT1/MICB/NLRX1/PARP9/STAT1/SYT11/TKFC/TRIB1/TRIM5	16
GO:00094112	M4	BP	GO:0009411	response to UV	0.000130174	0.0171294	AKT1/CRIP1/DCUN1D3/ERCC8/HMGN1/IMPACT/MC1R/MME/MSH6/N4BP1/PML/SPRTN/TMEM161A/XPC/ZRANB3	15
GO:0001510	M4	BP	GO:0001510	RNA methylation	0.000164118	0.0209789	BMT2/CMTR1/METTL6/RRNAD1/TRDMT1/TRMT11/TRMT5/ZC3H13/ZCCHC4	9
GO:0039528	M4	BP	GO:0039528	cytoplasmic pattern recognition receptor signaling pathway in response to virus	0.000269046	0.0334364	BIRC2/DDX58/DDX60/IRF7/NLRX1/TKFC	6
GO:0045088	M4	BP	GO:0045088	regulation of innate immune response	0.00032301	0.0390581	ACOD1/ADAR/BIRC2/CARD9/CGAS/CLEC4A/CR1/CRK/CTSS/DDX58/DDX60/EREG/FBXW11/GBP5/ICAM2/IRF7/NLRC4/NLRX1/PARP9/PIK3AP1/PLSCR1/PSMD2/PSMD3/PTPN2/RBM14/RSAD2/SOCS3/STAT1/TKFC/TRIM5/USP18	31
GO:0001819	M4	BP	GO:0001819	positive regulation of cytokine production	0.000407143	0.0479357	AGPAT1/ATF2/BIRC2/C5AR1/CARD9/CD74/CGAS/DDX58/DDX60/EIF2AK2/EREG/FRMD8/GBP5/HLA-DPA1/HLA-DPB1/IDO1/IL1A/IL1RAP/IRF7/NLRX1/PANX1/PDE4D/RSAD2/STAT1/STAT3/SULF2/THBS1/TKFC/TREM2/TRPV4/ZFPM1	31
GO:0042613	M4	CC	GO:0042613	MHC class II protein complex	3.92524e-13	2.0372e-10	CD74/HLA-DMA/HLA-DOA/HLA-DPA1/HLA-DPB1/HLA-DQA1/HLA-DQB1/HLA-DQB2/HLA-DRA/HLA-DRB1/HLA-DRB5	11
GO:0042611	M4	CC	GO:0042611	MHC protein complex	2.98878e-10	7.75588e-08	CD74/HLA-DMA/HLA-DOA/HLA-DPA1/HLA-DPB1/HLA-DQA1/HLA-DQB1/HLA-DQB2/HLA-DRA/HLA-DRB1/HLA-DRB5	11
GO:0012507	M4	CC	GO:0012507	ER to Golgi transport vesicle membrane	4.97269e-10	8.60276e-08	CD59/CD74/GOSR2/HLA-DPA1/HLA-DPB1/HLA-DQA1/HLA-DQB1/HLA-DQB2/HLA-DRA/HLA-DRB1/HLA-DRB5/KLHL12/SAR1A/SEC24B/TMED10	15
GO:0030134	M4	CC	GO:0030134	COPII-coated ER to Golgi transport vesicle	1.49251e-08	1.93654e-06	CD59/CD74/GOSR2/HLA-DPA1/HLA-DPB1/HLA-DQA1/HLA-DQB1/HLA-DQB2/HLA-DRA/HLA-DRB1/HLA-DRB5/KLHL12/SAR1A/SEC24B/TMED10	15
GO:0030662	M4	CC	GO:0030662	coated vesicle membrane	1.51421e-07	1.57175e-05	AP1M1/CD59/CD74/EREG/FCGR1B/GOSR2/HLA-DPA1/HLA-DPB1/HLA-DQA1/HLA-DQB1/HLA-DQB2/HLA-DRA/HLA-DRB1/HLA-DRB5/HSPA8/KLHL12/MYO6/RAB35/SAR1A/SEC24B/SLC17A7/TMED10	22
GO:0071556	M4	CC	GO:0071556	integral component of lumenal side of endoplasmic reticulum membrane	4.54434e-07	3.3693e-05	CD74/HLA-DPA1/HLA-DPB1/HLA-DQA1/HLA-DQB1/HLA-DQB2/HLA-DRA/HLA-DRB1/HLA-DRB5	9
GO:0098553	M4	CC	GO:0098553	lumenal side of endoplasmic reticulum membrane	4.54434e-07	3.3693e-05	CD74/HLA-DPA1/HLA-DPB1/HLA-DQA1/HLA-DQB1/HLA-DQB2/HLA-DRA/HLA-DRB1/HLA-DRB5	9
GO:0045334	M4	CC	GO:0045334	clathrin-coated endocytic vesicle	8.92782e-07	5.60759e-05	CD74/FCGR1B/HLA-DPA1/HLA-DPB1/HLA-DQA1/HLA-DQB1/HLA-DQB2/HLA-DRA/HLA-DRB1/HLA-DRB5/MYO6/RAB35	12
GO:0030669	M4	CC	GO:0030669	clathrin-coated endocytic vesicle membrane	9.72415e-07	5.60759e-05	CD74/FCGR1B/HLA-DPA1/HLA-DPB1/HLA-DQA1/HLA-DQB1/HLA-DQB2/HLA-DRA/HLA-DRB1/HLA-DRB5	10
GO:0030665	M4	CC	GO:0030665	clathrin-coated vesicle membrane	1.69743e-06	8.80968e-05	AP1M1/CD74/EREG/FCGR1B/HLA-DPA1/HLA-DPB1/HLA-DQA1/HLA-DQB1/HLA-DQB2/HLA-DRA/HLA-DRB1/HLA-DRB5/HSPA8/MYO6/RAB35/SLC17A7	16
GO:0030660	M4	CC	GO:0030660	Golgi-associated vesicle membrane	3.10057e-06	0.000146291	CD59/CD74/GOSR2/HLA-DPA1/HLA-DPB1/HLA-DQA1/HLA-DQB1/HLA-DQB2/HLA-DRA/HLA-DRB1/HLA-DRB5/KLHL12/SAR1A/SEC24B/TMED10	15
GO:0030658	M4	CC	GO:0030658	transport vesicle membrane	1.28139e-05	0.0005542	CD59/CD74/GOSR2/HLA-DPA1/HLA-DPB1/HLA-DQA1/HLA-DQB1/HLA-DQB2/HLA-DRA/HLA-DRB1/HLA-DRB5/KLHL12/RAB35/RPH3AL/SAR1A/SEC24B/SLC17A7/SYT11/SYTL4/TMED10	20
GO:0032588	M4	CC	GO:0032588	trans-Golgi network membrane	4.51608e-05	0.00180296	AP1M1/CD74/HLA-DPA1/HLA-DPB1/HLA-DQA1/HLA-DQB1/HLA-DQB2/HLA-DRA/HLA-DRB1/HLA-DRB5/RAB8A/RHOBTB3	12
GO:00100081	M4	CC	GO:0010008	endosome membrane	5.89039e-05	0.00201602	ANTXR2/DTX3L/EHD4/ERBB2/FCGR1B/HLA-DMA/HLA-DOA/HLA-DPA1/HLA-DPB1/HLA-DQA1/HLA-DQB1/HLA-DQB2/HLA-DRA/HLA-DRB1/HLA-DRB5/IRF7/LITAF/PLD1/PMEPA1/PML/PSEN1/RAB35/RAB8A/RABGEF1/SLC11A2/SLC9A7/SNX8/STAM/STEAP3/STX12/TOM1L1/VAC14/VPS36/VTA1	34
GO:0005798	M4	CC	GO:0005798	Golgi-associated vesicle	5.95017e-05	0.00201602	CD59/CD74/GOSR2/HLA-DPA1/HLA-DPB1/HLA-DQA1/HLA-DQB1/HLA-DQB2/HLA-DRA/HLA-DRB1/HLA-DRB5/KLHL12/SAR1A/SEC24B/STK26/TMED10	16
GO:0030135	M4	CC	GO:0030135	coated vesicle	6.2151e-05	0.00201602	AP1M1/CD59/CD74/EREG/FCGR1B/GOSR2/HLA-DPA1/HLA-DPB1/HLA-DQA1/HLA-DQB1/HLA-DQB2/HLA-DRA/HLA-DRB1/HLA-DRB5/HSPA8/KLHL12/MYO6/RAB35/SAR1A/SEC24B/SLC17A7/SNX9/TMED10	23
GO:0030136	M4	CC	GO:0030136	clathrin-coated vesicle	8.9658e-05	0.00273721	AP1M1/CD74/EREG/FCGR1B/HLA-DPA1/HLA-DPB1/HLA-DQA1/HLA-DQB1/HLA-DQB2/HLA-DRA/HLA-DRB1/HLA-DRB5/HSPA8/MYO6/RAB35/SLC17A7/SNX9/TMED10	18
GO:00057652	M4	CC	GO:0005765	lysosomal membrane	0.000612756	0.0167379	AP1M1/AP3M1/ATP6V1B2/ATP6V1C1/C12orf66/CD74/CTNS/DTX3L/HLA-DMA/HLA-DOA/HLA-DPA1/HLA-DPB1/HLA-DQA1/HLA-DQB1/HLA-DQB2/HLA-DRA/HLA-DRB1/HLA-DRB5/HSPA8/LITAF/MYO6/OSTM1/PLD1/PSEN1/SLC11A2	25
GO:00988522	M4	CC	GO:0098852	lytic vacuole membrane	0.000612756	0.0167379	AP1M1/AP3M1/ATP6V1B2/ATP6V1C1/C12orf66/CD74/CTNS/DTX3L/HLA-DMA/HLA-DOA/HLA-DPA1/HLA-DPB1/HLA-DQA1/HLA-DQB1/HLA-DQB2/HLA-DRA/HLA-DRB1/HLA-DRB5/HSPA8/LITAF/MYO6/OSTM1/PLD1/PSEN1/SLC11A2	25
GO:0005802	M4	CC	GO:0005802	trans-Golgi network	0.000653818	0.0169666	AP1M1/C17orf75/CD74/HLA-DPA1/HLA-DPB1/HLA-DQA1/HLA-DQB1/HLA-DQB2/HLA-DRA/HLA-DRB1/HLA-DRB5/LAP3/MME/RAB8A/RHOBTB3/SLC9A7/SNX9	17
GO:00301391	M4	CC	GO:0030139	endocytic vesicle	0.00162398	0.0401356	ATG12/CD74/FCGR1B/FLOT2/HLA-DPA1/HLA-DPB1/HLA-DQA1/HLA-DQB1/HLA-DQB2/HLA-DRA/HLA-DRB1/HLA-DRB5/HSPH1/ITGB5/MYO6/PICK1/PLD1/RAB35/RAB8A/STX12/SYT11	21
GO:0042581	M4	CC	GO:0042581	specific granule	0.00174719	0.0412178	ACAA1/AP1M1/ARMC8/CD33/CD59/CXCL1/ERP44/LYZ/OLR1/PLD1/PTX3/SLC2A3/STX3/TOLLIP	14
GO:0032395	M4	MF	GO:0032395	MHC class II receptor activity	5.09357e-07	0.000365719	HLA-DOA/HLA-DPA1/HLA-DQA1/HLA-DQB1/HLA-DQB2/HLA-DRA	6
GO:0032182	M4	MF	GO:0032182	ubiquitin-like protein binding	1.75163e-06	0.000628835	BIRC2/CXCR4/PML/RNF185/RNF19B/RNF8/SPRTN/TOLLIP/TOM1L1/TP53INP2/UBE2L6/USP5/VPS36	13
GO:0043130	M4	MF	GO:0043130	ubiquitin binding	4.27114e-06	0.00102223	BIRC2/CXCR4/RNF185/RNF19B/RNF8/SPRTN/TOM1L1/TP53INP2/UBE2L6/USP5/VPS36	11
GO:0023026	M4	MF	GO:0023026	MHC class II protein complex binding	1.59999e-05	0.00287198	CD74/HLA-DMA/HLA-DOA/HLA-DRA/HLA-DRB1/HSPA8	6
GO:0042605	M4	MF	GO:0042605	peptide antigen binding	9.82643e-05	0.0141108	HLA-DPA1/HLA-DPB1/HLA-DQA1/HLA-DQB1/HLA-DRA/HLA-DRB1/HLA-DRB5	7
GO:0023023	M4	MF	GO:0023023	MHC protein complex binding	0.000264944	0.031705	CD74/HLA-DMA/HLA-DOA/HLA-DRA/HLA-DRB1/HSPA8	6
GO:0042379	M4	MF	GO:0042379	chemokine receptor binding	0.000328285	0.0336727	CCL20/CCL7/CKLF/CXCL10/CXCL11/CXCL3/STAT1/STAT3	8
GO:00443891	M4	MF	GO:0044389	ubiquitin-like protein ligase binding	0.000526727	0.0472737	CKB/CUL7/CXCR4/DDX58/DTX1/DTX3L/EIF4E2/HSPA8/MC1R/PARP9/PIAS2/PML/RNF34/RNF8/SNX9/SPART/STAM/STAT1/SYT11/TOLLIP/TRIB1/TRIM28/TRIP4	23
GO:0005925	M5	CC	GO:0005925	focal adhesion	0.000113463	0.0148436	ACTG1/ADGRE5/ARL2/CAP1/CAPN1/CSRP2/DCAF6/FLOT1/GDI2/HNRNPK/KLF11/LIMS1/MAPK3/MAPRE1/NEDD9/P4HB/RND3/TPM4/YWHAZ	19
GO:0005924	M5	CC	GO:0005924	cell-substrate adherens junction	0.000121113	0.0148436	ACTG1/ADGRE5/ARL2/CAP1/CAPN1/CSRP2/DCAF6/FLOT1/GDI2/HNRNPK/KLF11/LIMS1/MAPK3/MAPRE1/NEDD9/P4HB/RND3/TPM4/YWHAZ	19
GO:0030055	M5	CC	GO:0030055	cell-substrate junction	0.000142263	0.0148436	ACTG1/ADGRE5/ARL2/CAP1/CAPN1/CSRP2/DCAF6/FLOT1/GDI2/HNRNPK/KLF11/LIMS1/MAPK3/MAPRE1/NEDD9/P4HB/RND3/TPM4/YWHAZ	19
GO:0005769	M5	CC	GO:0005769	early endosome	0.000154219	0.0148436	FLOT1/HFE/HSPD1/INPP5B/LMTK2/MAPK3/NIPA2/NUCB1/RAB1A/RASGEF1B/RNF11/RPS6KC1/RUBCN/SPHK1/UVRAG/VPS26A/WDR91	17
GO:00059121	M5	CC	GO:0005912	adherens junction	0.000272799	0.0210056	ACTG1/ADGRE5/AHI1/ARL2/CAP1/CAPN1/CSRP2/DCAF6/FLOT1/GDI2/HNRNPK/KLF11/LIMS1/MAPK3/MAPRE1/NEDD9/P4HB/RND3/SMAD7/TPM4/YWHAZ	21
GO:0001882	M5	MF	GO:0001882	nucleoside binding	0.000200557	0.0438537	ARL2/ARL8A/DIRAS2/GFM1/GNAI3/GUCY1A2/HBS1L/HSP90AB1/MFN1/PNP/RAB11B/RAB1A/RAB34/RALB/RP2/SEPTIN6/SRP54	17
GO:0005525	M5	MF	GO:0005525	GTP binding	0.000346248	0.0438537	ARL2/ARL8A/DIRAS2/GFM1/GNAI3/GUCY1A2/HBS1L/HSP90AB1/MFN1/RAB11B/RAB1A/RAB34/RALB/RP2/SEPTIN6/SRP54	16
GO:0032550	M5	MF	GO:0032550	purine ribonucleoside binding	0.000412285	0.0438537	ARL2/ARL8A/DIRAS2/GFM1/GNAI3/GUCY1A2/HBS1L/HSP90AB1/MFN1/RAB11B/RAB1A/RAB34/RALB/RP2/SEPTIN6/SRP54	16
GO:0001883	M5	MF	GO:0001883	purine nucleoside binding	0.000456898	0.0438537	ARL2/ARL8A/DIRAS2/GFM1/GNAI3/GUCY1A2/HBS1L/HSP90AB1/MFN1/RAB11B/RAB1A/RAB34/RALB/RP2/SEPTIN6/SRP54	16
GO:0032549	M5	MF	GO:0032549	ribonucleoside binding	0.000472664	0.0438537	ARL2/ARL8A/DIRAS2/GFM1/GNAI3/GUCY1A2/HBS1L/HSP90AB1/MFN1/RAB11B/RAB1A/RAB34/RALB/RP2/SEPTIN6/SRP54	16
GO:00190011	M5	MF	GO:0019001	guanyl nucleotide binding	0.000636879	0.0438537	ARL2/ARL8A/DIRAS2/GFM1/GNAI3/GUCY1A2/HBS1L/HSP90AB1/MFN1/RAB11B/RAB1A/RAB34/RALB/RP2/SEPTIN6/SRP54	16
GO:00325611	M5	MF	GO:0032561	guanyl ribonucleotide binding	0.000636879	0.0438537	ARL2/ARL8A/DIRAS2/GFM1/GNAI3/GUCY1A2/HBS1L/HSP90AB1/MFN1/RAB11B/RAB1A/RAB34/RALB/RP2/SEPTIN6/SRP54	16
GO:0004620	M6	MF	GO:0004620	phospholipase activity	0.000170605	0.0428943	LIPG/PLB1/PLD2/PLD4/PRDX6	5
GO:0016298	M6	MF	GO:0016298	lipase activity	0.000406814	0.0428943	LIPG/PLB1/PLD2/PLD4/PRDX6	5
GO:0071949	M6	MF	GO:0071949	FAD binding	0.000493038	0.0428943	ACOX2/DDO/XDH	3
GO:0031589	M7	BP	GO:0031589	cell-substrate adhesion	4.37494e-07	0.00113767	ACTN1/BCL6/CARMIL1/CASS4/CDKN2A/COL5A3/CSPG5/CTTN/DOCK5/DUSP22/EMILIN1/FERMT2/GREM1/ITGA2/ITGA5/ITGB1BP1/ITGB2/MMP12/MYO1G/NRP1/PTEN/PXN/RAC2/SERPINE1/SORBS1/TACSTD2/ZYX	27
GO:00070151	M7	BP	GO:0007015	actin filament organization	5.2536e-07	0.00113767	ACTN1/ARHGEF2/BCAR1/CARMIL1/CCL24/CTTN/DBN1/DIAPH1/EPS8/EVL/GSN/ITGB1BP1/LCP1/MICAL2/MYO1B/NRP1/PPM1E/PXN/RAC2/RGCC/RHOC/RHOF/SHANK3/SORBS1/TACSTD2/VASP/ZYX	27
GO:00615641	M7	BP	GO:0061564	axon development	8.37959e-07	0.00120973	AFG3L2/ALCAM/ATL1/CRABP2/CTTN/EGR2/EVL/NIBAN2/FLRT2/FYN/GPC1/GRB10/GRN/KREMEN1/NCAM1/NEFH/NR4A3/NRP1/NUMB/NUMBL/PDLIM7/PRKCA/PTEN/RAP1GAP/RTN4RL2/SEMA3A/SEMA7A/SHANK3/SLIT3/STK11/VANGL2/VASP	32
GO:0051017	M7	BP	GO:0051017	actin filament bundle assembly	1.35111e-06	0.00129145	ACTN1/CARMIL1/EPS8/EVL/ITGB1BP1/LCP1/MYO1B/NRP1/PPM1E/PXN/RGCC/RHOC/SHANK3/SORBS1/TACSTD2/ZYX	16
GO:0061572	M7	BP	GO:0061572	actin filament bundle organization	1.49094e-06	0.00129145	ACTN1/CARMIL1/EPS8/EVL/ITGB1BP1/LCP1/MYO1B/NRP1/PPM1E/PXN/RGCC/RHOC/SHANK3/SORBS1/TACSTD2/ZYX	16
GO:0007409	M7	BP	GO:0007409	axonogenesis	2.26028e-06	0.00163155	AFG3L2/ALCAM/ATL1/CRABP2/CTTN/EGR2/EVL/NIBAN2/FLRT2/FYN/GPC1/GRB10/NCAM1/NEFH/NR4A3/NRP1/NUMB/NUMBL/PDLIM7/PRKCA/PTEN/RAP1GAP/SEMA3A/SEMA7A/SHANK3/SLIT3/STK11/VANGL2/VASP	29
GO:0007411	M7	BP	GO:0007411	axon guidance	7.59404e-06	0.00469854	ALCAM/EGR2/EVL/NIBAN2/FLRT2/FYN/GPC1/GRB10/NCAM1/NR4A3/NRP1/PDLIM7/PRKCA/RAP1GAP/SEMA3A/SHANK3/SLIT3/VANGL2/VASP	19
GO:0097485	M7	BP	GO:0097485	neuron projection guidance	8.70585e-06	0.00471313	ALCAM/EGR2/EVL/NIBAN2/FLRT2/FYN/GPC1/GRB10/NCAM1/NR4A3/NRP1/PDLIM7/PRKCA/RAP1GAP/SEMA3A/SHANK3/SLIT3/VANGL2/VASP	19
GO:0007160	M7	BP	GO:0007160	cell-matrix adhesion	9.96206e-06	0.00479397	ACTN1/BCL6/CDKN2A/COL5A3/CTTN/DUSP22/EMILIN1/FERMT2/GREM1/ITGA2/ITGB1BP1/ITGB2/MMP12/NRP1/PTEN/PXN/SERPINE1/SORBS1/ZYX	19
GO:0048667	M7	BP	GO:0048667	cell morphogenesis involved in neuron differentiation	1.33731e-05	0.00579188	AFG3L2/ALCAM/ATL1/CRABP2/CTTN/DBN1/EGR2/EVL/NIBAN2/FARP1/FLRT2/FYN/GPC1/GRB10/NCAM1/NEFH/NR4A3/NRP1/NUMB/NUMBL/PDLIM7/PRKCA/PTEN/RAP1GAP/SARM1/SEMA3A/SEMA7A/SHANK3/SLIT3/STK11/VANGL2/VASP	32
GO:20012361	M7	BP	GO:2001236	regulation of extrinsic apoptotic signaling pathway	2.29341e-05	0.00902976	ARHGEF2/ATF3/CTTN/FEM1B/FGFR1/FYN/GCLC/ITM2C/ITPRIP/LTBR/NRP1/PTEN/SERPINE1/SH3RF1/TIMP3	15
GO:0022604	M7	BP	GO:0022604	regulation of cell morphogenesis	3.40765e-05	0.0122988	CARMIL1/CASS4/CCL24/CPNE6/CRABP2/CSPG5/CTTN/DBN1/DIAPH1/DOCK5/EPB41/EPS8/FERMT2/FGD4/FYN/ITGB1BP1/ITGB2/NRP1/PRAG1/PTEN/SARM1/SEMA3A/SEMA7A/SHANK3/SPARC/STK11/SYT17/TACSTD2	28
GO:00433123	M7	BP	GO:0043312	neutrophil degranulation	4.68124e-05	0.0155719	ASAH1/CAMP/CLEC5A/CREG1/CTSA/CTSD/DIAPH1/DPP7/FTL/GLB1/GRN/GSN/HEBP2/HK3/HSPA6/ITGAM/ITGB2/LAMP2/MGAM/MMP9/PFKL/PIGR/PSAP/PTPN6/RHOF/SIRPB1/STK10/TMEM30A/VAT1/XRCC5	30
GO:00022832	M7	BP	GO:0002283	neutrophil activation involved in immune response	5.23988e-05	0.0155719	ASAH1/CAMP/CLEC5A/CREG1/CTSA/CTSD/DIAPH1/DPP7/FTL/GLB1/GRN/GSN/HEBP2/HK3/HSPA6/ITGAM/ITGB2/LAMP2/MGAM/MMP9/PFKL/PIGR/PSAP/PTPN6/RHOF/SIRPB1/STK10/TMEM30A/VAT1/XRCC5	30
GO:00072641	M7	BP	GO:0007264	small GTPase mediated signal transduction	5.40163e-05	0.0155719	ARAP3/ARHGEF1/ARHGEF2/BCL6/CDKN2A/CTNNAL1/CYTH4/DENND1A/DOCK3/DOCK5/EPS8/FARP1/FGD4/ITPKB/MFN2/MRAS/NRP1/PRAG1/RAC2/RAP1GAP/RHOC/RHOF/SH2B2/SPATA13/SRGAP1/STARD8/TIAM2/VANGL2/YWHAQ	29
GO:0007229	M7	BP	GO:0007229	integrin-mediated signaling pathway	6.35646e-05	0.0155719	BCAR1/FERMT2/ITGA2/ITGA5/ITGAM/ITGB1BP1/ITGB2/NRP1/SEMA7A/TSPAN32/ZYX	11
GO:0007044	M7	BP	GO:0007044	cell-substrate junction assembly	7.72134e-05	0.0155719	ACTN1/CTTN/DUSP22/FERMT2/GREM1/ITGA2/ITGA5/ITGB1BP1/NRP1/PTEN/SORBS1	11
GO:00024462	M7	BP	GO:0002446	neutrophil mediated immunity	7.84203e-05	0.0155719	ASAH1/CAMP/CLEC5A/CREG1/CTSA/CTSD/DIAPH1/DPP7/FTL/GLB1/GRN/GSN/HEBP2/HK3/HSPA6/ITGAM/ITGB2/LAMP2/MGAM/MMP9/PFKL/PIGR/PSAP/PTPN6/RHOF/SIRPB1/STK10/TMEM30A/VAT1/XRCC5	30
GO:00421192	M7	BP	GO:0042119	neutrophil activation	7.84203e-05	0.0155719	ASAH1/CAMP/CLEC5A/CREG1/CTSA/CTSD/DIAPH1/DPP7/FTL/GLB1/GRN/GSN/HEBP2/HK3/HSPA6/ITGAM/ITGB2/LAMP2/MGAM/MMP9/PFKL/PIGR/PSAP/PTPN6/RHOF/SIRPB1/STK10/TMEM30A/VAT1/XRCC5	30
GO:0051496	M7	BP	GO:0051496	positive regulation of stress fiber assembly	7.93764e-05	0.0155719	CARMIL1/EVL/ITGB1BP1/NRP1/PPM1E/PXN/RGCC/RHOC	8
GO:0030038	M7	BP	GO:0030038	contractile actin filament bundle assembly	8.49297e-05	0.0155719	CARMIL1/EVL/ITGB1BP1/NRP1/PPM1E/PXN/RGCC/RHOC/SORBS1/TACSTD2/ZYX	11
GO:0043149	M7	BP	GO:0043149	stress fiber assembly	8.49297e-05	0.0155719	CARMIL1/EVL/ITGB1BP1/NRP1/PPM1E/PXN/RGCC/RHOC/SORBS1/TACSTD2/ZYX	11
GO:0007045	M7	BP	GO:0007045	cell-substrate adherens junction assembly	8.62907e-05	0.0155719	ACTN1/CTTN/DUSP22/FERMT2/GREM1/ITGA2/ITGB1BP1/NRP1/PTEN/SORBS1	10
GO:0048041	M7	BP	GO:0048041	focal adhesion assembly	8.62907e-05	0.0155719	ACTN1/CTTN/DUSP22/FERMT2/GREM1/ITGA2/ITGB1BP1/NRP1/PTEN/SORBS1	10
GO:00343321	M7	BP	GO:0034332	adherens junction organization	0.000101599	0.0176011	ACTN1/CTTN/DUSP22/FERMT2/GREM1/ITGA2/ITGB1BP1/KIFC3/NRP1/NUMB/NUMBL/PTEN/SORBS1	13
GO:0048008	M7	BP	GO:0048008	platelet-derived growth factor receptor signaling pathway	0.000137608	0.0229224	BCAR1/CBLB/F3/MYO1E/NR4A3/NRP1/PDGFA/PTEN	8
GO:0001953	M7	BP	GO:0001953	negative regulation of cell-matrix adhesion	0.000150024	0.0240649	BCL6/CDKN2A/DUSP22/ITGB1BP1/MMP12/PTEN/SERPINE1	7
GO:0050954	M7	BP	GO:0050954	sensory perception of mechanical stimulus	0.00015787	0.024419	COL11A2/DCDC2/DIAPH1/EML2/FGFR1/FYN/ITGA2/PSAP/ROR1/SPRY2/THRB/TRPV1/WFS1/ZNF354A	14
GO:0010810	M7	BP	GO:0010810	regulation of cell-substrate adhesion	0.000179397	0.026792	BCL6/CARMIL1/CASS4/CDKN2A/CSPG5/DOCK5/DUSP22/GREM1/ITGA5/ITGB1BP1/MMP12/NRP1/PTEN/RAC2/SERPINE1/TACSTD2	16
GO:0032233	M7	BP	GO:0032233	positive regulation of actin filament bundle assembly	0.000201301	0.0289795	CARMIL1/EVL/ITGB1BP1/NRP1/PPM1E/PXN/RGCC/RHOC	8
GO:0034333	M7	BP	GO:0034333	adherens junction assembly	0.000209993	0.0289795	ACTN1/CTTN/DUSP22/FERMT2/GREM1/ITGA2/ITGB1BP1/NRP1/PTEN/SORBS1	10
GO:19029031	M7	BP	GO:1902903	regulation of supramolecular fiber organization	0.000214118	0.0289795	ARHGEF2/BMERB1/CARMIL1/CCL24/CTTN/EMILIN1/EML2/EPS8/EVL/GSN/ITGB1BP1/NRP1/PPM1E/PRUNE1/PXN/RGCC/RHOC/SHANK3/TACSTD2/TRIM54/VASP	21
GO:00510561	M7	BP	GO:0051056	regulation of small GTPase mediated signal transduction	0.000243749	0.0319902	ARAP3/ARHGEF1/ARHGEF2/BCL6/CYTH4/DENND1A/FARP1/FGD4/ITPKB/MFN2/NRP1/PRAG1/RAC2/RAP1GAP/RHOC/RHOF/SH2B2/SPATA13/SRGAP1/STARD8/TIAM2	21
GO:0006027	M7	BP	GO:0006027	glycosaminoglycan catabolic process	0.000287396	0.036157	CSPG4/CSPG5/GLB1/GPC1/GPC3/GPC4/HEXA/IDUA	8
GO:0032231	M7	BP	GO:0032231	regulation of actin filament bundle assembly	0.000300441	0.036157	CARMIL1/EVL/ITGB1BP1/NRP1/PPM1E/PXN/RGCC/RHOC/SHANK3/TACSTD2	10
GO:0048103	M7	BP	GO:0048103	somatic stem cell division	0.000300543	0.036157	ARHGEF2/FGFR1/NUMB/NUMBL/VANGL2	5
GO:00971911	M7	BP	GO:0097191	extrinsic apoptotic signaling pathway	0.000345954	0.0389735	ARHGEF2/ATF3/CTTN/DIABLO/FEM1B/FGFR1/FYN/GCLC/ITM2C/ITPRIP/LTBR/NRP1/PTEN/SERPINE1/SH3RF1/TIMP3	16
GO:0036445	M7	BP	GO:0036445	neuronal stem cell division	0.000356272	0.0389735	ARHGEF2/FGFR1/NUMB/NUMBL	4
GO:0055057	M7	BP	GO:0055057	neuroblast division	0.000356272	0.0389735	ARHGEF2/FGFR1/NUMB/NUMBL	4
GO:0006026	M7	BP	GO:0006026	aminoglycan catabolic process	0.000359949	0.0389735	CSPG4/CSPG5/GLB1/GPC1/GPC3/GPC4/HEXA/IDUA	8
GO:00075841	M7	BP	GO:0007584	response to nutrient	0.00038387	0.0405497	ACSL4/ALDH1A2/AQP3/CYP27B1/FYN/GCLC/GSN/HMGCR/ITGA2/LPL/PPARG/PTEN/SPARC/TBXA2R/TRPV1/USF2	16
GO:0006687	M7	BP	GO:0006687	glycosphingolipid metabolic process	0.000446758	0.0460693	ASAH1/CTSA/GLB1/HEXA/LARGE1/PSAP/ST3GAL5/ST6GALNAC6	8
GO:0030207	M7	BP	GO:0030207	chondroitin sulfate catabolic process	0.000487778	0.0473172	CSPG4/CSPG5/HEXA/IDUA	4
GO:0030198	M7	BP	GO:0030198	extracellular matrix organization	0.000509295	0.0473172	BMP1/COL11A2/COL5A3/COL8A2/EMILIN1/FLRT2/FURIN/GREM1/ITGA2/ITGA5/ITGAM/ITGB2/LCP1/MMP12/MMP9/MYO1E/PDGFA/RGCC/SERPINE1/SPARC/SPINT2	21
GO:1900024	M7	BP	GO:1900024	regulation of substrate adhesion-dependent cell spreading	0.000518188	0.0473172	CARMIL1/CASS4/CSPG5/DOCK5/ITGB1BP1/NRP1/TACSTD2	7
GO:0051492	M7	BP	GO:0051492	regulation of stress fiber assembly	0.00051835	0.0473172	CARMIL1/EVL/ITGB1BP1/NRP1/PPM1E/PXN/RGCC/RHOC/TACSTD2	9
GO:00434091	M7	BP	GO:0043409	negative regulation of MAPK cascade	0.000534073	0.0473172	ATF3/BTN2A2/DUSP14/DUSP19/DUSP7/EMILIN1/HMGCR/ITGB1BP1/NDRG2/PTEN/PTPN6/SPRED2/SPRY2/TIMP3	14
GO:00353351	M7	BP	GO:0035335	peptidyl-tyrosine dephosphorylation	0.000536501	0.0473172	DUSP14/DUSP19/DUSP2/DUSP22/DUSP5/DUSP7/PTEN/PTPN13/PTPN6/PTPN7	10
GO:0045926	M7	BP	GO:0045926	negative regulation of growth	0.000546284	0.0473172	BCL6/CAMP/CDKN2A/CYP27B1/DCSTAMP/GPC3/GREM1/IRF8/JARID2/MYOZ1/NPR1/NRP1/PPARG/PTEN/SERTAD2/SLIT3/STK11	17
GO:0010812	M7	BP	GO:0010812	negative regulation of cell-substrate adhesion	0.000549829	0.0473172	BCL6/CDKN2A/DUSP22/ITGB1BP1/MMP12/PTEN/SERPINE1/TACSTD2	8
GO:00163112	M7	BP	GO:0016311	dephosphorylation	0.000557187	0.0473172	ATP1A1/DUSP14/DUSP19/DUSP2/DUSP22/DUSP5/DUSP7/FARP1/ITGA2/MYOZ1/NT5DC3/NT5E/PHOSPHO1/PLPP1/PPM1E/PPM1M/PPP2R3A/PRUNE1/PTEN/PTPN13/PTPN6/PTPN7/PUDP/RCAN1/SPOCD1/STK11	26
GO:00312521	M7	CC	GO:0031252	cell leading edge	4.55066e-11	2.10696e-08	ABLIM1/ABLIM3/ACTN1/ARAP3/ARHGEF2/BCAR1/CARMIL1/CCDC88A/CSPG4/CTTN/DGKZ/DIAPH1/DUSP22/EPS8/EVL/FERMT2/FGD4/GSN/ITGA5/ITGB1BP1/LCP1/MYLK/MYO1G/PACSIN2/PDLIM7/PSTPIP1/PTPN13/PXN/RAC2/SH2B2/SH3RF1/SPATA13/SPRY2/TIAM2/TLN2/TRPV1/VASP	37
GO:0030027	M7	CC	GO:0030027	lamellipodium	1.18427e-10	2.74159e-08	ABLIM1/ABLIM3/ARAP3/BCAR1/CARMIL1/CCDC88A/CSPG4/CTTN/DGKZ/DUSP22/EVL/FERMT2/FGD4/GSN/ITGB1BP1/MYLK/MYO1G/PSTPIP1/PTPN13/PXN/RAC2/SH3RF1/SPATA13/TIAM2/VASP	25
GO:00017251	M7	CC	GO:0001725	stress fiber	3.06871e-09	3.07036e-07	ABLIM1/ABLIM3/ACTN1/FERMT2/LCP1/MYLK/PDLIM7/PXN/ROR1/SH2B2/SORBS1/VANGL2/ZYX	13
GO:00975171	M7	CC	GO:0097517	contractile actin filament bundle	3.06871e-09	3.07036e-07	ABLIM1/ABLIM3/ACTN1/FERMT2/LCP1/MYLK/PDLIM7/PXN/ROR1/SH2B2/SORBS1/VANGL2/ZYX	13
GO:0042641	M7	CC	GO:0042641	actomyosin	3.31572e-09	3.07036e-07	ABLIM1/ABLIM3/ACTN1/DBN1/FERMT2/LCP1/MYLK/PDLIM7/PXN/ROR1/SH2B2/SORBS1/VANGL2/ZYX	14
GO:0032432	M7	CC	GO:0032432	actin filament bundle	6.0917e-09	4.70076e-07	ABLIM1/ABLIM3/ACTN1/FERMT2/LCP1/MYLK/PDLIM7/PXN/ROR1/SH2B2/SORBS1/VANGL2/ZYX	13
GO:0005775	M7	CC	GO:0005775	vacuolar lumen	1.16605e-08	7.71259e-07	ASAH1/CREG1/CSPG4/CSPG5/CTSA/CTSD/DPP7/FTL/GLB1/GPC1/GPC3/GPC4/GRN/HEBP2/HEXA/IDUA/LAMP2/PSAP/TCN2/TPP1/VAT1	21
GO:0043202	M7	CC	GO:0043202	lysosomal lumen	4.36338e-08	2.52531e-06	ASAH1/CSPG4/CSPG5/CTSA/CTSD/GLB1/GPC1/GPC3/GPC4/HEXA/IDUA/LAMP2/PSAP/TCN2/TPP1	15
GO:00059251	M7	CC	GO:0005925	focal adhesion	2.31361e-07	1.19022e-05	ACTN1/ALCAM/ARHGEF2/BCAR1/CASS4/CSPG4/CTTN/EHD3/EVL/FERMT2/FLRT2/GSN/ITGA2/ITGA5/LASP1/LCP1/NRP1/NUMB/PACSIN2/PDLIM7/PPFIBP1/PRAG1/PRUNE1/PXN/RAC2/SORBS1/STARD8/TLN2/VASP/YWHAQ/ZYX	31
GO:00059241	M7	CC	GO:0005924	cell-substrate adherens junction	2.58395e-07	1.19637e-05	ACTN1/ALCAM/ARHGEF2/BCAR1/CASS4/CSPG4/CTTN/EHD3/EVL/FERMT2/FLRT2/GSN/ITGA2/ITGA5/LASP1/LCP1/NRP1/NUMB/PACSIN2/PDLIM7/PPFIBP1/PRAG1/PRUNE1/PXN/RAC2/SORBS1/STARD8/TLN2/VASP/YWHAQ/ZYX	31
GO:00300551	M7	CC	GO:0030055	cell-substrate junction	3.39374e-07	1.42846e-05	ACTN1/ALCAM/ARHGEF2/BCAR1/CASS4/CSPG4/CTTN/EHD3/EVL/FERMT2/FLRT2/GSN/ITGA2/ITGA5/LASP1/LCP1/NRP1/NUMB/PACSIN2/PDLIM7/PPFIBP1/PRAG1/PRUNE1/PXN/RAC2/SORBS1/STARD8/TLN2/VASP/YWHAQ/ZYX	31
GO:0015629	M7	CC	GO:0015629	actin cytoskeleton	4.80675e-07	1.8546e-05	ABLIM1/ABLIM3/ACTN1/ARHGEF2/BCAR1/BMF/CARMIL1/CTTN/DBN1/DHX9/DUSP22/FERMT2/FYN/GSN/IPP/LASP1/LCP1/MYLK/MYO1B/MYO1E/MYO1G/NDC1/PDLIM7/PXN/RAC2/ROR1/SH2B2/SORBS1/TLN2/VANGL2/VASP/ZYX	32
GO:00059122	M7	CC	GO:0005912	adherens junction	1.24335e-06	4.42823e-05	ACTN1/ALCAM/ARHGEF2/BCAR1/CASS4/CSPG4/CTTN/EHD3/EVL/NIBAN2/FERMT2/FLRT2/GSN/ITGA2/ITGA5/KIFC3/LASP1/LCP1/MYO1E/NRP1/NUMB/PACSIN2/PDLIM7/PPFIBP1/PRAG1/PRUNE1/PXN/RAC2/SORBS1/STARD8/TLN2/VASP/YWHAQ/ZYX	34
GO:0001726	M7	CC	GO:0001726	ruffle	4.40985e-06	0.00014584	ACTN1/ARHGEF2/BCAR1/CTTN/DIAPH1/EPS8/FGD4/GSN/ITGA5/ITGB1BP1/LCP1/PACSIN2/PDLIM7/SH2B2/SPATA13/SPRY2/TLN2	17
GO:00347742	M7	CC	GO:0034774	secretory granule lumen	3.33111e-05	0.0010282	ACTN1/CAMP/CREG1/CTSA/CTSD/DPP7/F5/FTL/GLB1/GRN/GSN/HEBP2/HK3/HSPA6/MAGED2/PDGFA/PFKL/PTPN6/SERPINE1/SPARC/TIMP3/VAT1/XRCC5	23
GO:00985522	M7	CC	GO:0098552	side of membrane	6.81724e-05	0.00197274	ALCAM/CD276/CTSA/DIABLO/EPB41/F3/FARP1/FERMT2/GEM/GPC4/HLA-C/ITGA2/ITGA5/ITGAM/ITGB2/LDLRAP1/NCAM1/PTEN/PTPN7/RGS1/RTN4RL2/SEMA7A/SHANK3/TRPV1	24
GO:00602051	M7	CC	GO:0060205	cytoplasmic vesicle lumen	7.36465e-05	0.0019809	ACTN1/CAMP/CREG1/CTSA/CTSD/DPP7/F5/FTL/GLB1/GRN/GSN/HEBP2/HK3/HSPA6/MAGED2/PDGFA/PFKL/PTPN6/SERPINE1/SPARC/TIMP3/VAT1/XRCC5	23
GO:00319831	M7	CC	GO:0031983	vesicle lumen	7.70113e-05	0.0019809	ACTN1/CAMP/CREG1/CTSA/CTSD/DPP7/F5/FTL/GLB1/GRN/GSN/HEBP2/HK3/HSPA6/MAGED2/PDGFA/PFKL/PTPN6/SERPINE1/SPARC/TIMP3/VAT1/XRCC5	23
GO:0005766	M7	CC	GO:0005766	primary lysosome	0.000106178	0.00245802	ANXA11/CREG1/CTSA/DPP7/FTL/GLB1/GRN/HEBP2/HEXA/LAMP2/PIGR/PSAP/TMEM30A/VAT1	14
GO:0042582	M7	CC	GO:0042582	azurophil granule	0.000106178	0.00245802	ANXA11/CREG1/CTSA/DPP7/FTL/GLB1/GRN/HEBP2/HEXA/LAMP2/PIGR/PSAP/TMEM30A/VAT1	14
GO:0008305	M7	CC	GO:0008305	integrin complex	0.000147309	0.00324782	EMILIN1/ITGA2/ITGA5/ITGAM/ITGB2/TSPAN32	6
GO:0005884	M7	CC	GO:0005884	actin filament	0.000198865	0.0041852	ACTN1/CARMIL1/CTTN/DUSP22/FYN/LCP1/MYO1B/RAC2/SH2B2	9
GO:0098636	M7	CC	GO:0098636	protein complex involved in cell adhesion	0.000256112	0.00515564	EMILIN1/ITGA2/ITGA5/ITGAM/ITGB2/TSPAN32	6
GO:0031256	M7	CC	GO:0031256	leading edge membrane	0.000339044	0.00654073	ARHGEF2/CSPG4/DIAPH1/EPS8/FERMT2/ITGA5/LCP1/MYO1G/PACSIN2/SPATA13/SPRY2/TRPV1/VASP	13
GO:0009898	M7	CC	GO:0009898	cytoplasmic side of plasma membrane	0.00125792	0.0232967	DIABLO/EPB41/FARP1/FERMT2/GEM/LDLRAP1/PTEN/PTPN7/RGS1/SHANK3	10
GO:0016323	M7	CC	GO:0016323	basolateral plasma membrane	0.0014698	0.0261737	AQP3/ATP1A1/ATP2B4/ATP7B/CA2/EPB41/KCNJ10/LDLRAP1/MAP7/NUMB/SLC12A6/SLC16A10/TACSTD2/VANGL2	14
GO:0035591	M7	MF	GO:0035591	signaling adaptor activity	2.04522e-05	0.0123099	DUSP19/EPS8/GRB10/HOMER1/LASP1/LDLRAP1/SARM1/SH2B2/SH3RF1/SORBS1/TOB1	11
GO:0003779	M7	MF	GO:0003779	actin binding	3.79349e-05	0.0123099	ABLIM1/ACTN1/CCDC88A/CTNNAL1/DBN1/DIAPH1/EPB41/EPB41L1/EPS8/EVL/FERMT2/FGD4/GSN/IPP/LASP1/LCP1/MICAL2/MYLK/MYO1B/MYO1E/MYO1G/SETD3/SHANK3/SORBS1/TLN2/VASP	26
GO:0060090	M7	MF	GO:0060090	molecular adaptor activity	9.63948e-05	0.0208534	COL11A2/COL8A2/DUSP19/EIF4G1/EPS8/FLRT2/GATAD2A/GRB10/HOMER1/LASP1/LDLRAP1/MMS19/NEFH/SARM1/SH2B2/SH3RF1/SORBS1/TOB1	18
GO:0005522	M7	MF	GO:0005522	profilin binding	0.0001466	0.0237858	CTTN/DBN1/EVL/VASP	4
GO:00047251	M7	MF	GO:0004725	protein tyrosine phosphatase activity	0.000436767	0.0487418	DUSP14/DUSP19/DUSP2/DUSP22/DUSP5/DUSP7/PTEN/PTPN13/PTPN6/PTPN7	10
GO:00167912	M7	MF	GO:0016791	phosphatase activity	0.000450617	0.0487418	ATP1A1/DUSP14/DUSP19/DUSP2/DUSP22/DUSP5/DUSP7/NT5E/PHOSPHO1/PLPP1/PPM1E/PRUNE1/PTEN/PTPN13/PTPN6/PTPN7/PUDP	17
GO:00324962	M8	BP	GO:0032496	response to lipopolysaccharide	1.35056e-14	6.98646e-11	ADH5/ALAD/ASS1/CARD16/CASP1/CCL2/CCL3/CD40/CSF2RB/CXCL6/CXCL8/DUSP10/GCH1/HCK/HDAC5/ICAM1/IFNAR1/IL10RA/IL18/IL1B/IL6/IRAK1/IRAK2/IRAK3/JAK2/KMO/LILRB1/LILRB2/LY86/LYN/NFKB1/NFKB2/NFKBIA/NOD2/P2RX7/PDE4B/PLCG2/PTAFR/PTGER2/PTGER4/PTGIR/PTPN22/RELA/SHPK/SIGIRR/SLC11A1/TNF/TNFAIP3/VCAM1/WNT5A	50
GO:00022372	M8	BP	GO:0002237	response to molecule of bacterial origin	8.766e-14	2.26733e-10	ADH5/ALAD/ASS1/CARD16/CASP1/CCL2/CCL3/CD40/CSF2RB/CXCL6/CXCL8/DUSP10/GCH1/HCK/HDAC5/ICAM1/IFNAR1/IL10RA/IL18/IL1B/IL6/IRAK1/IRAK2/IRAK3/JAK2/KMO/LILRB1/LILRB2/LY86/LYN/NFKB1/NFKB2/NFKBIA/NOD2/P2RX7/PDE4B/PLCG2/PTAFR/PTGER2/PTGER4/PTGIR/PTPN22/RELA/SHPK/SIGIRR/SLC11A1/TNF/TNFAIP3/VCAM1/WNT5A	50
GO:00343411	M8	BP	GO:0034341	response to interferon-gamma	3.44241e-12	5.93586e-09	ASS1/CALCOCO2/CASP1/CCL2/CCL3/CD40/CD44/CD47/CDC42EP4/DAPK1/GBP1/GBP2/GBP4/GCH1/HCK/HLA-F/ICAM1/IFNGR2/IRF2/JAK1/JAK2/KYNU/NUB1/PARP14/PTAFR/RAB12/SLC11A1/SLC26A6/SP100/TP53/TRIM26/TRIM8/VCAM1/WNT5A	34
GO:00712221	M8	BP	GO:0071222	cellular response to lipopolysaccharide	2.72758e-11	3.52744e-08	ASS1/CARD16/CASP1/CCL2/CCL3/CD40/CXCL6/CXCL8/HCK/HDAC5/ICAM1/IL18/IL1B/IL6/IRAK1/IRAK2/KMO/LILRB1/LILRB2/LY86/LYN/NFKB1/NFKBIA/NOD2/PDE4B/PTAFR/PTPN22/RELA/SHPK/SIGIRR/TNF/TNFAIP3/WNT5A	33
GO:00712191	M8	BP	GO:0071219	cellular response to molecule of bacterial origin	8.09239e-11	8.37239e-08	ASS1/CARD16/CASP1/CCL2/CCL3/CD40/CXCL6/CXCL8/HCK/HDAC5/ICAM1/IL18/IL1B/IL6/IRAK1/IRAK2/KMO/LILRB1/LILRB2/LY86/LYN/NFKB1/NFKBIA/NOD2/PDE4B/PTAFR/PTPN22/RELA/SHPK/SIGIRR/TNF/TNFAIP3/WNT5A	33
GO:00712161	M8	BP	GO:0071216	cellular response to biotic stimulus	1.21089e-10	1.01859e-07	ASS1/CARD16/CASP1/CCL2/CCL3/CD40/CXCL6/CXCL8/HCK/HDAC5/ICAM1/IL18/IL1B/IL6/IRAK1/IRAK2/KMO/LILRB1/LILRB2/LY86/LYN/NFKB1/NFKBIA/NOD2/PDE4B/PTAFR/PTPN22/RELA/SHPK/SIGIRR/TNF/TNFAIP3/TP53/TXNIP/WNT5A	35
GO:00071593	M8	BP	GO:0007159	leukocyte cell-cell adhesion	1.37834e-10	1.01859e-07	ADA/ASS1/CCL19/CCL2/CD44/CD47/CD80/CYLD/DUSP10/EBI3/EZR/FAM49B/GOLPH3/GPNMB/ICAM1/ICOSLG/IL15/IL18/IL1B/IL4R/IL6/IL6ST/IRAK1/ITGB7/JAK3/KLF4/LILRB1/LILRB2/LYN/NCK1/NFKBIZ/NOD2/PDCD1LG2/PTAFR/PTPN22/RASGRP1/RELA/SEMA4D/TNF/TNFRSF21/TNFSF13B/TNIP1/VAV1/VCAM1/VSIR/ZBTB7B	46
GO:00421104	M8	BP	GO:0042110	T cell activation	2.48733e-10	1.60837e-07	ADA/BATF/BCL2/BCL3/CCL19/CCL2/CD44/CD47/CD80/CDK6/CLEC4D/CLEC4E/CYLD/DUSP10/EBI3/FAM49B/GPNMB/ICAM1/ICOSLG/IL15/IL18/IL18R1/IL1B/IL4R/IL6/IL6ST/JAK3/LILRB1/LILRB2/LYN/NCAPH2/NCK1/NCSTN/NFKBIZ/NOD2/P2RX7/PDCD1LG2/PRDM1/PTGER4/PTPN22/RASGRP1/RELB/SLC11A1/SMAD3/SOX13/TCF7/TCIRG1/TNFRSF21/TNFSF13B/TNFSF8/TP53/VAV1/VCAM1/VSIR/ZBTB7B	55
GO:00607592	M8	BP	GO:0060759	regulation of response to cytokine stimulus	3.55002e-10	1.8396e-07	TLE5/BIRC3/CARD16/CASP1/CASP4/CYLD/HIF1A/IFIH1/IFNAR2/IFNGR2/IKBKE/IL6/IRAK1/IRAK2/IRAK3/JAK1/JAK2/KLF4/PARP14/PTPN1/RBCK1/RFFL/SIGIRR/SPPL2A/TAX1BP1/TBK1/TNF/TNFAIP3/TRADD/TRAF2/VRK2/WNT5A	32
GO:1903039	M8	BP	GO:1903039	positive regulation of leukocyte cell-cell adhesion	3.55615e-10	1.8396e-07	ADA/CCL19/CCL2/CD44/CD47/CD80/CYLD/DUSP10/EBI3/FAM49B/ICAM1/ICOSLG/IL15/IL18/IL1B/IL4R/IL6/IL6ST/IRAK1/LILRB1/LILRB2/LYN/NCK1/NFKBIZ/NOD2/PDCD1LG2/PTAFR/RASGRP1/RELA/TNF/TNFSF13B/VAV1/VCAM1/VSIR/ZBTB7B	35
GO:00713461	M8	BP	GO:0071346	cellular response to interferon-gamma	1.5441e-09	7.26147e-07	ASS1/CASP1/CCL2/CCL3/CD44/CD47/CDC42EP4/DAPK1/GBP1/GBP2/GBP4/HCK/HLA-F/ICAM1/IFNGR2/IRF2/JAK1/JAK2/PARP14/PTAFR/RAB12/SLC26A6/SP100/TP53/TRIM26/TRIM8/VCAM1/WNT5A	28
GO:19030373	M8	BP	GO:1903037	regulation of leukocyte cell-cell adhesion	1.83885e-09	7.92698e-07	ADA/ASS1/CCL19/CCL2/CD44/CD47/CD80/CYLD/DUSP10/EBI3/FAM49B/GPNMB/ICAM1/ICOSLG/IL15/IL18/IL1B/IL4R/IL6/IL6ST/IRAK1/JAK3/KLF4/LILRB1/LILRB2/LYN/NCK1/NFKBIZ/NOD2/PDCD1LG2/PTAFR/PTPN22/RASGRP1/RELA/TNF/TNFRSF21/TNFSF13B/VAV1/VCAM1/VSIR/ZBTB7B	41
GO:0022409	M8	BP	GO:0022409	positive regulation of cell-cell adhesion	2.23623e-09	8.89847e-07	ADA/CCL19/CCL2/CD44/CD47/CD80/CYLD/DUSP10/EBI3/FAM49B/GCNT2/ICAM1/ICOSLG/IL15/IL18/IL1B/IL4R/IL6/IL6ST/IRAK1/LILRB1/LILRB2/LYN/NCK1/NFKBIZ/NOD2/PDCD1LG2/PTAFR/RASGRP1/RELA/TNF/TNFSF13B/VAV1/VCAM1/VSIR/WNT5A/ZBTB7B	37
GO:00018191	M8	BP	GO:0001819	positive regulation of cytokine production	2.55293e-09	9.43308e-07	ADORA2B/BCL3/BIRC3/CASP1/CCL19/CCL3/CD40/CD80/CLEC4E/DHX58/EBI3/FAM49B/FCN1/FFAR2/HIF1A/HILPDA/HLA-F/IFIH1/IL15/IL18/IL18R1/IL1B/IL4R/IL6/IL6ST/IRAK1/JAK2/LILRB1/LILRB2/LRRK2/MCOLN2/NFKB1/NFKB2/NLRP12/NOD2/OSM/P2RX7/PDE4B/PLCG2/POLR3E/PTAFR/PTGER4/PTPN22/PTPRJ/RASGRP1/RELA/RNF125/SLC11A1/SMAD3/TBK1/TNF/TRAF2/WNT5A	53
GO:00019592	M8	BP	GO:0001959	regulation of cytokine-mediated signaling pathway	4.28258e-09	1.47692e-06	BIRC3/CARD16/CASP1/CASP4/CYLD/HIF1A/IFNAR2/IFNGR2/IKBKE/IL6/IRAK1/IRAK2/IRAK3/JAK1/JAK2/PARP14/PTPN1/RBCK1/RFFL/SIGIRR/SPPL2A/TAX1BP1/TBK1/TNF/TNFAIP3/TRADD/TRAF2/VRK2/WNT5A	29
GO:00026961	M8	BP	GO:0002696	positive regulation of leukocyte activation	4.97261e-09	1.54693e-06	ADA/ADORA2B/BCL2/BLOC1S3/CCL19/CCL2/CCL3/CD38/CD40/CD47/CD80/CLEC4D/CYLD/DUSP10/EBI3/FAM49B/HLA-F/ICOSLG/IL15/IL18/IL1B/IL4R/IL6/IL6ST/LILRB1/LILRB2/LRRK2/LYN/NCK1/NECTIN2/NFKBIZ/NOD2/PDCD1LG2/PTAFR/RASGRP1/TNFSF13B/VAV1/VCAM1/VSIR/WNT5A/ZBTB7B	41
GO:0031663	M8	BP	GO:0031663	lipopolysaccharide-mediated signaling pathway	5.08367e-09	1.54693e-06	CARD16/CCL2/CCL3/HCK/IL18/IL1B/IRAK1/IRAK2/LY86/LYN/NFKBIA/PTAFR/PTPN22/SIGIRR/TNF/TNFAIP3	16
GO:00508671	M8	BP	GO:0050867	positive regulation of cell activation	6.03204e-09	1.73354e-06	ADA/ADORA2B/BCL2/BLOC1S3/CCL19/CCL2/CCL3/CD38/CD40/CD47/CD80/CLEC4D/CYLD/DUSP10/EBI3/FAM49B/HLA-F/ICOSLG/IL15/IL18/IL1B/IL4R/IL6/IL6ST/JAK2/LILRB1/LILRB2/LRRK2/LYN/NCK1/NECTIN2/NFKBIZ/NOD2/PDCD1LG2/PTAFR/RASGRP1/TNFSF13B/VAV1/VCAM1/VSIR/WNT5A/ZBTB7B	42
GO:0007249	M8	BP	GO:0007249	I-kappaB kinase/NF-kappaB signaling	9.58848e-09	2.61059e-06	APOL3/ATP2C1/BCL3/BIRC3/CARD16/CASP1/CCL19/CD40/CTH/IKBKE/IL1B/IRAK1/IRAK2/NFKBIA/NKIRAS1/NLRP12/NOD2/NUP62/OPTN/PINK1/PPM1A/RBCK1/RELA/SLC44A2/TBK1/TIFAB/TNF/TNFAIP3/TNFRSF10B/TNIP1/TRADD/TRAF2/TRIM13/TRIM8/WNT5A/ZDHHC13	36
GO:00026944	M8	BP	GO:0002694	regulation of leukocyte activation	1.13526e-08	2.92443e-06	ADA/ADORA2B/AHR/BCL2/BLOC1S3/CCL19/CCL2/CCL3/CD38/CD40/CD47/CD80/CLEC4D/CYLD/DUSP10/EBI3/FAM49B/FES/GPNMB/HLA-F/ICOSLG/IL15/IL18/IL1B/IL4R/IL6/IL6ST/JAK3/LILRB1/LILRB2/LRRK2/LYN/MNDA/NCK1/NECTIN2/NFKBIZ/NOD2/PDCD1LG2/PRAM1/PRDM1/PTAFR/PTPN22/RASGRP1/SHPK/SOX13/TNF/TNFAIP3/TNFRSF21/TNFSF13B/TNFSF8/VAV1/VCAM1/VSIR/WNT5A/ZBTB7B	55
GO:00450881	M8	BP	GO:0045088	regulation of innate immune response	1.18718e-08	2.92443e-06	BIRC3/CLEC4D/CLEC4E/CYLD/DHX58/DUSP10/FCN1/FFAR2/FPR2/HCK/HEXIM1/HLA-F/IFIH1/IFNAR2/IFNGR2/IKBKE/IRAK1/IRAK2/IRAK3/JAK1/JAK2/LILRB1/LYN/MARCO/MNDA/NECTIN2/NFKB1/NFKBIA/NOD2/NONO/NRAS/PARP14/PLCG2/PSMA6/PSMB9/PTPN1/PTPN22/PVR/RASGRP1/RELA/RELB/RFTN1/RNF125/SERPINB9/TBK1/TNFAIP3/TNIP1/TRAF3/UBE2D1/VAV1/WNT5A	51
GO:0002819	M8	BP	GO:0002819	regulation of adaptive immune response	1.91655e-08	4.50651e-06	ADA/CCL19/CD40/CD48/CD80/DUSP10/FAM49B/HLA-F/IL18/IL18R1/IL1B/IL4R/IL6/IL6ST/JAK3/LILRB1/NECTIN2/NFKBIZ/P2RX7/PVR/SLC11A1/TNF/TNFAIP3/TNFSF13B/TRAF2/ZBTB7B	26
GO:0034612	M8	BP	GO:0034612	response to tumor necrosis factor	2.06095e-08	4.63535e-06	ASS1/BIRC3/CARD16/CASP1/CASP4/CCL2/CCL3/CD40/CXCL8/CYLD/GBP1/GBP2/GBP3/GCH1/GSDME/ICAM1/JAK2/NFE2L2/NFKB1/NFKBIA/NUB1/PSMA6/PSMB9/RBCK1/RELA/RFFL/SPPL2A/TAX1BP1/TNF/TNFAIP3/TNFRSF21/TNFRSF9/TNFSF13B/TNFSF8/TRADD/TRAF2/TRAF3/VCAM1	38
GO:0071356	M8	BP	GO:0071356	cellular response to tumor necrosis factor	3.60516e-08	7.77062e-06	ASS1/BIRC3/CARD16/CASP1/CASP4/CCL2/CCL3/CD40/CXCL8/CYLD/GBP1/GBP2/GBP3/GSDME/ICAM1/JAK2/NFE2L2/NFKB1/NFKBIA/PSMA6/PSMB9/RBCK1/RELA/RFFL/SPPL2A/TAX1BP1/TNF/TNFAIP3/TNFRSF21/TNFRSF9/TNFSF13B/TNFSF8/TRADD/TRAF2/TRAF3/VCAM1	36
GO:00022861	M8	BP	GO:0002286	T cell activation involved in immune response	4.18284e-08	8.65512e-06	BATF/BCL3/CCL19/CD80/CLEC4D/CLEC4E/ICAM1/IL18/IL18R1/IL4R/IL6/JAK3/LILRB1/NFKBIZ/PTGER4/RELB/SLC11A1/TP53/ZBTB7B	19
GO:00421193	M8	BP	GO:0042119	neutrophil activation	4.66194e-08	9.27546e-06	ALAD/ALDH3B1/AMPD3/ARSB/ATG7/B4GALT1/CD44/CD47/CFD/CFP/CLEC4D/CNN2/CST3/CTSH/CXCL6/CXCL8/FABP5/FCN1/FPR1/FPR2/FRK/GPR84/IDH1/IL15/IL18/KCNAB2/LILRB2/LRG1/LTA4H/MAN2B1/METTL7A/MNDA/MVP/NAPRT/NCSTN/NFKB1/NRAS/OSTF1/PGAM1/PLAU/PRAM1/PTAFR/PTPRJ/PYGL/QSOX1/RAB10/RAP1B/SLC11A1/SLC44A2/SNAP23/TBC1D10C/TCIRG1/TMC6/TNFAIP6	54
GO:00224071	M8	BP	GO:0022407	regulation of cell-cell adhesion	9.18577e-08	1.75992e-05	ADA/ASS1/CCL19/CCL2/CD44/CD47/CD80/CYLD/DUSP10/EBI3/FAM49B/GCNT2/GPNMB/ICAM1/ICOSLG/IL15/IL18/IL1B/IL4R/IL6/IL6ST/IRAK1/JAK2/JAK3/KLF4/LILRB1/LILRB2/LYN/NCK1/NFKBIZ/NOD2/PDCD1LG2/PPM1F/PTAFR/PTPN22/RASGRP1/RELA/TNF/TNFRSF21/TNFSF13B/VAV1/VCAM1/VSIR/WNT5A/ZBTB7B	45
GO:00510901	M8	BP	GO:0051090	regulation of DNA-binding transcription factor activity	9.59067e-08	1.77188e-05	CARD16/CD40/CRTC2/CTH/CYLD/DAP/HCK/HDAC5/ICAM1/IL18/IL18R1/IL1B/IL6/IRAK1/IRAK2/IRAK3/JAK2/KLF4/LRP6/NFKB1/NFKB2/NFKBIA/NFKBIE/NLRP12/NOD2/PARP10/PEX14/PINK1/PSMA6/RBCK1/RELA/RHEBL1/RNF2/SGK3/SIGIRR/SMAD3/SP100/SRI/TAX1BP1/TNF/TNFAIP3/TRADD/TRAF2/TRAF3/TRIM13/TRIM26/TRIM8/WNT5A	48
GO:0002821	M8	BP	GO:0002821	positive regulation of adaptive immune response	1.27886e-07	2.28122e-05	ADA/CCL19/CD40/CD80/FAM49B/HLA-F/IL18/IL18R1/IL1B/IL6/IL6ST/NECTIN2/NFKBIZ/P2RX7/PVR/SLC11A1/TNF/TNFSF13B/TRAF2	19
GO:0050870	M8	BP	GO:0050870	positive regulation of T cell activation	1.39125e-07	2.39897e-05	ADA/CCL19/CCL2/CD47/CD80/CYLD/DUSP10/EBI3/FAM49B/ICOSLG/IL15/IL18/IL1B/IL4R/IL6/IL6ST/LILRB1/LILRB2/LYN/NCK1/NFKBIZ/NOD2/PDCD1LG2/RASGRP1/TNFSF13B/VAV1/VCAM1/VSIR/ZBTB7B	29
GO:00302171	M8	BP	GO:0030217	T cell differentiation	1.61661e-07	2.66773e-05	ADA/BATF/BCL2/BCL3/CCL19/CD80/CDK6/CLEC4D/CLEC4E/CYLD/DUSP10/IL15/IL18/IL18R1/IL4R/IL6/JAK3/LILRB2/NCAPH2/NFKBIZ/PRDM1/PTGER4/PTPN22/RASGRP1/RELB/SOX13/TCF7/TCIRG1/TP53/VAV1/VSIR/ZBTB7B	32
GO:0051251	M8	BP	GO:0051251	positive regulation of lymphocyte activation	1.65025e-07	2.66773e-05	ADA/BCL2/BLOC1S3/CCL19/CCL2/CD38/CD40/CD47/CD80/CYLD/DUSP10/EBI3/FAM49B/HLA-F/ICOSLG/IL15/IL18/IL1B/IL4R/IL6/IL6ST/LILRB1/LILRB2/LYN/NCK1/NFKBIZ/NOD2/PDCD1LG2/RASGRP1/TNFSF13B/VAV1/VCAM1/VSIR/ZBTB7B	34
GO:0002822	M8	BP	GO:0002822	regulation of adaptive immune response based on somatic recombination of immune receptors built from immunoglobulin superfamily domains	1.73633e-07	2.72184e-05	ADA/CCL19/CD40/CD80/FAM49B/HLA-F/IL18/IL18R1/IL1B/IL4R/IL6/JAK3/LILRB1/NECTIN2/NFKBIZ/P2RX7/PVR/SLC11A1/TNF/TNFAIP3/TNFSF13B/TRAF2/ZBTB7B	23
GO:0043122	M8	BP	GO:0043122	regulation of I-kappaB kinase/NF-kappaB signaling	1.92105e-07	2.92282e-05	APOL3/ATP2C1/BIRC3/CARD16/CASP1/CCL19/CD40/CTH/IKBKE/IL1B/IRAK1/NLRP12/NOD2/NUP62/OPTN/PINK1/PPM1A/RBCK1/RELA/SLC44A2/TBK1/TNF/TNFAIP3/TNFRSF10B/TNIP1/TRADD/TRAF2/TRIM13/TRIM8/WNT5A/ZDHHC13	31
GO:0002285	M8	BP	GO:0002285	lymphocyte activation involved in immune response	2.24998e-07	3.23628e-05	ADA/BATF/BCL3/CCL19/CD40/CD80/CLEC4D/CLEC4E/ERCC1/HLA-F/ICAM1/IL18/IL18R1/IL4R/IL6/JAK3/LILRB1/NBN/NFKBIZ/PLCG2/PTGER4/RELB/SLC11A1/TP53/ZBTB7B	25
GO:00457851	M8	BP	GO:0045785	positive regulation of cell adhesion	2.2522e-07	3.23628e-05	ADA/CCL19/CCL2/CD44/CD47/CD80/CDK6/CYLD/DUSP10/EBI3/FAM49B/GCNT2/ICAM1/ICOSLG/IL15/IL18/IL1B/IL4R/IL6/IL6ST/IRAK1/JAK2/LILRB1/LILRB2/LYN/NCK1/NFKBIZ/NID1/NINJ1/NOD2/PDCD1LG2/PPM1F/PTAFR/PTPRJ/RASGRP1/RELA/SMAD3/TNF/TNFSF13B/VAV1/VCAM1/VSIR/WNT5A/ZBTB7B	44
GO:0030098	M8	BP	GO:0030098	lymphocyte differentiation	2.56599e-07	3.58753e-05	ADA/BATF/BCL2/BCL3/CCL19/CD80/CDK6/CLEC4D/CLEC4E/CYLD/DUSP10/HDAC5/IL15/IL18/IL18R1/IL4R/IL6/JAK3/LILRB2/NCAPH2/NFKBIZ/PLCG2/POU2F2/PRDM1/PTGER4/PTPN22/PTPRJ/RASGRP1/RBPJ/RELB/SOX13/TCF7/TCIRG1/TP53/TPD52/VAV1/VCAM1/VSIR/ZBTB7B	39
GO:0002824	M8	BP	GO:0002824	positive regulation of adaptive immune response based on somatic recombination of immune receptors built from immunoglobulin superfamily domains	2.70544e-07	3.65441e-05	ADA/CCL19/CD40/CD80/FAM49B/HLA-F/IL18/IL18R1/IL1B/IL6/NECTIN2/NFKBIZ/P2RX7/PVR/SLC11A1/TNF/TNFSF13B/TRAF2	18
GO:00024463	M8	BP	GO:0002446	neutrophil mediated immunity	2.75512e-07	3.65441e-05	ALAD/ALDH3B1/AMPD3/ARSB/ATG7/B4GALT1/CD44/CD47/CFD/CFP/CLEC4D/CNN2/CST3/CTSH/CXCL6/FABP5/FCN1/FPR1/FPR2/FRK/GPR84/IDH1/IL6/KCNAB2/LILRB2/LRG1/LTA4H/MAN2B1/METTL7A/MNDA/MVP/NAPRT/NCSTN/NFKB1/NRAS/OSTF1/PGAM1/PLAU/PRAM1/PTAFR/PTPRJ/PYGL/QSOX1/RAB10/RAP1B/SLC11A1/SLC44A2/SNAP23/TBC1D10C/TCIRG1/TMC6/TNFAIP6	52
GO:00506631	M8	BP	GO:0050663	cytokine secretion	3.48794e-07	4.51078e-05	CARD16/CASP1/CCL19/CCL3/CLEC4E/EZR/FCN1/FFAR2/FFAR4/GBP1/IFIH1/IL1B/IL4R/LILRB1/LRRK2/LYN/MCOLN2/NLRP12/NOD2/OSM/P2RX7/PTGER4/PTPN22/RASGRP1/RBPJ/TCIRG1/TNF/TNFAIP3/TNFRSF21/WNT5A/ZBTB7B	31
GO:0002699	M8	BP	GO:0002699	positive regulation of immune effector process	4.76154e-07	5.90788e-05	ADORA2B/CCL19/CD40/CD80/DHX58/FAM49B/FES/FFAR2/HLA-F/IL18/IL18R1/IL1B/IL4R/IL6/LILRB1/LYN/NECTIN2/NFKBIZ/NOD2/P2RX7/PTAFR/PTPRJ/PVR/RASGRP1/TNF/TRAF2/VAV1/WNT5A	28
GO:00706613	M8	BP	GO:0070661	leukocyte proliferation	4.88713e-07	5.90788e-05	ADA/AHR/BCL2/CCL19/CD38/CD40/EBI3/GPNMB/ICOSLG/IL15/IL18/IL1B/IL6/IL6ST/LILRB1/LILRB2/LYN/MNDA/NCK1/NCSTN/P2RX7/PDCD1LG2/PTPN22/SLC11A1/TBK1/TCIRG1/TNFAIP3/TNFRSF21/TNFSF13B/TNFSF8/TP53/VCAM1/VSIR/ZBTB7B	34
GO:0002460	M8	BP	GO:0002460	adaptive immune response based on somatic recombination of immune receptors built from immunoglobulin superfamily domains	4.91086e-07	5.90788e-05	ADA/BATF/BCL3/CCL19/CD40/CD80/CTSH/EBI3/ERCC1/FAM49B/HLA-F/ICAM1/IL18/IL18BP/IL18R1/IL1B/IL4R/IL6/JAK3/LILRB1/NBN/NECTIN2/NFKB2/NFKBIZ/P2RX7/POU2F2/PVR/RELB/RFTN1/SLC11A1/TCIRG1/TNF/TNFAIP3/TNFSF13B/TRAF2/ZBTB7B	36
GO:00450891	M8	BP	GO:0045089	positive regulation of innate immune response	5.13117e-07	6.0256e-05	BIRC3/CLEC4D/CLEC4E/CYLD/DHX58/FCN1/FFAR2/FPR2/HCK/HEXIM1/HLA-F/IFIH1/IKBKE/IRAK1/IRAK2/IRAK3/LYN/MARCO/MNDA/NECTIN2/NFKB1/NFKBIA/NOD2/NONO/NRAS/PLCG2/PSMA6/PSMB9/PTPN22/PVR/RASGRP1/RELA/RELB/RFTN1/RNF125/TBK1/TNFAIP3/TNIP1/TRAF3/UBE2D1/VAV1/WNT5A	42
GO:0042088	M8	BP	GO:0042088	T-helper 1 type immune response	5.30145e-07	6.0256e-05	BCL3/CCL19/CD80/EBI3/IL18/IL18BP/IL18R1/IL1B/IL4R/JAK3/RELB/SLC11A1	12
GO:00466311	M8	BP	GO:0046631	alpha-beta T cell activation	5.42772e-07	6.0256e-05	ADA/BATF/BCL2/BCL3/CCL19/CD80/EBI3/IL15/IL18/IL18R1/IL4R/IL6/JAK3/LILRB1/NFKBIZ/PRDM1/PTGER4/RELB/TCF7/TCIRG1/VSIR/ZBTB7B	22
GO:0002292	M8	BP	GO:0002292	T cell differentiation involved in immune response	5.47464e-07	6.0256e-05	BATF/BCL3/CCL19/CD80/CLEC4D/CLEC4E/IL18/IL18R1/IL4R/IL6/JAK3/NFKBIZ/PTGER4/RELB/ZBTB7B	15
GO:00512493	M8	BP	GO:0051249	regulation of lymphocyte activation	5.65966e-07	6.09947e-05	ADA/AHR/BCL2/BLOC1S3/CCL19/CCL2/CD38/CD40/CD47/CD80/CYLD/DUSP10/EBI3/FAM49B/GPNMB/HLA-F/ICOSLG/IL15/IL18/IL1B/IL4R/IL6/IL6ST/JAK3/LILRB1/LILRB2/LYN/MNDA/NCK1/NFKBIZ/NOD2/PDCD1LG2/PRDM1/PTPN22/RASGRP1/SOX13/TNFAIP3/TNFRSF21/TNFSF13B/TNFSF8/VAV1/VCAM1/VSIR/ZBTB7B	44
GO:00433124	M8	BP	GO:0043312	neutrophil degranulation	6.45929e-07	6.81916e-05	ALAD/ALDH3B1/AMPD3/ARSB/ATG7/B4GALT1/CD44/CD47/CFD/CFP/CLEC4D/CNN2/CST3/CTSH/FABP5/FCN1/FPR1/FPR2/FRK/GPR84/IDH1/KCNAB2/LILRB2/LRG1/LTA4H/MAN2B1/METTL7A/MNDA/MVP/NAPRT/NCSTN/NFKB1/NRAS/OSTF1/PGAM1/PLAU/PRAM1/PTAFR/PTPRJ/PYGL/QSOX1/RAB10/RAP1B/SLC11A1/SLC44A2/SNAP23/TBC1D10C/TCIRG1/TMC6/TNFAIP6	50
GO:00022833	M8	BP	GO:0002283	neutrophil activation involved in immune response	7.75849e-07	8.02693e-05	ALAD/ALDH3B1/AMPD3/ARSB/ATG7/B4GALT1/CD44/CD47/CFD/CFP/CLEC4D/CNN2/CST3/CTSH/FABP5/FCN1/FPR1/FPR2/FRK/GPR84/IDH1/KCNAB2/LILRB2/LRG1/LTA4H/MAN2B1/METTL7A/MNDA/MVP/NAPRT/NCSTN/NFKB1/NRAS/OSTF1/PGAM1/PLAU/PRAM1/PTAFR/PTPRJ/PYGL/QSOX1/RAB10/RAP1B/SLC11A1/SLC44A2/SNAP23/TBC1D10C/TCIRG1/TMC6/TNFAIP6	50
GO:00510921	M8	BP	GO:0051092	positive regulation of NF-kappaB transcription factor activity	1.06258e-06	0.000107779	CARD16/CD40/CTH/ICAM1/IL18/IL18R1/IL1B/IRAK1/IRAK2/IRAK3/NFKB1/NFKB2/NOD2/PSMA6/RBCK1/RELA/RHEBL1/TNF/TRADD/TRAF2/TRIM13/TRIM8/WNT5A	23
GO:0043123	M8	BP	GO:0043123	positive regulation of I-kappaB kinase/NF-kappaB signaling	1.1574e-06	0.000115139	APOL3/ATP2C1/BIRC3/CARD16/CASP1/CCL19/CD40/CTH/IKBKE/IRAK1/NOD2/NUP62/PINK1/PPM1A/RBCK1/RELA/SLC44A2/TBK1/TNF/TNFRSF10B/TRADD/TRAF2/TRIM13/TRIM8/ZDHHC13	25
GO:00466513	M8	BP	GO:0046651	lymphocyte proliferation	1.27954e-06	0.000122888	ADA/AHR/BCL2/CCL19/CD38/CD40/EBI3/GPNMB/ICOSLG/IL15/IL18/IL1B/IL6/IL6ST/LILRB1/LILRB2/MNDA/NCK1/NCSTN/P2RX7/PDCD1LG2/PTPN22/SLC11A1/TBK1/TNFRSF21/TNFSF13B/TNFSF8/TP53/VCAM1/VSIR/ZBTB7B	31
GO:00508634	M8	BP	GO:0050863	regulation of T cell activation	1.28281e-06	0.000122888	ADA/CCL19/CCL2/CD47/CD80/CYLD/DUSP10/EBI3/FAM49B/GPNMB/ICOSLG/IL15/IL18/IL1B/IL4R/IL6/IL6ST/JAK3/LILRB1/LILRB2/LYN/NCK1/NFKBIZ/NOD2/PDCD1LG2/PRDM1/PTPN22/RASGRP1/SOX13/TNFRSF21/TNFSF13B/TNFSF8/VAV1/VCAM1/VSIR/ZBTB7B	36
GO:00069792	M8	BP	GO:0006979	response to oxidative stress	1.39685e-06	0.00013138	ADA/AIFM1/ALAD/ALDH3B1/ATG7/ATP13A2/BCL2/CAMKK2/CCL19/CD38/CST3/DAPK1/ERCC1/ERCC6/GCH1/GCLM/HIF1A/IDH1/IL6/JAK2/KLF4/LRRK2/MAP1LC3A/MCTP1/MSRB1/NAPRT/NCF1/NFE2L2/NONO/PDLIM1/PINK1/PNPT1/PPIF/RELA/SDC1/SELENON/SESN1/SESN3/SOD2/STK24/TNF/TNFAIP3/TP53/TRAF2/TXNIP/VRK2	46
GO:00025212	M8	BP	GO:0002521	leukocyte differentiation	1.50062e-06	0.000138452	ADA/ATP6AP1/BATF/BCL2/BCL3/CCL19/CCL3/CD80/CDK6/CLEC4D/CLEC4E/CYLD/DUSP10/EVI2B/FES/HDAC5/IL15/IL18/IL18R1/IL4R/IL6/JAK3/LBR/LILRB1/LILRB2/LYN/NCAPH2/NFKBIZ/PLCG2/POU2F2/PRDM1/PTGER4/PTPN22/PTPRJ/RASGRP1/RBPJ/RELB/SNX10/SOX13/TCF7/TCIRG1/TNF/TP53/TPD52/VAV1/VCAM1/VSIR/ZBTB46/ZBTB7B	49
GO:00329433	M8	BP	GO:0032943	mononuclear cell proliferation	1.52557e-06	0.000138452	ADA/AHR/BCL2/CCL19/CD38/CD40/EBI3/GPNMB/ICOSLG/IL15/IL18/IL1B/IL6/IL6ST/LILRB1/LILRB2/MNDA/NCK1/NCSTN/P2RX7/PDCD1LG2/PTPN22/SLC11A1/TBK1/TNFRSF21/TNFSF13B/TNFSF8/TP53/VCAM1/VSIR/ZBTB7B	31
GO:00512353	M8	BP	GO:0051235	maintenance of location	1.84765e-06	0.000163327	ABHD5/ACACB/BCL3/CCL19/CCL3/CDK5/CLIC2/EHD1/EPB41L3/EZR/FFAR2/FITM2/GOLPH3/GOPC/HILPDA/IKBKE/IL1B/IL6/LYN/MCOLN2/NFKB1/NFKBIA/NFKBIE/P2RX7/PINK1/PLCG2/SELENON/SLC8B1/SOAT1/SP100/SPTBN4/SRI/TAF8/TNF	34
GO:00603331	M8	BP	GO:0060333	interferon-gamma-mediated signaling pathway	1.8628e-06	0.000163327	CD44/GBP1/GBP2/HCK/HLA-F/ICAM1/IFNGR2/IRF2/JAK1/JAK2/PARP14/PTAFR/SP100/TP53/TRIM26/TRIM8/VCAM1	17
GO:0050707	M8	BP	GO:0050707	regulation of cytokine secretion	2.09976e-06	0.000181034	CARD16/CASP1/CCL19/CCL3/CLEC4E/EZR/FCN1/FFAR2/FFAR4/GBP1/IFIH1/IL1B/IL4R/LILRB1/LRRK2/LYN/NLRP12/NOD2/OSM/P2RX7/PTGER4/PTPN22/RASGRP1/TNF/TNFAIP3/TNFRSF21/WNT5A	27
GO:00706632	M8	BP	GO:0070663	regulation of leukocyte proliferation	2.31414e-06	0.000196247	ADA/AHR/BCL2/CCL19/CD38/CD40/EBI3/GPNMB/ICOSLG/IL15/IL18/IL1B/IL6/IL6ST/LILRB1/LILRB2/LYN/MNDA/NCK1/PDCD1LG2/PTPN22/TNFAIP3/TNFRSF21/TNFSF13B/TNFSF8/VCAM1/VSIR/ZBTB7B	28
GO:0071347	M8	BP	GO:0071347	cellular response to interleukin-1	2.39635e-06	0.000199941	CCL2/CCL3/CD40/CD47/CXCL8/GBP1/GBP2/GBP3/HIF1A/ICAM1/IL1B/IL6/IRAK1/IRAK2/IRAK3/KMO/NFKB1/NFKBIA/NOD2/PSMA6/PSMB9/RELA/VRK2	23
GO:0038061	M8	BP	GO:0038061	NIK/NF-kappaB signaling	2.43705e-06	0.000200109	AKIP1/BCL3/BIRC3/CCL19/CYLD/IKBKE/IL18/IL18R1/IL1B/IRAK1/NFKB2/NFKBIA/NLRP12/NOD2/PPM1A/PSMA6/PSMB9/PTPN22/RBCK1/RELA/RELB/TNF/TNFRSF10B/TRADD/TRAF2	25
GO:00971931	M8	BP	GO:0097193	intrinsic apoptotic signaling pathway	2.49182e-06	0.000201409	AIFM1/BCL2/BCL3/BID/CASP4/CD44/CDKN2D/CYLD/ERCC6/GSDME/HIC1/HIF1A/IKBKE/JAK2/LRRK2/MYBBP1A/NBN/NCK1/NFE2L2/NONO/PINK1/PPIF/PPM1F/PTPN1/SIAH1/SKIL/SOD2/STK24/TMEM117/TNF/TNFRSF10B/TP53/TRAF2	33
GO:19012221	M8	BP	GO:1901222	regulation of NIK/NF-kappaB signaling	2.83354e-06	0.000225506	AKIP1/BCL3/CCL19/CYLD/IL18/IL18R1/IL1B/IRAK1/NFKBIA/NLRP12/NOD2/PPM1A/PTPN22/RBCK1/RELA/TNF/TNFRSF10B/TRADD/TRAF2	19
GO:0070555	M8	BP	GO:0070555	response to interleukin-1	3.65566e-06	0.000283637	TLE5/CCL2/CCL3/CD38/CD40/CD47/CXCL8/GBP1/GBP2/GBP3/HIF1A/ICAM1/IL1B/IL6/IRAK1/IRAK2/IRAK3/KMO/NFKB1/NFKBIA/NOD2/PSMA6/PSMB9/RELA/VRK2	25
GO:0042093	M8	BP	GO:0042093	T-helper cell differentiation	3.67363e-06	0.000283637	BATF/BCL3/CCL19/CD80/IL18/IL18R1/IL4R/IL6/JAK3/NFKBIZ/PTGER4/RELB/ZBTB7B	13
GO:00510912	M8	BP	GO:0051091	positive regulation of DNA-binding transcription factor activity	3.8539e-06	0.00029318	CARD16/CD40/CRTC2/CTH/HDAC5/ICAM1/IL18/IL18R1/IL1B/IL6/IRAK1/IRAK2/IRAK3/JAK2/LRP6/NFKB1/NFKB2/NOD2/PINK1/PSMA6/RBCK1/RELA/RHEBL1/SMAD3/TNF/TRADD/TRAF2/TRIM13/TRIM26/TRIM8/WNT5A	31
GO:0002703	M8	BP	GO:0002703	regulation of leukocyte mediated immunity	4.45418e-06	0.000333935	ADORA2B/CD40/CXCL6/FAM49B/FES/HLA-F/IL18/IL18R1/IL1B/IL4R/IL6/JAK3/LILRB1/LYN/NECTIN2/NOD2/P2RX7/PRAM1/PTAFR/PVR/RASGRP1/SERPINB9/TNF/TRAF2/VAV1	25
GO:00506701	M8	BP	GO:0050670	regulation of lymphocyte proliferation	5.41056e-06	0.00039984	ADA/AHR/BCL2/CCL19/CD38/CD40/EBI3/GPNMB/ICOSLG/IL15/IL18/IL1B/IL6/IL6ST/LILRB1/LILRB2/MNDA/NCK1/PDCD1LG2/PTPN22/TNFRSF21/TNFSF13B/TNFSF8/VCAM1/VSIR/ZBTB7B	26
GO:0002294	M8	BP	GO:0002294	CD4-positive, alpha-beta T cell differentiation involved in immune response	5.49029e-06	0.000400018	BATF/BCL3/CCL19/CD80/IL18/IL18R1/IL4R/IL6/JAK3/NFKBIZ/PTGER4/RELB/ZBTB7B	13
GO:00329441	M8	BP	GO:0032944	regulation of mononuclear cell proliferation	5.93437e-06	0.000426368	ADA/AHR/BCL2/CCL19/CD38/CD40/EBI3/GPNMB/ICOSLG/IL15/IL18/IL1B/IL6/IL6ST/LILRB1/LILRB2/MNDA/NCK1/PDCD1LG2/PTPN22/TNFRSF21/TNFSF13B/TNFSF8/VCAM1/VSIR/ZBTB7B	26
GO:0046632	M8	BP	GO:0046632	alpha-beta T cell differentiation	6.18041e-06	0.000437963	ADA/BATF/BCL2/BCL3/CCL19/CD80/IL18/IL18R1/IL4R/IL6/JAK3/NFKBIZ/PRDM1/PTGER4/RELB/TCF7/ZBTB7B	17
GO:0002287	M8	BP	GO:0002287	alpha-beta T cell activation involved in immune response	6.66605e-06	0.00045373	BATF/BCL3/CCL19/CD80/IL18/IL18R1/IL4R/IL6/JAK3/NFKBIZ/PTGER4/RELB/ZBTB7B	13
GO:0002293	M8	BP	GO:0002293	alpha-beta T cell differentiation involved in immune response	6.66605e-06	0.00045373	BATF/BCL3/CCL19/CD80/IL18/IL18R1/IL4R/IL6/JAK3/NFKBIZ/PTGER4/RELB/ZBTB7B	13
GO:0010803	M8	BP	GO:0010803	regulation of tumor necrosis factor-mediated signaling pathway	6.66605e-06	0.00045373	BIRC3/CARD16/CASP1/CASP4/CYLD/RBCK1/RFFL/SPPL2A/TAX1BP1/TNF/TNFAIP3/TRADD/TRAF2	13
GO:00099911	M8	BP	GO:0009991	response to extracellular stimulus	7.00419e-06	0.000468765	ACACB/ACSL1/ADA/ADORA2B/TLE5/AIFM1/ALAD/AMIGO1/ARSB/ASS1/ATG7/BAIAP2/BCL2/CD40/CDKN2D/CST3/DAP/DHODH/EIF4EBP1/ERCC1/FES/FOLR2/GCLM/ICAM1/IL15/IL1B/KPTN/KYNU/LARP1/LRRK2/LYN/MAP1LC3A/MMP7/MYBBP1A/NFE2L2/NOD2/NPRL3/P2RX4/P2RX7/PSPH/RELA/SESN1/SESN3/SIRT5/STK24/TP53/ULK2/VCAM1	48
GO:0002697	M8	BP	GO:0002697	regulation of immune effector process	7.06817e-06	0.000468765	ADORA2B/BIRC3/CCL19/CD40/CD47/CD80/CFP/CXCL6/DHX58/DUSP10/ERCC6/FAM49B/FES/FFAR2/HLA-F/IL15/IL18/IL18R1/IL1B/IL4R/IL6/IRAK3/JAK3/LILRB1/LYN/NECTIN2/NFKBIZ/NOD2/P2RX7/PRAM1/PROS1/PTAFR/PTPRJ/PVR/RASGRP1/RNF125/SERPINB9/TNF/TNFAIP3/TRAF2/TRAF3/VAV1/WNT5A/ZBTB7B	44
GO:0042113	M8	BP	GO:0042113	B cell activation	7.59553e-06	0.000497363	ADA/AHR/BATF/BCL2/BCL3/CD38/CD40/CYLD/ERCC1/HDAC5/ICOSLG/IL6/JAK3/MNDA/NBN/NOD2/PLCG2/POU2F2/PTPRJ/RBPJ/TCIRG1/TNFAIP3/TNFRSF21/TNFSF13B/TP53/TPD52/VCAM1	27
GO:0033209	M8	BP	GO:0033209	tumor necrosis factor-mediated signaling pathway	7.73027e-06	0.000499859	BIRC3/CARD16/CASP1/CASP4/CD40/CYLD/JAK2/NFKBIA/PSMA6/PSMB9/RBCK1/RELA/RFFL/SPPL2A/TAX1BP1/TNF/TNFAIP3/TNFRSF9/TNFSF13B/TNFSF8/TRADD/TRAF2/TRAF3	23
GO:00022181	M8	BP	GO:0002218	activation of innate immune response	8.04868e-06	0.000514023	BIRC3/CLEC4D/CLEC4E/CYLD/DHX58/FCN1/FFAR2/HCK/HEXIM1/IFIH1/IKBKE/IRAK1/IRAK2/IRAK3/LYN/MARCO/MNDA/NFKB1/NFKBIA/NOD2/NONO/NRAS/PLCG2/PSMA6/PSMB9/PTPN22/RELA/RELB/RFTN1/RNF125/TBK1/TNFAIP3/TNIP1/TRAF3/UBE2D1	35
GO:0050714	M8	BP	GO:0050714	positive regulation of protein secretion	9.80404e-06	0.000618491	ACHE/ATP13A2/CASP1/CCL19/CCL3/CD38/CLEC4E/EZR/FCN1/FFAR2/GOLPH3/HIF1A/IFIH1/IL1B/IL4R/IL6/JAK2/LRRK2/MCU/NADK/NLRP12/NOD2/OSM/P2RX7/PTGER4/PTPN22/RASGRP1/SRI/TNF/WNT5A	30
GO:0002711	M8	BP	GO:0002711	positive regulation of T cell mediated immunity	1.06775e-05	0.00066548	FAM49B/HLA-F/IL18/IL18R1/IL1B/IL6/NECTIN2/P2RX7/PVR/TRAF2	10
GO:0032649	M8	BP	GO:0032649	regulation of interferon-gamma production	1.12342e-05	0.000690274	BCL3/CD47/EBI3/FAM49B/IL18/IL18R1/IL1B/LILRB1/PDCD1LG2/PDE4B/PTPN22/RASGRP1/SLC11A1/TNF/VSIR/WNT5A	16
GO:00326061	M8	BP	GO:0032606	type I interferon production	1.13422e-05	0.000690274	CYLD/DHX58/G3BP1/IFIH1/IKBKE/IRAK1/LILRB1/NFKB1/NFKB2/PLCG2/POLR3E/PTPN22/RELA/RELB/RNF125/TAX1BP1/TBK1/TNFAIP3/TRAF3	19
GO:00199151	M8	BP	GO:0019915	lipid storage	1.16314e-05	0.00069964	ABHD5/ACACB/EHD1/FFAR2/FITM2/HILPDA/IKBKE/IL1B/IL6/NFKB1/NFKBIA/SOAT1/TNF	13
GO:00316671	M8	BP	GO:0031667	response to nutrient levels	1.28809e-05	0.000760069	ACACB/ACSL1/ADA/AIFM1/ALAD/AMIGO1/ARSB/ASS1/ATG7/BAIAP2/BCL2/CD40/CDKN2D/CST3/DAP/DHODH/EIF4EBP1/ERCC1/FES/FOLR2/GCLM/ICAM1/IL15/IL1B/KPTN/KYNU/LARP1/LRRK2/MAP1LC3A/MMP7/MYBBP1A/NFE2L2/NOD2/NPRL3/P2RX4/P2RX7/PSPH/RELA/SESN1/SESN3/SIRT5/STK24/TP53/ULK2/VCAM1	45
GO:19035321	M8	BP	GO:1903532	positive regulation of secretion by cell	1.29298e-05	0.000760069	ACHE/ADORA2B/ATP13A2/ATP6AP1/CASP1/CCL19/CCL3/CD38/CDK5/CLEC4E/EZR/FCN1/FFAR2/GOLPH3/HIF1A/HLA-F/IFIH1/IL1B/IL4R/IL6/JAK2/KMO/LRRK2/MCU/NADK/NLRP12/NOD2/OSM/P2RX7/PINK1/PTAFR/PTGER4/PTPN22/RAB5A/RASGRP1/SDC1/SRI/TNF/WNT5A	39
GO:00326091	M8	BP	GO:0032609	interferon-gamma production	1.39105e-05	0.000808531	BCL3/CD47/EBI3/FAM49B/IL18/IL18R1/IL1B/LILRB1/PDCD1LG2/PDE4B/PTPN22/RASGRP1/SLC11A1/TCIRG1/TNF/VSIR/WNT5A	17
GO:00105063	M8	BP	GO:0010506	regulation of autophagy	1.42998e-05	0.000821921	ATG13/ATG7/ATP13A2/ATP6V1E2/BCL2/CALCOCO2/CAMKK2/CDK5/DAP/DAPK1/DRAM1/EXOC4/HIF1A/IL10RA/KLHL22/LARP1/LRRK2/MFSD8/MTMR8/OPTN/PIK3CB/PINK1/PIP4K2C/PRKAB1/PTPN22/QSOX1/RAB12/RAB5A/SEC22B/TBK1/TP53/TRIM13/TRIM8/USP13	34
GO:0002705	M8	BP	GO:0002705	positive regulation of leukocyte mediated immunity	1.61848e-05	0.000920042	ADORA2B/CD40/FAM49B/HLA-F/IL18/IL18R1/IL1B/IL4R/IL6/NECTIN2/NOD2/P2RX7/PTAFR/PVR/RASGRP1/TNF/TRAF2/VAV1	18
GO:00072591	M8	BP	GO:0007259	JAK-STAT cascade	1.72916e-05	0.000965178	BCL3/CCL2/CD40/ERCC6/IFNAR1/IFNAR2/IL10RA/IL15/IL18/IL6/IL6ST/JAK2/JAK3/LYN/OSM/PARP14/PTPN1/STAT4/TNF/VHL	20
GO:00018181	M8	BP	GO:0001818	negative regulation of cytokine production	1.73519e-05	0.000965178	ASB1/BCL3/CARD16/CYLD/DHX58/EZR/FFAR4/GBP1/GPNMB/HLA-F/IFIH1/IKBKE/IL6/IRAK3/JAK3/KLF4/LILRB1/NFKB1/NLRP12/PDCD1LG2/PTGER4/PTPN22/RELB/RNF125/SIGIRR/SLC11A1/TAX1BP1/TBK1/TNF/TNFAIP3/TNFRSF21/VSIR	32
GO:00420983	M8	BP	GO:0042098	T cell proliferation	2.02859e-05	0.00111637	CCL19/EBI3/GPNMB/ICOSLG/IL15/IL18/IL1B/IL6/IL6ST/LILRB1/LILRB2/NCK1/NCSTN/P2RX7/PDCD1LG2/SLC11A1/TNFRSF21/TNFSF13B/TNFSF8/TP53/VCAM1/VSIR/ZBTB7B	23
GO:00714964	M8	BP	GO:0071496	cellular response to external stimulus	2.12749e-05	0.00115847	ADORA2B/TLE5/AIFM1/AMIGO1/ATG7/BAIAP2/BCL2/CASP1/CD40/CNN2/DAP/FES/FOLR2/ICAM1/IL15/IL1B/KPTN/LRRK2/LYN/MAP1LC3A/MMP7/MYBBP1A/NFE2L2/NFKB1/NPRL3/P2RX4/P2RX7/PTGER4/SESN1/SESN3/STK24/TNFRSF10B/TP53/VCAM1	34
GO:00356901	M8	BP	GO:0035690	cellular response to drug	2.21387e-05	0.00119295	AHR/AIFM1/AMIGO1/ASS1/ATG7/BAIAP2/CST3/EIF4EBP1/FBP1/FOLR2/GCLM/ICAM1/IL1B/IL6/KCNMB1/KLF4/LARP1/LRRK2/MAP1LC3A/NFE2L2/NFKB1/NOD2/P2RX4/P2RX7/PDE4B/PDGFB/PINK1/PPIF/PPM1F/PTAFR/PTPN22/RAP1B/RELA/TNF/TNFAIP3/TP53/TRAF2	37
GO:00420891	M8	BP	GO:0042089	cytokine biosynthetic process	2.30424e-05	0.00122885	ASB1/BCL3/CD80/EBI3/IL18/IL1B/IL6/KLF4/LILRB1/NFKB1/NLRP12/PTAFR/RELA/SIGIRR/TBK1/TNF/WNT5A/ZNF287	18
GO:00024561	M8	BP	GO:0002456	T cell mediated immunity	2.35368e-05	0.00123589	CTSH/FAM49B/HLA-F/ICAM1/IL18/IL18R1/IL1B/IL6/LILRB1/NECTIN2/P2RX7/PVR/RFTN1/SLC11A1/TRAF2	15
GO:0002825	M8	BP	GO:0002825	regulation of T-helper 1 type immune response	2.36523e-05	0.00123589	CCL19/CD80/IL18/IL18R1/IL1B/IL4R/JAK3/SLC11A1	8
GO:0050715	M8	BP	GO:0050715	positive regulation of cytokine secretion	2.50192e-05	0.00129424	CASP1/CCL19/CCL3/CLEC4E/FCN1/FFAR2/IFIH1/IL1B/IL4R/LRRK2/NLRP12/NOD2/OSM/P2RX7/PTGER4/PTPN22/RASGRP1/TNF/WNT5A	19
GO:00096152	M8	BP	GO:0009615	response to virus	2.58204e-05	0.00130624	AP1S1/ATG7/BCL2/BCL3/BIRC3/CCDC130/CCL19/CCL4/CD40/CDK6/DHX58/ERCC6/G3BP1/GBP1/GBP3/GSDME/IFIH1/IFNAR1/IFNAR2/IFNGR2/IKBKE/IL15/IL1B/IL6/IRAK3/IRF2/LILRB1/POLR3E/RELA/RNF125/TBK1/TNF/TNFAIP3/TRAF3	34
GO:00421071	M8	BP	GO:0042107	cytokine metabolic process	2.5846e-05	0.00130624	ASB1/BCL3/CD80/EBI3/IL18/IL1B/IL6/KLF4/LILRB1/NFKB1/NLRP12/PTAFR/RELA/SIGIRR/TBK1/TNF/WNT5A/ZNF287	18
GO:0042035	M8	BP	GO:0042035	regulation of cytokine biosynthetic process	2.60086e-05	0.00130624	ASB1/BCL3/CD80/EBI3/IL1B/IL6/KLF4/LILRB1/NFKB1/NLRP12/PTAFR/RELA/SIGIRR/TBK1/TNF/WNT5A/ZNF287	17
GO:00510471	M8	BP	GO:0051047	positive regulation of secretion	2.89741e-05	0.00144118	ACHE/ADORA2B/ATP13A2/ATP6AP1/CASP1/CCL19/CCL3/CD38/CDK5/CLEC4E/EZR/FCN1/FFAR2/GOLPH3/HIF1A/HLA-F/IFIH1/IL1B/IL4R/IL6/JAK2/KMO/LRRK2/MCU/NADK/NLRP12/NOD2/OSM/P2RX4/P2RX7/PINK1/PTAFR/PTGER4/PTPN22/RAB5A/RASGRP1/SDC1/SRI/TNF/WNT5A	40
GO:00027581	M8	BP	GO:0002758	innate immune response-activating signal transduction	2.99042e-05	0.00144651	BIRC3/CLEC4D/CLEC4E/CYLD/DHX58/FCN1/FFAR2/HCK/IFIH1/IKBKE/IRAK1/IRAK2/IRAK3/LYN/MARCO/NFKB1/NFKBIA/NOD2/NRAS/PLCG2/PSMA6/PSMB9/PTPN22/RELA/RELB/RFTN1/RNF125/TBK1/TNFAIP3/TNIP1/TRAF3/UBE2D1	32
GO:00420332	M8	BP	GO:0042033	chemokine biosynthetic process	2.992e-05	0.00144651	IL18/IL1B/IL6/SIGIRR/TNF/WNT5A	6
GO:00507552	M8	BP	GO:0050755	chemokine metabolic process	2.992e-05	0.00144651	IL18/IL1B/IL6/SIGIRR/TNF/WNT5A	6
GO:00357102	M8	BP	GO:0035710	CD4-positive, alpha-beta T cell activation	3.09921e-05	0.00148446	BATF/BCL3/CCL19/CD80/IL18/IL18R1/IL4R/IL6/JAK3/NFKBIZ/PTGER4/RELB/TCIRG1/VSIR/ZBTB7B	15
GO:00324791	M8	BP	GO:0032479	regulation of type I interferon production	3.23803e-05	0.00153673	CYLD/DHX58/IFIH1/IKBKE/IRAK1/LILRB1/NFKB1/NFKB2/PLCG2/POLR3E/PTPN22/RELA/RELB/RNF125/TAX1BP1/TBK1/TNFAIP3/TRAF3	18
GO:00108831	M8	BP	GO:0010883	regulation of lipid storage	3.4621e-05	0.00162813	ABHD5/ACACB/EHD1/FITM2/HILPDA/IKBKE/IL6/NFKB1/NFKBIA/TNF	10
GO:00027531	M8	BP	GO:0002753	cytoplasmic pattern recognition receptor signaling pathway	3.52384e-05	0.00164224	BIRC3/CYLD/DHX58/IFIH1/IRAK1/IRAK2/NFKBIA/NOD2/PTPN22/RELA/RNF125/TNFAIP3	12
GO:0070423	M8	BP	GO:0070423	nucleotide-binding oligomerization domain containing signaling pathway	3.62051e-05	0.00167222	BIRC3/CYLD/IRAK1/IRAK2/NFKBIA/NOD2/PTPN22/RELA/TNFAIP3	9
GO:00321032	M8	BP	GO:0032103	positive regulation of response to external stimulus	3.71835e-05	0.00170222	ADORA2B/CCL19/CCL3/CCL4/CXCL8/DHX58/FFAR2/FPR2/IL15/IL18/IL1B/IL6/IL6ST/JAK2/LRRK2/LY86/NFKBIA/NFKBIZ/NLRP12/NOD2/OPTN/OSM/P2RX4/PDGFB/PPM1F/PTGER4/SCARF1/SMAD3/TBK1/TNF/TNIP1/TRADD/WNT5A	33
GO:0002793	M8	BP	GO:0002793	positive regulation of peptide secretion	3.90766e-05	0.00177319	ACHE/ATP13A2/CASP1/CCL19/CCL3/CD38/CLEC4E/EZR/FCN1/FFAR2/GOLPH3/HIF1A/IFIH1/IL1B/IL4R/IL6/JAK2/LRRK2/MCU/NADK/NLRP12/NOD2/OSM/P2RX7/PTGER4/PTPN22/RASGRP1/SRI/TNF/WNT5A	30
GO:0002221	M8	BP	GO:0002221	pattern recognition receptor signaling pathway	3.9557e-05	0.00177938	BIRC3/CLEC4E/CYLD/DHX58/FCN1/FFAR2/IFIH1/IKBKE/IRAK1/IRAK2/IRAK3/LYN/MARCO/NFKBIA/NOD2/PTPN22/RELA/RFTN1/RNF125/TBK1/TNFAIP3/TNIP1/TRAF3/UBE2D1	24
GO:0032729	M8	BP	GO:0032729	positive regulation of interferon-gamma production	4.17616e-05	0.00186235	BCL3/EBI3/FAM49B/IL18/IL18R1/IL1B/PDE4B/PTPN22/RASGRP1/SLC11A1/TNF/WNT5A	12
GO:00512221	M8	BP	GO:0051222	positive regulation of protein transport	4.58607e-05	0.00202449	ACHE/ATG13/ATP13A2/CASP1/CCL19/CCL3/CD38/CDK5/CLEC4E/EZR/FCN1/FFAR2/GOLPH3/HIF1A/IFIH1/IL1B/IL4R/IL6/JAK2/LRRK2/MCU/NADK/NLRP12/NOD2/NPEPPS/OSM/P2RX7/PINK1/PPM1A/PTGER4/PTPN22/RASGRP1/RUFY3/SMAD3/SRI/TNF/TP53/VPS11/WNT5A	39
GO:0035872	M8	BP	GO:0035872	nucleotide-binding domain, leucine rich repeat containing receptor signaling pathway	4.61802e-05	0.00202449	BIRC3/CYLD/IRAK1/IRAK2/NFKBIA/NOD2/PTPN22/RELA/TNFAIP3	9
GO:0097696	M8	BP	GO:0097696	STAT cascade	4.77257e-05	0.00207467	BCL3/CCL2/CD40/ERCC6/IFNAR1/IFNAR2/IL10RA/IL15/IL18/IL6/IL6ST/JAK2/JAK3/LYN/OSM/PARP14/PTPN1/STAT4/TNF/VHL	20
GO:00027681	M8	BP	GO:0002768	immune response-regulating cell surface receptor signaling pathway	5.1134e-05	0.0022043	ABI1/ADA/BAIAP2/BCL2/CD38/CD40/CD47/CLEC4D/CLEC4E/CYLD/EZR/FCN1/FFAR2/FPR2/GBP1/HCK/LILRB1/LILRB2/LPXN/LYN/MNDA/NCK1/NECTIN2/NFKB1/NFKBIZ/NRAS/PDE4B/PIK3CB/PLCG2/PSMA6/PSMB9/PTPN22/PTPRJ/RBCK1/RELA/RELB/RFTN1/SHC1/THEMIS2/TNFRSF21/VAV1	41
GO:0009896	M8	BP	GO:0009896	positive regulation of catabolic process	5.51301e-05	0.00235693	ABHD5/ATG7/ATXN3/BTG2/CALCOCO2/CAMKK2/DAPK1/EZR/HIF1A/IL1B/IL6/LARP1/LRRK2/MEX3D/MYLIP/NFE2L2/NUB1/OPTN/P2RX7/PABPC1/PFKFB4/PIK3CB/PINK1/PIP4K2C/PNPT1/PTPN1/RAB12/RNF139/SEC22B/TBK1/TNF/TNFAIP3/TRIM13/TRIM8/USP13/VPS11/VSIR/WNT5A	38
GO:0001776	M8	BP	GO:0001776	leukocyte homeostasis	5.65254e-05	0.00239677	ADA/BCL2/CXCL6/HIF1A/IL6/JAK3/LYN/P2RX7/PDE4B/PIK3CB/SKIL/TCIRG1/TNFAIP3/TNFSF13B	14
GO:0034976	M8	BP	GO:0034976	response to endoplasmic reticulum stress	5.81782e-05	0.00244679	AIFM1/ATXN3/BCL2/CASP4/CCL2/CTH/CXCL8/ERLIN1/NIBAN1/FKBP14/LRRK2/NCK1/NFE2L2/NRBF2/PTPN1/RHBDD1/RNF139/SHC1/SSR1/STT3B/TMEM117/TNFRSF10B/TP53/TRAF2/TRIM13/UBXN4/USP13/ZBTB17	28
GO:0043367	M8	BP	GO:0043367	CD4-positive, alpha-beta T cell differentiation	5.87797e-05	0.00245216	BATF/BCL3/CCL19/CD80/IL18/IL18R1/IL4R/IL6/JAK3/NFKBIZ/PTGER4/RELB/ZBTB7B	13
GO:00439001	M8	BP	GO:0043900	regulation of multi-organism process	6.00395e-05	0.00248467	ADA/B4GALT1/BCL2/BIRC3/CARD16/CCL3/CCL4/CXCL6/CXCL8/DHX58/ERCC6/EXOC2/FCN1/IL15/IL1B/LARP1/LILRB1/LY86/MORC2/NECTIN2/OPTN/P2RX7/PABPC1/PARP10/PC/PTAFR/RNF125/RSF1/SIGIRR/SMURF2/TBK1/TNF/TNFAIP3/TNIP1/TRAF3/TRIM13/TRIM26/TRIM8/ZNF502	39
GO:00507291	M8	BP	GO:0050729	positive regulation of inflammatory response	6.34097e-05	0.00260149	ADORA2B/CCL3/FFAR2/IL15/IL18/IL1B/IL6/IL6ST/JAK2/LRRK2/NFKBIA/NFKBIZ/NLRP12/NOD2/OSM/PTGER4/TNF/TNIP1/TRADD/WNT5A	20
GO:0006984	M8	BP	GO:0006984	ER-nucleus signaling pathway	6.43708e-05	0.00260149	ARHGEF10L/CCL2/CXCL8/ERLIN1/INSIG2/NCK1/NFE2L2/PTPN1/TP53/ZBTB7B	10
GO:00324801	M8	BP	GO:0032480	negative regulation of type I interferon production	6.43708e-05	0.00260149	CYLD/DHX58/IFIH1/IKBKE/LILRB1/RELB/RNF125/TAX1BP1/TBK1/TNFAIP3	10
GO:19012241	M8	BP	GO:1901224	positive regulation of NIK/NF-kappaB signaling	6.79457e-05	0.00272467	CCL19/IL18/IL18R1/IL1B/IRAK1/NLRP12/NOD2/RBCK1/RELA/TNF/TNFRSF10B/TRADD/TRAF2	13
GO:00003021	M8	BP	GO:0000302	response to reactive oxygen species	6.94944e-05	0.00274637	ADA/AIFM1/BCL2/CAMKK2/CCL19/CST3/ERCC6/GCH1/IL6/KLF4/LRRK2/MAP1LC3A/NCF1/NFE2L2/PINK1/PPIF/RELA/SDC1/SESN1/SESN3/SOD2/STK24/TNF/TNFAIP3/TRAF2/TXNIP	26
GO:19049511	M8	BP	GO:1904951	positive regulation of establishment of protein localization	6.95486e-05	0.00274637	ACHE/ATG13/ATP13A2/BCL2/BID/CASP1/CCL19/CCL3/CD38/CDK5/CLEC4E/EZR/FCN1/FFAR2/GOLPH3/HIF1A/IFIH1/IL1B/IL4R/IL6/JAK2/LRRK2/MCU/NADK/NLRP12/NOD2/NPEPPS/OSM/P2RX7/PINK1/PPM1A/PTGER4/PTPN22/RASGRP1/RUFY3/SMAD3/SRI/TNF/TP53/VPS11/WNT5A	41
GO:00069142	M8	BP	GO:0006914	autophagy	7.4739e-05	0.00290695	ARSB/ATG13/ATG16L1/ATG7/ATP13A2/ATP6V1E2/BCL2/CALCOCO2/CAMKK2/CDK5/DAP/DAPK1/DRAM1/EXOC4/HIF1A/IL10RA/KLHL22/LARP1/LRRK2/MAP1LC3A/MAP1S/MFSD8/MTMR8/NRBF2/OPTN/PIK3CB/PINK1/PIP4K2C/PRKAB1/PTPN22/QSOX1/RAB12/RAB5A/RGS19/SEC22B/TBK1/TCIRG1/TP53/TRIM13/TRIM8/ULK2/USP13/VPS11	43
GO:00619192	M8	BP	GO:0061919	process utilizing autophagic mechanism	7.4739e-05	0.00290695	ARSB/ATG13/ATG16L1/ATG7/ATP13A2/ATP6V1E2/BCL2/CALCOCO2/CAMKK2/CDK5/DAP/DAPK1/DRAM1/EXOC4/HIF1A/IL10RA/KLHL22/LARP1/LRRK2/MAP1LC3A/MAP1S/MFSD8/MTMR8/NRBF2/OPTN/PIK3CB/PINK1/PIP4K2C/PRKAB1/PTPN22/QSOX1/RAB12/RAB5A/RGS19/SEC22B/TBK1/TCIRG1/TP53/TRIM13/TRIM8/ULK2/USP13/VPS11	43
GO:0031331	M8	BP	GO:0031331	positive regulation of cellular catabolic process	7.72428e-05	0.00298192	ABHD5/ATG7/ATXN3/BTG2/CALCOCO2/CAMKK2/DAPK1/EZR/HIF1A/IL1B/IL6/LARP1/LRRK2/MEX3D/NFE2L2/NUB1/OPTN/P2RX7/PABPC1/PFKFB4/PIK3CB/PINK1/PIP4K2C/PNPT1/PTPN1/RAB12/RNF139/TBK1/TNF/TNFAIP3/TRIM13/TRIM8/USP13/VPS11	34
GO:00226041	M8	BP	GO:0022604	regulation of cell morphogenesis	8.81389e-05	0.00337735	AMIGO1/ANAPC2/BAIAP2/CCL2/CCL3/CD44/CDC42EP4/CDC42SE2/CDK5/CORO1B/CORO1C/CUX1/DPYSL2/EPB41L3/EZR/FES/FGD5/FITM2/FMNL2/FMNL3/GBP1/GDI1/GNA12/HCK/ICAM1/LRRK2/NEDD4L/NSMF/NTN1/PTPRO/RASAL1/RCC2/RTN4R/RUFY3/SEMA4D/SHOX2/SKIL/TNIK/ULK2/WNT5A	40
GO:00011011	M8	BP	GO:0001101	response to acid chemical	9.257e-05	0.00352107	ACSL1/AIFM1/ALAD/AMIGO1/ASS1/ATG7/BAIAP2/CCL19/CD38/CDKN2D/CLK2/COL6A1/CTSH/DHODH/FFAR2/FOLR2/GCLM/GNG2/ICAM1/INSIG2/KCNMB1/KLF4/KLHL22/LYN/NSMF/PDGFB/PINK1/PTAFR/PTGER2/RELA/SHMT1/TNF/WNT5A	33
GO:19016522	M8	BP	GO:1901652	response to peptide	9.50836e-05	0.00359027	ASS1/ATP6AP1/ATP6V1E2/BAIAP2/BTG2/CACYBP/CASP4/CD40/CDK5/EIF4EBP1/FPR2/HDAC5/ICAM1/IL1B/INSIG2/JAK2/JAK3/KLF4/LRP6/LYN/NCK1/NFE2L2/NFKB1/NFKBIA/NOD2/PNPT1/PRKAR1B/PTPN1/PTPN22/PTPRA/RAB10/RAP1B/RELA/RHOQ/SESN3/SHC1/SORT1/SRSF6/TBC1D4/TCIRG1/TNFAIP3/TP53/VCAM1/ZBTB7B	44
GO:2000116	M8	BP	GO:2000116	regulation of cysteine-type endopeptidase activity	0.000101172	0.00372919	AIFM1/BIRC3/CARD16/CASP1/CD44/CDKN2D/CTSH/DAP/DAPK1/DNAJB6/HIP1/IFT57/JAK2/KLF4/NLRP12/PPM1F/PSMB9/RFFL/SERPINB9/SMAD3/TNF/TNFAIP8/TNFRSF10B/TRADD/TRAF2	25
GO:0043281	M8	BP	GO:0043281	regulation of cysteine-type endopeptidase activity involved in apoptotic process	0.000101566	0.00372919	AIFM1/CARD16/CASP1/CD44/CDKN2D/CTSH/DAP/DAPK1/DNAJB6/HIP1/IFT57/JAK2/KLF4/NLRP12/PPM1F/RFFL/SERPINB9/SMAD3/TNF/TNFAIP8/TNFRSF10B/TRADD/TRAF2	23
GO:00181082	M8	BP	GO:0018108	peptidyl-tyrosine phosphorylation	0.000102755	0.00372919	ABI1/CAMKK2/CD40/CD44/CD80/CLK1/CLK2/DDR1/ERCC6/FES/HCK/ICAM1/IL15/IL18/IL6/IL6ST/JAK1/JAK2/JAK3/LYN/MVP/NCF1/OSM/PARP14/PDGFB/PTPN1/PTPRJ/SEMA4D/SHC1/TESK2/TNF/TP53/ZFYVE28/ZGPAT	34
GO:0006991	M8	BP	GO:0006991	response to sterol depletion	0.000103088	0.00372919	ARHGEF10L/ERLIN1/INSIG2/LYN/ZBTB7B	5
GO:0070243	M8	BP	GO:0070243	regulation of thymocyte apoptotic process	0.000103088	0.00372919	ADA/HIF1A/JAK3/TP53/WNT5A	5
GO:0070757	M8	BP	GO:0070757	interleukin-35-mediated signaling pathway	0.000103088	0.00372919	EBI3/IL6ST/JAK1/JAK2/STAT4	5
GO:0046777	M8	BP	GO:0046777	protein autophosphorylation	0.000109871	0.00394696	ATP13A2/CAMKK2/CDK5/CLK1/CLK2/DAPK1/DDR1/FES/GPNMB/HCK/IRAK1/IRAK3/JAK2/LRRK2/LYN/MVP/NBN/NLRP12/PDGFB/PINK1/STK24/TNIK/ULK2/VRK2	24
GO:00508511	M8	BP	GO:0050851	antigen receptor-mediated signaling pathway	0.000116835	0.0041682	ADA/BCL2/CD38/CYLD/EZR/GBP1/LPXN/LYN/MNDA/NCK1/NECTIN2/NFKB1/NFKBIZ/PDE4B/PIK3CB/PLCG2/PSMA6/PSMB9/PTPN22/PTPRJ/RBCK1/RELA/RFTN1/THEMIS2/TNFRSF21	25
GO:00182122	M8	BP	GO:0018212	peptidyl-tyrosine modification	0.000121489	0.00430454	ABI1/CAMKK2/CD40/CD44/CD80/CLK1/CLK2/DDR1/ERCC6/FES/HCK/ICAM1/IL15/IL18/IL6/IL6ST/JAK1/JAK2/JAK3/LYN/MVP/NCF1/OSM/PARP14/PDGFB/PTPN1/PTPRJ/SEMA4D/SHC1/TESK2/TNF/TP53/ZFYVE28/ZGPAT	34
GO:00421292	M8	BP	GO:0042129	regulation of T cell proliferation	0.000133891	0.00471169	CCL19/EBI3/GPNMB/ICOSLG/IL15/IL18/IL1B/IL6/IL6ST/LILRB1/LILRB2/NCK1/PDCD1LG2/TNFRSF21/TNFSF13B/TNFSF8/VCAM1/VSIR/ZBTB7B	19
GO:0002708	M8	BP	GO:0002708	positive regulation of lymphocyte mediated immunity	0.000138265	0.00483273	CD40/FAM49B/HLA-F/IL18/IL18R1/IL1B/IL6/NECTIN2/P2RX7/PVR/RASGRP1/TNF/TRAF2/VAV1	14
GO:0050708	M8	BP	GO:0050708	regulation of protein secretion	0.000151733	0.00526788	ACHE/ATP13A2/CARD16/CASP1/CCL19/CCL3/CD38/CD40/CLEC4E/EZR/FCN1/FFAR2/FFAR4/GBP1/GOLPH3/HIF1A/IFIH1/IL1B/IL4R/IL6/JAK2/LILRB1/LRRK2/LYN/MCU/NADK/NLRP12/NOD2/OSM/P2RX7/PTGER4/PTPN22/RASGRP1/SLC8B1/SRI/TCIRG1/TNF/TNFAIP3/TNFRSF21/TRAF2/WNT5A	41
GO:0032731	M8	BP	GO:0032731	positive regulation of interleukin-1 beta production	0.000167723	0.00578422	CASP1/CCL19/CCL3/JAK2/NLRP12/NOD2/P2RX7/SMAD3/WNT5A	9
GO:00027091	M8	BP	GO:0002709	regulation of T cell mediated immunity	0.000168937	0.0057875	FAM49B/HLA-F/IL18/IL18R1/IL1B/IL6/LILRB1/NECTIN2/P2RX7/PVR/TRAF2	11
GO:0031929	M8	BP	GO:0031929	TOR signaling	0.000178154	0.00606309	AKT1S1/AKT3/EIF4EBP1/GNA12/GOLPH3/HIF1A/KLHL22/KPTN/LARP1/NPRL3/PINK1/RFFL/RHEBL1/SESN1/SESN3/SIK3	16
GO:0002440	M8	BP	GO:0002440	production of molecular mediator of immune response	0.000186826	0.00631668	BATF/CD40/ERCC1/FFAR2/HLA-F/IL18/IL18R1/IL1B/IL4R/IL6/IRAK3/JAK3/LILRB1/NBN/NOD2/POU2F2/SLC11A1/TCIRG1/TNF/TNFSF13B/TRAF2/WNT5A	22
GO:00019333	M8	BP	GO:0001933	negative regulation of protein phosphorylation	0.000190261	0.00638009	AKT1S1/CDKN1C/CDKN2D/CORO1C/CYLD/DUSP10/DUSP16/EZR/NIBAN1/FKTN/GBP1/HEXIM1/IL1B/IRAK3/KLF4/LRP6/LRRK2/LYN/MVP/NCK1/NLRP12/NUP62/P2RX7/PARP14/PINK1/PPM1F/PPP2R5D/PRKAR1B/PRKRIP1/PTPN1/PTPN22/PTPRJ/SEMA4D/SMPD1/TNFAIP3/TNIP1/ZFYVE28/ZGPAT	38
GO:00027201	M8	BP	GO:0002720	positive regulation of cytokine production involved in immune response	0.000191168	0.00638009	FFAR2/HLA-F/IL18/IL18R1/IL1B/IL6/LILRB1/NOD2/TRAF2/WNT5A	10
GO:00162411	M8	BP	GO:0016241	regulation of macroautophagy	0.000197272	0.00646502	ATG13/ATP13A2/ATP6V1E2/CALCOCO2/CDK5/EXOC4/HIF1A/LARP1/LRRK2/OPTN/PINK1/PIP4K2C/PRKAB1/QSOX1/RAB12/RAB5A/SEC22B/TBK1/TP53/TRIM13	20
GO:0002718	M8	BP	GO:0002718	regulation of cytokine production involved in immune response	0.000197462	0.00646502	FFAR2/HLA-F/IL18/IL18R1/IL1B/IL6/IRAK3/JAK3/LILRB1/NOD2/TNF/TRAF2/WNT5A	13
GO:00086252	M8	BP	GO:0008625	extrinsic apoptotic signaling pathway via death domain receptors	0.000197462	0.00646502	BCL2/BID/DAPK1/ICAM1/RFFL/SKIL/SORT1/SP100/TNF/TNFAIP3/TNFRSF10B/TRADD/TRAF2	13
GO:0009895	M8	BP	GO:0009895	negative regulation of catabolic process	0.00021432	0.00697282	ACACB/ALAD/ATG7/ATP13A2/AZIN1/BCL2/CST3/DAP/FBP1/HNRNPC/IL10RA/IL1B/IRAK3/KLHL22/LARP1/LRRK2/PABPC1/PINK1/PTPN22/QSOX1/RELA/SCO1/SEC22B/SLC11A1/SMAD3/TENT2/TNF/TP53/TRIM39	29
GO:0002827	M8	BP	GO:0002827	positive regulation of T-helper 1 type immune response	0.000218638	0.00702494	CCL19/CD80/IL18/IL18R1/IL1B/SLC11A1	6
GO:0045063	M8	BP	GO:0045063	T-helper 1 cell differentiation	0.000218638	0.00702494	CCL19/CD80/IL18R1/IL4R/JAK3/RELB	6
GO:00606271	M8	BP	GO:0060627	regulation of vesicle-mediated transport	0.000227883	0.00727677	ADORA2B/ANKRD13D/ATP13A2/ATP6AP1/CCL19/CCL2/CD47/CDK5/EHD1/EZR/FES/FPR2/GIT1/GOPC/HCK/HIP1/HLA-F/IL15/IL15RA/IL1B/IL4R/LILRB1/LRRK2/LYN/MCTP1/NEDD4L/PIK3CB/PINK1/PLCG2/PRAM1/PTAFR/PTPN1/PTPRJ/RAB5A/RAP1B/RNF139/SDC1/SLC11A1/TBC1D4/TNF/VPS11/WNT5A	42
GO:1902107	M8	BP	GO:1902107	positive regulation of leukocyte differentiation	0.000234561	0.00744407	ADA/ATP6AP1/CCL19/CD80/CYLD/DUSP10/EVI2B/FES/IL15/IL18/IL4R/LILRB2/NFKBIZ/RASGRP1/TNF/VSIR/ZBTB46/ZBTB7B	18
GO:00507061	M8	BP	GO:0050706	regulation of interleukin-1 beta secretion	0.000244128	0.00770045	CARD16/CASP1/CCL19/CCL3/NLRP12/NOD2/P2RX7/TNFAIP3/WNT5A	9
GO:0045185	M8	BP	GO:0045185	maintenance of protein location	0.000251907	0.00789766	BCL3/CDK5/EPB41L3/EZR/GOLPH3/GOPC/NFKBIA/NFKBIE/PINK1/SP100/SPTBN4/SRI/TAF8	13
GO:00064691	M8	BP	GO:0006469	negative regulation of protein kinase activity	0.00025747	0.00796945	AKT1S1/CDKN1C/CDKN2D/CORO1C/DUSP10/DUSP16/HEXIM1/IL1B/IRAK3/LRP6/LYN/MVP/NCK1/NUP62/PPM1F/PRKAR1B/PRKRIP1/PTPN1/PTPN22/PTPRJ/SMPD1/TNFAIP3/ZFYVE28/ZGPAT	24
GO:0001910	M8	BP	GO:0001910	regulation of leukocyte mediated cytotoxicity	0.000262651	0.00796945	CXCL6/FAM49B/HLA-F/ICAM1/LILRB1/NECTIN2/P2RX7/PVR/RASGRP1/SERPINB9/VAV1	11
GO:0035723	M8	BP	GO:0035723	interleukin-15-mediated signaling pathway	0.000264387	0.00796945	IL15/IL15RA/JAK1/JAK3/SHC1	5
GO:00450732	M8	BP	GO:0045073	regulation of chemokine biosynthetic process	0.000264387	0.00796945	IL1B/IL6/SIGIRR/TNF/WNT5A	5
GO:0070431	M8	BP	GO:0070431	nucleotide-binding oligomerization domain containing 2 signaling pathway	0.000264387	0.00796945	NFKBIA/NOD2/PTPN22/RELA/TNFAIP3	5
GO:0071350	M8	BP	GO:0071350	cellular response to interleukin-15	0.000264387	0.00796945	IL15/IL15RA/JAK1/JAK3/SHC1	5
GO:0046425	M8	BP	GO:0046425	regulation of JAK-STAT cascade	0.000264981	0.00796945	BCL3/CD40/CDK5/ERCC6/IL10RA/IL15/IL18/IL6/IL6ST/JAK2/JAK3/LYN/OSM/PARP14/TNF/VHL	16
GO:19016531	M8	BP	GO:1901653	cellular response to peptide	0.000269604	0.00806162	ASS1/ATP6AP1/ATP6V1E2/BAIAP2/CASP4/CDK5/EIF4EBP1/FPR2/HDAC5/ICAM1/IL1B/JAK2/JAK3/KLF4/LYN/NCK1/NFE2L2/NFKB1/NOD2/PRKAR1B/PTPN1/PTPN22/PTPRA/RAB10/RAP1B/RELA/RHOQ/SESN3/SHC1/TBC1D4/TCIRG1/TP53/VCAM1/ZBTB7B	34
GO:20012342	M8	BP	GO:2001234	negative regulation of apoptotic signaling pathway	0.000275406	0.00814327	BCL2/BID/CD44/CDKN2D/CTH/GCLM/HIF1A/ICAM1/IL1B/LRRK2/NFE2L2/NONO/PINK1/PPIF/PTPN1/RELA/RFFL/SGK3/SOD2/TNF/TNFAIP3/TNFRSF10B/TRADD/TRAF2	24
GO:0001909	M8	BP	GO:0001909	leukocyte mediated cytotoxicity	0.000275483	0.00814327	CTSH/CXCL6/FAM49B/HLA-F/ICAM1/IL18/LILRB1/NECTIN2/P2RX7/PVR/RASGRP1/SERPINB9/SLAMF7/VAV1	14
GO:0006919	M8	BP	GO:0006919	activation of cysteine-type endopeptidase activity involved in apoptotic process	0.000280777	0.0082526	AIFM1/CTSH/DAP/HIP1/IFT57/JAK2/NLRP12/SMAD3/TNF/TNFRSF10B/TRADD/TRAF2	12
GO:0032602	M8	BP	GO:0032602	chemokine production	0.000283628	0.00828931	ADORA2B/CXCL6/FFAR2/HIF1A/IL18/IL1B/IL4R/IL6/KLF4/MCOLN2/SIGIRR/TNF/WNT5A	13
GO:0034660	M8	BP	GO:0034660	ncRNA metabolic process	0.000287007	0.0082983	BOP1/CLP1/CPSF4/CTU2/DGCR8/DTD2/EARS2/EIF4A3/HEATR1/INTS9/ISG20L2/NARS/NAT10/NFKB1/NOL9/NOLC1/PLD6/PNPT1/POLR1B/POU2F2/PUS7/PWP2/RELA/RPRD1A/RRP9/SEPSECS/SMAD3/TAF8/TENT2/TP53/TRIT1/TRMT9B/TSEN34/TYW5/USB1/UTP15/WARS2/WDR12/WDR3/WDR75/XPO5	41
GO:00316683	M8	BP	GO:0031668	cellular response to extracellular stimulus	0.000287144	0.0082983	ADORA2B/TLE5/AIFM1/AMIGO1/ATG7/BAIAP2/BCL2/DAP/FES/FOLR2/ICAM1/IL15/KPTN/LRRK2/LYN/MAP1LC3A/MYBBP1A/NFE2L2/NPRL3/P2RX4/P2RX7/SESN1/SESN3/STK24/TP53/VCAM1	26
GO:00423264	M8	BP	GO:0042326	negative regulation of phosphorylation	0.000289505	0.00831376	AKT1S1/CDKN1C/CDKN2D/CORO1C/CYLD/DUSP10/DUSP16/EZR/NIBAN1/FBP1/FKTN/GBP1/HEXIM1/IL1B/IRAK3/KLF4/LRP6/LRRK2/LYN/MVP/NCK1/NLRP12/NUP62/P2RX7/PARP14/PINK1/PPIF/PPM1F/PPP2R5D/PRKAR1B/PRKRIP1/PTPN1/PTPN22/PTPRJ/SEMA4D/SMPD1/TNFAIP3/TNIP1/ZFYVE28/ZGPAT	40
GO:0061756	M8	BP	GO:0061756	leukocyte adhesion to vascular endothelial cell	0.00029199	0.00831376	GOLPH3/ICAM1/IRAK1/ITGB7/KLF4/PTAFR/RELA/TNF/VCAM1	9
GO:00434053	M8	BP	GO:0043405	regulation of MAP kinase activity	0.000293267	0.00831376	ADORA2B/CCL19/CD40/DUSP10/DUSP16/ERCC6/FPR1/GADD45G/IL1B/IRAK1/IRAK2/IRAK3/ITGA1/JAK2/LRRK2/LYN/NOD2/NUP62/P2RX7/PDGFB/PIK3CB/PTPN1/PTPN22/PTPRJ/RASGRP1/SHC1/SMPD1/TNF/TNIK/TRAF2/WNT5A	31
GO:00507312	M8	BP	GO:0050731	positive regulation of peptidyl-tyrosine phosphorylation	0.000294108	0.00831376	ABI1/CD40/CD44/CD80/ERCC6/ICAM1/IL15/IL18/IL6/IL6ST/JAK2/LYN/NCF1/OSM/PARP14/PDGFB/PTPN1/PTPRJ/SEMA4D/TNF/TP53	21
GO:00463941	M8	BP	GO:0046394	carboxylic acid biosynthetic process	0.000305785	0.00859689	ACACB/ACSF3/ADI1/ALOX5AP/ASS1/BCAT2/CBSL/CTH/CYP7B1/DHRS9/ELOVL7/ERLIN1/FABP5/FBP1/GCH1/HACD2/HIF1A/IL1B/INSIG2/KMO/KYNU/LPGAT1/LTA4H/MGLL/MID1IP1/NFKB1/NUP62/P2RX7/PDGFB/PFKFB4/PGAM1/PLA2G4A/PLOD1/PRKAB1/PSPH/RDH10/SLC1A3/TP53	38
GO:0070665	M8	BP	GO:0070665	positive regulation of leukocyte proliferation	0.000315146	0.00881216	ADA/BCL2/CCL19/CD38/CD40/EBI3/ICOSLG/IL15/IL18/IL1B/IL6/IL6ST/LILRB2/LYN/NCK1/TNFSF13B/VCAM1	17
GO:20012334	M8	BP	GO:2001233	regulation of apoptotic signaling pathway	0.000319615	0.00885877	BCL2/BID/CD44/CDKN2D/CTH/CTSH/CYLD/GCLM/GSDME/HIF1A/ICAM1/IL1B/JAK2/LRRK2/NCK1/NFE2L2/NONO/PINK1/PPIF/PTPN1/RBCK1/RELA/RFFL/SGK3/SIAH1/SKIL/SMAD3/SOD2/SP100/TNF/TNFAIP3/TNFRSF10B/TP53/TRADD/TRAF2/TRIM39	36
GO:00160531	M8	BP	GO:0016053	organic acid biosynthetic process	0.000320238	0.00885877	ACACB/ACSF3/ADI1/ALOX5AP/ASS1/BCAT2/CBSL/CTH/CYP7B1/DHRS9/ELOVL7/ERLIN1/FABP5/FBP1/GCH1/HACD2/HIF1A/IL1B/INSIG2/KMO/KYNU/LPGAT1/LTA4H/MGLL/MID1IP1/NFKB1/NUP62/P2RX7/PDGFB/PFKFB4/PGAM1/PLA2G4A/PLOD1/PRKAB1/PSPH/RDH10/SLC1A3/TP53	38
GO:0032814	M8	BP	GO:0032814	regulation of natural killer cell activation	0.000326516	0.00898439	BLOC1S3/HLA-F/IL15/IL18/PRDM1/PTPN22/RASGRP1	7
GO:00345992	M8	BP	GO:0034599	cellular response to oxidative stress	0.000339904	0.0093033	AIFM1/ALDH3B1/ATG7/ATP13A2/BCL2/CAMKK2/CST3/DAPK1/GCH1/HIF1A/IL6/JAK2/KLF4/LRRK2/MAP1LC3A/NCF1/NFE2L2/NONO/PINK1/PNPT1/PPIF/RELA/SOD2/STK24/TNF/TNFAIP3/TP53/TRAF2/VRK2	29
GO:00024291	M8	BP	GO:0002429	immune response-activating cell surface receptor signaling pathway	0.000351615	0.00957317	ABI1/ADA/BAIAP2/BCL2/CD38/CD47/CLEC4D/CLEC4E/CYLD/EZR/FCN1/FFAR2/GBP1/HCK/LPXN/LYN/MNDA/NCK1/NECTIN2/NFKB1/NFKBIZ/NRAS/PDE4B/PIK3CB/PLCG2/PSMA6/PSMB9/PTPN22/PTPRJ/RBCK1/RELA/RELB/RFTN1/THEMIS2/TNFRSF21/VAV1	36
GO:0052548	M8	BP	GO:0052548	regulation of endopeptidase activity	0.000364268	0.00986576	AIFM1/ATP13A2/BIRC3/CARD16/CASP1/CD44/CDKN2D/COL7A1/CST3/CTSH/DAP/DAPK1/DNAJB6/HIP1/IFT57/JAK2/KLF4/LXN/LYN/NLRP12/PPM1F/PROS1/PSMB9/RFFL/SERPINB9/SMAD3/SPINT1/TNF/TNFAIP8/TNFRSF10B/TRADD/TRAF2/UBE2Z/VSIR	34
GO:0070672	M8	BP	GO:0070672	response to interleukin-15	0.000394647	0.0106329	IL15/IL15RA/JAK1/JAK3/SHC1	5
GO:00075842	M8	BP	GO:0007584	response to nutrient	0.000398912	0.0106545	ACSL1/ADA/AIFM1/ALAD/AMIGO1/ARSB/ASS1/BAIAP2/CD40/CDKN2D/DHODH/ERCC1/FES/FOLR2/GCLM/IL15/IL1B/KYNU/NOD2/P2RX4/P2RX7/RELA/VCAM1	23
GO:0032088	M8	BP	GO:0032088	negative regulation of NF-kappaB transcription factor activity	0.000400014	0.0106545	CYLD/DAP/IRAK1/IRAK2/IRAK3/KLF4/NFKBIA/NLRP12/PARP10/RBCK1/TAX1BP1/TNFAIP3/TRAF3	13
GO:00108841	M8	BP	GO:0010884	positive regulation of lipid storage	0.000401807	0.0106545	ACACB/EHD1/FITM2/HILPDA/IKBKE/NFKB1	6
GO:00466771	M8	BP	GO:0046677	response to antibiotic	0.000403688	0.0106545	ADA/AHR/AIFM1/ALAD/BCL2/CST3/EIF4EBP1/ICAM1/IL6/JAK1/JAK2/KCNMB1/KLF4/LARP1/LRRK2/MAP1LC3A/NFE2L2/PDGFB/PINK1/PLA2G4A/PPIF/RELA/RGS19/RSRC1/SDC1/SLC1A3/STK24/TNFAIP3/TP53/TXNIP/VCAM1	31
GO:0050718	M8	BP	GO:0050718	positive regulation of interleukin-1 beta secretion	0.000412281	0.010826	CASP1/CCL19/CCL3/NLRP12/NOD2/P2RX7/WNT5A	7
GO:00023671	M8	BP	GO:0002367	cytokine production involved in immune response	0.000421324	0.0109509	FFAR2/HLA-F/IL18/IL18R1/IL1B/IL6/IRAK3/JAK3/LILRB1/NOD2/SLC11A1/TNF/TRAF2/WNT5A	14
GO:0050671	M8	BP	GO:0050671	positive regulation of lymphocyte proliferation	0.000423151	0.0109509	ADA/BCL2/CCL19/CD38/CD40/EBI3/ICOSLG/IL15/IL18/IL1B/IL6/IL6ST/LILRB2/NCK1/TNFSF13B/VCAM1	16
GO:00719002	M8	BP	GO:0071900	regulation of protein serine/threonine kinase activity	0.000423389	0.0109509	ACSL1/ADORA2B/CCL19/CD40/CDKN1C/CDKN2D/DUSP10/DUSP16/ERCC6/FPR1/GADD45G/GTF2H1/HEXIM1/IL1B/IRAK1/IRAK2/IRAK3/ITGA1/JAK2/LRP6/LRRK2/LYN/MNAT1/MTCP1/NOD2/NUP62/P2RX7/PDGFB/PIK3CB/PRKAR1B/PTPN1/PTPN22/PTPRJ/RASGRP1/SHC1/SMPD1/TNF/TNFAIP3/TNIK/TRAF2/WNT5A	41
GO:0010508	M8	BP	GO:0010508	positive regulation of autophagy	0.000427948	0.0110138	ATG7/CALCOCO2/CAMKK2/DAPK1/HIF1A/LARP1/LRRK2/OPTN/PIK3CB/PINK1/PIP4K2C/RAB12/TBK1/TRIM13/TRIM8	15
GO:0032620	M8	BP	GO:0032620	interleukin-17 production	0.00043796	0.0111604	IL15/IL18/IL6/NOD2/OSM/RFTN1/VSIR/ZBTB7B	8
GO:0050856	M8	BP	GO:0050856	regulation of T cell receptor signaling pathway	0.00043796	0.0111604	ADA/CYLD/EZR/GBP1/NECTIN2/PTPN22/PTPRJ/RELA	8
GO:0032642	M8	BP	GO:0032642	regulation of chemokine production	0.000459691	0.0116061	ADORA2B/CXCL6/FFAR2/HIF1A/IL1B/IL4R/IL6/KLF4/MCOLN2/SIGIRR/TNF/WNT5A	12
GO:00326801	M8	BP	GO:0032680	regulation of tumor necrosis factor production	0.000459937	0.0116061	BCL3/CCL19/CCL3/CD47/GPNMB/IFIH1/IRAK3/JAK2/LILRB1/LRRK2/NOD2/PTAFR/PTPN22/PTPRJ/RASGRP1/TNFAIP3/VSIR/WNT5A	18
GO:0032946	M8	BP	GO:0032946	positive regulation of mononuclear cell proliferation	0.000463035	0.0116276	ADA/BCL2/CCL19/CD38/CD40/EBI3/ICOSLG/IL15/IL18/IL1B/IL6/IL6ST/LILRB2/NCK1/TNFSF13B/VCAM1	16
GO:00507302	M8	BP	GO:0050730	regulation of peptidyl-tyrosine phosphorylation	0.000466924	0.0116686	ABI1/CD40/CD44/CD80/ERCC6/ICAM1/IL15/IL18/IL6/IL6ST/JAK2/LYN/MVP/NCF1/OSM/PARP14/PDGFB/PTPN1/PTPRJ/SEMA4D/SHC1/TNF/TP53/ZFYVE28/ZGPAT	25
GO:00028311	M8	BP	GO:0002831	regulation of response to biotic stimulus	0.000485991	0.0120867	BIRC3/CARD16/CXCL6/DHX58/ERCC6/IL15/IL1B/LILRB1/LY86/NECTIN2/OPTN/PVR/RNF125/SIGIRR/TBK1/TNFAIP3/TRAF3	17
GO:00509002	M8	BP	GO:0050900	leukocyte migration	0.000488601	0.0120935	ADA/B4GALT1/CCL19/CCL2/CCL3/CCL4/CD44/CD47/CD48/CXCL6/CXCL8/CYP7B1/FFAR2/FPR2/GOLPH3/HCK/ICAM1/IL6/ITGA1/ITGB7/LYN/MCOLN2/NLRP12/P2RX4/PDE4B/PDGFB/PIK3CB/PROS1/PTAFR/PTGER4/PTPRO/SDC1/SHC1/SLC7A8/SLC8B1/TNF/TNFRSF10B/VAV1/VCAM1/WNT5A	40
GO:00603371	M8	BP	GO:0060337	type I interferon signaling pathway	0.000498311	0.0122169	GBP2/HLA-F/IFNAR1/IFNAR2/IKBKE/IRAK1/IRF2/JAK1/PTPN1/SP100/TBK1/WNT5A/XAF1	13
GO:00713571	M8	BP	GO:0071357	cellular response to type I interferon	0.000498311	0.0122169	GBP2/HLA-F/IFNAR1/IFNAR2/IKBKE/IRAK1/IRF2/JAK1/PTPN1/SP100/TBK1/WNT5A/XAF1	13
GO:0002791	M8	BP	GO:0002791	regulation of peptide secretion	0.000500711	0.0122178	ACHE/ATP13A2/CARD16/CASP1/CCL19/CCL3/CD38/CD40/CLEC4E/EZR/FCN1/FFAR2/FFAR4/GBP1/GOLPH3/HIF1A/IFIH1/IL1B/IL4R/IL6/JAK2/LILRB1/LRRK2/LYN/MCU/NADK/NLRP12/NOD2/OSM/P2RX7/PTGER4/PTPN22/RASGRP1/SLC8B1/SRI/TCIRG1/TNF/TNFAIP3/TNFRSF21/TRAF2/WNT5A	41
GO:00709971	M8	BP	GO:0070997	neuron death	0.000503815	0.0122358	AIFM1/AKT1S1/ATG7/ATP13A2/BCL2/BID/BTBD10/BTG2/CCL2/CCL3/CDK5/GCLM/GPNMB/HIF1A/HLA-F/ITGA1/JAK2/KMO/LRRK2/NCSTN/NONO/NSMF/PINK1/RILPL1/SIAH1/SOD2/TBK1/TNF/TNFRSF21/TP53/TRAF2/WNT5A	32
GO:00703711	M8	BP	GO:0070371	ERK1 and ERK2 cascade	0.00051038	0.0123374	ATP6AP1/CCL19/CCL3/CD44/CTSH/DUSP10/EZR/FFAR4/FPR2/GBP1/GCNT2/GPNMB/ICAM1/IL1B/KLF4/LYN/MARCO/NLRP12/NOD2/PDGFB/PTGER4/PTPN1/PTPN22/RAP1B/RASGRP1/SHC1/TNF/TNIP1	28
GO:00718872	M8	BP	GO:0071887	leukocyte apoptotic process	0.000516113	0.0124179	ADA/CCL19/GIMAP8/HIF1A/IL6/JAK3/LILRB1/LYN/NOD2/P2RX7/PIK3CB/TNFRSF21/TP53/WNT5A	14
GO:0048305	M8	BP	GO:0048305	immunoglobulin secretion	0.000529637	0.0126843	CD40/IL6/POU2F2/TNF/TNFSF13B/TRAF2	6
GO:0045123	M8	BP	GO:0045123	cellular extravasation	0.000556171	0.0131976	CCL2/CD47/GOLPH3/ICAM1/ITGA1/ITGB7/PTAFR/PTGER4/TNF/VCAM1	10
GO:0070059	M8	BP	GO:0070059	intrinsic apoptotic signaling pathway in response to endoplasmic reticulum stress	0.000556171	0.0131976	AIFM1/BCL2/CASP4/LRRK2/NCK1/PTPN1/TMEM117/TNFRSF10B/TP53/TRAF2	10
GO:0097300	M8	BP	GO:0097300	programmed necrotic cell death	0.000567576	0.0132971	BIRC3/CYLD/ITPK1/PPIF/PYGL/RBCK1/TNF/TP53/TRAF2	9
GO:0002467	M8	BP	GO:0002467	germinal center formation	0.000568075	0.0132971	ADA/BCL3/NFKB2/TNFAIP3/TNFSF13B	5
GO:00343491	M8	BP	GO:0034349	glial cell apoptotic process	0.000568075	0.0132971	CCL2/CDK5/TNFRSF21/TP53/TRAF2	5
GO:00508521	M8	BP	GO:0050852	T cell receptor signaling pathway	0.000574466	0.0133861	ADA/CYLD/EZR/GBP1/NCK1/NECTIN2/NFKB1/NFKBIZ/PDE4B/PIK3CB/PLCG2/PSMA6/PSMB9/PTPN22/PTPRJ/RBCK1/RELA/RFTN1/THEMIS2/TNFRSF21	20
GO:1904892	M8	BP	GO:1904892	regulation of STAT cascade	0.000602629	0.0139794	BCL3/CD40/CDK5/ERCC6/IL10RA/IL15/IL18/IL6/IL6ST/JAK2/JAK3/LYN/OSM/PARP14/TNF/VHL	16
GO:0045621	M8	BP	GO:0045621	positive regulation of lymphocyte differentiation	0.000616322	0.0142332	ADA/CCL19/CD80/CYLD/DUSP10/IL15/IL18/IL4R/LILRB2/NFKBIZ/RASGRP1/VSIR/ZBTB7B	13
GO:00326401	M8	BP	GO:0032640	tumor necrosis factor production	0.000630317	0.0143859	BCL3/CCL19/CCL3/CD47/GPNMB/IFIH1/IRAK3/JAK2/LILRB1/LRRK2/NOD2/PTAFR/PTPN22/PTPRJ/RASGRP1/TNFAIP3/VSIR/WNT5A	18
GO:19035551	M8	BP	GO:1903555	regulation of tumor necrosis factor superfamily cytokine production	0.000630317	0.0143859	BCL3/CCL19/CCL3/CD47/GPNMB/IFIH1/IRAK3/JAK2/LILRB1/LRRK2/NOD2/PTAFR/PTPN22/PTPRJ/RASGRP1/TNFAIP3/VSIR/WNT5A	18
GO:0042036	M8	BP	GO:0042036	negative regulation of cytokine biosynthetic process	0.000631276	0.0143859	ASB1/BCL3/IL6/KLF4/LILRB1/NFKB1/NLRP12/SIGIRR	8
GO:00024491	M8	BP	GO:0002449	lymphocyte mediated immunity	0.00063425	0.0143902	BATF/BCL3/CD40/CTSH/ERCC1/FAM49B/HLA-F/ICAM1/IL18/IL18R1/IL1B/IL4R/IL6/LILRB1/NBN/NECTIN2/P2RX7/POU2F2/PVR/RASGRP1/RFTN1/SERPINB9/SLAMF7/SLC11A1/TCIRG1/TNF/TRAF2/VAV1	28
GO:0002260	M8	BP	GO:0002260	lymphocyte homeostasis	0.000638439	0.014422	ADA/BCL2/HIF1A/JAK3/LYN/P2RX7/SKIL/TCIRG1/TNFAIP3/TNFSF13B	10
GO:20001061	M8	BP	GO:2000106	regulation of leukocyte apoptotic process	0.000649862	0.0146163	ADA/CCL19/GIMAP8/HIF1A/JAK3/LILRB1/LYN/NOD2/P2RX7/PIK3CB/TP53/WNT5A	12
GO:0032732	M8	BP	GO:0032732	positive regulation of interleukin-1 production	0.000662379	0.0148333	CASP1/CCL19/CCL3/JAK2/NLRP12/NOD2/P2RX7/SMAD3/WNT5A	9
GO:0052547	M8	BP	GO:0052547	regulation of peptidase activity	0.000673165	0.0150098	AIFM1/ATP13A2/BIRC3/CARD16/CASP1/CD44/CDKN2D/COL7A1/CST3/CTSH/DAP/DAPK1/DNAJB6/HIP1/IFT57/JAK2/KLF4/LXN/LYN/NLRP12/PINK1/PPM1F/PROS1/PSMB9/RFFL/SERPINB9/SMAD3/SPINT1/TNF/TNFAIP8/TNFRSF10B/TRADD/TRAF2/UBE2Z/VSIR	35
GO:0043280	M8	BP	GO:0043280	positive regulation of cysteine-type endopeptidase activity involved in apoptotic process	0.0006811	0.0151216	AIFM1/CASP1/CTSH/DAP/DAPK1/HIP1/IFT57/JAK2/NLRP12/PPM1F/SMAD3/TNF/TNFRSF10B/TRADD/TRAF2	15
GO:00432001	M8	BP	GO:0043200	response to amino acid	0.000691979	0.0152975	AIFM1/ALAD/AMIGO1/ASS1/BAIAP2/COL6A1/DHODH/GCLM/ICAM1/KLHL22/LYN/NSMF/RELA/TNF	14
GO:0045582	M8	BP	GO:0045582	positive regulation of T cell differentiation	0.000726324	0.0159884	ADA/CCL19/CD80/CYLD/DUSP10/IL18/IL4R/LILRB2/NFKBIZ/RASGRP1/VSIR/ZBTB7B	12
GO:0050710	M8	BP	GO:0050710	negative regulation of cytokine secretion	0.000746426	0.0163613	CARD16/EZR/FFAR4/GBP1/LILRB1/NLRP12/PTGER4/PTPN22/TNF/TNFAIP3/TNFRSF21	11
GO:00086311	M8	BP	GO:0008631	intrinsic apoptotic signaling pathway in response to oxidative stress	0.000750921	0.0163904	BCL2/HIF1A/JAK2/NFE2L2/NONO/PINK1/SOD2/STK24	8
GO:00343401	M8	BP	GO:0034340	response to type I interferon	0.00075708	0.0164554	GBP2/HLA-F/IFNAR1/IFNAR2/IKBKE/IRAK1/IRF2/JAK1/PTPN1/SP100/TBK1/WNT5A/XAF1	13
GO:00507021	M8	BP	GO:0050702	interleukin-1 beta secretion	0.000769723	0.0166602	CARD16/CASP1/CCL19/CCL3/NLRP12/NOD2/P2RX7/TNFAIP3/WNT5A	9
GO:0043433	M8	BP	GO:0043433	negative regulation of DNA-binding transcription factor activity	0.000780073	0.0168138	CYLD/DAP/IRAK1/IRAK2/IRAK3/KLF4/NFKBIA/NFKBIE/NLRP12/PARP10/PEX14/RBCK1/RNF2/SIGIRR/SP100/SRI/TAX1BP1/TNFAIP3/TRAF3	19
GO:0042133	M8	BP	GO:0042133	neurotransmitter metabolic process	0.000791267	0.016881	ACHE/ASS1/CD47/CHKA/GCH1/ICAM1/IL1B/JAK2/KLF4/MAOA/P2RX4/SHMT1/SLC1A3/SLC25A32/SMAD3/SPR/TNF	17
GO:0001916	M8	BP	GO:0001916	positive regulation of T cell mediated cytotoxicity	0.00079298	0.016881	FAM49B/HLA-F/NECTIN2/P2RX7/PVR	5
GO:0070242	M8	BP	GO:0070242	thymocyte apoptotic process	0.00079298	0.016881	ADA/HIF1A/JAK3/TP53/WNT5A	5
GO:0072593	M8	BP	GO:0072593	reactive oxygen species metabolic process	0.000824697	0.0174842	ASS1/BCL2/CD47/FPR2/GCH1/HIF1A/ICAM1/IL1B/JAK2/KLF4/LRRK2/NCF1/NDUFS1/NFE2L2/P2RX4/P2RX7/PDGFB/PINK1/SESN1/SIRT5/SMAD3/SOD2/SPR/TNF/TP53/VAV1	26
GO:0006360	M8	BP	GO:0006360	transcription by RNA polymerase I	0.000833216	0.0175212	ERCC6/GTF2H1/HEATR1/MNAT1/POLR1B/RASL11A/TAF1C/TWISTNB/UTP15/WDR75	10
GO:0070265	M8	BP	GO:0070265	necrotic cell death	0.000833216	0.0175212	BIRC3/CYLD/GSDME/ITPK1/PPIF/PYGL/RBCK1/TNF/TP53/TRAF2	10
GO:00971912	M8	BP	GO:0097191	extrinsic apoptotic signaling pathway	0.000848546	0.0177714	BCL2/BID/CYLD/DAPK1/GCLM/ICAM1/IL1B/JAK2/P2RX7/RBCK1/RELA/RFFL/SGK3/SKIL/SMAD3/SORT1/SP100/TNF/TNFAIP3/TNFRSF10B/TRADD/TRAF2	22
GO:0001914	M8	BP	GO:0001914	regulation of T cell mediated cytotoxicity	0.000878151	0.0182378	FAM49B/HLA-F/LILRB1/NECTIN2/P2RX7/PVR	6
GO:0150078	M8	BP	GO:0150078	positive regulation of neuroinflammatory response	0.000878151	0.0182378	CCL3/IL18/IL1B/IL6/LRRK2/TNF	6
GO:00353071	M8	BP	GO:0035307	positive regulation of protein dephosphorylation	0.000888145	0.0182378	ITGA1/JAK2/LILRB2/NSMF/PINK1/PPP2R5D/SMPD1/SYMPK	8
GO:0045429	M8	BP	GO:0045429	positive regulation of nitric oxide biosynthetic process	0.000888145	0.0182378	ASS1/ICAM1/IL1B/JAK2/KLF4/P2RX4/SMAD3/TNF	8
GO:00507041	M8	BP	GO:0050704	regulation of interleukin-1 secretion	0.000890816	0.0182378	CARD16/CASP1/CCL19/CCL3/NLRP12/NOD2/P2RX7/TNFAIP3/WNT5A	9
GO:00072543	M8	BP	GO:0007254	JNK cascade	0.000891969	0.0182378	ADORA2B/CCL19/CYLD/DUSP10/ERCC6/FKTN/GADD45G/IL1B/IRAK1/IRAK2/NCF1/NOD2/PINK1/PTGER4/PTPN1/PTPN22/RASGRP1/TNF/TNIK/TRAF2/WNT5A	21
GO:00703721	M8	BP	GO:0070372	regulation of ERK1 and ERK2 cascade	0.000919731	0.0186727	ATP6AP1/CCL19/CCL3/CD44/DUSP10/EZR/FFAR4/FPR2/GBP1/GCNT2/GPNMB/ICAM1/IL1B/KLF4/LYN/MARCO/NLRP12/NOD2/PDGFB/PTPN1/PTPN22/RAP1B/RASGRP1/SHC1/TNF/TNIP1	26
GO:19028821	M8	BP	GO:1902882	regulation of response to oxidative stress	0.000923926	0.0186727	ATG7/GCH1/HIF1A/LRRK2/MCTP1/NFE2L2/NONO/PINK1/SELENON/SESN1/SESN3/SOD2/TNF	13
GO:00712361	M8	BP	GO:0071236	cellular response to antibiotic	0.000924067	0.0186727	AHR/AIFM1/CST3/IL6/KCNMB1/KLF4/LARP1/LRRK2/MAP1LC3A/NFE2L2/PDGFB/PINK1/PLA2G4A/PPIF/RELA/TNFAIP3/TP53	17
GO:0030101	M8	BP	GO:0030101	natural killer cell activation	0.000947506	0.018909	BLOC1S3/HLA-F/IL15/IL18/IL18R1/IL21R/PRDM1/PTPN22/RASGRP1/SLAMF7	10
GO:0042108	M8	BP	GO:0042108	positive regulation of cytokine biosynthetic process	0.000947506	0.018909	BCL3/CD80/EBI3/IL1B/IL6/PTAFR/RELA/TBK1/TNF/WNT5A	10
GO:00508541	M8	BP	GO:0050854	regulation of antigen receptor-mediated signaling pathway	0.000947506	0.018909	ADA/CYLD/EZR/GBP1/LPXN/LYN/NECTIN2/PTPN22/PTPRJ/RELA	10
GO:0001913	M8	BP	GO:0001913	T cell mediated cytotoxicity	0.000950384	0.018909	CTSH/FAM49B/HLA-F/LILRB1/NECTIN2/P2RX7/PVR	7
GO:0045625	M8	BP	GO:0045625	regulation of T-helper 1 cell differentiation	0.000965596	0.0189925	CCL19/CD80/IL4R/JAK3	4
GO:0071501	M8	BP	GO:0071501	cellular response to sterol depletion	0.000965596	0.0189925	ARHGEF10L/ERLIN1/INSIG2/ZBTB7B	4
GO:2000628	M8	BP	GO:2000628	regulation of miRNA metabolic process	0.000965596	0.0189925	NFKB1/PNPT1/RELA/TENT2	4
GO:00513481	M8	BP	GO:0051348	negative regulation of transferase activity	0.000970718	0.0190209	AKT1S1/CDKN1C/CDKN2D/CORO1C/DUSP10/DUSP16/HEXIM1/IL1B/IRAK3/LRP6/LYN/MVP/NCK1/NUP62/PPM1F/PRKAR1B/PRKRIP1/PTPN1/PTPN22/PTPRJ/SMPD1/TERF1/TNFAIP3/TP53/ZFYVE28/ZGPAT	26
GO:00717061	M8	BP	GO:0071706	tumor necrosis factor superfamily cytokine production	0.00098652	0.0192576	BCL3/CCL19/CCL3/CD47/GPNMB/IFIH1/IRAK3/JAK2/LILRB1/LRRK2/NOD2/PTAFR/PTPN22/PTPRJ/RASGRP1/TNFAIP3/VSIR/WNT5A	18
GO:00336731	M8	BP	GO:0033673	negative regulation of kinase activity	0.00100913	0.0196249	AKT1S1/CDKN1C/CDKN2D/CORO1C/DUSP10/DUSP16/HEXIM1/IL1B/IRAK3/LRP6/LYN/MVP/NCK1/NUP62/PPM1F/PRKAR1B/PRKRIP1/PTPN1/PTPN22/PTPRJ/SMPD1/TNFAIP3/ZFYVE28/ZGPAT	24
GO:0042136	M8	BP	GO:0042136	neurotransmitter biosynthetic process	0.00101826	0.0197284	ACHE/ASS1/CD47/GCH1/ICAM1/IL1B/JAK2/KLF4/P2RX4/SLC1A3/SMAD3/SPR/TNF	13
GO:00970281	M8	BP	GO:0097028	dendritic cell differentiation	0.00104476	0.0200912	BATF/CCL19/LILRB1/LILRB2/LYN/RBPJ/RELB/ZBTB46	8
GO:1904407	M8	BP	GO:1904407	positive regulation of nitric oxide metabolic process	0.00104476	0.0200912	ASS1/ICAM1/IL1B/JAK2/KLF4/P2RX4/SMAD3/TNF	8
GO:0002706	M8	BP	GO:0002706	regulation of lymphocyte mediated immunity	0.0010741	0.0204297	CD40/FAM49B/HLA-F/IL18/IL18R1/IL1B/IL6/LILRB1/NECTIN2/P2RX7/PVR/RASGRP1/SERPINB9/TNF/TRAF2/VAV1	16
GO:00719012	M8	BP	GO:0071901	negative regulation of protein serine/threonine kinase activity	0.0010741	0.0204297	CDKN1C/CDKN2D/DUSP10/DUSP16/HEXIM1/IL1B/IRAK3/LRP6/LYN/NUP62/PRKAR1B/PTPN1/PTPN22/PTPRJ/SMPD1/TNFAIP3	16
GO:00327401	M8	BP	GO:0032740	positive regulation of interleukin-17 production	0.00107816	0.0204297	IL15/IL18/IL6/NOD2/OSM	5
GO:1904996	M8	BP	GO:1904996	positive regulation of leukocyte adhesion to vascular endothelial cell	0.00107816	0.0204297	ICAM1/IRAK1/PTAFR/RELA/TNF	5
GO:00436481	M8	BP	GO:0043648	dicarboxylic acid metabolic process	0.00111156	0.0209858	ACSF3/ASS1/DGLUCY/FOLR2/GCLM/HAL/IDH1/KMO/KYNU/SHMT1/SLC1A3/SLC25A32	12
GO:2001242	M8	BP	GO:2001242	regulation of intrinsic apoptotic signaling pathway	0.00113826	0.0214118	BCL2/BID/CD44/CDKN2D/CYLD/GSDME/HIF1A/LRRK2/NCK1/NFE2L2/NONO/PINK1/PPIF/PTPN1/SIAH1/SKIL/SOD2/TP53	18
GO:00607601	M8	BP	GO:0060760	positive regulation of response to cytokine stimulus	0.00117941	0.0220986	CASP1/CASP4/HIF1A/IFIH1/IKBKE/PARP14/TBK1/TRAF2/WNT5A	9
GO:0006809	M8	BP	GO:0006809	nitric oxide biosynthetic process	0.00118332	0.0220986	ASS1/CD47/GCH1/ICAM1/IL1B/JAK2/KLF4/P2RX4/SMAD3/SPR/TNF	11
GO:00100382	M8	BP	GO:0010038	response to metal ion	0.00118918	0.0221282	ALAD/ALOX5AP/ASS1/ATP13A2/BCL2/CACYBP/CLIC4/CPOX/ERCC1/FBP1/GDI1/HIF1A/ICAM1/LRRK2/MAP1LC3A/MEF2A/MNAT1/NCF1/NCSTN/NEDD4L/NFE2L2/P2RX4/P2RX7/PPIF/RASAL1/SDC1/TCIRG1/TXNIP/VCAM1/WNT5A	30
GO:20012362	M8	BP	GO:2001236	regulation of extrinsic apoptotic signaling pathway	0.00124728	0.023126	BCL2/BID/CYLD/GCLM/ICAM1/IL1B/RBCK1/RELA/RFFL/SGK3/SKIL/SP100/TNF/TNFAIP3/TNFRSF10B/TRADD/TRAF2	17
GO:00316693	M8	BP	GO:0031669	cellular response to nutrient levels	0.0012975	0.0239713	AIFM1/AMIGO1/ATG7/BAIAP2/BCL2/DAP/FES/FOLR2/ICAM1/IL15/KPTN/LRRK2/MAP1LC3A/MYBBP1A/NFE2L2/NPRL3/P2RX4/P2RX7/SESN1/SESN3/STK24/TP53	22
GO:0030183	M8	BP	GO:0030183	B cell differentiation	0.00130738	0.0240679	ADA/BCL2/BCL3/CYLD/HDAC5/JAK3/PLCG2/POU2F2/PTPRJ/RBPJ/TCIRG1/TP53/TPD52/VCAM1	14
GO:0032722	M8	BP	GO:0032722	positive regulation of chemokine production	0.00134965	0.0246041	ADORA2B/FFAR2/HIF1A/IL1B/IL4R/IL6/MCOLN2/TNF/WNT5A	9
GO:00353061	M8	BP	GO:0035306	positive regulation of dephosphorylation	0.00134965	0.0246041	ITGA1/JAK2/LILRB2/NSMF/PINK1/PPP2R5D/SMAD3/SMPD1/SYMPK	9
GO:00434092	M8	BP	GO:0043409	negative regulation of MAPK cascade	0.00135077	0.0246041	CYLD/DUSP10/DUSP16/EZR/FKTN/GBP1/IL1B/IRAK3/KLF4/LYN/NLRP12/NUP62/P2RX7/PINK1/PTPN1/PTPN22/PTPRJ/SMPD1/TNIP1	19
GO:00455801	M8	BP	GO:0045580	regulation of T cell differentiation	0.00135588	0.0246104	ADA/CCL19/CD80/CYLD/DUSP10/IL15/IL18/IL4R/JAK3/LILRB2/NFKBIZ/PRDM1/RASGRP1/SOX13/VSIR/ZBTB7B	16
GO:0045622	M8	BP	GO:0045622	regulation of T-helper cell differentiation	0.00137317	0.0246646	CCL19/CD80/IL18/IL4R/JAK3/NFKBIZ/ZBTB7B	7
GO:0050716	M8	BP	GO:0050716	positive regulation of interleukin-1 secretion	0.00137317	0.0246646	CASP1/CCL19/CCL3/NLRP12/NOD2/P2RX7/WNT5A	7
GO:0060416	M8	BP	GO:0060416	response to growth hormone	0.00137317	0.0246646	ASS1/CACYBP/JAK2/JAK3/LYN/PNPT1/PTPN1	7
GO:0070266	M8	BP	GO:0070266	necroptotic process	0.00142391	0.0252967	BIRC3/CYLD/ITPK1/PPIF/PYGL/RBCK1/TNF/TP53	8
GO:1903018	M8	BP	GO:1903018	regulation of glycoprotein metabolic process	0.00142391	0.0252967	BCL2/CCL19/CST3/FKTN/IL15/JAK3/NCSTN/SOAT1	8
GO:0031293	M8	BP	GO:0031293	membrane protein intracellular domain proteolysis	0.00143281	0.0252967	NCSTN/NFKB1/RELA/RHBDD1/SPPL2A	5
GO:00326931	M8	BP	GO:0032693	negative regulation of interleukin-10 production	0.00143281	0.0252967	JAK3/LILRB1/PDCD1LG2/TNFRSF21/VSIR	5
GO:1902176	M8	BP	GO:1902176	negative regulation of oxidative stress-induced intrinsic apoptotic signaling pathway	0.00143281	0.0252967	HIF1A/NFE2L2/NONO/PINK1/SOD2	5
GO:00464861	M8	BP	GO:0046486	glycerolipid metabolic process	0.00145133	0.0254027	ABHD2/ABHD5/ACHE/ACSL1/AGPAT3/AGPAT5/CDIPT/CHKA/DGKG/EFR3B/FABP5/FIG4/FITM2/FPR2/INPP5E/INSIG2/LPGAT1/MBOAT1/MGLL/MTMR8/PCYT2/PDGFB/PIK3CB/PIP4K2C/PLA2G15/PLA2G4A/PLA2G4C/PLCG2/PLD6/PNPLA6/RAB5A/SLC27A1/SLC44A2	33
GO:00324941	M8	BP	GO:0032494	response to peptidoglycan	0.00145846	0.0254027	IL6/IRAK3/NOD2/RELA	4
GO:0070106	M8	BP	GO:0070106	interleukin-27-mediated signaling pathway	0.00145846	0.0254027	EBI3/IL6ST/JAK1/JAK2	4
GO:0070673	M8	BP	GO:0070673	response to interleukin-18	0.00145846	0.0254027	IL18/IL18BP/IL18R1/PDGFB	4
GO:0010771	M8	BP	GO:0010771	negative regulation of cell morphogenesis involved in differentiation	0.00147021	0.0255214	CDK5/CORO1C/GBP1/GDI1/NTN1/PTPRO/RCC2/RTN4R/RUFY3/ULK2/WNT5A	11
GO:0050727	M8	BP	GO:0050727	regulation of inflammatory response	0.00147791	0.0255694	ADA/ADORA2B/BIRC3/CCL3/CFP/CYLD/DUSP10/FFAR2/FFAR4/FPR2/HCK/IL15/IL18/IL1B/IL6/IL6ST/JAK2/KLF4/LRRK2/LYN/MGLL/NFKB1/NFKBIA/NFKBIZ/NLRP12/NOD2/OSM/PROS1/PSMA6/PTGER4/RELA/SHPK/SMAD3/TNF/TNFAIP3/TNFAIP6/TNIP1/TRADD/WNT5A	39
GO:00086541	M8	BP	GO:0008654	phospholipid biosynthetic process	0.00148746	0.0256488	ABHD5/ACHE/AGPAT3/AGPAT5/CDIPT/CHKA/FABP5/FIG4/FPR2/IDH1/INPP5E/LPGAT1/MBOAT1/MTMR8/PCYT2/PDGFB/PIK3CB/PIP4K2C/PLA2G4A/PLCG2/PLD6/RAB5A/SLC27A1/SLC44A2	24
GO:0042102	M8	BP	GO:0042102	positive regulation of T cell proliferation	0.00150059	0.0257038	CCL19/EBI3/ICOSLG/IL15/IL18/IL1B/IL6/IL6ST/LILRB2/NCK1/TNFSF13B/VCAM1	12
GO:0046634	M8	BP	GO:0046634	regulation of alpha-beta T cell activation	0.00150059	0.0257038	ADA/CCL19/CD80/EBI3/IL18/IL4R/JAK3/LILRB1/NFKBIZ/PRDM1/VSIR/ZBTB7B	12
GO:0033619	M8	BP	GO:0033619	membrane protein proteolysis	0.00153914	0.026211	CTSH/IL1B/NCSTN/NFKB1/P2RX7/RELA/RHBDD1/SPPL2A/TNF	9
GO:0042531	M8	BP	GO:0042531	positive regulation of tyrosine phosphorylation of STAT protein	0.00154034	0.026211	CD40/IL15/IL18/IL6/IL6ST/JAK2/LYN/OSM/PARP14/TNF	10
GO:00985421	M8	BP	GO:0098542	defense response to other organism	0.00159368	0.0270298	ATG7/BATF/BCL2/BCL3/BIRC3/CALCOCO2/CD40/CFP/CLEC4D/CLEC4E/CXCL6/DHX58/ERCC6/FPR2/G3BP1/GBP1/GBP3/IFIH1/IFNAR2/IL15/IL1B/IL4R/IL6/IRF2/LILRB1/NOD2/OPTN/P2RX7/POLR3E/RBPJ/RELA/RNF125/SHC1/SLC11A1/TBK1/TNF/TNFAIP3/TNFSF8/TRAF3	39
GO:19021051	M8	BP	GO:1902105	regulation of leukocyte differentiation	0.00160608	0.0271512	ADA/ATP6AP1/CCL19/CCL3/CD80/CDK6/CYLD/DUSP10/EVI2B/FES/IL15/IL18/IL4R/JAK3/LILRB1/LILRB2/LYN/NFKBIZ/PRDM1/RASGRP1/SOX13/TNF/VSIR/ZBTB46/ZBTB7B	25
GO:1903708	M8	BP	GO:1903708	positive regulation of hemopoiesis	0.00164153	0.02766	ADA/ATP6AP1/CCL19/CD80/CYLD/DUSP10/EVI2B/FES/HIF1A/IL15/IL18/IL4R/LILRB2/NFKBIZ/RASGRP1/TNF/VSIR/ZBTB46/ZBTB7B	19
GO:1990928	M8	BP	GO:1990928	response to amino acid starvation	0.00165055	0.0277217	DAP/EIF4EBP1/KPTN/LARP1/MAP1LC3A/NPRL3/SESN1/SESN3	8
GO:0001782	M8	BP	GO:0001782	B cell homeostasis	0.00170234	0.028499	ADA/BCL2/HIF1A/LYN/TNFAIP3/TNFSF13B	6
GO:19012141	M8	BP	GO:1901214	regulation of neuron death	0.00173195	0.0289012	AIFM1/AKT1S1/ATG7/ATP13A2/BCL2/BTBD10/BTG2/CCL2/CCL3/CDK5/GCLM/GPNMB/HIF1A/HLA-F/ITGA1/JAK2/KMO/LRRK2/NONO/NSMF/PINK1/RILPL1/SOD2/TBK1/TNF/TP53/TRAF2/WNT5A	28
GO:0032507	M8	BP	GO:0032507	maintenance of protein location in cell	0.00174939	0.0290984	BCL3/CDK5/EPB41L3/EZR/GOLPH3/PINK1/SP100/SPTBN4/TAF8	9
GO:0002726	M8	BP	GO:0002726	positive regulation of T cell cytokine production	0.00186644	0.0307487	IL18/IL18R1/IL1B/IL6/TRAF2	5
GO:0032495	M8	BP	GO:0032495	response to muramyl dipeptide	0.00186644	0.0307487	NFKBIA/NOD2/PTPN22/RELA/TNFAIP3	5
GO:00341041	M8	BP	GO:0034104	negative regulation of tissue remodeling	0.00186644	0.0307487	CD38/CST3/IL6/P2RX7/TNFAIP3	5
GO:00066501	M8	BP	GO:0006650	glycerophospholipid metabolic process	0.00190206	0.031182	ABHD5/ACHE/AGPAT3/AGPAT5/CDIPT/CHKA/EFR3B/FABP5/FIG4/FPR2/INPP5E/LPGAT1/MBOAT1/MTMR8/PCYT2/PDGFB/PIK3CB/PIP4K2C/PLA2G15/PLA2G4A/PLA2G4C/PLCG2/PLD6/PNPLA6/RAB5A/SLC27A1/SLC44A2	27
GO:00019611	M8	BP	GO:0001961	positive regulation of cytokine-mediated signaling pathway	0.00190479	0.031182	CASP1/CASP4/HIF1A/IKBKE/PARP14/TBK1/TRAF2/WNT5A	8
GO:0006353	M8	BP	GO:0006353	DNA-templated transcription, termination	0.00193342	0.0315507	CLP1/CPSF4/CPSF7/GTF2H1/MNAT1/POLR1B/SYMPK/TAF1C/TWISTNB/ZNF473	10
GO:00425422	M8	BP	GO:0042542	response to hydrogen peroxide	0.00196321	0.0319189	ADA/AIFM1/BCL2/CST3/IL6/KLF4/LRRK2/MAP1LC3A/NFE2L2/PINK1/PPIF/RELA/SDC1/STK24/TNFAIP3/TXNIP	16
GO:00464742	M8	BP	GO:0046474	glycerophospholipid biosynthetic process	0.00196832	0.0319189	ABHD5/ACHE/AGPAT3/AGPAT5/CDIPT/CHKA/FABP5/FIG4/FPR2/INPP5E/MTMR8/PCYT2/PDGFB/PIK3CB/PIP4K2C/PLA2G4A/PLCG2/PLD6/RAB5A/SLC27A1/SLC44A2	21
GO:0071229	M8	BP	GO:0071229	cellular response to acid chemical	0.00198523	0.0320584	AMIGO1/ASS1/BAIAP2/COL6A1/FFAR2/FOLR2/GCLM/GNG2/KCNMB1/KLF4/KLHL22/LYN/NSMF/PDGFB/PINK1/PTAFR/PTGER2/SHMT1/TNF/WNT5A	20
GO:0002702	M8	BP	GO:0002702	positive regulation of production of molecular mediator of immune response	0.00199552	0.0320584	CD40/FFAR2/HLA-F/IL18/IL18R1/IL1B/IL4R/IL6/LILRB1/NOD2/TRAF2/WNT5A	12
GO:00326111	M8	BP	GO:0032611	interleukin-1 beta production	0.00199552	0.0320584	CARD16/CASP1/CCL19/CCL3/IL1B/JAK2/NLRP12/NOD2/P2RX7/SMAD3/TNFAIP3/WNT5A	12
GO:0046209	M8	BP	GO:0046209	nitric oxide metabolic process	0.0020052	0.0321142	ASS1/CD47/GCH1/ICAM1/IL1B/JAK2/KLF4/P2RX4/SMAD3/SPR/TNF	11
GO:00313461	M8	BP	GO:0031346	positive regulation of cell projection organization	0.00201927	0.0322398	AMIGO1/ANAPC2/ARSB/AUTS2/BAIAP2/CCL19/CDC42EP4/CORO1B/CORO1C/CUX1/DEF8/FES/FIG4/FSCN1/GDI1/KATNB1/LYN/NCK1/NEDD4L/NFE2L2/NTN1/P2RX7/RASAL1/RHOQ/RUFY3/SCARB2/SCARF1/SEMA4D/SHOX2/SKIL/WNT5A	31
GO:0048871	M8	BP	GO:0048871	multicellular organismal homeostasis	0.0020581	0.0327586	ACACB/ACHE/ACSL1/AKT3/ALDH1A1/AMPD3/ATP6AP1/BCL2/CD38/CTSH/DEF8/ERCC6/FABP5/FFAR4/GADD45G/GCNT2/GRHL1/IL15/IL18/IL18R1/IL1B/IL4R/IL6/JAK2/NOD2/P2RX4/P2RX7/PRKAB1/PRKAR1B/RBPJ/SLC11A1/SNX10/TCIRG1/THRA/TNF/TNFAIP3/VPS54/ZBTB7B	38
GO:0045779	M8	BP	GO:0045779	negative regulation of bone resorption	0.0021029	0.0333691	CD38/IL6/P2RX7/TNFAIP3	4
GO:20012431	M8	BP	GO:2001243	negative regulation of intrinsic apoptotic signaling pathway	0.00218749	0.0344271	BCL2/BID/CD44/CDKN2D/HIF1A/LRRK2/NFE2L2/NONO/PINK1/PPIF/PTPN1/SOD2	12
GO:0032653	M8	BP	GO:0032653	regulation of interleukin-10 production	0.00218892	0.0344271	BCL3/CD47/JAK3/LILRB1/NOD2/PDCD1LG2/TNFRSF21/VSIR	8
GO:00002091	M8	BP	GO:0000209	protein polyubiquitination	0.00218955	0.0344271	ANAPC2/ANAPC7/BCL2/MYLIP/NEDD4L/NOD2/NPEPPS/PARP10/PRPF19/PSMA6/PSMB9/PTPN22/RBCK1/RFFL/RNF115/RNF125/RNF144B/SIAH1/SMURF2/TNFAIP3/TRAF2/TRIM36/UBE2D1/UBE2E1/UBE2E2/ZNRF2	26
GO:00072601	M8	BP	GO:0007260	tyrosine phosphorylation of STAT protein	0.00221518	0.0344913	CD40/IL15/IL18/IL6/IL6ST/JAK2/JAK3/LYN/OSM/PARP14/TNF	11
GO:0031341	M8	BP	GO:0031341	regulation of cell killing	0.00221518	0.0344913	CXCL6/FAM49B/HLA-F/ICAM1/LILRB1/NECTIN2/P2RX7/PVR/RASGRP1/SERPINB9/VAV1	11
GO:00326511	M8	BP	GO:0032651	regulation of interleukin-1 beta production	0.00221518	0.0344913	CARD16/CASP1/CCL19/CCL3/JAK2/NLRP12/NOD2/P2RX7/SMAD3/TNFAIP3/WNT5A	11
GO:0031330	M8	BP	GO:0031330	negative regulation of cellular catabolic process	0.0022203	0.0344913	ACACB/ALAD/ATG7/ATP13A2/BCL2/CST3/DAP/FBP1/HNRNPC/IL10RA/KLHL22/LARP1/LRRK2/PABPC1/PINK1/PTPN22/QSOX1/SCO1/SEC22B/SLC11A1/TENT2/TP53/TRIM39	23
GO:0042267	M8	BP	GO:0042267	natural killer cell mediated cytotoxicity	0.00223867	0.0346726	HLA-F/IL18/LILRB1/NECTIN2/PVR/RASGRP1/SERPINB9/SLAMF7/VAV1	9
GO:0010559	M8	BP	GO:0010559	regulation of glycoprotein biosynthetic process	0.00226699	0.0349023	BCL2/CCL19/FKTN/IL15/JAK3/NCSTN/SOAT1	7
GO:0042149	M8	BP	GO:0042149	cellular response to glucose starvation	0.00226699	0.0349023	BCL2/KPTN/MYBBP1A/NFE2L2/SESN1/SESN3/TP53	7
GO:0019722	M8	BP	GO:0019722	calcium-mediated signaling	0.00238405	0.0364447	ADA/CAMKK2/CCL3/CCL4/CLIC2/CXCL8/FPR2/GBP1/LRRK2/MCTP1/MCU/P2RX4/P2RX7/PLCG2/PTPRJ/SELENON/SRI/TNF/VCAM1	19
GO:0032816	M8	BP	GO:0032816	positive regulation of natural killer cell activation	0.00238879	0.0364447	BLOC1S3/HLA-F/IL15/IL18/RASGRP1	5
GO:0042832	M8	BP	GO:0042832	defense response to protozoan	0.00238879	0.0364447	BATF/BCL3/CD40/IL4R/SLC11A1	5
GO:00434071	M8	BP	GO:0043407	negative regulation of MAP kinase activity	0.00240367	0.0364447	DUSP10/DUSP16/IL1B/IRAK3/LYN/NUP62/PTPN1/PTPN22/PTPRJ/SMPD1	10
GO:00706641	M8	BP	GO:0070664	negative regulation of leukocyte proliferation	0.00240367	0.0364447	GPNMB/LILRB1/LILRB2/LYN/MNDA/PDCD1LG2/TNFAIP3/TNFRSF21/VSIR/ZBTB7B	10
GO:00516072	M8	BP	GO:0051607	defense response to virus	0.00240945	0.0364447	ATG7/BCL2/BIRC3/CD40/DHX58/ERCC6/G3BP1/GBP1/GBP3/IFIH1/IFNAR2/IL15/IL1B/IL6/IRF2/LILRB1/POLR3E/RELA/RNF125/TBK1/TNFAIP3/TRAF3	22
GO:0000187	M8	BP	GO:0000187	activation of MAPK activity	0.0024263	0.0365925	ADORA2B/CCL19/ERCC6/FPR1/IL1B/IRAK1/IRAK2/ITGA1/LRRK2/NOD2/P2RX7/PIK3CB/PTPN1/SHC1/TNF/WNT5A	16
GO:0010507	M8	BP	GO:0010507	negative regulation of autophagy	0.00244265	0.036732	ATG7/BCL2/DAP/IL10RA/KLHL22/LRRK2/PINK1/PTPN22/QSOX1/SEC22B/TP53	11
GO:00450172	M8	BP	GO:0045017	glycerolipid biosynthetic process	0.00246446	0.0369526	ABHD5/ACHE/ACSL1/AGPAT3/AGPAT5/CDIPT/CHKA/FABP5/FIG4/FITM2/FPR2/INPP5E/MTMR8/PCYT2/PDGFB/PIK3CB/PIP4K2C/PLA2G4A/PLCG2/PLD6/RAB5A/SLC27A1/SLC44A2	23
GO:0010950	M8	BP	GO:0010950	positive regulation of endopeptidase activity	0.00249616	0.0372457	AIFM1/CASP1/CTSH/DAP/DAPK1/HIP1/IFT57/JAK2/LYN/NLRP12/PPM1F/SMAD3/TNF/TNFRSF10B/TRADD/TRAF2/VSIR	17
GO:0001505	M8	BP	GO:0001505	regulation of neurotransmitter levels	0.00249841	0.0372457	ACHE/ADORA2B/ASS1/CD47/CDK5/CHKA/GCH1/GIT1/ICAM1/IL1B/JAK2/KLF4/KMO/LRRK2/MAOA/MCTP1/P2RX4/P2RX7/RAB5A/RAP1B/SHMT1/SLC1A3/SLC25A32/SLC29A1/SMAD3/SPR/TNF/ZNF219	28
GO:1904994	M8	BP	GO:1904994	regulation of leukocyte adhesion to vascular endothelial cell	0.00251199	0.0373405	ICAM1/IRAK1/KLF4/PTAFR/RELA/TNF	6
GO:00507011	M8	BP	GO:0050701	interleukin-1 secretion	0.00252107	0.0373681	CARD16/CASP1/CCL19/CCL3/NLRP12/NOD2/P2RX7/TNFAIP3/WNT5A	9
GO:0042269	M8	BP	GO:0042269	regulation of natural killer cell mediated cytotoxicity	0.00264751	0.0391302	HLA-F/LILRB1/NECTIN2/PVR/RASGRP1/SERPINB9/VAV1	7
GO:0051651	M8	BP	GO:0051651	maintenance of location in cell	0.00267097	0.0393302	BCL3/CDK5/EPB41L3/EZR/GOLPH3/PINK1/SP100/SPTBN4/SRI/TAF8	10
GO:2001056	M8	BP	GO:2001056	positive regulation of cysteine-type endopeptidase activity	0.00267625	0.0393302	AIFM1/CASP1/CTSH/DAP/DAPK1/HIP1/IFT57/JAK2/NLRP12/PPM1F/SMAD3/TNF/TNFRSF10B/TRADD/TRAF2	15
GO:2001057	M8	BP	GO:2001057	reactive nitrogen species metabolic process	0.00268864	0.0394003	ASS1/CD47/GCH1/ICAM1/IL1B/JAK2/KLF4/P2RX4/SMAD3/SPR/TNF	11
GO:00326351	M8	BP	GO:0032635	interleukin-6 production	0.00278286	0.0406659	ADORA2B/CD47/IFIH1/IL18/IL1B/IL6/IRAK3/LILRB2/NLRP12/NOD2/P2RX7/PTAFR/PTPN22/TNF/TNFAIP3/WNT5A	16
GO:00060663	M8	BP	GO:0006066	alcohol metabolic process	0.00281158	0.0409698	ACACB/ACER3/ADH5/ALDH1A1/ALDH1B1/ALDH3B1/CHKA/CLCN2/CYP7B1/DHRS9/ERLIN1/GCH1/IL1B/INPP5E/INSIG2/ITPK1/LBR/LSS/NFKB1/PLCD3/PLCG2/PTAFR/RDH10/SCARF1/SGPP2/SMPD1/SOAT1/SPR/TNF	29
GO:0034113	M8	BP	GO:0034113	heterotypic cell-cell adhesion	0.00283097	0.0411366	CD44/CD47/GCNT2/IL1B/ITGB7/KLF4/LILRB2/TNF/VCAM1	9
GO:00029311	M8	BP	GO:0002931	response to ischemia	0.0028563	0.0412728	AIFM1/BCL2/EIF4EBP1/P2RX4/P2RX7/PINK1/PPIF/TP53	8
GO:00507711	M8	BP	GO:0050771	negative regulation of axonogenesis	0.0028563	0.0412728	CDK5/GDI1/NTN1/PTPRO/RTN4R/RUFY3/ULK2/WNT5A	8
GO:00066443	M8	BP	GO:0006644	phospholipid metabolic process	0.00290144	0.0417273	ABHD5/ACHE/AGPAT3/AGPAT5/CCL19/CDIPT/CHKA/EFR3B/FABP5/FIG4/FPR2/IDH1/INPP5E/KLF4/LPGAT1/LYN/MBOAT1/MTMR8/NOD2/PCYT2/PDGFB/PIK3CB/PIP4K2C/PLA2G15/PLA2G4A/PLA2G4C/PLCG2/PLD6/PNPLA6/RAB5A/SLC27A1/SLC44A2/SMPD1	33
GO:0030656	M8	BP	GO:0030656	regulation of vitamin metabolic process	0.00292002	0.0417273	IL1B/NFKB1/RDH10/TNF	4
GO:0032725	M8	BP	GO:0032725	positive regulation of granulocyte macrophage colony-stimulating factor production	0.00292002	0.0417273	CD80/IL18/IL1B/RASGRP1	4
GO:0060397	M8	BP	GO:0060397	JAK-STAT cascade involved in growth hormone signaling pathway	0.00292002	0.0417273	JAK2/JAK3/LYN/PTPN1	4
GO:0046427	M8	BP	GO:0046427	positive regulation of JAK-STAT cascade	0.00295423	0.042014	CD40/IL10RA/IL15/IL18/IL6/IL6ST/JAK2/LYN/OSM/PARP14/TNF	11
GO:0007005	M8	BP	GO:0007005	mitochondrion organization	0.00295633	0.042014	AFG1L/AKT3/ATG13/ATG7/ATP13A2/BCL2/BCS1L/BID/CAMKK2/CDK5/CHCHD6/DHODH/GCLM/GOLPH3/HIF1A/LRRK2/LYRM7/MAP1LC3A/MEF2A/MIGA1/NDUFS1/NECTIN2/NPEPPS/OPA3/OPTN/P2RX7/PINK1/PLD6/PNPT1/PPIF/SAMM50/SCO1/SIRT5/SOD2/TP53/TYMP/VPS11	37
GO:0001562	M8	BP	GO:0001562	response to protozoan	0.00300972	0.0422139	BATF/BCL3/CD40/IL4R/SLC11A1	5
GO:0036499	M8	BP	GO:0036499	PERK-mediated unfolded protein response	0.00300972	0.0422139	CCL2/CXCL8/NCK1/NFE2L2/PTPN1	5
GO:0006362	M8	BP	GO:0006362	transcription elongation from RNA polymerase I promoter	0.0030112	0.0422139	ERCC6/GTF2H1/MNAT1/POLR1B/TAF1C/TWISTNB	6
GO:0010586	M8	BP	GO:0010586	miRNA metabolic process	0.0030112	0.0422139	DGCR8/NFKB1/PNPT1/RELA/TENT2/XPO5	6
GO:0043372	M8	BP	GO:0043372	positive regulation of CD4-positive, alpha-beta T cell differentiation	0.0030112	0.0422139	CCL19/CD80/IL18/IL4R/NFKBIZ/ZBTB7B	6
GO:0043406	M8	BP	GO:0043406	positive regulation of MAP kinase activity	0.00302149	0.0422437	ADORA2B/CCL19/CD40/ERCC6/FPR1/GADD45G/IL1B/IRAK1/IRAK2/ITGA1/JAK2/LRRK2/NOD2/P2RX7/PDGFB/PIK3CB/PTPN1/RASGRP1/SHC1/TNF/TNIK/TRAF2/WNT5A	23
GO:00096361	M8	BP	GO:0009636	response to toxic substance	0.00304388	0.042328	ADA/AHR/AIFM1/ALAD/ALOX5AP/ASS1/BCL2/CCL3/CCL4/CHKA/CLIC2/CPOX/CST3/EIF4EBP1/ERCC6/GCH1/ICAM1/IL6/KCNMB1/KLF4/LRRK2/LYN/MAP1LC3A/NFE2L2/NFKB1/PDGFB/PINK1/PPIF/RELA/RGS19/SDC1/SESN1/SLC7A8/SOD2/STK24/TNF/TNFAIP3/TXNIP/VCAM1	39
GO:00434102	M8	BP	GO:0043410	positive regulation of MAPK cascade	0.00304388	0.042328	ADORA2B/ATP6AP1/CCL19/CCL3/CD40/CD44/ERCC6/FFAR4/FPR1/FPR2/GADD45G/GCNT2/GPNMB/GSDME/ICAM1/IL1B/IL6/IRAK1/IRAK2/ITGA1/JAK2/LRRK2/MARCO/NCF1/NOD2/OSM/P2RX7/PDGFB/PIK3CB/PTPN1/PTPN22/PTPRJ/RAP1B/RASGRP1/SHC1/TNF/TNIK/TRAF2/WNT5A	39
GO:0001912	M8	BP	GO:0001912	positive regulation of leukocyte mediated cytotoxicity	0.0030752	0.0425347	FAM49B/HLA-F/NECTIN2/P2RX7/PVR/RASGRP1/VAV1	7
GO:00023691	M8	BP	GO:0002369	T cell cytokine production	0.0030752	0.0425347	HLA-F/IL18/IL18R1/IL1B/IL6/SLC11A1/TRAF2	7
GO:00320061	M8	BP	GO:0032006	regulation of TOR signaling	0.00311215	0.0429311	AKT1S1/AKT3/GNA12/GOLPH3/HIF1A/KLHL22/KPTN/NPRL3/RFFL/SESN1/SESN3/SIK3	12
GO:00434342	M8	BP	GO:0043434	response to peptide hormone	0.00313447	0.0431239	ASS1/ATP6AP1/ATP6V1E2/BAIAP2/BTG2/CACYBP/EIF4EBP1/HDAC5/ICAM1/IL1B/INSIG2/JAK2/JAK3/LRP6/LYN/NCK1/NFE2L2/NFKB1/PNPT1/PRKAR1B/PTPN1/PTPRA/RAB10/RAP1B/RELA/RHOQ/SESN3/SHC1/SORT1/SRSF6/TBC1D4/TCIRG1/ZBTB7B	33
GO:00083601	M8	BP	GO:0008360	regulation of cell shape	0.00315567	0.0433004	BAIAP2/CCL2/CCL3/CDC42EP4/CDC42SE2/EPB41L3/EZR/FES/FGD5/FMNL3/GNA12/HCK/ICAM1/SEMA4D	14
GO:0032623	M8	BP	GO:0032623	interleukin-2 production	0.00317021	0.043385	CD80/EZR/GBP1/IL18/IL1B/PDE4B/SLC11A1/TNFAIP3/TRAF2	9
GO:19049501	M8	BP	GO:1904950	negative regulation of establishment of protein localization	0.00320159	0.0436988	CARD16/CDK5/EZR/FFAR4/GBP1/GDI1/GOPC/IL1B/LILRB1/LRRK2/NLRP12/PPM1F/PTGER4/PTPN22/SP100/TERF1/TNF/TNFAIP3/TNFRSF21	19
GO:00346141	M8	BP	GO:0034614	cellular response to reactive oxygen species	0.0032273	0.0439337	AIFM1/CAMKK2/CST3/GCH1/IL6/KLF4/LRRK2/MAP1LC3A/NCF1/NFE2L2/PINK1/PPIF/RELA/SOD2/TNF/TNFAIP3/TRAF2	17
GO:00341031	M8	BP	GO:0034103	regulation of tissue remodeling	0.00324052	0.0439367	ATP6AP1/CD38/CST3/DEF8/GPNMB/IL15/IL18/IL6/P2RX7/TNFAIP3/TP53	11
GO:0032613	M8	BP	GO:0032613	interleukin-10 production	0.00324451	0.0439367	BCL3/CD47/JAK3/LILRB1/NOD2/PDCD1LG2/TNFRSF21/VSIR	8
GO:0032481	M8	BP	GO:0032481	positive regulation of type I interferon production	0.00327673	0.0442572	DHX58/IFIH1/IRAK1/NFKB1/NFKB2/PLCG2/POLR3E/PTPN22/RELA/TBK1	10
GO:0002700	M8	BP	GO:0002700	regulation of production of molecular mediator of immune response	0.0033086	0.0445714	CD40/FFAR2/HLA-F/IL18/IL18R1/IL1B/IL4R/IL6/IRAK3/JAK3/LILRB1/NOD2/TNF/TRAF2/WNT5A	15
GO:0071241	M8	BP	GO:0071241	cellular response to inorganic substance	0.00339036	0.0455541	AIFM1/ALAD/ALOX5AP/ATP13A2/CACYBP/CLIC4/EIF4A3/FBP1/LRRK2/MAP1LC3A/MEF2A/NCF1/NCSTN/NFE2L2/P2RX4/PPIF/RASAL1/TRAF2/WNT5A	19
GO:0010952	M8	BP	GO:0010952	positive regulation of peptidase activity	0.00342995	0.0459667	AIFM1/CASP1/CTSH/DAP/DAPK1/HIP1/IFT57/JAK2/LYN/NLRP12/PINK1/PPM1F/SMAD3/TNF/TNFRSF10B/TRADD/TRAF2/VSIR	18
GO:00507691	M8	BP	GO:0050769	positive regulation of neurogenesis	0.00353734	0.0470189	AMIGO1/ANAPC2/ARSB/BAIAP2/BCL2/CCL3/CUX1/FES/FIG4/GDI1/HIF1A/IL1B/IL6/IL6ST/KATNB1/LYN/NCK1/NEDD4L/NFE2L2/NSMF/NTN1/P2RX4/PRPF19/RASAL1/RELA/RUFY3/SCARB2/SCARF1/SEMA4D/SHOX2/SKIL/SPINT1/SRGAP2C/TCF4/TNF/WNT5A	36
GO:0002228	M8	BP	GO:0002228	natural killer cell mediated immunity	0.00354066	0.0470189	HLA-F/IL18/LILRB1/NECTIN2/PVR/RASGRP1/SERPINB9/SLAMF7/VAV1	9
GO:0046637	M8	BP	GO:0046637	regulation of alpha-beta T cell differentiation	0.00354066	0.0470189	ADA/CCL19/CD80/IL18/IL4R/JAK3/NFKBIZ/PRDM1/ZBTB7B	9
GO:00326752	M8	BP	GO:0032675	regulation of interleukin-6 production	0.00354482	0.0470189	ADORA2B/CD47/IFIH1/IL1B/IL6/IRAK3/LILRB2/NLRP12/NOD2/P2RX7/PTAFR/PTPN22/TNF/TNFAIP3/WNT5A	15
GO:0002675	M8	BP	GO:0002675	positive regulation of acute inflammatory response	0.00358091	0.047135	FFAR2/IL1B/IL6/IL6ST/OSM/TNF	6
GO:0002724	M8	BP	GO:0002724	regulation of T cell cytokine production	0.00358091	0.047135	HLA-F/IL18/IL18R1/IL1B/IL6/TRAF2	6
GO:0030866	M8	BP	GO:0030866	cortical actin cytoskeleton organization	0.00358091	0.047135	CDK5/EPB41L3/EZR/FMNL2/RHOQ/TNF	6
GO:20012372	M8	BP	GO:2001237	negative regulation of extrinsic apoptotic signaling pathway	0.00368082	0.0483271	BCL2/GCLM/ICAM1/IL1B/RELA/RFFL/SGK3/TNF/TNFAIP3/TNFRSF10B/TRADD/TRAF2	12
GO:0045624	M8	BP	GO:0045624	positive regulation of T-helper cell differentiation	0.00373916	0.0488451	CCL19/CD80/IL18/IL4R/NFKBIZ	5
GO:1901522	M8	BP	GO:1901522	positive regulation of transcription from RNA polymerase II promoter involved in cellular response to chemical stimulus	0.00373916	0.0488451	HIF1A/NFE2L2/RBPJ/RELA/TP53	5
GO:0034250	M8	BP	GO:0034250	positive regulation of cellular amide metabolic process	0.00379468	0.0494456	BCL3/EIF4A3/EIF5A2/NIBAN1/GSAP/IL6/LARP1/NAT10/NCK1/NFE2L2/PABPC1/PINK1/PTAFR/PYM1/TNF	15
GO:00708203	M8	CC	GO:0070820	tertiary granule	4.91597e-07	0.000267429	CD47/CFP/CLEC4D/CNN2/CST3/CTSH/FPR1/FPR2/GPR84/IDH1/KCNAB2/LILRB2/LRG1/LTA4H/METTL7A/NRAS/PLAU/PTAFR/QSOX1/SLC11A1/SNAP23/TBC1D10C/TCIRG1/TMC6/TNFAIP6	25
GO:01010021	M8	CC	GO:0101002	ficolin-1-rich granule	1.45496e-05	0.0039575	ALAD/AMPD3/ARSB/ATG7/CFD/CLEC4D/CST3/CTSH/FCN1/FPR1/FPR2/IDH1/LILRB2/LRG1/LTA4H/MNDA/MVP/OSTF1/PGAM1/PYGL/SLC11A1/TBC1D10C/TCIRG1/TNFAIP6	24
GO:19048131	M8	CC	GO:1904813	ficolin-1-rich granule lumen	0.000126183	0.0228811	ALAD/AMPD3/ARSB/ATG7/CFD/CST3/CTSH/FCN1/IDH1/LRG1/LTA4H/MNDA/MVP/OSTF1/PGAM1/PYGL/TNFAIP6	17
GO:00985523	M8	CC	GO:0098552	side of membrane	0.00021968	0.0241224	ADA/B4GALT1/BDH1/CD40/CYLD/CYTH1/EPM2AIP1/EZR/FCN1/FES/FOLR2/GNG2/GRAMD1A/HCK/HIP1/HLA-F/ICAM1/ITGA1/KCNAB2/LILRB1/LRRK2/P2RX7/PTPN1/PTPN22/RAB5A/RTN4R/SDC1/SPA17/SPPL2A/TNF/TNFRSF9/TRAF2/TRAF3/VCAM1	34
GO:0070821	M8	CC	GO:0070821	tertiary granule membrane	0.000221713	0.0241224	CD47/CLEC4D/FPR2/GPR84/KCNAB2/LILRB2/NRAS/PLAU/PTAFR/SLC11A1/SNAP23/TMC6	12
GO:19047242	M8	CC	GO:1904724	tertiary granule lumen	0.000315955	0.0286466	CFP/CNN2/CST3/CTSH/IDH1/LRG1/LTA4H/METTL7A/QSOX1/TNFAIP6	10
GO:00985621	M8	CC	GO:0098562	cytoplasmic side of membrane	0.000460756	0.0358074	CYLD/CYTH1/EPM2AIP1/EZR/FES/GNG2/GRAMD1A/HCK/HIP1/KCNAB2/LRRK2/PTPN1/PTPN22/RAB5A/SPPL2A/TRAF2/TRAF3	17
GO:0016569	M9	BP	GO:0016569	covalent chromatin modification	4.87679e-16	1.95267e-12	ARRB1/ASH1L/ATF7IP/ATG5/ATM/ATRX/BAZ2A/BRCA2/CHD1/CHTOP/CLOCK/EHMT1/ELK4/EP300/TASOR/FMR1/GTF3C4/HDAC1/HDAC10/HUWE1/KAT2B/KAT5/KAT6A/KDM5A/KDM5B/RESF1/KMT2A/KMT2C/KMT2E/KMT5B/MIER1/MORF4L1/MPHOSPH8/MYSM1/NCOA3/NIPBL/NSD1/NSD3/PAXBP1/RBBP5/REST/RIF1/RLF/SETD2/SETD7/SIRT6/SUPT6H/TADA1/TAF1/TAF12/TET2/TRIM37/TRIP12/TRRAP/UBR2/UBR5/ZNF451	57
GO:0016570	M9	BP	GO:0016570	histone modification	1.20997e-13	2.42236e-10	ARRB1/ASH1L/ATG5/ATM/ATRX/BAZ2A/BRCA2/CHTOP/CLOCK/EHMT1/ELK4/EP300/FMR1/GTF3C4/HDAC1/HDAC10/HUWE1/KAT2B/KAT5/KAT6A/KDM5A/KDM5B/KMT2A/KMT2C/KMT2E/KMT5B/MIER1/MORF4L1/MYSM1/NCOA3/NIPBL/NSD1/NSD3/PAXBP1/RBBP5/REST/RIF1/RLF/SETD2/SETD7/SIRT6/SUPT6H/TADA1/TAF1/TAF12/TET2/TRIM37/TRIP12/TRRAP/UBR2/UBR5/ZNF451	52
GO:0033044	M9	BP	GO:0033044	regulation of chromosome organization	3.87631e-10	5.17358e-07	APC/ARRB1/ATF7IP/ATG5/ATM/ATR/ATRX/CHTOP/DCP2/TASOR/FMR1/HMBOX1/KDM5A/RESF1/KMT2A/KMT2E/MAP3K4/MCPH1/MIER1/MPHOSPH8/NIPBL/NSD1/NSD3/PAXBP1/RIF1/SETD7/SIRT6/SMC5/SMG1/SUPT6H/TNKS/TNKS2/TPR/TRIP12/UBR5/WAPL/XRN1/ZNF451	38
GO:1902275	M9	BP	GO:1902275	regulation of chromatin organization	1.10567e-09	1.10678e-06	ARRB1/ATF7IP/ATG5/ATM/ATRX/CHTOP/TASOR/FMR1/KDM5A/RESF1/KMT2A/KMT2E/MIER1/MPHOSPH8/NIPBL/NSD1/NSD3/PAXBP1/RIF1/SETD7/SIRT6/SUPT6H/TPR/TRIP12/UBR5/ZNF451	26
GO:0051052	M9	BP	GO:0051052	regulation of DNA metabolic process	6.12836e-09	4.90759e-06	ANKRD17/ATF7IP/ATM/ATR/ATRX/BMPR2/BRCA2/CHEK2/DCP2/DFFA/ENDOG/ESCO1/TASOR/HDAC10/HMBOX1/RESF1/KMT2A/MAP3K4/MPHOSPH8/PDS5A/PIK3CA/PRKDC/RBBP6/RIF1/RLF/SETD2/SIRT6/SMC1A/SMCHD1/SMG1/SUPT6H/TNKS/TNKS2/TRIP12/TTF1/UBR5/USP37/USP9X/WAPL/XRN1/ZBTB38/ZNF91	42
GO:00182051	M9	BP	GO:0018205	peptidyl-lysine modification	7.92682e-09	5.28983e-06	ARRB1/ASH1L/ATG5/ATRX/BRCA2/CLOCK/EHMT1/EP300/ESCO1/ATPSCKMT/GTF3C4/HDAC10/KAT2B/KAT5/KAT6A/KMT2A/KMT2C/KMT2E/KMT5B/MORF4L1/NCOA3/NSD1/NSD3/NUP153/NUP155/PIAS1/RANBP2/RBBP5/RIF1/RLF/SETD2/SETD7/SUPT6H/TADA1/TAF1/TAF12/TET2/TPR/TRRAP/ZNF451	40
GO:2001252	M9	BP	GO:2001252	positive regulation of chromosome organization	3.88192e-08	2.22046e-05	ARRB1/ATF7IP/ATM/ATR/ATRX/CHTOP/TASOR/FMR1/HMBOX1/RESF1/KMT2A/KMT2E/MAP3K4/MIER1/MPHOSPH8/NIPBL/NSD3/PAXBP1/RIF1/SIRT6/SMC5/TNKS/TNKS2/TPR	24
GO:1905269	M9	BP	GO:1905269	positive regulation of chromatin organization	3.20162e-07	0.000155453	ARRB1/ATF7IP/ATM/CHTOP/TASOR/FMR1/RESF1/KMT2A/KMT2E/MIER1/MPHOSPH8/NIPBL/NSD3/PAXBP1/RIF1/SIRT6/TPR	17
GO:00322591	M9	BP	GO:0032259	methylation	3.49421e-07	0.000155453	ALKBH8/ASH1L/ATF7IP/ATRX/BAZ2A/CHTOP/EHMT1/ATPSCKMT/KMT2A/KMT2C/KMT2E/KMT5B/MAT2B/METTL5/MPHOSPH8/MRM3/MTR/NSD1/NSD3/PAXBP1/PIK3CA/PRDM10/PRDM11/RBBP5/RBM15/RIF1/RLF/RNMT/SETD2/SETD7/SUPT6H/TET2/TRMT61B/VIRMA	34
GO:0051053	M9	BP	GO:0051053	negative regulation of DNA metabolic process	5.34024e-07	0.000213823	ATM/ATR/BMPR2/BRCA2/CHEK2/DCP2/DFFA/KMT2A/PDS5A/RIF1/SMC1A/SMCHD1/TNKS/TNKS2/TRIP12/TTF1/UBR5/WAPL/XRN1/ZNF91	20
GO:0032886	M9	BP	GO:0032886	regulation of microtubule-based process	8.57669e-07	0.000312191	AKAP9/APC/CAMSAP2/CENPJ/CEP295/CFAP298/CLASP1/CLASP2/CLIP1/CLTC/DYNC1H1/GSK3B/KAT2B/MACF1/MCPH1/NIN/RHOA/SMC1A/STAG1/TAOK1/TOGARAM1/TPR/TRIM37/TTC21B	24
GO:0043414	M9	BP	GO:0043414	macromolecule methylation	1.18092e-06	0.000394034	ALKBH8/ASH1L/ATF7IP/ATRX/BAZ2A/CHTOP/EHMT1/ATPSCKMT/KMT2A/KMT2C/KMT2E/KMT5B/MPHOSPH8/MRM3/NSD1/NSD3/PAXBP1/PIK3CA/RBBP5/RBM15/RIF1/RLF/RNMT/SETD2/SETD7/SUPT6H/TET2/TRMT61B/VIRMA	29
GO:0071539	M9	BP	GO:0071539	protein localization to centrosome	1.30073e-06	0.000400626	APC/CCDC14/CEP192/DCTN2/GOLGB1/GSK3B/HOOK3/MCPH1/NUDCD3	9
GO:0031056	M9	BP	GO:0031056	regulation of histone modification	1.62111e-06	0.000442965	ARRB1/ATG5/ATM/ATRX/CHTOP/FMR1/KDM5A/KMT2A/KMT2E/NIPBL/NSD1/NSD3/PAXBP1/RIF1/SETD7/SUPT6H/TRIP12/UBR5/ZNF451	19
GO:0000226	M9	BP	GO:0000226	microtubule cytoskeleton organization	1.73218e-06	0.000442965	AKAP9/APC/ATRX/BRCA2/CAMSAP2/CCSER2/CENPJ/CEP192/CEP295/CEP350/CHEK2/CKAP5/CLASP1/CLASP2/CLIP1/CLTC/DLG1/DNAAF2/DOCK7/DYNC1H1/FER/FGFR1OP/GSK3B/HAUS6/HOOK3/KAT2B/MCPH1/NIN/RHOA/SETD2/SLK/SMC1A/SON/STAG1/TACC1/TAOK1/TNKS/TOGARAM1/TPR/TRIM37	40
GO:1905508	M9	BP	GO:1905508	protein localization to microtubule organizing center	1.77009e-06	0.000442965	APC/CCDC14/CEP192/DCTN2/GOLGB1/GSK3B/HOOK3/MCPH1/NUDCD3	9
GO:0016571	M9	BP	GO:0016571	histone methylation	2.79354e-06	0.000621816	ASH1L/ATRX/CHTOP/EHMT1/KMT2A/KMT2C/KMT2E/KMT5B/NSD1/NSD3/PAXBP1/RBBP5/RIF1/RLF/SETD2/SETD7/SUPT6H/TET2	18
GO:0070507	M9	BP	GO:0070507	regulation of microtubule cytoskeleton organization	2.79538e-06	0.000621816	AKAP9/APC/CAMSAP2/CENPJ/CEP295/CLASP1/CLASP2/CLIP1/CLTC/DYNC1H1/GSK3B/KAT2B/MCPH1/NIN/RHOA/SMC1A/STAG1/TAOK1/TOGARAM1/TPR/TRIM37	21
GO:0006342	M9	BP	GO:0006342	chromatin silencing	3.40545e-06	0.000717653	ATF7IP/BAZ2A/TASOR/HDAC1/HIST1H3E/KCNQ1OT1/RESF1/MIER1/MPHOSPH8/RIF1/SIRT6/SMARCA5/SMCHD1/UBR2	14
GO:0034968	M9	BP	GO:0034968	histone lysine methylation	4.5909e-06	0.000917637	ASH1L/ATRX/EHMT1/KMT2A/KMT2C/KMT2E/KMT5B/NSD1/NSD3/RBBP5/RIF1/RLF/SETD2/SETD7/SUPT6H/TET2	16
GO:0018022	M9	BP	GO:0018022	peptidyl-lysine methylation	4.81278e-06	0.000917637	ASH1L/ATRX/EHMT1/ATPSCKMT/KMT2A/KMT2C/KMT2E/KMT5B/NSD1/NSD3/RBBP5/RIF1/RLF/SETD2/SETD7/SUPT6H/TET2	17
GO:0044782	M9	BP	GO:0044782	cilium organization	5.32625e-06	0.000969378	AKAP9/ALMS1/ATG3/ATG5/CENPJ/CEP162/CEP192/CEP290/CFAP298/CKAP5/CLASP1/CNTRL/CPLANE1/DCTN2/DNAAF2/DYNC1H1/DYNC1I2/FGFR1OP/HAUS6/ICK/IFT20/IFT46/KIAA0586/NUDCD3/PARVA/RAB23/RFX3/TOGARAM1/TRIP11/RO60/TTC17/TTC21B	32
GO:0060271	M9	BP	GO:0060271	cilium assembly	7.36946e-06	0.00128075	AKAP9/ALMS1/ATG3/ATG5/CENPJ/CEP162/CEP192/CEP290/CFAP298/CKAP5/CLASP1/CNTRL/CPLANE1/DCTN2/DNAAF2/DYNC1H1/DYNC1I2/FGFR1OP/HAUS6/ICK/IFT20/IFT46/KIAA0586/NUDCD3/PARVA/RAB23/RFX3/TOGARAM1/TRIP11/RO60/TTC21B	31
GO:0031937	M9	BP	GO:0031937	positive regulation of chromatin silencing	7.67683e-06	0.00128075	ATF7IP/TASOR/RESF1/MIER1/MPHOSPH8/SIRT6	6
GO:00002092	M9	BP	GO:0000209	protein polyubiquitination	8.07461e-06	0.00129323	FBXO30/FBXO41/FBXO7/FBXW2/HECTD2/HUWE1/LNPEP/MARCH5/NFE2L1/PSMB8/PSMC2/PSME4/RBBP6/RC3H1/RC3H2/RLIM/RMND5A/RNF216/SHPRH/TAF1/TNKS/TNKS2/TRAF6/TRIP12/TTC3/UBR2/UBR5/ZFP91	28
GO:0018105	M9	BP	GO:0018105	peptidyl-serine phosphorylation	1.17684e-05	0.00181234	AKAP9/ARRB1/ATM/ATR/BAK1/BRAF/CHEK2/DOCK7/FNIP1/GSK3B/HIPK3/ILK/LATS1/NSD1/PIK3CA/PRKCE/PRKCI/PRKDC/RICTOR/SMG1/STK4/TAF1/TNKS/UHMK1	24
GO:0097711	M9	BP	GO:0097711	ciliary basal body-plasma membrane docking	1.71341e-05	0.00254092	AKAP9/ALMS1/CENPJ/CEP162/CEP192/CEP290/CKAP5/CLASP1/CNTRL/DCTN2/DYNC1H1/DYNC1I2/FGFR1OP/HAUS6	14
GO:0007064	M9	BP	GO:0007064	mitotic sister chromatid cohesion	1.82731e-05	0.00258735	ATRX/NIPBL/PDS5A/PDS5B/SMC1A/SMC5/TNKS	7
GO:0030219	M9	BP	GO:0030219	megakaryocyte differentiation	1.93554e-05	0.00258735	AGO3/EP300/HDAC1/HIST1H3E/KAT2B/KMT2A/KMT2C/KMT2E/MED1/PTPN11/RBBP5/RBM15/TNRC6A/TNRC6B	14
GO:00315031	M9	BP	GO:0031503	protein-containing complex localization	1.93857e-05	0.00258735	ATM/ATR/CASC3/CEP112/CHTOP/DLG1/ICK/IFT20/IFT46/NUP153/NUP155/PURA/RANBP2/SETD2/SMG1/SNAP47/SNAPIN/SUPT6H/TPR/TRIP11/TSC1/TTC21B/USP46/WDR33	24
GO:00512362	M9	BP	GO:0051236	establishment of RNA localization	2.17136e-05	0.00280455	AHCTF1/ATM/ATR/CASC3/CHTOP/CKAP5/FMR1/IGF2BP2/NUP153/NUP155/PURA/RANBP2/SETD2/SMG1/SNUPN/SUPT6H/TNKS/TPR/TSC1/WDR33	20
GO:0006473	M9	BP	GO:0006473	protein acetylation	2.38662e-05	0.00293295	ARRB1/ATG5/BRCA2/CEP295/CLOCK/EP300/ESCO1/GSK3B/GTF3C4/KAT2B/KAT5/KAT6A/KMT2A/MORF4L1/NCOA3/TADA1/TAF1/TAF12/TAOK1/TRRAP/ZNF451	21
GO:00706461	M9	BP	GO:0070646	protein modification by small protein removal	2.41727e-05	0.00293295	APC/ASXL2/COPS4/EP300/INO80D/KAT2B/MDM4/MYSM1/PSMB8/PSMC2/PSME4/RHOA/RNF123/TOMM20/TRAF6/TRRAP/USP24/USP31/USP34/USP37/USP46/USP8/USP9X/USP9Y/VCPIP1/YOD1	26
GO:00165791	M9	BP	GO:0016579	protein deubiquitination	2.93836e-05	0.00346035	APC/ASXL2/EP300/INO80D/KAT2B/MDM4/MYSM1/PSMB8/PSMC2/PSME4/RHOA/RNF123/TOMM20/TRAF6/TRRAP/USP24/USP31/USP34/USP37/USP46/USP8/USP9X/USP9Y/VCPIP1/YOD1	25
GO:0006479	M9	BP	GO:0006479	protein methylation	3.17635e-05	0.00353281	ASH1L/ATRX/CHTOP/EHMT1/ATPSCKMT/KMT2A/KMT2C/KMT2E/KMT5B/NSD1/NSD3/PAXBP1/RBBP5/RIF1/RLF/SETD2/SETD7/SUPT6H/TET2	19
GO:0008213	M9	BP	GO:0008213	protein alkylation	3.17635e-05	0.00353281	ASH1L/ATRX/CHTOP/EHMT1/ATPSCKMT/KMT2A/KMT2C/KMT2E/KMT5B/NSD1/NSD3/PAXBP1/RBBP5/RIF1/RLF/SETD2/SETD7/SUPT6H/TET2	19
GO:0045814	M9	BP	GO:0045814	negative regulation of gene expression, epigenetic	3.47082e-05	0.00375599	ATF7IP/BAZ2A/TASOR/HDAC1/HIST1H3E/KCNQ1OT1/RESF1/MIER1/MPHOSPH8/RIF1/SIRT6/SMARCA5/SMCHD1/UBR2	14
GO:0006338	M9	BP	GO:0006338	chromatin remodeling	3.60007e-05	0.00379333	ATRX/BAZ2A/BAZ2B/BPTF/CHD1/CHD8/CHRAC1/HDAC1/KAT2B/MYSM1/PBRM1/PSME4/SIRT6/SMARCA5/SMARCC1/SMCHD1/SUPT6H/TPR	18
GO:0018209	M9	BP	GO:0018209	peptidyl-serine modification	4.91809e-05	0.00487936	AKAP9/ARRB1/ATM/ATR/BAK1/BRAF/CHEK2/DOCK7/FNIP1/GSK3B/HIPK3/ILK/LATS1/NSD1/PIK3CA/PRKCE/PRKCI/PRKDC/RICTOR/SMG1/STK4/TAF1/TNKS/UHMK1	24
GO:00064761	M9	BP	GO:0006476	protein deacetylation	4.99635e-05	0.00487936	BAZ2A/ELK4/EP300/FNTA/HDAC1/HDAC10/KDM5A/MIER1/MORF4L1/NIPBL/REST/SIRT6	12
GO:0045652	M9	BP	GO:0045652	regulation of megakaryocyte differentiation	4.99635e-05	0.00487936	AGO3/EP300/HDAC1/HIST1H3E/KAT2B/KMT2A/KMT2C/KMT2E/RBBP5/RBM15/TNRC6A/TNRC6B	12
GO:0000086	M9	BP	GO:0000086	G2/M transition of mitotic cell cycle	5.60295e-05	0.00529638	AKAP9/ALMS1/ARPP19/ATM/CENPJ/CEP192/CEP290/CHEK2/CKAP5/CLASP1/CNTRL/DCTN2/DYNC1H1/DYNC1I2/ENSA/FGFR1OP/HAUS6/LATS1/PSMB8/PSMC2/PSME4/SYF2/TAOK1	23
GO:00468252	M9	BP	GO:0046825	regulation of protein export from nucleus	5.68792e-05	0.00529638	CTDSPL2/GSK3B/PTPN11/SETD2/SUPT6H/TPR/UHMK1/XPO4	8
GO:00313341	M9	BP	GO:0031334	positive regulation of protein complex assembly	5.97831e-05	0.00544026	AKAP9/ATM/ATR/BCLAF1/CLASP1/CLIP1/CNOT6/CREB1/DLG1/ERCC5/FER/FNIP1/GSK3B/ICE1/MTLN/NIN/PRKCE/RHOA/RICTOR/SETX/TAF1/TLR6/TOGARAM1	23
GO:00064031	M9	BP	GO:0006403	RNA localization	6.20908e-05	0.0055247	AHCTF1/ATM/ATR/CASC3/CHTOP/CKAP5/DCP2/FMR1/IGF2BP2/NUP153/NUP155/PURA/RANBP2/SETD2/SMG1/SNUPN/SUPT6H/TNKS/TPR/TSC1/WDR33	21
GO:00070301	M9	BP	GO:0007030	Golgi organization	6.72279e-05	0.00582978	AKAP9/ARFGEF1/ARHGAP21/ARHGEF7/CAMSAP2/CLASP1/CLASP2/GOLGB1/LMAN1/MYO18A/SYNE1/TRAPPC8/TRIP11	13
GO:0072698	M9	BP	GO:0072698	protein localization to microtubule cytoskeleton	6.86336e-05	0.00582978	APC/CCDC14/CEP192/DCTN2/GOLGB1/GSK3B/HOOK3/MCPH1/NUDCD3	9
GO:0018394	M9	BP	GO:0018394	peptidyl-lysine acetylation	6.98875e-05	0.00582978	ARRB1/ATG5/BRCA2/CLOCK/EP300/ESCO1/GTF3C4/KAT2B/KAT5/KAT6A/KMT2A/MORF4L1/NCOA3/TADA1/TAF1/TAF12/TRRAP/ZNF451	18
GO:0039694	M9	BP	GO:0039694	viral RNA genome replication	7.45074e-05	0.00608832	ATG5/EEA1/TASOR/FMR1/RESF1/MPHOSPH8/TOP2B	7
GO:0016573	M9	BP	GO:0016573	histone acetylation	8.02614e-05	0.00640624	ARRB1/ATG5/BRCA2/CLOCK/EP300/GTF3C4/KAT2B/KAT5/KAT6A/KMT2A/MORF4L1/NCOA3/TADA1/TAF1/TAF12/TRRAP/ZNF451	17
GO:0061647	M9	BP	GO:0061647	histone H3-K9 modification	8.1598e-05	0.00640624	ASH1L/ATRX/EHMT1/KAT2B/KMT2A/RIF1/SETD7/SIRT6/ZNF451	9
GO:2001251	M9	BP	GO:2001251	negative regulation of chromosome organization	0.00010109	0.00778392	APC/ATG5/ATM/ATRX/DCP2/KDM5A/SUPT6H/TNKS/TNKS2/TPR/TRIP12/UBR5/WAPL/XRN1/ZNF451	15
GO:00165751	M9	BP	GO:0016575	histone deacetylation	0.000109017	0.00799044	BAZ2A/ELK4/HDAC1/HDAC10/KDM5A/MIER1/MORF4L1/NIPBL/REST/SIRT6	10
GO:0010389	M9	BP	GO:0010389	regulation of G2/M transition of mitotic cell cycle	0.000109201	0.00799044	AKAP9/ALMS1/ATM/CENPJ/CEP192/CEP290/CKAP5/CLASP1/CNTRL/DCTN2/DYNC1H1/DYNC1I2/FGFR1OP/HAUS6/PSMB8/PSMC2/PSME4/SYF2/TAOK1	19
GO:0031935	M9	BP	GO:0031935	regulation of chromatin silencing	0.000109893	0.00799044	ATF7IP/TASOR/RESF1/MIER1/MPHOSPH8/SIRT6	6
GO:0007062	M9	BP	GO:0007062	sister chromatid cohesion	0.00011375	0.00799044	ATRX/HORMAD1/NIPBL/PDS5A/PDS5B/SMC1A/SMC5/TNKS/WAPL	9
GO:0044380	M9	BP	GO:0044380	protein localization to cytoskeleton	0.00011375	0.00799044	APC/CCDC14/CEP192/DCTN2/GOLGB1/GSK3B/HOOK3/MCPH1/NUDCD3	9
GO:01400561	M9	BP	GO:0140056	organelle localization by membrane tethering	0.000117472	0.00803221	AKAP9/ALMS1/CENPJ/CEP162/CEP192/CEP290/CKAP5/CLASP1/CNTRL/DCTN2/DYNC1H1/DYNC1I2/EXOC6B/FGFR1OP/HAUS6/PDZD8	16
GO:00105861	M9	BP	GO:0010586	miRNA metabolic process	0.000119733	0.00803221	AGO2/DICER1/DIS3L2/DROSHA/RC3H1/RC3H2/TUT4	7
GO:0018393	M9	BP	GO:0018393	internal peptidyl-lysine acetylation	0.000120363	0.00803221	ARRB1/ATG5/BRCA2/CLOCK/EP300/GTF3C4/KAT2B/KAT5/KAT6A/KMT2A/MORF4L1/NCOA3/TADA1/TAF1/TAF12/TRRAP/ZNF451	17
GO:0007163	M9	BP	GO:0007163	establishment or maintenance of cell polarity	0.00012937	0.0084246	ARFGEF1/CDC42BPB/CKAP5/CLASP1/CLASP2/DLG1/DOCK7/DST/ERBIN/GSK3B/ILK/MCPH1/MYO18A/MYO9A/PARVA/PRKCI/RHOA/RICTOR	18
GO:00356011	M9	BP	GO:0035601	protein deacylation	0.000130451	0.0084246	BAZ2A/ELK4/EP300/FNTA/HDAC1/HDAC10/KDM5A/MIER1/MORF4L1/NIPBL/REST/SIRT6	12
GO:0030518	M9	BP	GO:0030518	intracellular steroid hormone receptor signaling pathway	0.000144577	0.00912237	CLOCK/EP300/GPAM/HDAC1/KAT5/LATS1/MED1/NCOA3/NCOA6/NRIP1/PIAS1/RHOA/TAF1/UBR5/UFL1	15
GO:00987321	M9	BP	GO:0098732	macromolecule deacylation	0.000145812	0.00912237	BAZ2A/ELK4/EP300/FNTA/HDAC1/HDAC10/KDM5A/MIER1/MORF4L1/NIPBL/REST/SIRT6	12
GO:0006275	M9	BP	GO:0006275	regulation of DNA replication	0.000157175	0.00968196	ANKRD17/ATR/ATRX/BRCA2/CHEK2/ESCO1/PDS5A/RBBP6/SMC1A/TTF1/USP37/WAPL/ZBTB38	13
GO:1902850	M9	BP	GO:1902850	microtubule cytoskeleton organization involved in mitosis	0.000160498	0.0097369	CEP192/CHEK2/CLASP1/CLASP2/CLTC/DYNC1H1/MCPH1/RHOA/SETD2/SMC1A/STAG1/TACC1/TNKS/TPR	14
GO:0031060	M9	BP	GO:0031060	regulation of histone methylation	0.00016494	0.00985699	ATRX/CHTOP/KMT2A/KMT2E/NSD1/NSD3/PAXBP1/RIF1/SETD7/SUPT6H	10
GO:00506572	M9	BP	GO:0050657	nucleic acid transport	0.000173157	0.00990458	AHCTF1/CASC3/CHTOP/CKAP5/FMR1/IGF2BP2/NUP153/NUP155/PURA/RANBP2/SETD2/SMG1/SNUPN/SUPT6H/TNKS/TPR/TSC1/WDR33	18
GO:00506582	M9	BP	GO:0050658	RNA transport	0.000173157	0.00990458	AHCTF1/CASC3/CHTOP/CKAP5/FMR1/IGF2BP2/NUP153/NUP155/PURA/RANBP2/SETD2/SMG1/SNUPN/SUPT6H/TNKS/TPR/TSC1/WDR33	18
GO:00511681	M9	BP	GO:0051168	nuclear export	0.000173157	0.00990458	AKAP13/CASC3/CHTOP/CTDSPL2/GSK3B/NUP153/NUP155/PTPN11/RANBP2/SETD2/SMG1/STRADA/SUPT6H/TPR/TSC1/UHMK1/WDR33/XPO4	18
GO:0006475	M9	BP	GO:0006475	internal protein amino acid acetylation	0.000177043	0.00990908	ARRB1/ATG5/BRCA2/CLOCK/EP300/GTF3C4/KAT2B/KAT5/KAT6A/KMT2A/MORF4L1/NCOA3/TADA1/TAF1/TAF12/TRRAP/ZNF451	17
GO:0044839	M9	BP	GO:0044839	cell cycle G2/M phase transition	0.000178778	0.00990908	AKAP9/ALMS1/ARPP19/ATM/CENPJ/CEP192/CEP290/CHEK2/CKAP5/CLASP1/CNTRL/DCTN2/DYNC1H1/DYNC1I2/ENSA/FGFR1OP/HAUS6/LATS1/PSMB8/PSMC2/PSME4/SYF2/TAOK1	23
GO:0018023	M9	BP	GO:0018023	peptidyl-lysine trimethylation	0.00018066	0.00990908	ATRX/ATPSCKMT/KMT2A/KMT2E/KMT5B/NSD3/SETD2/TET2	8
GO:0034453	M9	BP	GO:0034453	microtubule anchoring	0.000191312	0.0102301	CEP350/CLASP1/CLASP2/FGFR1OP/HOOK3/NIN	6
GO:0007051	M9	BP	GO:0007051	spindle organization	0.000191623	0.0102301	ATRX/CEP192/CHEK2/CKAP5/CLASP1/CLASP2/CLTC/DLG1/DYNC1H1/HAUS6/RHOA/SMC1A/STAG1/TACC1/TNKS/TPR	16
GO:00514932	M9	BP	GO:0051493	regulation of cytoskeleton organization	0.000199667	0.0105193	AKAP13/AKAP9/ALMS1/APC/ARFGEF1/CAMSAP2/CENPJ/CEP295/CLASP1/CLASP2/CLIP1/CLTC/DLG1/DYNC1H1/FER/GSK3B/ILK/KAT2B/LATS1/MCPH1/MYCBP2/NEB/NIN/PPFIA1/PRKCE/RHOA/RICTOR/SMC1A/STAG1/TAOK1/TMOD3/TOGARAM1/TPR/TRIM37/TSC1	35
GO:00066111	M9	BP	GO:0006611	protein export from nucleus	0.000205535	0.0106878	CASC3/CHTOP/CTDSPL2/GSK3B/NUP153/NUP155/PTPN11/RANBP2/SETD2/SMG1/STRADA/SUPT6H/TPR/TSC1/UHMK1/WDR33/XPO4	17
GO:0006260	M9	BP	GO:0006260	DNA replication	0.00021194	0.0108606	ANKRD17/ATM/ATR/ATRX/BOD1L1/BRCA2/CHEK2/DTD1/ESCO1/KAT5/NCOA6/PDS5A/POLA2/POLK/PURA/RBBP6/RTF2/SMC1A/TOPBP1/TTF1/USP37/WAPL/ZBTB38	23
GO:0046785	M9	BP	GO:0046785	microtubule polymerization	0.000214282	0.0108606	AKAP9/CAMSAP2/CENPJ/CEP192/CKAP5/CLASP1/CLASP2/CLIP1/NIN/TOGARAM1	10
GO:0032204	M9	BP	GO:0032204	regulation of telomere maintenance	0.000226613	0.011342	ATM/ATR/ATRX/DCP2/HMBOX1/MAP3K4/SIRT6/SMG1/TNKS/TNKS2/XRN1	11
GO:0022406	M9	BP	GO:0022406	membrane docking	0.000242008	0.011963	AKAP9/ALMS1/CENPJ/CEP162/CEP192/CEP290/CKAP5/CLASP1/CNTRL/DCTN2/DYNC1H1/DYNC1I2/EXOC6B/FGFR1OP/HAUS6/PDZD8	16
GO:0008380	M9	BP	GO:0008380	RNA splicing	0.000245158	0.0119709	AHNAK/AQR/BUD13/CASC3/CDK12/CDK13/CLK4/CWC27/FMR1/LUC7L3/MBNL1/PCF11/PPIG/PRPF18/RBM15/RBMX2/REST/RNPC3/RRAGC/SCAF11/SCAF8/SETX/SFSWAP/SNRPA/SNUPN/SON/SUGP1/SUPT6H/SYF2/VIRMA/WDR33/ZMAT2/ZNF638	33
GO:00311091	M9	BP	GO:0031109	microtubule polymerization or depolymerization	0.000274422	0.0130941	AKAP9/APC/CAMSAP2/CENPJ/CEP192/CKAP5/CLASP1/CLASP2/CLIP1/NIN/TAOK1/TOGARAM1	12
GO:0032200	M9	BP	GO:0032200	telomere organization	0.000274701	0.0130941	ATM/ATR/ATRX/BRCA2/DCP2/HIST1H3E/HMBOX1/MAP3K4/POLA2/PRKDC/RIF1/SIRT6/SMC5/SMG1/TNKS/TNKS2/XRN1	17
GO:0007052	M9	BP	GO:0007052	mitotic spindle organization	0.000303229	0.0140721	CEP192/CHEK2/CLASP1/CLASP2/CLTC/DYNC1H1/RHOA/SMC1A/STAG1/TACC1/TNKS/TPR	12
GO:1901987	M9	BP	GO:1901987	regulation of cell cycle phase transition	0.000305167	0.0140721	AKAP9/ALMS1/ANKRD17/APC/ATM/CENPJ/CEP192/CEP290/CHEK2/CKAP5/CLASP1/CNOT6/CNTRL/DCTN2/DYNC1H1/DYNC1I2/EP300/FBXO7/FGFR1OP/GIGYF2/HAUS6/KMT2E/MDM4/PLAGL1/PRKDC/PSMB8/PSMC2/PSME4/STXBP4/SYF2/TAF1/TAOK1/TMOD3/TPR	34
GO:0043543	M9	BP	GO:0043543	protein acylation	0.000305762	0.0140721	ARRB1/ATG5/BRCA2/CEP295/CLOCK/EP300/ESCO1/GSK3B/GTF3C4/KAT2B/KAT5/KAT6A/KMT2A/MORF4L1/NCOA3/TADA1/TAF1/TAF12/TAOK1/TRRAP/ZNF451	21
GO:00432541	M9	BP	GO:0043254	regulation of protein complex assembly	0.000312228	0.0142064	AKAP9/ARFGEF1/ATF7IP/ATM/ATR/BCLAF1/CAMSAP2/CLASP1/CLIP1/CNOT6/CREB1/DLG1/EP300/ERCC5/FER/FNIP1/GSK3B/ICE1/LATS1/MTLN/NIN/PRKCE/PTPN11/RHOA/RICTOR/SETX/TAF1/TLR6/TMOD3/TOGARAM1/ZNF451	31
GO:00069133	M9	BP	GO:0006913	nucleocytoplasmic transport	0.000319287	0.0142355	AKAP13/CASC3/CHTOP/CTDSPL2/GSK3B/MBTPS1/MED1/NF1/NUP153/NUP155/PRKAG1/PTPN11/RAB23/RANBP2/SETD2/SMG1/SNUPN/STRADA/SUPT6H/TPR/TSC1/UBR5/UHMK1/WDR33/XPO4	25
GO:1901990	M9	BP	GO:1901990	regulation of mitotic cell cycle phase transition	0.000319978	0.0142355	AKAP9/ALMS1/ANKRD17/APC/ATM/CENPJ/CEP192/CEP290/CHEK2/CKAP5/CLASP1/CNOT6/CNTRL/DCTN2/DYNC1H1/DYNC1I2/EP300/FBXO7/FGFR1OP/GIGYF2/HAUS6/KMT2E/MDM4/PLAGL1/PRKDC/PSMB8/PSMC2/PSME4/SYF2/TAOK1/TMOD3/TPR	32
GO:0000723	M9	BP	GO:0000723	telomere maintenance	0.000326785	0.0143785	ATM/ATR/ATRX/BRCA2/DCP2/HMBOX1/MAP3K4/POLA2/PRKDC/RIF1/SIRT6/SMC5/SMG1/TNKS/TNKS2/XRN1	16
GO:1902749	M9	BP	GO:1902749	regulation of cell cycle G2/M phase transition	0.00034167	0.0148701	AKAP9/ALMS1/ATM/CENPJ/CEP192/CEP290/CKAP5/CLASP1/CNTRL/DCTN2/DYNC1H1/DYNC1I2/FGFR1OP/HAUS6/PSMB8/PSMC2/PSME4/SYF2/TAOK1	19
GO:00511693	M9	BP	GO:0051169	nuclear transport	0.000370387	0.0159465	AKAP13/CASC3/CHTOP/CTDSPL2/GSK3B/MBTPS1/MED1/NF1/NUP153/NUP155/PRKAG1/PTPN11/RAB23/RANBP2/SETD2/SMG1/SNUPN/STRADA/SUPT6H/TPR/TSC1/UBR5/UHMK1/WDR33/XPO4	25
GO:0090309	M9	BP	GO:0090309	positive regulation of methylation-dependent chromatin silencing	0.00039124	0.0166652	ATF7IP/TASOR/RESF1/MPHOSPH8	4
GO:0008156	M9	BP	GO:0008156	negative regulation of DNA replication	0.000401049	0.0169031	ATR/BRCA2/CHEK2/PDS5A/SMC1A/TTF1/WAPL	7
GO:0010948	M9	BP	GO:0010948	negative regulation of cell cycle process	0.000436134	0.0181904	APC/ATM/ATRX/CBX5/CHEK2/CNOT6/EHMT1/EP300/FBXO7/GIGYF2/HORMAD1/KAT2B/MDM4/MGA/PHC3/PLAGL1/PRKDC/PSMB8/PSMC2/PSME4/SMC1A/SYF2/TAOK1/TNKS/TPR/TRIM37/WAPL	27
GO:0006346	M9	BP	GO:0006346	methylation-dependent chromatin silencing	0.000487222	0.0199685	ATF7IP/TASOR/HDAC1/RESF1/MPHOSPH8	5
GO:00468221	M9	BP	GO:0046822	regulation of nucleocytoplasmic transport	0.000488739	0.0199685	CTDSPL2/GSK3B/NF1/NUP153/PTPN11/RAB23/SETD2/SUPT6H/TPR/UBR5/UHMK1/XPO4	12
GO:0032922	M9	BP	GO:0032922	circadian regulation of gene expression	0.000538691	0.0217871	CLOCK/HDAC1/HUWE1/KDM5A/KMT2A/MYCBP2/NCOA2/NRIP1/ZFHX3	9
GO:0046831	M9	BP	GO:0046831	regulation of RNA export from nucleus	0.000595977	0.0236266	NUP153/SETD2/SUPT6H/TPR	4
GO:0072711	M9	BP	GO:0072711	cellular response to hydroxyurea	0.000595977	0.0236266	ATRX/DDI2/FMR1/RTF2	4
GO:19012242	M9	BP	GO:1901224	positive regulation of NIK/NF-kappaB signaling	0.000615794	0.0241729	AGO3/EP300/ILK/NFAT5/RC3H1/RC3H2/RHOA/TLR6/TRAF6/ZFP91	10
GO:0044728	M9	BP	GO:0044728	DNA methylation or demethylation	0.000645449	0.0250911	ATF7IP/ATRX/BAZ2A/EHMT1/KMT2A/KMT2E/MPHOSPH8/PIK3CA/RLF/TET2/USP9X	11
GO:0043967	M9	BP	GO:0043967	histone H4 acetylation	0.000686309	0.0264229	ARRB1/ATG5/BRCA2/EP300/KAT5/KAT6A/KMT2A/MORF4L1/TRRAP	9
GO:0032206	M9	BP	GO:0032206	positive regulation of telomere maintenance	0.000717029	0.0273427	ATM/ATR/ATRX/HMBOX1/MAP3K4/SIRT6/TNKS/TNKS2	8
GO:0007020	M9	BP	GO:0007020	microtubule nucleation	0.000826629	0.0312248	AKAP9/CENPJ/CEP192/CLASP1/CLASP2	5
GO:0010452	M9	BP	GO:0010452	histone H3-K36 methylation	0.000866624	0.0315451	ASH1L/NSD1/NSD3/SETD2	4
GO:0034086	M9	BP	GO:0034086	maintenance of sister chromatid cohesion	0.000866624	0.0315451	ATRX/NIPBL/SMC5/TNKS	4
GO:0034088	M9	BP	GO:0034088	maintenance of mitotic sister chromatid cohesion	0.000866624	0.0315451	ATRX/NIPBL/SMC5/TNKS	4
GO:0072710	M9	BP	GO:0072710	response to hydroxyurea	0.000866624	0.0315451	ATRX/DDI2/FMR1/RTF2	4
GO:0071108	M9	BP	GO:0071108	protein K48-linked deubiquitination	0.000892868	0.03192	USP34/USP37/USP8/USP9X/VCPIP1/YOD1	6
GO:2000142	M9	BP	GO:2000142	regulation of DNA-templated transcription, initiation	0.000892868	0.03192	ATF7IP/BCLAF1/CREB1/SETX/TAF1/ZNF451	6
GO:0032210	M9	BP	GO:0032210	regulation of telomere maintenance via telomerase	0.00093242	0.033039	ATM/ATR/DCP2/HMBOX1/MAP3K4/TNKS/TNKS2/XRN1	8
GO:0140014	M9	BP	GO:0140014	mitotic nuclear division	0.000966992	0.0339635	APC/ATM/ATRX/CDK13/CEP192/CHEK2/CLASP1/CLASP2/DIS3L2/NFE2L1/NIPBL/PDS5A/PDS5B/PHIP/RHOA/SMC1A/SMC5/STAG1/TNKS/TPR	20
GO:0060968	M9	BP	GO:0060968	regulation of gene silencing	0.00102692	0.0355049	AGO2/ATF7IP/TASOR/FMR1/HIST1H3E/RESF1/MIER1/MPHOSPH8/NUP153/NUP155/RANBP2/SIRT6/TNRC6A/TPR	14
GO:0015931	M9	BP	GO:0015931	nucleobase-containing compound transport	0.00102861	0.0355049	AHCTF1/CASC3/CHTOP/CKAP5/FMR1/IGF2BP2/NUP153/NUP155/PURA/RANBP2/SETD2/SLC25A36/SMG1/SNUPN/SUPT6H/TNKS/TPR/TSC1/WDR33	19
GO:0031054	M9	BP	GO:0031054	pre-miRNA processing	0.00121356	0.0408326	AGO2/AGO3/DICER1/TUT4	4
GO:0032239	M9	BP	GO:0032239	regulation of nucleobase-containing compound transport	0.00121356	0.0408326	NUP153/SETD2/SUPT6H/TPR	4
GO:0090308	M9	BP	GO:0090308	regulation of methylation-dependent chromatin silencing	0.00121356	0.0408326	ATF7IP/TASOR/RESF1/MPHOSPH8	4
GO:00311101	M9	BP	GO:0031110	regulation of microtubule polymerization or depolymerization	0.00133736	0.0446232	AKAP9/APC/CAMSAP2/CLASP1/CLASP2/CLIP1/NIN/TAOK1/TOGARAM1	9
GO:00058131	M9	CC	GO:0005813	centrosome	1.71574e-08	7.87427e-06	AKAP9/ALMS1/ALS2/APC/BRCA2/CAMSAP2/CCDC14/CCDC61/CENPJ/CEP112/CEP162/CEP170/CEP192/CEP290/CEP295/CEP350/CKAP5/CLASP1/CLIP1/CNTRL/DCTN2/DCTN6/DYNC1H1/DYNC1I2/ECPAS/ERC1/ERCC6L2/FGFR1OP/GSK3B/HAUS6/HOOK3/IFT20/ITSN2/KAT2B/KIAA0586/MIB1/NIN/PKN2/RAB23/RBBP6/TNKS/TNKS2/UBR4/ZNF12	44
GO:0000785	M9	CC	GO:0000785	chromatin	3.17511e-08	7.87427e-06	AFF4/AHCTF1/ANKRD17/ARRB1/ATRX/BAZ2A/BPTF/CBX5/CHRAC1/CREB1/DDX6/DFFA/ESCO1/TASOR/FER/HDAC1/HIST1H3E/ICE1/ICE2/KAT5/KAT6A/KMT2E/MED1/MORF4L1/MPHOSPH8/NCOA3/NRIP1/PDS5A/PDS5B/PHF12/RFX3/RIF1/SHPRH/SIRT6/SMARCA5/SMARCC1/SOS1/STAG1/TAF1/TOP2B/TRRAP/TTC21B/TTC37/UBR2/WAPL	45
GO:0098687	M9	CC	GO:0098687	chromosomal region	1.09262e-07	1.34627e-05	AHCTF1/APC/ATM/ATR/ATRX/BRCA2/CBX5/CHEK2/CKAP5/CLASP1/CLASP2/CLIP1/DCTN2/DCTN6/FMR1/HMBOX1/KAT2B/KMT5B/NUDCD2/PDS5A/PDS5B/PRKDC/PURA/RIF1/SETX/SIRT6/SMC1A/SMC5/SMCHD1/STAG1/TNKS/TNKS2/TPR/WAPL	34
GO:0035770	M9	CC	GO:0035770	ribonucleoprotein granule	1.139e-07	1.34627e-05	AGO2/AGO3/CASC3/CHTOP/CLOCK/DCP2/DDX6/DIS3L2/EDC3/FMR1/GIGYF2/IQGAP1/LARP4B/MBNL1/NUFIP2/PSMC2/RC3H1/RC3H2/SYNE1/TNRC6A/TUT4/UHMK1/XRN1/YTHDC2	24
GO:0036464	M9	CC	GO:0036464	cytoplasmic ribonucleoprotein granule	1.35713e-07	1.34627e-05	AGO2/AGO3/CASC3/CHTOP/CLOCK/DCP2/DDX6/DIS3L2/EDC3/FMR1/GIGYF2/IQGAP1/LARP4B/MBNL1/NUFIP2/PSMC2/RC3H1/RC3H2/SYNE1/TNRC6A/TUT4/UHMK1/XRN1	23
GO:00444501	M9	CC	GO:0044450	microtubule organizing center part	4.61695e-06	0.000381668	ALMS1/CCDC14/CENPJ/CEP162/CEP170/CEP192/CEP290/CEP295/CEP350/CKAP5/CLASP1/FGFR1OP/HOOK3/IFT20/RESF1/MPHOSPH9/NIN/TNKS/TNKS2/TUBD1	20
GO:0000775	M9	CC	GO:0000775	chromosome, centromeric region	1.65045e-05	0.000943094	AHCTF1/APC/ATRX/CBX5/CKAP5/CLASP1/CLASP2/CLIP1/DCTN2/DCTN6/FMR1/KAT2B/KMT5B/NUDCD2/PDS5A/PDS5B/SMC1A/STAG1/TPR/WAPL	20
GO:0000932	M9	CC	GO:0000932	P-body	1.65741e-05	0.000943094	AGO2/AGO3/DCP2/DDX6/DIS3L2/PSMC2/RC3H1/RC3H2/SYNE1/TNRC6A/XRN1	11
GO:0016607	M9	CC	GO:0016607	nuclear speck	1.71126e-05	0.000943094	BAZ2A/BCLAF1/BMP2K/CASC3/CDK12/CDK13/CHTOP/COPS4/DOCK1/ERBIN/HAUS6/KAT6A/KMT2E/LUC7L3/MORF4L1/NRIP1/PIAS1/PPIG/PRPF18/PSME4/RBBP6/RBM15/SMC5/SON/SYF2/TRIP11/TRIP12/VIRMA/YLPM1/ZNF106/ZNF621/ZNF638	32
GO:0034708	M9	CC	GO:0034708	methyltransferase complex	1.90569e-05	0.000945222	BPTF/CBX5/CHD8/KMT2A/KMT2C/MGA/NCOA6/RBBP5/RBM15/RNMT/TAF1/TRIM37/VIRMA	13
GO:0031332	M9	CC	GO:0031332	RNAi effector complex	2.54862e-05	0.00114028	AGO2/AGO3/DCP2/DDX6/DICER1	5
GO:0044454	M9	CC	GO:0044454	nuclear chromosome part	2.75875e-05	0.00114028	ATM/ATR/ATRX/BPTF/BRCA2/CBX5/CHRAC1/CREB1/DFFA/ERCC5/FER/HDAC1/HIST1H3E/HMBOX1/HORMAD1/KAT5/KMT5B/MORF4L1/MPHOSPH8/NCOA3/NRIP1/PHF12/PRKDC/PURA/RFX3/RIF1/SIRT6/SMARCA5/SMARCC1/SMCHD1/TAF1/TNKS/TNKS2/TRRAP/TTC21B/WAPL	36
GO:00166052	M9	CC	GO:0016605	PML body	6.78087e-05	0.00258716	ATR/ATRX/CASP8AP2/CBX5/CHEK2/HIPK3/HMBOX1/KAT6A/PIAS1/SMC5/TOPBP1/WDFY3/ZNF451	13
GO:0035097	M9	CC	GO:0035097	histone methyltransferase complex	0.000122072	0.00432482	BPTF/CBX5/CHD8/KMT2A/KMT2C/MGA/NCOA6/RBBP5/TAF1/TRIM37	10
GO:0000781	M9	CC	GO:0000781	chromosome, telomeric region	0.000209431	0.00692519	ATM/ATR/ATRX/BRCA2/CBX5/CHEK2/HMBOX1/PRKDC/PURA/RIF1/SETX/SIRT6/SMC5/SMCHD1/TNKS/TNKS2	16
GO:0016442	M9	CC	GO:0016442	RISC complex	0.000319097	0.00989201	AGO2/AGO3/DCP2/DDX6	4
GO:0000793	M9	CC	GO:0000793	condensed chromosome	0.000414581	0.012096	AGO3/AHCTF1/ATRX/BRCA2/CKAP5/CLASP1/CLASP2/DCTN6/HORMAD1/KMT5B/NUDCD2/RIF1/SMARCA5/SMC1A/SMC5/STAG1/TOPBP1/WAPL	18
GO:0017053	M9	CC	GO:0017053	transcriptional repressor complex	0.0005592	0.0154091	BAZ2A/CBX5/HDAC1/MIER1/N4BP2L2/PHF12/REST/RLIM/SMARCA5/SPEN	10
GO:0000242	M9	CC	GO:0000242	pericentriolar material	0.000649194	0.0161328	CEP192/HOOK3/NIN/TNKS/TNKS2	5
GO:0005814	M9	CC	GO:0005814	centriole	0.000650518	0.0161328	ALMS1/CENPJ/CEP162/CEP170/CEP192/CEP290/CEP295/CEP350/FGFR1OP/IFT20/MPHOSPH9/NIN/TUBD1	13
GO:00442332	M9	CC	GO:0044233	Mitochondria-associated ER Membrane	0.000709128	0.0167489	ATG5/PDZD8/SERAC1/TOMM20	4
GO:00319651	M9	CC	GO:0031965	nuclear membrane	0.000746678	0.0168342	AHCTF1/ANKRD17/CASC3/CLIC1/DNAJB14/ERBIN/ITPR1/ITPR3/MATR3/NUP153/NUP155/RANBP2/RB1CC1/RBM15/RIF1/RNF123/SYNE1/TMEM18/TNKS/TPR/UNC50/WDFY3	22
GO:0010494	M9	CC	GO:0010494	cytoplasmic stress granule	0.000849182	0.0183128	CASC3/DDX6/FMR1/GIGYF2/LARP4B/MBNL1/NUFIP2/RC3H1	8
GO:0005635	M9	CC	GO:0005635	nuclear envelope	0.000918057	0.0189732	AHCTF1/ANKRD17/ATF6/CASC3/CBX5/CLIC1/CLIP1/DNAJB14/DST/EBP/ERBIN/ITPR1/ITPR3/MATR3/NUP153/NUP155/RANBP2/RB1CC1/RBM15/RIF1/RNF123/SNUPN/SYNE1/TMEM18/TNKS/TNKS2/TPR/UNC50/WDFY3	29
GO:0035327	M9	CC	GO:0035327	transcriptionally active chromatin	0.00103748	0.0198704	AFF4/ICE1/ICE2/KMT2E/TTC37	5
GO:0005819	M9	CC	GO:0005819	spindle	0.00104159	0.0198704	ALMS1/ATM/BIRC6/CEP162/CEP170/CEP295/CEP350/CKAP5/CLASP1/CLASP2/CLTA/CLTC/DIDO1/EVI5/HAUS6/LATS1/NIN/NUDCD2/RIF1/SMC1A/STAG1/TNKS/TOPBP1/TPR	24
GO:0000776	M9	CC	GO:0000776	kinetochore	0.00108998	0.0200234	AHCTF1/APC/CBX5/CKAP5/CLASP1/CLASP2/CLIP1/DCTN2/DCTN6/KAT2B/NUDCD2/SMC1A/TPR	13
GO:0000790	M9	CC	GO:0000790	nuclear chromatin	0.00113501	0.0201059	ATRX/BPTF/CBX5/CHRAC1/CREB1/DFFA/FER/HDAC1/HIST1H3E/KAT5/MORF4L1/MPHOSPH8/NCOA3/NRIP1/PHF12/RFX3/RIF1/SIRT6/SMARCA5/SMARCC1/TAF1/TRRAP/TTC21B	23
GO:0005874	M9	CC	GO:0005874	microtubule	0.00166157	0.0268986	APC/APPBP2/ARFGEF2/CAMSAP2/CENPJ/CEP162/CEP170/CEP295/CKAP5/CLASP1/CLASP2/CLIP1/CLTC/DCTN2/DLG1/DST/DYNC1H1/DYNC1I2/EIF3A/HAUS6/HOOK3/IQGAP1/MACF1/TBCC/TOGARAM1	25
GO:0000784	M9	CC	GO:0000784	nuclear chromosome, telomeric region	0.00168036	0.0268986	ATM/ATR/ATRX/BRCA2/CBX5/HMBOX1/PRKDC/PURA/SIRT6/SMCHD1/TNKS/TNKS2	12
GO:0000792	M9	CC	GO:0000792	heterochromatin	0.00168116	0.0268986	ATRX/BAZ2A/CBX5/DDX6/TASOR/HDAC1/MPHOSPH8/SIRT6/TOP2B	9
GO:0000118	M9	CC	GO:0000118	histone deacetylase complex	0.00174981	0.0271221	CBX5/DNTTIP1/HDAC1/HDAC10/MORF4L1/NRIP1/PHF12	7
GO:1990752	M9	CC	GO:1990752	microtubule end	0.00229494	0.0338241	CAMSAP2/CKAP5/CLASP1/CLIP1/DST	5
GO:0035371	M9	CC	GO:0035371	microtubule plus-end	0.00231859	0.0338241	CKAP5/CLASP1/CLIP1/DST	4
GO:0005667	M9	CC	GO:0005667	transcription factor complex	0.00245311	0.0347641	ATF7IP/BRF2/CLOCK/CREB1/DEAF1/EP300/GTF3C4/GTF3C6/HDAC1/KAT5/NCOA6/NFYB/NFYC/PRKDC/REL/RFX3/TAF1/TAF12/TRRAP/ZFHX3	20
GO:1902555	M9	CC	GO:1902555	endoribonuclease complex	0.00322724	0.0432625	AGO2/AGO3/DICER1/DROSHA/RPP38	5
GO:1905348	M9	CC	GO:1905348	endonuclease complex	0.00322724	0.0432625	AGO2/AGO3/DICER1/DROSHA/RPP38	5
GO:00009301	M9	CC	GO:0000930	gamma-tubulin complex	0.00367698	0.0457699	CENPJ/CEP290/CKAP5/RESF1	4
GO:0044232	M9	CC	GO:0044232	organelle membrane contact site	0.00367698	0.0457699	ATG5/PDZD8/SERAC1/TOMM20	4
GO:0044665	M9	CC	GO:0044665	MLL1/2 complex	0.0037834	0.0457699	CHD8/KMT2A/MGA/RBBP5/TAF1	5
GO:0071339	M9	CC	GO:0071339	MLL1 complex	0.0037834	0.0457699	CHD8/KMT2A/MGA/RBBP5/TAF1	5
GO:0140030	M9	MF	GO:0140030	modification-dependent protein binding	1.36724e-07	8.13511e-05	AGL/ATRX/BAZ2A/BPTF/CBX5/CHD1/CHD8/FAAP20/FAN1/FMR1/KDM5A/KMT2A/KMT2E/MBTD1/MINDY2/MPHOSPH8/PHIP/PSME4/RBBP5/TAF1/ZFAND6	21
GO:00197873	M9	MF	GO:0019787	ubiquitin-like protein transferase activity	7.25377e-07	0.000212608	ATG3/BIRC6/CUL5/FBXO30/FBXO7/FBXW2/HECTD2/HERC1/HUWE1/MARCH5/MED1/MYCBP2/PIAS1/PJA2/RANBP2/RBBP6/RC3H1/RC3H2/RLIM/RMND5A/RNF216/SHPRH/TAF1/TRAF6/TRIM23/TRIM37/TRIP12/TTC3/UBR3/UBR4/UBR5/UFL1/ZFP91/ZNF451	34
GO:0003712	M9	MF	GO:0003712	transcription coregulator activity	1.14582e-06	0.000212608	ATF6/ATF7IP/CASP8AP2/CREB1/ELK4/EP300/GON4L/HDAC1/KAT2B/KAT5/KAT6A/KCTD1/KDM5A/KDM5B/MED1/MED13/MED6/MYSM1/N4BP2L2/NCOA2/NCOA3/NCOA6/NFE2L1/NFYC/NPAT/NRIP1/NSD1/NSD3/PHF12/PIAS1/RLIM/SIRT6/SMARCC1/SPEN/TADA1/TAF1/TAF12/TCF20/TMF1/TRIP11/TRRAP/ZFX/ZHX1/ZNF451	44
GO:0061733	M9	MF	GO:0061733	peptide-lysine-N-acetyltransferase activity	1.4293e-06	0.000212608	BRCA2/CLOCK/EP300/ESCO1/GTF3C4/KAT2B/KAT5/KAT6A/NCOA3/TADA1/TAF1/TAF12	12
GO:0042393	M9	MF	GO:0042393	histone binding	2.63502e-06	0.000313567	ATRX/BAZ2A/BPTF/CBX5/CHD1/CHD8/FMR1/KDM5A/KDM5B/RESF1/KMT2A/KMT2E/MBTD1/MPHOSPH8/MYSM1/PHIP/PSME4/RBBP5/SMARCA5/SUPT6H/TAF1/TNKS	22
GO:0034212	M9	MF	GO:0034212	peptide N-acetyltransferase activity	3.86643e-06	0.000346333	BRCA2/CLOCK/EP300/ESCO1/GTF3C4/KAT2B/KAT5/KAT6A/NCOA3/TADA1/TAF1/TAF12	12
GO:0004674	M9	MF	GO:0004674	protein serine/threonine kinase activity	4.0745e-06	0.000346333	AKAP13/ATM/ATR/BMPR2/BRAF/CDC42BPA/CDC42BPB/CDK12/CDK13/CHEK2/CLK4/GSK3B/HIPK3/ICK/ILK/LATS1/MAP3K2/MAP3K4/PDIK1L/PIK3CA/PIK3CG/PKN2/PRKAB2/PRKAG1/PRKCE/PRKCI/PRKDC/SLK/SMG1/STK4/TAF1/TAOK1/TRIO/TRPM7/UHMK1	35
GO:0008080	M9	MF	GO:0008080	N-acetyltransferase activity	6.21312e-06	0.000416597	BRCA2/CLOCK/EP300/ESCO1/GTF3C4/KAT2B/KAT5/KAT6A/NCOA3/SAT2/TADA1/TAF1/TAF12	13
GO:00044021	M9	MF	GO:0004402	histone acetyltransferase activity	6.54489e-06	0.000416597	BRCA2/CLOCK/EP300/GTF3C4/KAT2B/KAT5/KAT6A/NCOA3/TADA1/TAF1/TAF12	11
GO:0018024	M9	MF	GO:0018024	histone-lysine N-methyltransferase activity	7.00164e-06	0.000416597	ASH1L/EHMT1/KMT2A/KMT2C/KMT5B/NSD1/NSD3/RBBP5/SETD2/SETD7	10
GO:0035064	M9	MF	GO:0035064	methylated histone binding	1.30779e-05	0.000648445	ATRX/BPTF/CBX5/CHD1/CHD8/FMR1/KDM5A/KMT2E/MBTD1/MPHOSPH8/RBBP5/TAF1	12
GO:0140034	M9	MF	GO:0140034	methylation-dependent protein binding	1.30779e-05	0.000648445	ATRX/BPTF/CBX5/CHD1/CHD8/FMR1/KDM5A/KMT2E/MBTD1/MPHOSPH8/RBBP5/TAF1	12
GO:0016279	M9	MF	GO:0016279	protein-lysine N-methyltransferase activity	1.65932e-05	0.00075946	ASH1L/EHMT1/ATPSCKMT/KMT2A/KMT2C/KMT5B/NSD1/NSD3/RBBP5/SETD2/SETD7	11
GO:0016278	M9	MF	GO:0016278	lysine N-methyltransferase activity	1.97283e-05	0.000838454	ASH1L/EHMT1/ATPSCKMT/KMT2A/KMT2C/KMT5B/NSD1/NSD3/RBBP5/SETD2/SETD7	11
GO:00048423	M9	MF	GO:0004842	ubiquitin-protein transferase activity	2.33334e-05	0.000925558	BIRC6/CUL5/FBXO30/FBXO7/FBXW2/HECTD2/HERC1/HUWE1/MARCH5/MED1/MYCBP2/PJA2/RBBP6/RC3H1/RC3H2/RLIM/RMND5A/RNF216/SHPRH/TAF1/TRAF6/TRIM23/TRIM37/TRIP12/TTC3/UBR3/UBR4/UBR5/ZFP91	29
GO:0042054	M9	MF	GO:0042054	histone methyltransferase activity	4.14121e-05	0.00154001	ASH1L/EHMT1/KMT2A/KMT2C/KMT5B/NSD1/NSD3/RBBP5/SETD2/SETD7	10
GO:0016407	M9	MF	GO:0016407	acetyltransferase activity	6.50175e-05	0.00227561	BRCA2/CLOCK/EP300/ESCO1/GTF3C4/KAT2B/KAT5/KAT6A/NCOA3/SAT2/TADA1/TAF1/TAF12	13
GO:0016410	M9	MF	GO:0016410	N-acyltransferase activity	7.31961e-05	0.00241954	BRCA2/CLOCK/EP300/ESCO1/GTF3C4/KAT2B/KAT5/KAT6A/NCOA3/SAT2/TADA1/TAF1/TAF12	13
GO:0046966	M9	MF	GO:0046966	thyroid hormone receptor binding	8.12667e-05	0.00254493	JMJD1C/MED1/MED13/NCOA3/NCOA6/NSD1/TRIP12	7
GO:00352571	M9	MF	GO:0035257	nuclear hormone receptor binding	0.000110142	0.00314861	ARRB1/BAZ2A/EP300/JMJD1C/KAT5/LATS1/MED1/MED13/NCOA2/NCOA3/NCOA6/NRIP1/NSD1/PIAS1/STRN/TAF1/TRIP12	17
GO:0051010	M9	MF	GO:0051010	microtubule plus-end binding	0.000111127	0.00314861	APC/CLASP1/CLASP2/CLIP1/DST	5
GO:0003682	M9	MF	GO:0003682	chromatin binding	0.000125925	0.00340569	ANKRD17/ASH1L/ATRX/CBX5/CCNT1/CHD8/CLOCK/DNTTIP1/ELK4/EP300/FAAP24/TASOR/FMR1/FOXO3/HDAC1/KAT2B/KDM5A/MED1/MPHOSPH8/NCOA2/NCOA6/NFE2L1/NKAP/NSD1/PBRM1/PRDM11/REST/SETD7/SIRT6/SMARCA5/SMARCC1/SMC1A/TOP2B/TPR/TRIM37	35
GO:0008170	M9	MF	GO:0008170	N-methyltransferase activity	0.000192417	0.00497775	ASH1L/EHMT1/ATPSCKMT/KMT2A/KMT2C/KMT5B/NSD1/NSD3/RBBP5/RNMT/SETD2/SETD7	12
GO:00514271	M9	MF	GO:0051427	hormone receptor binding	0.000216459	0.00536637	ARRB1/BAZ2A/EP300/JMJD1C/KAT5/LATS1/MED1/MED13/NCOA2/NCOA3/NCOA6/NRIP1/NSD1/PIAS1/PTPN11/STRN/TAF1/TRIP12	18
GO:00043861	M9	MF	GO:0004386	helicase activity	0.00023733	0.00564846	AQR/ATRX/BTAF1/CHD1/CHD6/CHD8/CHD9/DDX6/DICER1/ERCC6L2/HELZ/SETX/SHPRH/SMARCA5/YTHDC2	15
GO:0003713	M9	MF	GO:0003713	transcription coactivator activity	0.000296055	0.0067751	ATF6/EP300/KAT2B/KAT5/KAT6A/KDM5A/MED1/MED13/MED6/MYSM1/NCOA2/NCOA3/NCOA6/NFYC/NPAT/NRIP1/NSD3/PIAS1/SMARCC1/TADA1/TAF1/TAF12/TCF20/TRIP11/ZFX	25
GO:0008168	M9	MF	GO:0008168	methyltransferase activity	0.000327546	0.00721814	ALKBH8/ASH1L/EHMT1/ATPSCKMT/KMT2A/KMT2C/KMT5B/METTL5/MRM3/MTR/NSD1/NSD3/PRDM10/PRDM11/RBBP5/RNMT/SETD2/SETD7/TRMT61B	19
GO:0008276	M9	MF	GO:0008276	protein methyltransferase activity	0.000401353	0.00852874	ASH1L/EHMT1/ATPSCKMT/KMT2A/KMT2C/KMT5B/NSD1/NSD3/RBBP5/SETD2/SETD7	11
GO:0051018	M9	MF	GO:0051018	protein kinase A binding	0.000427541	0.00877197	ACBD3/AKAP13/AKAP9/ARFGEF1/ARFGEF2/CRYBG3/GSK3B/PJA2	8
GO:0034237	M9	MF	GO:0034237	protein kinase A regulatory subunit binding	0.000466078	0.00924389	ACBD3/AKAP9/ARFGEF1/ARFGEF2/PJA2	5
GO:0019783	M9	MF	GO:0019783	ubiquitin-like protein-specific protease activity	0.000595868	0.0114368	COPS4/MINDY2/MYSM1/USP24/USP31/USP34/USP37/USP46/USP8/USP9X/VCPIP1/YOD1	12
GO:0016741	M9	MF	GO:0016741	transferase activity, transferring one-carbon groups	0.000619247	0.0115141	ALKBH8/ASH1L/EHMT1/ATPSCKMT/KMT2A/KMT2C/KMT5B/METTL5/MRM3/MTR/NSD1/NSD3/PRDM10/PRDM11/RBBP5/RNMT/SETD2/SETD7/TRMT61B	19
GO:00619801	M9	MF	GO:0061980	regulatory RNA binding	0.000659878	0.0118978	AGO2/AGO3/DICER1/FMR1/MATR3/RC3H1/TUT4	7
GO:0035004	M9	MF	GO:0035004	phosphatidylinositol 3-kinase activity	0.000731035	0.012526	ATM/PIK3C2A/PIK3CA/PIK3CG	4
GO:00510202	M9	MF	GO:0051020	GTPase binding	0.000736822	0.012526	ACAP2/AKAP13/ALS2/ARFGEF1/ARFGEF2/ARHGEF12/ARHGEF7/CDC42BPB/CLTA/DIAPH2/DMXL2/DOCK1/DOCK7/ERC1/EVI5/FGD6/FNIP1/GAPVD1/HERC1/IFT20/IQGAP1/ITSN2/LZTR1/MARCH5/MYCBP2/PKN2/RAB3GAP2/RABIF/RANBP2/RRAGC/SOS1/TRIO	32
GO:0070577	M9	MF	GO:0070577	lysine-acetylated histone binding	0.000818165	0.0129715	BAZ2A/KMT2A/PHIP/PSME4/TAF1	5
GO:0140033	M9	MF	GO:0140033	acetylation-dependent protein binding	0.000818165	0.0129715	BAZ2A/KMT2A/PHIP/PSME4/TAF1	5
GO:0036459	M9	MF	GO:0036459	thiol-dependent ubiquitinyl hydrolase activity	0.000828433	0.0129715	MINDY2/MYSM1/USP24/USP31/USP34/USP37/USP46/USP8/USP9X/VCPIP1/YOD1	11
GO:00352581	M9	MF	GO:0035258	steroid hormone receptor binding	0.00091251	0.0133267	ARRB1/EP300/KAT5/LATS1/MED1/NCOA3/NCOA6/NRIP1/NSD1/PIAS1/STRN	11
GO:0101005	M9	MF	GO:0101005	ubiquitinyl hydrolase activity	0.00091251	0.0133267	MINDY2/MYSM1/USP24/USP31/USP34/USP37/USP46/USP8/USP9X/VCPIP1/YOD1	11
GO:0016893	M9	MF	GO:0016893	endonuclease activity, active with either ribo- or deoxyribonucleic acids and producing 5'-phosphomonoesters	0.000918311	0.0133267	AGO2/AGO3/DICER1/DROSHA/EDC3/FAN1/RPP38	7
GO:00050851	M9	MF	GO:0005085	guanyl-nucleotide exchange factor activity	0.00118862	0.0168388	AKAP13/ALS2/ARFGEF1/ARFGEF2/ARHGEF12/ARHGEF7/DOCK1/DOCK7/FGD6/FNIP1/GAPVD1/HERC1/ITSN2/MYCBP2/RAB3GAP2/RABIF/SOS1/TRIO	18
GO:0030331	M9	MF	GO:0030331	estrogen receptor binding	0.00125047	0.017303	ARRB1/LATS1/MED1/NCOA6/NRIP1/NSD1/STRN	7
GO:00087571	M9	MF	GO:0008757	S-adenosylmethionine-dependent methyltransferase activity	0.00138425	0.0183023	ASH1L/EHMT1/ATPSCKMT/KMT2A/KMT2C/KMT5B/MRM3/NSD1/NSD3/RBBP5/RNMT/SETD2/SETD7/TRMT61B	14
GO:0016891	M9	MF	GO:0016891	endoribonuclease activity, producing 5'-phosphomonoesters	0.00141496	0.0183023	AGO2/AGO3/DICER1/DROSHA/EDC3/RPP38	6
GO:00351981	M9	MF	GO:0035198	miRNA binding	0.00141496	0.0183023	AGO2/AGO3/FMR1/MATR3/RC3H1/TUT4	6
GO:0042800	M9	MF	GO:0042800	histone methyltransferase activity (H3-K4 specific)	0.00148341	0.0187793	ASH1L/KMT2A/KMT2C/RBBP5	4
GO:0003714	M9	MF	GO:0003714	transcription corepressor activity	0.00196792	0.024394	ATF7IP/CASP8AP2/GON4L/HDAC1/KCTD1/KDM5B/MED1/N4BP2L2/NPAT/NRIP1/NSD1/PHF12/PIAS1/RLIM/SIRT6/SPEN/ZHX1/ZNF451	18
GO:00170482	M9	MF	GO:0017048	Rho GTPase binding	0.00270303	0.0328225	AKAP13/ALS2/ARHGEF12/ARHGEF7/CDC42BPB/DIAPH2/DOCK1/DOCK7/FGD6/IQGAP1/ITSN2/PKN2/SOS1/TRIO	14
GO:0004843	M9	MF	GO:0004843	thiol-dependent ubiquitin-specific protease activity	0.0028726	0.0335136	MINDY2/MYSM1/USP31/USP34/USP37/USP46/USP8/VCPIP1/YOD1	9
GO:00050891	M9	MF	GO:0005089	Rho guanyl-nucleotide exchange factor activity	0.0028726	0.0335136	AKAP13/ALS2/ARHGEF12/ARHGEF7/DOCK1/FGD6/ITSN2/SOS1/TRIO	9
GO:0008234	M9	MF	GO:0008234	cysteine-type peptidase activity	0.00306281	0.0350457	COPS4/CTSW/MINDY2/MYSM1/USP24/USP31/USP34/USP37/USP46/USP8/USP9X/USP9Y/VCPIP1/YOD1	14
GO:0008409	M9	MF	GO:0008409	5'-3' exonuclease activity	0.00342358	0.0384345	DCP2/DXO/FAN1/XRN1	4
GO:00037251	M9	MF	GO:0003725	double-stranded RNA binding	0.00364567	0.0401699	AGO2/AGO3/CLTC/DICER1/FMR1/MBNL1/RC3H1/RC3H2	8
GO:0070063	M9	MF	GO:0070063	RNA polymerase binding	0.00402966	0.0435936	AGO2/CCNT1/ELP1/ERCC5/NCOA3/PKN2/SCAF8/YTHDC2	8
GO:00050961	M9	MF	GO:0005096	GTPase activator activity	0.00421394	0.0442477	ACAP2/ARHGAP21/ARHGEF12/ARRB1/DOCK1/EVI5/GAPVD1/GIT2/IQGAP1/MYO9A/NF1/RAB3GAP2/RABEP1/RALGAPA1/RALGAPA2/SOS1/SYDE2	17
GO:00080471	M9	MF	GO:0008047	enzyme activator activity	0.00423885	0.0442477	ACAP2/ALS2/ARHGAP21/ARHGEF12/ARRB1/CASP8AP2/DOCK1/EBAG9/EVI5/FRS2/GAPVD1/GIT2/GTF3C4/IQGAP1/MYO9A/NF1/PIK3CA/PRKCE/PSME4/RAB3GAP2/RABEP1/RALGAPA1/RALGAPA2/SOS1/STK4/STRADA/SYDE2/TAOK1/TRIM23	29
GO:0043539	M9	MF	GO:0043539	protein serine/threonine kinase activator activity	0.0043324	0.0444445	ALS2/IQGAP1/STK4/STRADA/TAOK1	5
GO:0004518	M9	MF	GO:0004518	nuclease activity	0.00454581	0.0458433	AGO2/AGO3/CNOT6/DCP2/DICER1/DIS3L2/DROSHA/DXO/EDC3/ERCC5/FAN1/N4BP2/PGAP1/RPP38/XRN1	15
GO:0047485	M9	MF	GO:0047485	protein N-terminus binding	0.00506023	0.0495716	ATM/ERCC5/HDAC1/KCNIP2/MORF4L1/NCOA3/NIPBL/NPAT/SMARCC1/TRAF6/TSC1	11
GO:0004540	M9	MF	GO:0004540	ribonuclease activity	0.00508213	0.0495716	AGO2/AGO3/CNOT6/DCP2/DICER1/DIS3L2/DROSHA/EDC3/RPP38/XRN1	10
GO:0000176	M10	CC	GO:0000176	nuclear exosome (RNase complex)	0.000275327	0.0451536	DIS3/MTREX	2
GO:00315032	M11	BP	GO:0031503	protein-containing complex localization	3.08274e-06	0.0106293	DAG1/DDX19B/DHX38/HNRNPU/IFT52/KIF3B/KLHL21/MCM3AP/NUP37/NUP58/NUP98/POM121/POM121C/RAP1A/SMG5/TNPO1/WASL	17
GO:00007751	M11	CC	GO:0000775	chromosome, centromeric region	1.2639e-05	0.00566227	BAZ1B/CENPQ/CFDP1/CSNK1A1/DYNC1LI2/HNRNPU/NSL1/NUP37/NUP98/PAFAH1B1/SS18L1/STAG2/ZNF330/ZNFX1	14
GO:00986871	M11	CC	GO:0098687	chromosomal region	0.000265553	0.0422303	BAZ1B/CENPQ/CFDP1/CSNK1A1/DYNC1LI2/HNRNPU/NABP1/NSL1/NUP37/NUP98/PAFAH1B1/SS18L1/STAG2/WDR82/WRN/ZNF330/ZNFX1	17
GO:0030120	M11	CC	GO:0030120	vesicle coat	0.000282792	0.0422303	AP1G1/ARCN1/NECAP2/SEC23A/SEC24C/SYNRG	6
GO:00057931	M12	CC	GO:0005793	endoplasmic reticulum-Golgi intermediate compartment	3.37972e-05	0.00412326	LMAN2/MYDGF/SEC23IP/TMED1/TMED9	5
GO:0006613	M14	BP	GO:0006613	cotranslational protein targeting to membrane	1.36962e-75	3.54957e-72	RPL10/RPL10A/RPL11/RPL12/RPL13/RPL13A/RPL14/RPL15/RPL18/RPL18A/RPL19/RPL21/RPL22/RPL23/RPL23A/RPL24/RPL26/RPL27/RPL27A/RPL28/RPL29/RPL3/RPL30/RPL31/RPL32/RPL34/RPL35/RPL35A/RPL36/RPL37/RPL37A/RPL38/RPL39/RPL4/RPL5/RPL6/RPL7/RPL7A/RPL8/RPL9/RPLP0/RPLP1/RPLP2/RPS10/RPS11/RPS12/RPS13/RPS14/RPS15/RPS15A/RPS16/RPS18/RPS19/RPS2/RPS20/RPS21/RPS23/RPS24/RPS25/RPS26/RPS27/RPS27A/RPS28/RPS29/RPS3/RPS3A/RPS…	78
GO:0006614	M14	BP	GO:0006614	SRP-dependent cotranslational protein targeting to membrane	1.5267e-75	3.54957e-72	RPL10/RPL10A/RPL11/RPL12/RPL13/RPL13A/RPL14/RPL15/RPL18/RPL18A/RPL19/RPL21/RPL22/RPL23/RPL23A/RPL24/RPL26/RPL27/RPL27A/RPL28/RPL29/RPL3/RPL30/RPL31/RPL32/RPL34/RPL35/RPL35A/RPL36/RPL37/RPL37A/RPL38/RPL39/RPL4/RPL5/RPL6/RPL7/RPL7A/RPL8/RPL9/RPLP0/RPLP1/RPLP2/RPS10/RPS11/RPS12/RPS13/RPS14/RPS15/RPS15A/RPS16/RPS18/RPS19/RPS2/RPS20/RPS21/RPS23/RPS24/RPS25/RPS26/RPS27/RPS27A/RPS28/RPS29/RPS3/RPS3A/RPS…	77
GO:0045047	M14	BP	GO:0045047	protein targeting to ER	7.7505e-73	1.20133e-69	RPL10/RPL10A/RPL11/RPL12/RPL13/RPL13A/RPL14/RPL15/RPL18/RPL18A/RPL19/RPL21/RPL22/RPL23/RPL23A/RPL24/RPL26/RPL27/RPL27A/RPL28/RPL29/RPL3/RPL30/RPL31/RPL32/RPL34/RPL35/RPL35A/RPL36/RPL37/RPL37A/RPL38/RPL39/RPL4/RPL5/RPL6/RPL7/RPL7A/RPL8/RPL9/RPLP0/RPLP1/RPLP2/RPS10/RPS11/RPS12/RPS13/RPS14/RPS15/RPS15A/RPS16/RPS18/RPS19/RPS2/RPS20/RPS21/RPS23/RPS24/RPS25/RPS26/RPS27/RPS27A/RPS28/RPS29/RPS3/RPS3A/RPS…	77
GO:0070972	M14	BP	GO:0070972	protein localization to endoplasmic reticulum	1.57819e-71	1.83465e-68	GBF1/MIA3/RPL10/RPL10A/RPL11/RPL12/RPL13/RPL13A/RPL14/RPL15/RPL18/RPL18A/RPL19/RPL21/RPL22/RPL23/RPL23A/RPL24/RPL26/RPL27/RPL27A/RPL28/RPL29/RPL3/RPL30/RPL31/RPL32/RPL34/RPL35/RPL35A/RPL36/RPL37/RPL37A/RPL38/RPL39/RPL4/RPL5/RPL6/RPL7/RPL7A/RPL8/RPL9/RPLP0/RPLP1/RPLP2/RPS10/RPS11/RPS12/RPS13/RPS14/RPS15/RPS15A/RPS16/RPS18/RPS19/RPS2/RPS20/RPS21/RPS23/RPS24/RPS25/RPS26/RPS27/RPS27A/RPS28/RPS29/RPS3…	82
GO:0072599	M14	BP	GO:0072599	establishment of protein localization to endoplasmic reticulum	7.48816e-71	6.96399e-68	RPL10/RPL10A/RPL11/RPL12/RPL13/RPL13A/RPL14/RPL15/RPL18/RPL18A/RPL19/RPL21/RPL22/RPL23/RPL23A/RPL24/RPL26/RPL27/RPL27A/RPL28/RPL29/RPL3/RPL30/RPL31/RPL32/RPL34/RPL35/RPL35A/RPL36/RPL37/RPL37A/RPL38/RPL39/RPL4/RPL5/RPL6/RPL7/RPL7A/RPL8/RPL9/RPLP0/RPLP1/RPLP2/RPS10/RPS11/RPS12/RPS13/RPS14/RPS15/RPS15A/RPS16/RPS18/RPS19/RPS2/RPS20/RPS21/RPS23/RPS24/RPS25/RPS26/RPS27/RPS27A/RPS28/RPS29/RPS3/RPS3A/RPS…	77
GO:0000184	M14	BP	GO:0000184	nuclear-transcribed mRNA catabolic process, nonsense-mediated decay	4.03365e-68	3.12608e-65	EIF3E/RPL10/RPL10A/RPL11/RPL12/RPL13/RPL13A/RPL14/RPL15/RPL18/RPL18A/RPL19/RPL21/RPL22/RPL23/RPL23A/RPL24/RPL26/RPL27/RPL27A/RPL28/RPL29/RPL3/RPL30/RPL31/RPL32/RPL34/RPL35/RPL35A/RPL36/RPL37/RPL37A/RPL38/RPL39/RPL4/RPL5/RPL6/RPL7/RPL7A/RPL8/RPL9/RPLP0/RPLP1/RPLP2/RPS10/RPS11/RPS12/RPS13/RPS14/RPS15/RPS15A/RPS16/RPS18/RPS19/RPS2/RPS20/RPS21/RPS23/RPS24/RPS25/RPS26/RPS27/RPS27A/RPS28/RPS29/RPS3/RPS…	77
GO:0006119	M14	BP	GO:0006119	oxidative phosphorylation	2.48043e-67	1.64772e-64	ATP5F1A/ATP5F1B/ATP5F1C/ATP5F1D/ATP5F1E/ATP5MC1/ATP5MC2/ATP5MC3/ATP5ME/ATP5MF/ATP5MG/ATP5PB/ATP5PD/ATP5PF/ATP5PO/ATP6/CHCHD10/COQ9/COX1/COX2/COX3/COX4I1/COX5A/COX5B/COX6A1/COX6B1/COX6C/COX7B/COX7C/COX8A/CYC1/CYTB/DNAJC15/DNAJC30/ND3/ND4/NDUFA1/NDUFA10/NDUFA11/NDUFA12/NDUFA13/NDUFA2/NDUFA3/NDUFA4/NDUFA5/NDUFA6/NDUFA8/NDUFA9/NDUFAB1/NDUFAF1/NDUFB1/NDUFB11/NDUFB2/NDUFB3/NDUFB4/NDUFB5/NDUFB6/NDUFB7/N…	80
GO:00009561	M14	BP	GO:0000956	nuclear-transcribed mRNA catabolic process	1.07577e-60	6.2529e-58	CPEB3/EDC4/EIF3E/EXOSC1/EXOSC5/LSM2/LSM3/LSM4/LSM5/LSM6/NBDY/PATL1/RPL10/RPL10A/RPL11/RPL12/RPL13/RPL13A/RPL14/RPL15/RPL18/RPL18A/RPL19/RPL21/RPL22/RPL23/RPL23A/RPL24/RPL26/RPL27/RPL27A/RPL28/RPL29/RPL3/RPL30/RPL31/RPL32/RPL34/RPL35/RPL35A/RPL36/RPL37/RPL37A/RPL38/RPL39/RPL4/RPL5/RPL6/RPL7/RPL7A/RPL8/RPL9/RPLP0/RPLP1/RPLP2/RPS10/RPS11/RPS12/RPS13/RPS14/RPS15/RPS15A/RPS16/RPS18/RPS19/RPS2/RPS20/RP…	90
GO:0006413	M14	BP	GO:0006413	translational initiation	1.56768e-60	8.09967e-58	EIF3D/EIF3E/EIF3F/EIF3G/EIF3H/EIF3I/EIF3K/HSPB1/MTOR/PAIP2/PPP1CA/RPL10/RPL10A/RPL11/RPL12/RPL13/RPL13A/RPL14/RPL15/RPL18/RPL18A/RPL19/RPL21/RPL22/RPL23/RPL23A/RPL24/RPL26/RPL27/RPL27A/RPL28/RPL29/RPL3/RPL30/RPL31/RPL32/RPL34/RPL35/RPL35A/RPL36/RPL37/RPL37A/RPL38/RPL39/RPL4/RPL5/RPL6/RPL7/RPL7A/RPL8/RPL9/RPLP0/RPLP1/RPLP2/RPS10/RPS11/RPS12/RPS13/RPS14/RPS15/RPS15A/RPS16/RPS18/RPS19/RPS2/RPS20/RPS…	87
GO:0006612	M14	BP	GO:0006612	protein targeting to membrane	8.90548e-60	4.14105e-57	CIB1/FIS1/MFF/PEX16/RPL10/RPL10A/RPL11/RPL12/RPL13/RPL13A/RPL14/RPL15/RPL18/RPL18A/RPL19/RPL21/RPL22/RPL23/RPL23A/RPL24/RPL26/RPL27/RPL27A/RPL28/RPL29/RPL3/RPL30/RPL31/RPL32/RPL34/RPL35/RPL35A/RPL36/RPL37/RPL37A/RPL38/RPL39/RPL4/RPL5/RPL6/RPL7/RPL7A/RPL8/RPL9/RPLP0/RPLP1/RPLP2/RPS10/RPS11/RPS12/RPS13/RPS14/RPS15/RPS15A/RPS16/RPS18/RPS19/RPS2/RPS20/RPS21/RPS23/RPS24/RPS25/RPS26/RPS27/RPS27A/RPS28/…	83
GO:0019080	M14	BP	GO:0019080	viral gene expression	1.53262e-58	6.47879e-56	CCNT2/EIF3D/EIF3F/EIF3G/PCBP2/POLR2A/POLR2F/POLR2G/POLR2H/POLR2I/POLR2L/RPL10/RPL10A/RPL11/RPL12/RPL13/RPL13A/RPL14/RPL15/RPL18/RPL18A/RPL19/RPL21/RPL22/RPL23/RPL23A/RPL24/RPL26/RPL27/RPL27A/RPL28/RPL29/RPL3/RPL30/RPL31/RPL32/RPL34/RPL35/RPL35A/RPL36/RPL37/RPL37A/RPL38/RPL39/RPL4/RPL5/RPL6/RPL7/RPL7A/RPL8/RPL9/RPLP0/RPLP1/RPLP2/RPS10/RPS11/RPS12/RPS13/RPS14/RPS15/RPS15A/RPS16/RPS18/RPS19/RPS2/RPS…	87
GO:0019083	M14	BP	GO:0019083	viral transcription	3.79151e-57	1.46921e-54	CCNT2/POLR2A/POLR2F/POLR2G/POLR2H/POLR2I/POLR2L/RPL10/RPL10A/RPL11/RPL12/RPL13/RPL13A/RPL14/RPL15/RPL18/RPL18A/RPL19/RPL21/RPL22/RPL23/RPL23A/RPL24/RPL26/RPL27/RPL27A/RPL28/RPL29/RPL3/RPL30/RPL31/RPL32/RPL34/RPL35/RPL35A/RPL36/RPL37/RPL37A/RPL38/RPL39/RPL4/RPL5/RPL6/RPL7/RPL7A/RPL8/RPL9/RPLP0/RPLP1/RPLP2/RPS10/RPS11/RPS12/RPS13/RPS14/RPS15/RPS15A/RPS16/RPS18/RPS19/RPS2/RPS20/RPS21/RPS23/RPS24/RPS…	83
GO:0042775	M14	BP	GO:0042775	mitochondrial ATP synthesis coupled electron transport	5.75825e-53	2.05968e-50	COQ9/COX1/COX2/COX3/COX4I1/COX5A/COX5B/COX6A1/COX6B1/COX6C/COX7B/COX7C/COX8A/CYC1/CYTB/DNAJC15/ND3/ND4/NDUFA1/NDUFA10/NDUFA11/NDUFA12/NDUFA13/NDUFA2/NDUFA3/NDUFA4/NDUFA5/NDUFA6/NDUFA8/NDUFA9/NDUFAB1/NDUFAF1/NDUFB1/NDUFB11/NDUFB2/NDUFB3/NDUFB4/NDUFB5/NDUFB6/NDUFB7/NDUFB8/NDUFB9/NDUFC1/NDUFC2/NDUFS2/NDUFS3/NDUFS4/NDUFS5/NDUFS6/NDUFS7/NDUFS8/PARK7/UQCC3/UQCR10/UQCR11/UQCRB/UQCRFS1/UQCRH/UQCRQ	59
GO:0042773	M14	BP	GO:0042773	ATP synthesis coupled electron transport	1.58694e-52	5.27091e-50	COQ9/COX1/COX2/COX3/COX4I1/COX5A/COX5B/COX6A1/COX6B1/COX6C/COX7B/COX7C/COX8A/CYC1/CYTB/DNAJC15/ND3/ND4/NDUFA1/NDUFA10/NDUFA11/NDUFA12/NDUFA13/NDUFA2/NDUFA3/NDUFA4/NDUFA5/NDUFA6/NDUFA8/NDUFA9/NDUFAB1/NDUFAF1/NDUFB1/NDUFB11/NDUFB2/NDUFB3/NDUFB4/NDUFB5/NDUFB6/NDUFB7/NDUFB8/NDUFB9/NDUFC1/NDUFC2/NDUFS2/NDUFS3/NDUFS4/NDUFS5/NDUFS6/NDUFS7/NDUFS8/PARK7/UQCC3/UQCR10/UQCR11/UQCRB/UQCRFS1/UQCRH/UQCRQ	59
GO:00064021	M14	BP	GO:0006402	mRNA catabolic process	2.52382e-48	7.82383e-46	ANGEL2/APEX1/CPEB3/EDC4/EIF3E/ERN1/EXOSC1/EXOSC5/HSPB1/LSM2/LSM3/LSM4/LSM5/LSM6/MTOR/NBDY/PATL1/PSMA7/PSMB1/PSMB3/PSMD10/PSMD5/RPL10/RPL10A/RPL11/RPL12/RPL13/RPL13A/RPL14/RPL15/RPL18/RPL18A/RPL19/RPL21/RPL22/RPL23/RPL23A/RPL24/RPL26/RPL27/RPL27A/RPL28/RPL29/RPL3/RPL30/RPL31/RPL32/RPL34/RPL35/RPL35A/RPL36/RPL37/RPL37A/RPL38/RPL39/RPL4/RPL5/RPL6/RPL7/RPL7A/RPL8/RPL9/RPLP0/RPLP1/RPLP2/RPS10/RPS11/RP…	102
GO:00901501	M14	BP	GO:0090150	establishment of protein localization to membrane	5.23828e-48	1.52238e-45	BAD/CIB1/CNST/COX18/FIS1/GGA1/GGA3/MFF/NDUFA13/PEX16/RAB11A/RACK1/RPL10/RPL10A/RPL11/RPL12/RPL13/RPL13A/RPL14/RPL15/RPL18/RPL18A/RPL19/RPL21/RPL22/RPL23/RPL23A/RPL24/RPL26/RPL27/RPL27A/RPL28/RPL29/RPL3/RPL30/RPL31/RPL32/RPL34/RPL35/RPL35A/RPL36/RPL37/RPL37A/RPL38/RPL39/RPL4/RPL5/RPL6/RPL7/RPL7A/RPL8/RPL9/RPLP0/RPLP1/RPLP2/RPS10/RPS11/RPS12/RPS13/RPS14/RPS15/RPS15A/RPS16/RPS18/RPS19/RPS2/RPS20/RPS…	94
GO:0022904	M14	BP	GO:0022904	respiratory electron transport chain	7.20761e-48	1.97149e-45	COQ9/COX1/COX2/COX3/COX4I1/COX5A/COX5B/COX6A1/COX6B1/COX6C/COX7B/COX7C/COX8A/CYC1/CYTB/DNAJC15/ETFA/ND3/ND4/NDUFA1/NDUFA10/NDUFA11/NDUFA12/NDUFA13/NDUFA2/NDUFA3/NDUFA4/NDUFA5/NDUFA6/NDUFA8/NDUFA9/NDUFAB1/NDUFAF1/NDUFB1/NDUFB11/NDUFB2/NDUFB3/NDUFB4/NDUFB5/NDUFB6/NDUFB7/NDUFB8/NDUFB9/NDUFC1/NDUFC2/NDUFS2/NDUFS3/NDUFS4/NDUFS5/NDUFS6/NDUFS7/NDUFS8/PARK7/UQCC3/UQCR10/UQCR11/UQCRB/UQCRFS1/UQCRH/UQCRQ	60
GO:00064011	M14	BP	GO:0006401	RNA catabolic process	2.0596e-45	5.32063e-43	ANGEL2/APEX1/CPEB3/EDC4/EIF3E/ERN1/EXOSC1/EXOSC5/HSPB1/LSM2/LSM3/LSM4/LSM5/LSM6/MTOR/NBDY/PATL1/PSMA7/PSMB1/PSMB3/PSMD10/PSMD5/RNASEH2C/RPL10/RPL10A/RPL11/RPL12/RPL13/RPL13A/RPL14/RPL15/RPL18/RPL18A/RPL19/RPL21/RPL22/RPL23/RPL23A/RPL24/RPL26/RPL27/RPL27A/RPL28/RPL29/RPL3/RPL30/RPL31/RPL32/RPL34/RPL35/RPL35A/RPL36/RPL37/RPL37A/RPL38/RPL39/RPL4/RPL5/RPL6/RPL7/RPL7A/RPL8/RPL9/RPLP0/RPLP1/RPLP2/RPS10…	103
GO:0045333	M14	BP	GO:0045333	cellular respiration	1.49771e-44	3.66545e-42	ATP5F1D/BLOC1S1/COQ9/COX1/COX2/COX3/COX4I1/COX5A/COX5B/COX6A1/COX6B1/COX6C/COX7B/COX7C/COX8A/CYC1/CYTB/DNAJC15/ETFA/FH/IDH3G/MDH2/ND3/ND4/NDUFA1/NDUFA10/NDUFA11/NDUFA12/NDUFA13/NDUFA2/NDUFA3/NDUFA4/NDUFA5/NDUFA6/NDUFA8/NDUFA9/NDUFAB1/NDUFAF1/NDUFB1/NDUFB11/NDUFB2/NDUFB3/NDUFB4/NDUFB5/NDUFB6/NDUFB7/NDUFB8/NDUFB9/NDUFC1/NDUFC2/NDUFS2/NDUFS3/NDUFS4/NDUFS5/NDUFS6/NDUFS7/NDUFS8/PARK7/PDHA1/SDHB/SDHD/S…	72
GO:00066051	M14	BP	GO:0006605	protein targeting	2.70956e-43	6.29972e-41	CIB1/DNAJC19/FIS1/GNPAT/HTRA2/MFF/MPV17/NDUFA13/PEX10/PEX16/PEX7/PRKAA1/RPL10/RPL10A/RPL11/RPL12/RPL13/RPL13A/RPL14/RPL15/RPL18/RPL18A/RPL19/RPL21/RPL22/RPL23/RPL23A/RPL24/RPL26/RPL27/RPL27A/RPL28/RPL29/RPL3/RPL30/RPL31/RPL32/RPL34/RPL35/RPL35A/RPL36/RPL37/RPL37A/RPL38/RPL39/RPL4/RPL5/RPL6/RPL7/RPL7A/RPL8/RPL9/RPLP0/RPLP1/RPLP2/RPS10/RPS11/RPS12/RPS13/RPS14/RPS15/RPS15A/RPS16/RPS18/RPS19/RPS2/RPS…	100
GO:00460341	M14	BP	GO:0046034	ATP metabolic process	2.87013e-43	6.35528e-41	ATP5F1A/ATP5F1B/ATP5F1C/ATP5F1D/ATP5F1E/ATP5MC1/ATP5MC2/ATP5MC3/ATP5ME/ATP5MF/ATP5MG/ATP5PB/ATP5PD/ATP5PF/ATP5PO/ATP6/BAD/CHCHD10/COQ9/COX1/COX2/COX3/COX4I1/COX5A/COX5B/COX6A1/COX6B1/COX6C/COX7B/COX7C/COX8A/CYC1/CYTB/DNAJC15/DNAJC30/GALK1/GAPDH/GPI/GUK1/ND3/ND4/NDUFA1/NDUFA10/NDUFA11/NDUFA12/NDUFA13/NDUFA2/NDUFA3/NDUFA4/NDUFA5/NDUFA6/NDUFA8/NDUFA9/NDUFAB1/NDUFAF1/NDUFB1/NDUFB11/NDUFB2/NDUFB3/NDUF…	89
GO:0022900	M14	BP	GO:0022900	electron transport chain	1.50352e-42	3.1779e-40	AKR1A1/AKR7A2/COQ9/COX1/COX2/COX3/COX4I1/COX5A/COX5B/COX6A1/COX6B1/COX6C/COX7A2/COX7B/COX7C/COX8A/CYB5A/CYBA/CYC1/CYTB/DNAJC15/ETFA/GLRX5/ND3/ND4/NDUFA1/NDUFA10/NDUFA11/NDUFA12/NDUFA13/NDUFA2/NDUFA3/NDUFA4/NDUFA5/NDUFA6/NDUFA8/NDUFA9/NDUFAB1/NDUFAF1/NDUFB1/NDUFB11/NDUFB2/NDUFB3/NDUFB4/NDUFB5/NDUFB6/NDUFB7/NDUFB8/NDUFB9/NDUFC1/NDUFC2/NDUFS2/NDUFS3/NDUFS4/NDUFS5/NDUFS6/NDUFS7/NDUFS8/PARK7/PTGES2/SH…	70
GO:00091611	M14	BP	GO:0009161	ribonucleoside monophosphate metabolic process	4.78993e-42	9.68399e-40	APRT/ATP5F1A/ATP5F1B/ATP5F1C/ATP5F1D/ATP5F1E/ATP5MC1/ATP5MC2/ATP5MC3/ATP5ME/ATP5MF/ATP5MG/ATP5PB/ATP5PD/ATP5PF/ATP5PO/ATP6/BAD/CAD/CHCHD10/CMPK1/COQ9/COX1/COX2/COX3/COX4I1/COX5A/COX5B/COX6A1/COX6B1/COX6C/COX7B/COX7C/COX8A/CYC1/CYTB/DNAJC15/DNAJC30/GALK1/GAPDH/GPI/GUK1/HPRT1/IMPDH2/ND3/ND4/NDUFA1/NDUFA10/NDUFA11/NDUFA12/NDUFA13/NDUFA2/NDUFA3/NDUFA4/NDUFA5/NDUFA6/NDUFA8/NDUFA9/NDUFAB1/NDUFAF1/NDUFB…	94
GO:00091671	M14	BP	GO:0009167	purine ribonucleoside monophosphate metabolic process	5.03555e-42	9.75639e-40	APRT/ATP5F1A/ATP5F1B/ATP5F1C/ATP5F1D/ATP5F1E/ATP5MC1/ATP5MC2/ATP5MC3/ATP5ME/ATP5MF/ATP5MG/ATP5PB/ATP5PD/ATP5PF/ATP5PO/ATP6/BAD/CHCHD10/COQ9/COX1/COX2/COX3/COX4I1/COX5A/COX5B/COX6A1/COX6B1/COX6C/COX7B/COX7C/COX8A/CYC1/CYTB/DNAJC15/DNAJC30/GALK1/GAPDH/GPI/GUK1/HPRT1/IMPDH2/ND3/ND4/NDUFA1/NDUFA10/NDUFA11/NDUFA12/NDUFA13/NDUFA2/NDUFA3/NDUFA4/NDUFA5/NDUFA6/NDUFA8/NDUFA9/NDUFAB1/NDUFAF1/NDUFB1/NDUFB11/…	92
GO:00091261	M14	BP	GO:0009126	purine nucleoside monophosphate metabolic process	6.7327e-42	1.25228e-39	APRT/ATP5F1A/ATP5F1B/ATP5F1C/ATP5F1D/ATP5F1E/ATP5MC1/ATP5MC2/ATP5MC3/ATP5ME/ATP5MF/ATP5MG/ATP5PB/ATP5PD/ATP5PF/ATP5PO/ATP6/BAD/CHCHD10/COQ9/COX1/COX2/COX3/COX4I1/COX5A/COX5B/COX6A1/COX6B1/COX6C/COX7B/COX7C/COX8A/CYC1/CYTB/DNAJC15/DNAJC30/GALK1/GAPDH/GPI/GUK1/HPRT1/IMPDH2/ND3/ND4/NDUFA1/NDUFA10/NDUFA11/NDUFA12/NDUFA13/NDUFA2/NDUFA3/NDUFA4/NDUFA5/NDUFA6/NDUFA8/NDUFA9/NDUFAB1/NDUFAF1/NDUFB1/NDUFB11/…	92
GO:00091231	M14	BP	GO:0009123	nucleoside monophosphate metabolic process	9.12397e-41	1.63179e-38	APRT/ATP5F1A/ATP5F1B/ATP5F1C/ATP5F1D/ATP5F1E/ATP5MC1/ATP5MC2/ATP5MC3/ATP5ME/ATP5MF/ATP5MG/ATP5PB/ATP5PD/ATP5PF/ATP5PO/ATP6/BAD/CAD/CHCHD10/CMPK1/COQ9/COX1/COX2/COX3/COX4I1/COX5A/COX5B/COX6A1/COX6B1/COX6C/COX7B/COX7C/COX8A/CYC1/CYTB/DNAJC15/DNAJC30/GALK1/GAPDH/GPI/GUK1/HPRT1/IMPDH2/ND3/ND4/NDUFA1/NDUFA10/NDUFA11/NDUFA12/NDUFA13/NDUFA2/NDUFA3/NDUFA4/NDUFA5/NDUFA6/NDUFA8/NDUFA9/NDUFAB1/NDUFAF1/NDUFB…	95
GO:00092052	M14	BP	GO:0009205	purine ribonucleoside triphosphate metabolic process	1.24552e-40	2.14507e-38	ATP5F1A/ATP5F1B/ATP5F1C/ATP5F1D/ATP5F1E/ATP5MC1/ATP5MC2/ATP5MC3/ATP5ME/ATP5MF/ATP5MG/ATP5PB/ATP5PD/ATP5PF/ATP5PO/ATP6/BAD/CHCHD10/COQ9/COX1/COX2/COX3/COX4I1/COX5A/COX5B/COX6A1/COX6B1/COX6C/COX7B/COX7C/COX8A/CYC1/CYTB/DNAJC15/DNAJC30/GALK1/GAPDH/GPI/GUK1/ITPA/ND3/ND4/NDUFA1/NDUFA10/NDUFA11/NDUFA12/NDUFA13/NDUFA2/NDUFA3/NDUFA4/NDUFA5/NDUFA6/NDUFA8/NDUFA9/NDUFAB1/NDUFAF1/NDUFB1/NDUFB11/NDUFB2/NDUFB3…	90
GO:00091992	M14	BP	GO:0009199	ribonucleoside triphosphate metabolic process	5.12206e-40	8.50628e-38	ATP5F1A/ATP5F1B/ATP5F1C/ATP5F1D/ATP5F1E/ATP5MC1/ATP5MC2/ATP5MC3/ATP5ME/ATP5MF/ATP5MG/ATP5PB/ATP5PD/ATP5PF/ATP5PO/ATP6/BAD/CHCHD10/COQ9/COX1/COX2/COX3/COX4I1/COX5A/COX5B/COX6A1/COX6B1/COX6C/COX7B/COX7C/COX8A/CYC1/CYTB/DNAJC15/DNAJC30/GALK1/GAPDH/GPI/GUK1/ITPA/ND3/ND4/NDUFA1/NDUFA10/NDUFA11/NDUFA12/NDUFA13/NDUFA2/NDUFA3/NDUFA4/NDUFA5/NDUFA6/NDUFA8/NDUFA9/NDUFAB1/NDUFAF1/NDUFB1/NDUFB11/NDUFB2/NDUFB3…	90
GO:00091442	M14	BP	GO:0009144	purine nucleoside triphosphate metabolic process	8.93952e-40	1.43341e-37	ATP5F1A/ATP5F1B/ATP5F1C/ATP5F1D/ATP5F1E/ATP5MC1/ATP5MC2/ATP5MC3/ATP5ME/ATP5MF/ATP5MG/ATP5PB/ATP5PD/ATP5PF/ATP5PO/ATP6/BAD/CHCHD10/COQ9/COX1/COX2/COX3/COX4I1/COX5A/COX5B/COX6A1/COX6B1/COX6C/COX7B/COX7C/COX8A/CYC1/CYTB/DNAJC15/DNAJC30/GALK1/GAPDH/GPI/GUK1/ITPA/ND3/ND4/NDUFA1/NDUFA10/NDUFA11/NDUFA12/NDUFA13/NDUFA2/NDUFA3/NDUFA4/NDUFA5/NDUFA6/NDUFA8/NDUFA9/NDUFAB1/NDUFAF1/NDUFB1/NDUFB11/NDUFB2/NDUFB3…	90
GO:00725944	M14	BP	GO:0072594	establishment of protein localization to organelle	5.97989e-39	9.26883e-37	BAD/COX18/DNAJC19/FIS1/GNPAT/HIKESHI/HTRA2/MFF/MPV17/NABP2/NDUFA13/NUTF2/PEX10/PEX16/PEX7/PHB2/PRKAA1/RAB11A/RBM22/RPL10/RPL10A/RPL11/RPL12/RPL13/RPL13A/RPL14/RPL15/RPL18/RPL18A/RPL19/RPL21/RPL22/RPL23/RPL23A/RPL24/RPL26/RPL27/RPL27A/RPL28/RPL29/RPL3/RPL30/RPL31/RPL32/RPL34/RPL35/RPL35A/RPL36/RPL37/RPL37A/RPL38/RPL39/RPL4/RPL5/RPL6/RPL7/RPL7A/RPL8/RPL9/RPLP0/RPLP1/RPLP2/RPS10/RPS11/RPS12/RPS13/RP…	106
GO:00091412	M14	BP	GO:0009141	nucleoside triphosphate metabolic process	9.37529e-39	1.40629e-36	ATP5F1A/ATP5F1B/ATP5F1C/ATP5F1D/ATP5F1E/ATP5MC1/ATP5MC2/ATP5MC3/ATP5ME/ATP5MF/ATP5MG/ATP5PB/ATP5PD/ATP5PF/ATP5PO/ATP6/BAD/CHCHD10/CMPK1/COQ9/COX1/COX2/COX3/COX4I1/COX5A/COX5B/COX6A1/COX6B1/COX6C/COX7B/COX7C/COX8A/CYC1/CYTB/DNAJC15/DNAJC30/GALK1/GAPDH/GPI/GUK1/ITPA/ND3/ND4/NDUFA1/NDUFA10/NDUFA11/NDUFA12/NDUFA13/NDUFA2/NDUFA3/NDUFA4/NDUFA5/NDUFA6/NDUFA8/NDUFA9/NDUFAB1/NDUFAF1/NDUFB1/NDUFB11/NDUFB2/…	91
GO:0033108	M14	BP	GO:0033108	mitochondrial respiratory chain complex assembly	9.04584e-38	1.31447e-35	COA1/COA3/COX14/COX18/ECSIT/ND3/ND4/NDUFA1/NDUFA10/NDUFA11/NDUFA12/NDUFA13/NDUFA2/NDUFA3/NDUFA5/NDUFA6/NDUFA8/NDUFA9/NDUFAB1/NDUFAF1/NDUFAF3/NDUFAF8/NDUFB1/NDUFB11/NDUFB2/NDUFB3/NDUFB4/NDUFB5/NDUFB6/NDUFB7/NDUFB8/NDUFB9/NDUFC1/NDUFC2/NDUFS2/NDUFS3/NDUFS4/NDUFS5/NDUFS6/NDUFS7/NDUFS8/SMIM20/SURF1/TIMM21/TIMMDC1/UQCC1/UQCC2/UQCC3	48
GO:0006120	M14	BP	GO:0006120	mitochondrial electron transport, NADH to ubiquinone	1.49885e-35	2.11202e-33	COQ9/DNAJC15/ND3/ND4/NDUFA1/NDUFA10/NDUFA11/NDUFA12/NDUFA13/NDUFA2/NDUFA3/NDUFA4/NDUFA5/NDUFA6/NDUFA8/NDUFA9/NDUFAB1/NDUFAF1/NDUFB1/NDUFB11/NDUFB2/NDUFB3/NDUFB4/NDUFB5/NDUFB6/NDUFB7/NDUFB8/NDUFB9/NDUFC1/NDUFC2/NDUFS2/NDUFS3/NDUFS4/NDUFS5/NDUFS6/NDUFS7/NDUFS8/PARK7	38
GO:00159801	M14	BP	GO:0015980	energy derivation by oxidation of organic compounds	1.98606e-35	2.71622e-33	ATP5F1D/BLOC1S1/CAVIN3/COQ9/COX1/COX2/COX3/COX4I1/COX5A/COX5B/COX6A1/COX6B1/COX6C/COX7B/COX7C/COX8A/CYC1/CYTB/DNAJC15/ETFA/FH/GYG1/IDH3G/MDH2/MTOR/ND3/ND4/NDUFA1/NDUFA10/NDUFA11/NDUFA12/NDUFA13/NDUFA2/NDUFA3/NDUFA4/NDUFA5/NDUFA6/NDUFA8/NDUFA9/NDUFAB1/NDUFAF1/NDUFB1/NDUFB11/NDUFB2/NDUFB3/NDUFB4/NDUFB5/NDUFB6/NDUFB7/NDUFB8/NDUFB9/NDUFC1/NDUFC2/NDUFS2/NDUFS3/NDUFS4/NDUFS5/NDUFS6/NDUFS7/NDUFS8/PARK7/…	77
GO:0010257	M14	BP	GO:0010257	NADH dehydrogenase complex assembly	1.05496e-34	1.36266e-32	COA1/ECSIT/ND3/ND4/NDUFA1/NDUFA10/NDUFA11/NDUFA12/NDUFA13/NDUFA2/NDUFA3/NDUFA5/NDUFA6/NDUFA8/NDUFA9/NDUFAB1/NDUFAF1/NDUFAF3/NDUFAF8/NDUFB1/NDUFB11/NDUFB2/NDUFB3/NDUFB4/NDUFB5/NDUFB6/NDUFB7/NDUFB8/NDUFB9/NDUFC1/NDUFC2/NDUFS2/NDUFS3/NDUFS4/NDUFS5/NDUFS6/NDUFS7/NDUFS8/TIMM21/TIMMDC1	40
GO:0032981	M14	BP	GO:0032981	mitochondrial respiratory chain complex I assembly	1.05496e-34	1.36266e-32	COA1/ECSIT/ND3/ND4/NDUFA1/NDUFA10/NDUFA11/NDUFA12/NDUFA13/NDUFA2/NDUFA3/NDUFA5/NDUFA6/NDUFA8/NDUFA9/NDUFAB1/NDUFAF1/NDUFAF3/NDUFAF8/NDUFB1/NDUFB11/NDUFB2/NDUFB3/NDUFB4/NDUFB5/NDUFB6/NDUFB7/NDUFB8/NDUFB9/NDUFC1/NDUFC2/NDUFS2/NDUFS3/NDUFS4/NDUFS5/NDUFS6/NDUFS7/NDUFS8/TIMM21/TIMMDC1	40
GO:00091502	M14	BP	GO:0009150	purine ribonucleotide metabolic process	2.38908e-33	3.00249e-31	ACOT13/ACOT7/ADCY7/APRT/ATP5F1A/ATP5F1B/ATP5F1C/ATP5F1D/ATP5F1E/ATP5MC1/ATP5MC2/ATP5MC3/ATP5ME/ATP5MF/ATP5MG/ATP5PB/ATP5PD/ATP5PF/ATP5PO/ATP6/BAD/CHCHD10/COQ9/COX1/COX2/COX3/COX4I1/COX5A/COX5B/COX6A1/COX6B1/COX6C/COX7B/COX7C/COX8A/CYC1/CYTB/DNAJC15/DNAJC30/GALK1/GAPDH/GCDH/GPI/GUK1/HINT1/HPRT1/IMPDH2/ITPA/MPC1/MPC2/ND3/ND4/NDUFA1/NDUFA10/NDUFA11/NDUFA12/NDUFA13/NDUFA2/NDUFA3/NDUFA4/NDUFA5/NDUFA6/…	104
GO:00070052	M14	BP	GO:0007005	mitochondrion organization	1.8487e-30	2.26223e-28	AMBRA1/ATP5F1A/ATP5F1B/ATP5F1C/ATP5F1D/ATP5F1E/ATP5MC1/ATP5MC2/ATP5MC3/ATP5ME/ATP5MF/ATP5MG/ATP5PB/ATP5PD/ATP5PF/ATP5PO/ATP6/BAD/MICOS13/CHCHD10/COA1/COA3/COX14/COX18/DNAJC19/ECSIT/FIS1/HCFC1/HSD17B10/HTRA2/HTT/MFF/MFSD14A/MPV17/MUL1/ND3/ND4/NDUFA1/NDUFA10/NDUFA11/NDUFA12/NDUFA13/NDUFA2/NDUFA3/NDUFA5/NDUFA6/NDUFA8/NDUFA9/NDUFAB1/NDUFAF1/NDUFAF3/NDUFAF8/NDUFB1/NDUFB11/NDUFB2/NDUFB3/NDUFB4/NDUFB5/N…	96
GO:0006414	M14	BP	GO:0006414	translational elongation	1.33019e-24	1.586e-22	CHCHD1/CPEB3/DPH5/EEF1A1/EEF1B2/EEF1D/ERAL1/GADD45GIP1/MRPL10/MRPL13/MRPL16/MRPL2/MRPL20/MRPL23/MRPL24/MRPL34/MRPL35/MRPL37/MRPL40/MRPL43/MRPL44/MRPL51/MRPL54/MRPL55/MRPL58/MRPL9/MRPS14/MRPS15/MRPS18A/MRPS18B/MRPS21/MRPS31/MRPS33/MRPS34/MRPS36/MRPS6/MRPS7/MRPS9/RACK1/RPL30/RPLP1/RPLP2/SRP9/TUFM	44
GO:0002181	M14	BP	GO:0002181	cytoplasmic translation	3.55819e-20	4.1364e-18	CPEB3/DPH5/EIF3D/EIF3E/EIF3F/EIF3G/EIF3H/EIF3I/EIF3K/MTOR/RPL10A/RPL11/RPL13A/RPL18/RPL18A/RPL19/RPL24/RPL30/RPL31/RPL32/RPL36/RPL38/RPL39/RPL6/RPL8/RPS21/RPS23/RPS26/RPS28/RPS29	30
GO:00701251	M14	BP	GO:0070125	mitochondrial translational elongation	5.22787e-20	5.92917e-18	CHCHD1/ERAL1/GADD45GIP1/MRPL10/MRPL13/MRPL16/MRPL2/MRPL20/MRPL23/MRPL24/MRPL34/MRPL35/MRPL37/MRPL40/MRPL43/MRPL44/MRPL51/MRPL54/MRPL55/MRPL58/MRPL9/MRPS14/MRPS15/MRPS18A/MRPS18B/MRPS21/MRPS31/MRPS33/MRPS34/MRPS36/MRPS6/MRPS7/MRPS9	33
GO:00325431	M14	BP	GO:0032543	mitochondrial translation	1.16204e-19	1.28655e-17	CHCHD1/COA3/ERAL1/GADD45GIP1/GATB/MRPL10/MRPL13/MRPL16/MRPL2/MRPL20/MRPL23/MRPL24/MRPL34/MRPL35/MRPL37/MRPL40/MRPL43/MRPL44/MRPL51/MRPL54/MRPL55/MRPL58/MRPL9/MRPS14/MRPS15/MRPS18A/MRPS18B/MRPS21/MRPS31/MRPS33/MRPS34/MRPS36/MRPS6/MRPS7/MRPS9/RPUSD3/SHMT2/UQCC1/UQCC2	39
GO:0070126	M14	BP	GO:0070126	mitochondrial translational termination	1.21275e-19	1.31147e-17	CHCHD1/ERAL1/GADD45GIP1/MRPL10/MRPL13/MRPL16/MRPL2/MRPL20/MRPL23/MRPL24/MRPL34/MRPL35/MRPL37/MRPL40/MRPL43/MRPL44/MRPL51/MRPL54/MRPL55/MRPL58/MRPL9/MRPS14/MRPS15/MRPS18A/MRPS18B/MRPS21/MRPS31/MRPS33/MRPS34/MRPS36/MRPS6/MRPS7/MRPS9	33
GO:0006415	M14	BP	GO:0006415	translational termination	1.30351e-19	1.37758e-17	CHCHD1/ERAL1/GADD45GIP1/MRPL10/MRPL13/MRPL16/MRPL2/MRPL20/MRPL23/MRPL24/MRPL34/MRPL35/MRPL37/MRPL40/MRPL43/MRPL44/MRPL51/MRPL54/MRPL55/MRPL58/MRPL9/MRPS14/MRPS15/MRPS18A/MRPS18B/MRPS21/MRPS31/MRPS33/MRPS34/MRPS36/MRPS6/MRPS7/MRPS9/TRMT112/UPF1	35
GO:0140053	M14	BP	GO:0140053	mitochondrial gene expression	2.45957e-19	2.54155e-17	CHCHD1/CHCHD10/COA3/ERAL1/GADD45GIP1/GATB/HSD17B10/MRPL10/MRPL13/MRPL16/MRPL2/MRPL20/MRPL23/MRPL24/MRPL34/MRPL35/MRPL37/MRPL40/MRPL43/MRPL44/MRPL51/MRPL54/MRPL55/MRPL58/MRPL9/MRPS14/MRPS15/MRPS18A/MRPS18B/MRPS21/MRPS31/MRPS33/MRPS34/MRPS36/MRPS6/MRPS7/MRPS9/PRKAA1/RPUSD3/SHMT2/UQCC1/UQCC2	42
GO:0042776	M14	BP	GO:0042776	mitochondrial ATP synthesis coupled proton transport	1.47448e-18	1.4905e-16	ATP5F1A/ATP5F1B/ATP5F1C/ATP5F1D/ATP5F1E/ATP5MC1/ATP5MC2/ATP5MC3/ATP5ME/ATP5MF/ATP5MG/ATP5PB/ATP5PD/ATP5PF/ATP5PO/ATP6/DNAJC30	17
GO:0015985	M14	BP	GO:0015985	energy coupled proton transport, down electrochemical gradient	2.24097e-17	2.17094e-15	ATP5F1A/ATP5F1B/ATP5F1C/ATP5F1D/ATP5F1E/ATP5MC1/ATP5MC2/ATP5MC3/ATP5ME/ATP5MF/ATP5MG/ATP5PB/ATP5PD/ATP5PF/ATP5PO/ATP6/DNAJC30	17
GO:0015986	M14	BP	GO:0015986	ATP synthesis coupled proton transport	2.24097e-17	2.17094e-15	ATP5F1A/ATP5F1B/ATP5F1C/ATP5F1D/ATP5F1E/ATP5MC1/ATP5MC2/ATP5MC3/ATP5ME/ATP5MF/ATP5MG/ATP5PB/ATP5PD/ATP5PF/ATP5PO/ATP6/DNAJC30	17
GO:0042407	M14	BP	GO:0042407	cristae formation	2.69211e-17	2.55476e-15	ATP5F1A/ATP5F1B/ATP5F1C/ATP5F1D/ATP5F1E/ATP5MC1/ATP5MC2/ATP5MC3/ATP5ME/ATP5MF/ATP5MG/ATP5PB/ATP5PD/ATP5PF/ATP5PO/ATP6/MICOS13/CHCHD10/UQCC3	19
GO:1902600	M14	BP	GO:1902600	proton transmembrane transport	7.87472e-17	7.32349e-15	ATP5F1A/ATP5F1B/ATP5F1C/ATP5F1D/ATP5F1E/ATP5MC1/ATP5MC2/ATP5MC3/ATP5ME/ATP5MF/ATP5MG/ATP5PB/ATP5PD/ATP5PF/ATP5PO/ATP6/ATP6V0B/ATP6V0E1/ATP6V1F/CHCHD10/COX2/COX3/COX4I1/COX5A/COX6A1/COX6B1/COX6C/COX7A2/COX7B/COX7C/COX8A/CYB5A/CYTB/DNAJC30/NDUFA4/PARK7/PHB2/SLC25A3/SURF1	39
GO:0007007	M14	BP	GO:0007007	inner mitochondrial membrane organization	3.06901e-16	2.79822e-14	ATP5F1A/ATP5F1B/ATP5F1C/ATP5F1D/ATP5F1E/ATP5MC1/ATP5MC2/ATP5MC3/ATP5ME/ATP5MF/ATP5MG/ATP5PB/ATP5PD/ATP5PF/ATP5PO/ATP6/MICOS13/CHCHD10/NDUFA13/UQCC3	20
GO:0009060	M14	BP	GO:0009060	aerobic respiration	5.73724e-14	5.13041e-12	ATP5F1D/BLOC1S1/COX1/COX2/COX3/COX4I1/COX5A/COX5B/COX6A1/COX6B1/COX6C/COX7B/COX7C/COX8A/FH/IDH3G/MDH2/NDUFA4/PDHA1/SDHB/SDHD/SHMT2/SUCLG1/SURF1	24
GO:0006123	M14	BP	GO:0006123	mitochondrial electron transport, cytochrome c to oxygen	2.38463e-13	2.05343e-11	COX1/COX2/COX3/COX4I1/COX5A/COX5B/COX6A1/COX6B1/COX6C/COX7B/COX7C/COX8A/NDUFA4	13
GO:0019646	M14	BP	GO:0019646	aerobic electron transport chain	2.38463e-13	2.05343e-11	COX1/COX2/COX3/COX4I1/COX5A/COX5B/COX6A1/COX6B1/COX6C/COX7B/COX7C/COX8A/NDUFA4	13
GO:00329842	M14	BP	GO:0032984	protein-containing complex disassembly	2.9039e-13	2.45512e-11	ARID1A/CAPG/CFL1/CHCHD1/CHCHD10/CHMP2A/CIB1/ERAL1/GABARAPL2/GADD45GIP1/KLC1/MRPL10/MRPL13/MRPL16/MRPL2/MRPL20/MRPL23/MRPL24/MRPL34/MRPL35/MRPL37/MRPL40/MRPL43/MRPL44/MRPL51/MRPL54/MRPL55/MRPL58/MRPL9/MRPS14/MRPS15/MRPS18A/MRPS18B/MRPS21/MRPS31/MRPS33/MRPS34/MRPS36/MRPS6/MRPS7/MRPS9/PPP1CA/RPL23/SMARCB1/SMCR8/STX17/TRMT112/UPF1/VAMP8/VPS33A/VPS4B	51
GO:00226131	M14	BP	GO:0022613	ribonucleoprotein complex biogenesis	3.5021e-13	2.90799e-11	ATXN2/ATXN2L/BUD23/C1D/RBIS/DDX23/DDX39B/EIF3D/EIF3E/EIF3F/EIF3G/EIF3H/EIF3I/EIF3K/ERAL1/EXOSC1/EXOSC5/FBL/FRG1/G3BP2/GEMIN6/GEMIN8/GTF2H5/GTF3A/LOC102724159/MRPL10/NBDY/NHP2/NOP10/PATL1/PRKAA1/PRPF31/PRPF8/RPL11/RPL13A/RPL14/RPL26/RPL27/RPL35A/RPL38/RPL5/RPL7/RPS14/RPS15/RPS16/RPS19/RPS2/RPS23/RPS24/RPS27/RPS28/RPS6/RPS7/RPS9/SF3A1/SNRPC/SNRPD2/STYXL1/TRMT112	59
GO:00436241	M14	BP	GO:0043624	cellular protein complex disassembly	1.29418e-12	1.05578e-10	CAPG/CFL1/CHCHD1/CIB1/ERAL1/GADD45GIP1/MRPL10/MRPL13/MRPL16/MRPL2/MRPL20/MRPL23/MRPL24/MRPL34/MRPL35/MRPL37/MRPL40/MRPL43/MRPL44/MRPL51/MRPL54/MRPL55/MRPL58/MRPL9/MRPS14/MRPS15/MRPS18A/MRPS18B/MRPS21/MRPS31/MRPS33/MRPS34/MRPS36/MRPS6/MRPS7/MRPS9/TRMT112/UPF1/VPS4B	39
GO:00224111	M14	BP	GO:0022411	cellular component disassembly	1.37262e-12	1.10046e-10	ACIN1/AMBRA1/ARID1A/BSG/CAPG/CAPNS1/CFL1/CHCHD1/CHCHD10/CHMP2A/CIB1/ERAL1/FIS1/GABARAPL2/GADD45GIP1/GBF1/HTRA2/HTT/KIF9/KLC1/MRPL10/MRPL13/MRPL16/MRPL2/MRPL20/MRPL23/MRPL24/MRPL34/MRPL35/MRPL37/MRPL40/MRPL43/MRPL44/MRPL51/MRPL54/MRPL55/MRPL58/MRPL9/MRPS14/MRPS15/MRPS18A/MRPS18B/MRPS21/MRPS31/MRPS33/MRPS34/MRPS36/MRPS6/MRPS7/MRPS9/MUL1/PARK7/PPP1CA/RETREG1/RPL23/SHARPIN/SMARCB1/SMCR8/SREBF1/ST20/S…	68
GO:1990542	M14	BP	GO:1990542	mitochondrial transmembrane transport	2.12395e-11	1.67396e-09	ATP5F1A/ATP5F1B/ATP5F1C/ATP5F1D/ATP5F1E/ATP5MC1/ATP5MC2/ATP5MC3/ATP5ME/ATP5MF/ATP5MG/ATP5PB/ATP5PD/ATP5PF/ATP5PO/ATP6/DNAJC30/NDUFA13/SMDT1/TIMM21/TOMM7	21
GO:00068391	M14	BP	GO:0006839	mitochondrial transport	4.14088e-10	3.20918e-08	ATP5F1A/ATP5F1B/ATP5F1C/ATP5F1D/ATP5F1E/ATP5MC1/ATP5MC2/ATP5MC3/ATP5ME/ATP5MF/ATP5MG/ATP5PB/ATP5PD/ATP5PF/ATP5PO/ATP6/BAD/CHCHD10/DNAJC19/DNAJC30/FIS1/HTRA2/MFF/MTX2/MUL1/NDUFA13/PRKAA1/SLC25A5/SMDT1/SREBF1/TIMM13/TIMM17B/TIMM21/TMEM14C/TOMM7/TSPO/UBL5/YWHAB	38
GO:0006122	M14	BP	GO:0006122	mitochondrial electron transport, ubiquinol to cytochrome c	7.95628e-10	6.06503e-08	CYC1/CYTB/UQCC3/UQCR10/UQCR11/UQCRB/UQCRFS1/UQCRH/UQCRQ	9
GO:00346602	M14	BP	GO:0034660	ncRNA metabolic process	1.97751e-09	1.48313e-07	ANKRD16/BUD23/C1D/CCNT2/DARS/ELAC1/ELP5/EXOSC1/EXOSC5/FARS2/FBL/FRG1/GATB/GTF2H5/GTF3A/GTF3C1/HSD17B10/LAGE3/LOC102724159/LSM6/MTOR/NABP2/NHP2/NOP10/NSUN6/POLR2A/POLR2F/POLR2G/POLR2H/POLR2I/POLR2L/POP4/POP7/PPA2/RPL11/RPL14/RPL26/RPL27/RPL35A/RPL5/RPL7/RPP30/RPS14/RPS15/RPS16/RPS19/RPS2/RPS24/RPS27/RPS28/RPS6/RPS7/RPS9/RTRAF/SMARCB1/SNAPC4/TRMT112/TSEN15/URM1	59
GO:0017004	M14	BP	GO:0017004	cytochrome complex assembly	3.14784e-09	2.29464e-07	COA1/COA3/COX14/COX18/COX3/CYBA/SMIM20/SURF1/TIMM21/UQCC1/UQCC2/UQCC3	12
GO:00344702	M14	BP	GO:0034470	ncRNA processing	3.15821e-09	2.29464e-07	ANKRD16/BUD23/C1D/ELAC1/ELP5/EXOSC1/EXOSC5/FARS2/FBL/FRG1/GTF2H5/HSD17B10/LAGE3/LOC102724159/LSM6/NHP2/NOP10/NSUN6/POP4/POP7/RPL11/RPL14/RPL26/RPL27/RPL35A/RPL5/RPL7/RPP30/RPS14/RPS15/RPS16/RPS19/RPS2/RPS24/RPS27/RPS28/RPS6/RPS7/RPS9/RTRAF/TRMT112/TSEN15/URM1	43
GO:0016072	M14	BP	GO:0016072	rRNA metabolic process	3.63607e-09	2.60119e-07	BUD23/C1D/EXOSC1/EXOSC5/FBL/FRG1/GTF2H5/GTF3A/GTF3C1/LOC102724159/MTOR/NHP2/NOP10/RPL11/RPL14/RPL26/RPL27/RPL35A/RPL5/RPL7/RPS14/RPS15/RPS16/RPS19/RPS2/RPS24/RPS27/RPS28/RPS6/RPS7/RPS9/SMARCB1/TRMT112	33
GO:00422541	M14	BP	GO:0042254	ribosome biogenesis	4.24039e-09	2.9514e-07	BUD23/C1D/RBIS/ERAL1/EXOSC1/EXOSC5/FBL/FRG1/GTF2H5/GTF3A/LOC102724159/MRPL10/NHP2/NOP10/RPL11/RPL14/RPL26/RPL27/RPL35A/RPL38/RPL5/RPL7/RPS14/RPS15/RPS16/RPS19/RPS2/RPS24/RPS27/RPS28/RPS6/RPS7/RPS9/TRMT112	34
GO:00063641	M14	BP	GO:0006364	rRNA processing	4.25255e-09	2.9514e-07	BUD23/C1D/EXOSC1/EXOSC5/FBL/FRG1/GTF2H5/LOC102724159/NHP2/NOP10/RPL11/RPL14/RPL26/RPL27/RPL35A/RPL5/RPL7/RPS14/RPS15/RPS16/RPS19/RPS2/RPS24/RPS27/RPS28/RPS6/RPS7/RPS9/TRMT112	29
GO:00070062	M14	BP	GO:0007006	mitochondrial membrane organization	8.33058e-09	5.69665e-07	ATP5F1A/ATP5F1B/ATP5F1C/ATP5F1D/ATP5F1E/ATP5MC1/ATP5MC2/ATP5MC3/ATP5ME/ATP5MF/ATP5MG/ATP5PB/ATP5PD/ATP5PF/ATP5PO/ATP6/BAD/MICOS13/CHCHD10/COX18/MUL1/NDUFA13/SLC25A5/UQCC3/YWHAB	25
GO:00991321	M14	BP	GO:0099132	ATP hydrolysis coupled cation transmembrane transport	1.65998e-08	1.11868e-06	ATP5F1A/ATP5F1B/ATP5F1C/ATP5F1D/ATP5F1E/ATP5MC1/ATP5MC2/ATP5MC3/ATP5MG/ATP5PB/ATP5PD/ATP5PO/ATP6/ATP6V0B/ATP6V0E1/ATP6V1F	16
GO:00092602	M14	BP	GO:0009260	ribonucleotide biosynthetic process	6.55003e-08	4.35109e-06	ACOT7/ADCY7/APRT/ATP5F1A/ATP5F1B/ATP5F1C/ATP5F1D/ATP5F1E/ATP5MC1/ATP5MC2/ATP5MC3/ATP5ME/ATP5MF/ATP5MG/ATP5PB/ATP5PD/ATP5PF/ATP5PO/ATP6/CAD/CMPK1/COX2/DNAJC30/GALK1/GAPDH/GCDH/GPI/GUK1/HPRT1/IMPDH2/MPC1/MPC2/PDHA1/PDP2/PGK1/PPCS/PRKAA1/TPI1/UQCC3	39
GO:00463901	M14	BP	GO:0046390	ribose phosphate biosynthetic process	1.05931e-07	6.93773e-06	ACOT7/ADCY7/APRT/ATP5F1A/ATP5F1B/ATP5F1C/ATP5F1D/ATP5F1E/ATP5MC1/ATP5MC2/ATP5MC3/ATP5ME/ATP5MF/ATP5MG/ATP5PB/ATP5PD/ATP5PF/ATP5PO/ATP6/CAD/CMPK1/COX2/DNAJC30/GALK1/GAPDH/GCDH/GPI/GUK1/HPRT1/IMPDH2/MPC1/MPC2/PDHA1/PDP2/PGK1/PPCS/PRKAA1/TPI1/UQCC3	39
GO:00091561	M14	BP	GO:0009156	ribonucleoside monophosphate biosynthetic process	1.1741e-07	7.5827e-06	APRT/ATP5F1A/ATP5F1B/ATP5F1C/ATP5F1D/ATP5F1E/ATP5MC1/ATP5MC2/ATP5MC3/ATP5ME/ATP5MF/ATP5MG/ATP5PB/ATP5PD/ATP5PF/ATP5PO/ATP6/CAD/CMPK1/COX2/DNAJC30/GALK1/GAPDH/GPI/HPRT1/IMPDH2/PGK1/PRKAA1/TPI1/UQCC3	30
GO:00091522	M14	BP	GO:0009152	purine ribonucleotide biosynthetic process	1.6114e-07	1.02644e-05	ACOT7/ADCY7/APRT/ATP5F1A/ATP5F1B/ATP5F1C/ATP5F1D/ATP5F1E/ATP5MC1/ATP5MC2/ATP5MC3/ATP5ME/ATP5MF/ATP5MG/ATP5PB/ATP5PD/ATP5PF/ATP5PO/ATP6/COX2/DNAJC30/GALK1/GAPDH/GCDH/GPI/GUK1/HPRT1/IMPDH2/MPC1/MPC2/PDHA1/PDP2/PGK1/PPCS/PRKAA1/TPI1/UQCC3	37
GO:0042274	M14	BP	GO:0042274	ribosomal small subunit biogenesis	2.20681e-07	1.38671e-05	ERAL1/RPL38/RPS14/RPS15/RPS16/RPS19/RPS24/RPS28/RPS6/RPS7	10
GO:00091271	M14	BP	GO:0009127	purine nucleoside monophosphate biosynthetic process	2.5761e-07	1.57616e-05	APRT/ATP5F1A/ATP5F1B/ATP5F1C/ATP5F1D/ATP5F1E/ATP5MC1/ATP5MC2/ATP5MC3/ATP5ME/ATP5MF/ATP5MG/ATP5PB/ATP5PD/ATP5PF/ATP5PO/ATP6/COX2/DNAJC30/GALK1/GAPDH/GPI/HPRT1/IMPDH2/PGK1/PRKAA1/TPI1/UQCC3	28
GO:00091681	M14	BP	GO:0009168	purine ribonucleoside monophosphate biosynthetic process	2.5761e-07	1.57616e-05	APRT/ATP5F1A/ATP5F1B/ATP5F1C/ATP5F1D/ATP5F1E/ATP5MC1/ATP5MC2/ATP5MC3/ATP5ME/ATP5MF/ATP5MG/ATP5PB/ATP5PD/ATP5PF/ATP5PO/ATP6/COX2/DNAJC30/GALK1/GAPDH/GPI/HPRT1/IMPDH2/PGK1/PRKAA1/TPI1/UQCC3	28
GO:00091241	M14	BP	GO:0009124	nucleoside monophosphate biosynthetic process	2.99184e-07	1.80676e-05	APRT/ATP5F1A/ATP5F1B/ATP5F1C/ATP5F1D/ATP5F1E/ATP5MC1/ATP5MC2/ATP5MC3/ATP5ME/ATP5MF/ATP5MG/ATP5PB/ATP5PD/ATP5PF/ATP5PO/ATP6/CAD/CMPK1/COX2/DNAJC30/GALK1/GAPDH/GPI/HPRT1/IMPDH2/PGK1/PRKAA1/TPI1/UQCC3	30
GO:0022618	M14	BP	GO:0022618	ribonucleoprotein complex assembly	3.88968e-07	2.31885e-05	ATXN2/ATXN2L/DDX23/DDX39B/EIF3D/EIF3E/EIF3F/EIF3G/EIF3H/EIF3I/EIF3K/ERAL1/G3BP2/GEMIN6/GEMIN8/NBDY/PATL1/PRKAA1/PRPF31/PRPF8/RPL11/RPL13A/RPL38/RPL5/RPS14/RPS19/RPS23/SF3A1/SNRPC/SNRPD2/STYXL1	31
GO:00718261	M14	BP	GO:0071826	ribonucleoprotein complex subunit organization	4.41464e-07	2.59849e-05	ATXN2/ATXN2L/DDX23/DDX39B/EIF3D/EIF3E/EIF3F/EIF3G/EIF3H/EIF3I/EIF3K/ERAL1/G3BP2/GEMIN6/GEMIN8/KLC1/NBDY/PATL1/PRKAA1/PRPF31/PRPF8/RPL11/RPL13A/RPL38/RPL5/RPS14/RPS19/RPS23/SF3A1/SNRPC/SNRPD2/STYXL1	32
GO:00067541	M14	BP	GO:0006754	ATP biosynthetic process	5.68502e-07	3.30442e-05	ATP5F1A/ATP5F1B/ATP5F1C/ATP5F1D/ATP5F1E/ATP5MC1/ATP5MC2/ATP5MC3/ATP5ME/ATP5MF/ATP5MG/ATP5PB/ATP5PD/ATP5PF/ATP5PO/ATP6/COX2/DNAJC30/GALK1/GAPDH/GPI/PGK1/PRKAA1/TPI1/UQCC3	25
GO:00061642	M14	BP	GO:0006164	purine nucleotide biosynthetic process	5.90204e-07	3.38821e-05	ACOT7/ADCY7/APRT/ATP5F1A/ATP5F1B/ATP5F1C/ATP5F1D/ATP5F1E/ATP5MC1/ATP5MC2/ATP5MC3/ATP5ME/ATP5MF/ATP5MG/ATP5PB/ATP5PD/ATP5PF/ATP5PO/ATP6/COX2/DNAJC30/GALK1/GAPDH/GCDH/GPI/GUK1/HPRT1/IMPDH2/MPC1/MPC2/PDHA1/PDP2/PGK1/PPCS/PRKAA1/TPI1/UQCC3	37
GO:00161971	M14	BP	GO:0016197	endosomal transport	1.29287e-06	7.33153e-05	ANKFY1/CHMP2A/CHMP4C/CHMP6/DPY30/EIPR1/EPG5/GBF1/GGA1/GGA3/LAMTOR1/PICALM/PTPN23/RAB13/RBSN/RGP1/RILP/RPS27A/SNF8/SNX17/TBC1D14/TMCC1/UBA52/UBB/VPS25/VPS28/VPS29/VPS4B	28
GO:00725223	M14	BP	GO:0072522	purine-containing compound biosynthetic process	1.51859e-06	8.50778e-05	ACOT7/ADCY7/APRT/ATP5F1A/ATP5F1B/ATP5F1C/ATP5F1D/ATP5F1E/ATP5MC1/ATP5MC2/ATP5MC3/ATP5ME/ATP5MF/ATP5MG/ATP5PB/ATP5PD/ATP5PF/ATP5PO/ATP6/COX2/DNAJC30/GALK1/GAPDH/GCDH/GPI/GUK1/HPRT1/IMPDH2/MPC1/MPC2/PDHA1/PDP2/PGK1/PPCS/PRKAA1/TPI1/UQCC3	37
GO:00092062	M14	BP	GO:0009206	purine ribonucleoside triphosphate biosynthetic process	1.7303e-06	9.57847e-05	ATP5F1A/ATP5F1B/ATP5F1C/ATP5F1D/ATP5F1E/ATP5MC1/ATP5MC2/ATP5MC3/ATP5ME/ATP5MF/ATP5MG/ATP5PB/ATP5PD/ATP5PF/ATP5PO/ATP6/COX2/DNAJC30/GALK1/GAPDH/GPI/PGK1/PRKAA1/TPI1/UQCC3	25
GO:00083803	M14	BP	GO:0008380	RNA splicing	1.75415e-06	9.59626e-05	ACIN1/CDC40/CSTF2T/CWC15/DDX23/DDX39B/ERN1/FASTK/FRG1/GEMIN6/GEMIN8/GPATCH1/ISY1/LSM2/LSM3/LSM4/LSM5/LSM6/PCBP2/POLR2A/POLR2F/POLR2G/POLR2H/POLR2I/POLR2L/PPIE/PPIH/PPP1R9B/PRPF31/PRPF8/RBM15B/RBM22/RPS13/RPS26/RTRAF/SAP18/SCNM1/SF3A1/SF3B5/SF3B6/SNRNP35/SNRPC/SNRPD2/SRRM2/THOC7/THRAP3/TSEN15/ZCRB1/ZMAT5	49
GO:00091452	M14	BP	GO:0009145	purine nucleoside triphosphate biosynthetic process	1.94632e-06	0.000105237	ATP5F1A/ATP5F1B/ATP5F1C/ATP5F1D/ATP5F1E/ATP5MC1/ATP5MC2/ATP5MC3/ATP5ME/ATP5MF/ATP5MG/ATP5PB/ATP5PD/ATP5PF/ATP5PO/ATP6/COX2/DNAJC30/GALK1/GAPDH/GPI/PGK1/PRKAA1/TPI1/UQCC3	25
GO:00092012	M14	BP	GO:0009201	ribonucleoside triphosphate biosynthetic process	3.08093e-06	0.00016467	ATP5F1A/ATP5F1B/ATP5F1C/ATP5F1D/ATP5F1E/ATP5MC1/ATP5MC2/ATP5MC3/ATP5ME/ATP5MF/ATP5MG/ATP5PB/ATP5PD/ATP5PF/ATP5PO/ATP6/COX2/DNAJC30/GALK1/GAPDH/GPI/PGK1/PRKAA1/TPI1/UQCC3	25
GO:00091422	M14	BP	GO:0009142	nucleoside triphosphate biosynthetic process	3.21e-06	0.000169619	ATP5F1A/ATP5F1B/ATP5F1C/ATP5F1D/ATP5F1E/ATP5MC1/ATP5MC2/ATP5MC3/ATP5ME/ATP5MF/ATP5MG/ATP5PB/ATP5PD/ATP5PF/ATP5PO/ATP6/CMPK1/COX2/DNAJC30/GALK1/GAPDH/GPI/PGK1/PRKAA1/TPI1/UQCC3	26
GO:0006488	M14	BP	GO:0006488	dolichol-linked oligosaccharide biosynthetic process	3.40613e-06	0.00017405	ALG1/ALG14/ALG3/ALG8/ALG9/DPAGT1/MPDU1/SRD5A3	8
GO:0006490	M14	BP	GO:0006490	oligosaccharide-lipid intermediate biosynthetic process	3.40613e-06	0.00017405	ALG1/ALG14/ALG3/ALG8/ALG9/DPAGT1/MPDU1/SRD5A3	8
GO:0008535	M14	BP	GO:0008535	respiratory chain complex IV assembly	3.40613e-06	0.00017405	COA1/COA3/COX14/COX18/COX3/SMIM20/SURF1/TIMM21	8
GO:0001732	M14	BP	GO:0001732	formation of cytoplasmic translation initiation complex	3.48678e-06	0.000176234	EIF3D/EIF3E/EIF3F/EIF3G/EIF3H/EIF3I/EIF3K	7
GO:00190681	M14	BP	GO:0019068	virion assembly	3.78049e-06	0.000189024	CHMP2A/CHMP4C/CHMP6/PPIA/RAB43/RPS27A/SNF8/UBA52/UBB/VPS28/VPS4B	11
GO:00003772	M14	BP	GO:0000377	RNA splicing, via transesterification reactions with bulged adenosine as nucleophile	5.50262e-06	0.000269339	CDC40/CSTF2T/CWC15/DDX23/DDX39B/FRG1/GEMIN6/GEMIN8/GPATCH1/ISY1/LSM2/LSM3/LSM4/LSM5/LSM6/PCBP2/POLR2A/POLR2F/POLR2G/POLR2H/POLR2I/POLR2L/PPIE/PPIH/PRPF31/PRPF8/RBM15B/RBM22/SAP18/SCNM1/SF3A1/SF3B5/SF3B6/SNRNP35/SNRPC/SNRPD2/SRRM2/THRAP3/ZCRB1/ZMAT5	40
GO:00003982	M14	BP	GO:0000398	mRNA splicing, via spliceosome	5.50262e-06	0.000269339	CDC40/CSTF2T/CWC15/DDX23/DDX39B/FRG1/GEMIN6/GEMIN8/GPATCH1/ISY1/LSM2/LSM3/LSM4/LSM5/LSM6/PCBP2/POLR2A/POLR2F/POLR2G/POLR2H/POLR2I/POLR2L/PPIE/PPIH/PRPF31/PRPF8/RBM15B/RBM22/SAP18/SCNM1/SF3A1/SF3B5/SF3B6/SNRNP35/SNRPC/SNRPD2/SRRM2/THRAP3/ZCRB1/ZMAT5	40
GO:0006487	M14	BP	GO:0006487	protein N-linked glycosylation	5.86042e-06	0.000283864	ALG1/ALG14/ALG3/ALG5/ALG8/ALG9/DAD1/DPAGT1/MGAT5/MPDU1/OST4/OSTC/SRD5A3/TMEM258	14
GO:0033617	M14	BP	GO:0033617	mitochondrial respiratory chain complex IV assembly	6.22884e-06	0.000298599	COA1/COA3/COX14/COX18/SMIM20/SURF1/TIMM21	7
GO:00439282	M14	BP	GO:0043928	exonucleolytic nuclear-transcribed mRNA catabolic process involved in deadenylation-dependent decay	6.63642e-06	0.000314891	EDC4/EXOSC1/EXOSC5/LSM2/LSM3/LSM4/LSM5/LSM6/PATL1/WDR61	10
GO:00091653	M14	BP	GO:0009165	nucleotide biosynthetic process	7.04159e-06	0.000330741	ACOT7/ADCY7/APRT/ATP5F1A/ATP5F1B/ATP5F1C/ATP5F1D/ATP5F1E/ATP5MC1/ATP5MC2/ATP5MC3/ATP5ME/ATP5MF/ATP5MG/ATP5PB/ATP5PD/ATP5PF/ATP5PO/ATP6/CAD/CMPK1/COX2/DNAJC30/GALK1/GAPDH/GCDH/GPI/GUK1/HPRT1/IMPDH2/MPC1/MPC2/NAXE/PDHA1/PDP2/PGK1/PNKP/PPCS/PRKAA1/TPI1/UQCC3	41
GO:00003752	M14	BP	GO:0000375	RNA splicing, via transesterification reactions	7.28116e-06	0.000338574	CDC40/CSTF2T/CWC15/DDX23/DDX39B/FRG1/GEMIN6/GEMIN8/GPATCH1/ISY1/LSM2/LSM3/LSM4/LSM5/LSM6/PCBP2/POLR2A/POLR2F/POLR2G/POLR2H/POLR2I/POLR2L/PPIE/PPIH/PRPF31/PRPF8/RBM15B/RBM22/SAP18/SCNM1/SF3A1/SF3B5/SF3B6/SNRNP35/SNRPC/SNRPD2/SRRM2/THRAP3/ZCRB1/ZMAT5	40
GO:0015672	M14	BP	GO:0015672	monovalent inorganic cation transport	7.70099e-06	0.00035455	ANO6/ATP1B3/ATP5F1A/ATP5F1B/ATP5F1C/ATP5F1D/ATP5F1E/ATP5MC1/ATP5MC2/ATP5MC3/ATP5ME/ATP5MF/ATP5MG/ATP5PB/ATP5PD/ATP5PF/ATP5PO/ATP6/ATP6V0B/ATP6V0E1/ATP6V1F/CD63/CHCHD10/COMMD3/COX2/COX3/COX4I1/COX5A/COX6A1/COX6B1/COX6C/COX7A2/COX7B/COX7C/COX8A/CYB5A/CYTB/DNAJC30/DNM2/HCN2/NDUFA4/NDUFA9/PARK7/PHB2/PTK2B/SLC25A3/SLC4A7/SUMO1/SURF1/VPS4B	50
GO:00021831	M14	BP	GO:0002183	cytoplasmic translational initiation	8.0381e-06	0.000366443	EIF3D/EIF3E/EIF3F/EIF3G/EIF3H/EIF3I/EIF3K/MTOR/RPL13A	9
GO:00002912	M14	BP	GO:0000291	nuclear-transcribed mRNA catabolic process, exonucleolytic	8.94344e-06	0.000403757	EDC4/EXOSC1/EXOSC5/LSM2/LSM3/LSM4/LSM5/LSM6/PATL1/WDR61	10
GO:00062891	M14	BP	GO:0006289	nucleotide-excision repair	9.40911e-06	0.000420696	CETN2/GPS1/GTF2H5/ISY1/PNKP/POLR2A/POLR2F/POLR2G/POLR2H/POLR2I/POLR2L/PPIE/RBX1/RNF111/RPS27A/SLX4/UBA52/UBB	18
GO:19012933	M14	BP	GO:1901293	nucleoside phosphate biosynthetic process	9.85335e-06	0.000436363	ACOT7/ADCY7/APRT/ATP5F1A/ATP5F1B/ATP5F1C/ATP5F1D/ATP5F1E/ATP5MC1/ATP5MC2/ATP5MC3/ATP5ME/ATP5MF/ATP5MG/ATP5PB/ATP5PD/ATP5PF/ATP5PO/ATP6/CAD/CMPK1/COX2/DNAJC30/GALK1/GAPDH/GCDH/GPI/GUK1/HPRT1/IMPDH2/MPC1/MPC2/NAXE/PDHA1/PDP2/PGK1/PNKP/PPCS/PRKAA1/TPI1/UQCC3	41
GO:00069144	M14	BP	GO:0006914	autophagy	1.16179e-05	0.000504889	ACBD5/AMBRA1/ATP6V0B/ATP6V0E1/BAD/CAPNS1/CHMP2A/CHMP4C/CHMP6/DYNLL2/EEF1A1/ERN1/FIS1/GABARAPL2/GAPDH/HSPB1/HTRA2/HTT/LAMTOR1/LAMTOR2/LAMTOR4/MAP3K7/MTOR/MUL1/NRBP2/PARK7/PLEKHM1/PLK2/PRKAA1/RETREG1/RNF5/RRAGA/SMCR8/SNF8/SOGA1/SREBF1/STUB1/STX17/SUPT20H/SVIP/TBC1D14/TMEM59/TOMM7/TSPO/VAMP8/VPS25/VPS28/VPS33A/VPS4B	49
GO:00619194	M14	BP	GO:0061919	process utilizing autophagic mechanism	1.16179e-05	0.000504889	ACBD5/AMBRA1/ATP6V0B/ATP6V0E1/BAD/CAPNS1/CHMP2A/CHMP4C/CHMP6/DYNLL2/EEF1A1/ERN1/FIS1/GABARAPL2/GAPDH/HSPB1/HTRA2/HTT/LAMTOR1/LAMTOR2/LAMTOR4/MAP3K7/MTOR/MUL1/NRBP2/PARK7/PLEKHM1/PLK2/PRKAA1/RETREG1/RNF5/RRAGA/SMCR8/SNF8/SOGA1/SREBF1/STUB1/STX17/SUPT20H/SVIP/TBC1D14/TMEM59/TOMM7/TSPO/VAMP8/VPS25/VPS28/VPS33A/VPS4B	49
GO:00162364	M14	BP	GO:0016236	macroautophagy	1.49314e-05	0.00064288	AMBRA1/ATP6V0B/ATP6V0E1/CAPNS1/CHMP2A/CHMP4C/CHMP6/DYNLL2/ERN1/GABARAPL2/GAPDH/HTRA2/HTT/LAMTOR1/LAMTOR2/LAMTOR4/MAP3K7/MTOR/NRBP2/PRKAA1/RETREG1/RNF5/RRAGA/SMCR8/SNF8/STX17/TBC1D14/TOMM7/VAMP8/VPS25/VPS28/VPS33A/VPS4B	33
GO:0042168	M14	BP	GO:0042168	heme metabolic process	2.11514e-05	0.000902331	BLVRA/HMBS/HMOX2/IREB2/SLC25A39/TMEM14C/TSPO/UROD/UROS	9
GO:00063973	M14	BP	GO:0006397	mRNA processing	2.59747e-05	0.00109802	ACIN1/CDC40/CPEB3/CSTF2T/CWC15/DDX23/DDX39B/ERN1/FRG1/GEMIN6/GEMIN8/GPATCH1/GTF2H5/ISY1/LSM2/LSM3/LSM4/LSM5/LSM6/NBDY/PCBP2/POLR2A/POLR2F/POLR2G/POLR2H/POLR2I/POLR2L/PPIE/PPIH/PRPF31/PRPF8/RBM15B/RBM22/RPUSD3/SAP18/SARNP/SCNM1/SF3A1/SF3B5/SF3B6/SNRNP35/SNRPC/SNRPD2/SRRM2/SSU72/THOC7/THRAP3/TSEN15/ZCRB1/ZMAT5	50
GO:00062831	M14	BP	GO:0006283	transcription-coupled nucleotide-excision repair	3.48071e-05	0.00145814	GPS1/GTF2H5/ISY1/POLR2A/POLR2F/POLR2G/POLR2H/POLR2I/POLR2L/PPIE/RBX1/RPS27A/UBA52/UBB	14
GO:0042273	M14	BP	GO:0042273	ribosomal large subunit biogenesis	6.76304e-05	0.00280787	GTF3A/RPL11/RPL14/RPL26/RPL35A/RPL38/RPL5/RPL7	8
GO:20012441	M14	BP	GO:2001244	positive regulation of intrinsic apoptotic signaling pathway	0.000113673	0.00467769	BAD/BCAP31/FIS1/PARK7/RACK1/RAD9A/RPL11/RPL26/RPS3/RPS7/STYXL1/UBB	12
GO:00067831	M14	BP	GO:0006783	heme biosynthetic process	0.000117776	0.0047955	HMBS/IREB2/SLC25A39/TMEM14C/TSPO/UROD/UROS	7
GO:0033014	M14	BP	GO:0033014	tetrapyrrole biosynthetic process	0.000118599	0.0047955	HMBS/IREB2/MMAB/SLC25A39/TMEM14C/TSPO/UROD/UROS	8
GO:00421763	M14	BP	GO:0042176	regulation of protein catabolic process	0.000121317	0.00486315	ATRAID/BCAP31/CHFR/CHMP6/CYP51A1/EEF1A1/FAM192A/GABARAPL2/GGA1/GGA3/MSN/NDUFA13/OAZ1/PARK7/PHB/PKD1/PLK2/PSMD10/PTK2B/RACK1/RBX1/RGP1/RILP/RPL11/RPL23/RPL5/RPS7/SNF8/SNX3/STUB1/SUMO1/SUMO2/SVIP/UBAC2/UBB/UQCC2/VPS28	37
GO:00439021	M14	BP	GO:0043902	positive regulation of multi-organism process	0.000130031	0.00513045	BAD/CFL1/CHMP2A/CHMP4C/CIB1/CYBA/GAPDH/LGALS9/LY96/MIF/OSBP/POLR2A/POLR2F/POLR2G/POLR2H/POLR2I/POLR2L/PPIA/PPIE/PPIH/SMARCB1/VAPA/VPS4B	23
GO:0006778	M14	BP	GO:0006778	porphyrin-containing compound metabolic process	0.000130192	0.00513045	BLVRA/HMBS/HMOX2/IREB2/SLC25A39/TMEM14C/TSPO/UROD/UROS	9
GO:00481932	M14	BP	GO:0048193	Golgi vesicle transport	0.000136676	0.00534069	ANKFY1/ARF5/BET1/BICD2/CNST/COPE/COPZ1/DCTN3/DNM2/DYNLL2/GABARAPL2/GBF1/GGA1/GGA3/HTT/KLC1/MIA3/PDCD6/PPP6R1/PREB/RACK1/RBSN/SEC16A/SEC22A/SEC31A/STX17/STX18/TBC1D14/TMED3/TRAPPC10/TRAPPC2B/VAMP8/VAPA	33
GO:00485243	M14	BP	GO:0048524	positive regulation of viral process	0.000142351	0.00551611	CFL1/CHMP2A/CHMP4C/LGALS9/POLR2A/POLR2F/POLR2G/POLR2H/POLR2I/POLR2L/PPIA/PPIE/PPIH/SMARCB1/VAPA/VPS4B	16
GO:00070321	M14	BP	GO:0007032	endosome organization	0.000145451	0.00558965	CHMP2A/CHMP4C/CHMP6/LAMTOR1/RAB11A/RILP/SNF8/SNX3/TMCC1/VPS25/VPS28/VPS33B/VPS4B	13
GO:00342482	M14	BP	GO:0034248	regulation of cellular amide metabolic process	0.000151191	0.00576259	ATXN2/COA3/CPEB3/DDX39B/DPH5/EEF1A1/EIF3D/EIF3E/EIF3H/EIF3K/EIF4ENIF1/GAPDH/GGA3/HSPB1/IREB2/MTOR/PAIP2/PDP2/PICALM/PPP1CA/PRKAA1/PTK2B/RACK1/RBM3/RPL10/RPL13A/RPL22/RPL26/RPL30/RPL38/RPL5/RPS14/RPS3/RPS4X/RPS6KB2/RPUSD3/SARNP/SHMT2/SRP9/TACO1/TRAP1/UPF1/UQCC1/UQCC2	44
GO:0036258	M14	BP	GO:0036258	multivesicular body assembly	0.000154034	0.00582323	CHMP2A/CHMP4C/CHMP6/RAB11A/SNF8/VPS25/VPS28/VPS4B	8
GO:0036257	M14	BP	GO:0036257	multivesicular body organization	0.000197744	0.00741541	CHMP2A/CHMP4C/CHMP6/RAB11A/SNF8/VPS25/VPS28/VPS4B	8
GO:0034063	M14	BP	GO:0034063	stress granule assembly	0.000275994	0.010267	ATXN2/ATXN2L/G3BP2/PRKAA1/RPS23/STYXL1	6
GO:19030082	M14	BP	GO:1903008	organelle disassembly	0.000288806	0.0106583	AMBRA1/FIS1/GBF1/HTRA2/HTT/KIF9/KLC1/MUL1/PARK7/RETREG1/SREBF1/TOMM7/TSPO	13
GO:00064171	M14	BP	GO:0006417	regulation of translation	0.000292722	0.0107178	ATXN2/COA3/CPEB3/DDX39B/DPH5/EIF3D/EIF3E/EIF3H/EIF3K/EIF4ENIF1/GAPDH/HSPB1/IREB2/MTOR/PAIP2/PPP1CA/PTK2B/RACK1/RBM3/RPL10/RPL13A/RPL22/RPL26/RPL30/RPL38/RPL5/RPS14/RPS3/RPS4X/RPS6KB2/RPUSD3/SARNP/SHMT2/SRP9/TACO1/TRAP1/UPF1/UQCC1/UQCC2	39
GO:00063681	M14	BP	GO:0006368	transcription elongation from RNA polymerase II promoter	0.000328689	0.0119406	CCNT2/ELOB/GTF2H5/MLLT1/POLR2A/POLR2F/POLR2G/POLR2H/POLR2I/POLR2L/RTF1/WDR61/ZMYND11	13
GO:0006779	M14	BP	GO:0006779	porphyrin-containing compound biosynthetic process	0.000374902	0.0133076	HMBS/IREB2/SLC25A39/TMEM14C/TSPO/UROD/UROS	7
GO:0015988	M14	BP	GO:0015988	energy coupled proton transmembrane transport, against electrochemical gradient	0.000374902	0.0133076	ATP5MC1/ATP5MC2/ATP5MC3/ATP6V0B/ATP6V0E1/ATP6V1F/CYTB	7
GO:0070911	M14	BP	GO:0070911	global genome nucleotide-excision repair	0.000374902	0.0133076	CETN2/GTF2H5/RBX1/RNF111/RPS27A/UBA52/UBB	7
GO:00705852	M14	BP	GO:0070585	protein localization to mitochondrion	0.000457134	0.0161036	BAD/COX18/DNAJC19/FIS1/HTRA2/MFF/MTCH2/NDUFA13/PRKAA1/SREBF1/TIMM13/TIMM17B/TIMM21/TOMM7/TSPO/UBL5/YWHAB	17
GO:00060991	M14	BP	GO:0006099	tricarboxylic acid cycle	0.000482447	0.0165997	FH/IDH3G/MDH2/PDHA1/SDHB/SDHD/SUCLG1	7
GO:0099131	M14	BP	GO:0099131	ATP hydrolysis coupled ion transmembrane transport	0.000482447	0.0165997	ABCC4/ATP5MC1/ATP5MC2/ATP5MC3/ATP6V0B/ATP6V0E1/ATP6V1F	7
GO:00165792	M14	BP	GO:0016579	protein deubiquitination	0.000484316	0.0165997	ASXL1/BABAM1/BABAM2/EIF3F/ESR1/HCFC1/INO80/JOSD2/MAP3K7/MBD6/NEDD8/OTUB1/PARK7/PSMA7/PSMB1/PSMB3/PSMD10/PSMD5/RIPK1/RPS27A/SHMT2/SNX3/TFPT/UBA52/UBB/UIMC1/USP32/USP53	28
GO:00706462	M14	BP	GO:0070646	protein modification by small protein removal	0.000485498	0.0165997	ASXL1/BABAM1/BABAM2/EIF3F/ESR1/GPS1/HCFC1/INO80/JOSD2/MAP3K7/MBD6/NEDD8/OTUB1/PARK7/PSMA7/PSMB1/PSMB3/PSMD10/PSMD5/RIPK1/RPS27A/SHMT2/SNX3/TFPT/UBA52/UBB/UIMC1/USP32/USP53	29
GO:00066261	M14	BP	GO:0006626	protein targeting to mitochondrion	0.00060582	0.0205625	DNAJC19/FIS1/HTRA2/MFF/NDUFA13/PRKAA1/SREBF1/TIMM13/TIMM17B/TIMM21/TOMM7/TSPO/UBL5	13
GO:0090662	M14	BP	GO:0090662	ATP hydrolysis coupled transmembrane transport	0.000613204	0.0206623	ABCC4/ATP5MC1/ATP5MC2/ATP5MC3/ATP6V0B/ATP6V0E1/ATP6V1F	7
GO:00457271	M14	BP	GO:0045727	positive regulation of translation	0.000624783	0.0208154	COA3/CPEB3/DDX39B/EIF3D/EIF3E/MTOR/PTK2B/RBM3/RPL26/RPL30/RPL5/RPS4X/RPS6KB2/RPUSD3/UQCC1/UQCC2	16
GO:00342501	M14	BP	GO:0034250	positive regulation of cellular amide metabolic process	0.000626701	0.0208154	COA3/CPEB3/DDX39B/EIF3D/EIF3E/MTOR/PICALM/PTK2B/RACK1/RBM3/RPL26/RPL30/RPL5/RPS4X/RPS6KB2/RPUSD3/UQCC1/UQCC2	18
GO:0039702	M14	BP	GO:0039702	viral budding via host ESCRT complex	0.00070057	0.0231039	CHMP2A/CHMP4C/CHMP6/SNF8/VPS28/VPS4B	6
GO:00160502	M14	BP	GO:0016050	vesicle organization	0.000731276	0.0239467	ANKFY1/BET1/BLOC1S1/CHMP2A/CHMP4C/CHMP6/GBF1/LAMTOR1/MFSD14A/MIA3/PDCD6/PICALM/PPP6R1/PREB/RAB11A/RILP/SEC16A/SEC31A/SNF8/SNX19/SNX3/TGFBRAP1/TMCC1/TRAPPC10/VAPA/VPS25/VPS28/VPS33B/VPS4B	29
GO:20012353	M14	BP	GO:2001235	positive regulation of apoptotic signaling pathway	0.000737313	0.0239756	BAD/BCAP31/CHCHD10/FIS1/HTRA2/LGALS9/MFF/PAK2/PARK7/PPP1CA/PTPRC/RACK1/RAD9A/RIPK1/RPL11/RPL26/RPS3/RPS7/STYXL1/UBB/YWHAB	21
GO:00061011	M14	BP	GO:0006101	citrate metabolic process	0.000770579	0.0248833	FH/IDH3G/MDH2/PDHA1/SDHB/SDHD/SUCLG1	7
GO:19033621	M14	BP	GO:1903362	regulation of cellular protein catabolic process	0.00082935	0.0265178	ATRAID/BCAP31/CHFR/FAM192A/GABARAPL2/MSN/PARK7/PKD1/PLK2/PSMD10/PTK2B/RACK1/RBX1/RGP1/RPL11/RPL23/RPL5/RPS7/STUB1/SUMO1/SUMO2/SVIP/UBAC2/UBB/UQCC2	25
GO:00322592	M14	BP	GO:0032259	methylation	0.000832601	0.0265178	BCOR/BUD23/COMT/COMTD1/COPRS/DPH5/DPY30/EEF1AKMT1/EEF1AKMT2/FAM173A/FBL/FBXO11/GSTO1/HSD17B10/KDM4C/KDM6A/KMT2B/KMT2D/LCMT1/MBD2/METTL4/MGMT/NSUN6/NTMT1/PEMT/PRDM2/RBM15B/RTF1/SETD1B/SMARCB1/TET3/TRMT112/WDR61	33
GO:00165692	M14	BP	GO:0016569	covalent chromatin modification	0.000839018	0.0265404	ASXL1/BCOR/BRD1/BRPF3/COPRS/CREBBP/DPY30/EP400/EPC2/FBL/HCFC1/KDM2A/KDM4C/KDM5C/KDM5D/KDM6A/KMT2B/KMT2D/MAP3K7/MBD2/MEAF6/NTMT1/OTUB1/PHB/PHC1/PHF8/POLE4/PRDM2/PRKAA1/RCOR1/RTF1/SETD1B/SKP1/SMARCB1/SRCAP/SREBF1/TET3/UIMC1/WDR61/YEATS2	40
GO:00102123	M14	BP	GO:0010212	response to ionizing radiation	0.000876538	0.0274255	BABAM1/BABAM2/CBL/CYBA/DNM2/EEF1D/GTF2H5/INO80/LZIC/MGMT/NABP2/PRKAA1/PTPRC/RAD1/RAD9A/RPL26/SWI5/UIMC1	18
GO:00165702	M14	BP	GO:0016570	histone modification	0.000878795	0.0274255	ASXL1/BCOR/BRD1/BRPF3/COPRS/CREBBP/DPY30/EP400/EPC2/FBL/HCFC1/KDM2A/KDM4C/KDM5C/KDM5D/KDM6A/KMT2B/KMT2D/MAP3K7/MEAF6/NTMT1/OTUB1/PHB/PHC1/PHF8/POLE4/PRDM2/PRKAA1/RCOR1/RTF1/SETD1B/SKP1/SMARCB1/SRCAP/SREBF1/TET3/UIMC1/WDR61/YEATS2	39
GO:00726552	M14	BP	GO:0072655	establishment of protein localization to mitochondrion	0.000905899	0.027934	BAD/COX18/DNAJC19/FIS1/HTRA2/MFF/NDUFA13/PRKAA1/SREBF1/TIMM13/TIMM17B/TIMM21/TOMM7/TSPO/UBL5/YWHAB	16
GO:00007151	M14	BP	GO:0000715	nucleotide-excision repair, DNA damage recognition	0.000919118	0.027934	CETN2/GPS1/RBX1/RPS27A/UBA52/UBB	6
GO:0000717	M14	BP	GO:0000717	nucleotide-excision repair, DNA duplex unwinding	0.000919118	0.027934	CETN2/GTF2H5/RBX1/RPS27A/UBA52/UBB	6
GO:0044743	M14	BP	GO:0044743	protein transmembrane import into intracellular organelle	0.000919118	0.027934	NDUFA13/PEX10/PEX16/PEX7/TIMM21/TOMM7	6
GO:00064791	M14	BP	GO:0006479	protein methylation	0.000938	0.02814	BCOR/COPRS/DPY30/EEF1AKMT1/EEF1AKMT2/FBL/FBXO11/KDM4C/KDM6A/KMT2B/KMT2D/LCMT1/NTMT1/PRDM2/RTF1/SETD1B/SMARCB1/TET3/TRMT112/WDR61	20
GO:00082131	M14	BP	GO:0008213	protein alkylation	0.000938	0.02814	BCOR/COPRS/DPY30/EEF1AKMT1/EEF1AKMT2/FBL/FBXO11/KDM4C/KDM6A/KMT2B/KMT2D/LCMT1/NTMT1/PRDM2/RTF1/SETD1B/SMARCB1/TET3/TRMT112/WDR61	20
GO:00316471	M14	BP	GO:0031647	regulation of protein stability	0.000983303	0.02931	ATP1B3/CHFR/CREBBP/GAPDH/GGA3/HCFC1/HDAC8/HTT/ISOC2/KRAS/MUL1/PARK7/PFN1/PHB/PHB2/RNF5/RPL11/RPL23/RPL5/RPS7/SEC16A/SREBF1/STUB1/SUMO1/SWSAP1/TOMM7/TYROBP/WIZ	28
GO:00105066	M14	BP	GO:0010506	regulation of autophagy	0.00108391	0.0321029	AMBRA1/ATP6V0B/ATP6V0E1/BAD/CAPNS1/EEF1A1/ERN1/GAPDH/HSPB1/HTRA2/HTT/LAMTOR1/LAMTOR2/LAMTOR4/MAP3K7/MTOR/MUL1/NRBP2/PARK7/PLK2/PRKAA1/RNF5/RRAGA/SMCR8/SOGA1/SREBF1/SVIP/TBC1D14/TMEM59/TOMM7/TSPO	31
GO:19021152	M14	BP	GO:1902115	regulation of organelle assembly	0.00121329	0.0357075	ATXN2L/CEP76/CHMP2A/CHMP4C/DNM2/G3BP2/HTT/KIF9/MSN/NBDY/NUMA1/ODF2L/PLK2/PRKAA1/RNF5/SMCR8/STX18/STYXL1/TBC1D14/VDAC3/VPS4B	21
GO:0033013	M14	BP	GO:0033013	tetrapyrrole metabolic process	0.0012392	0.0361858	BLVRA/HMBS/HMOX2/IREB2/MMAB/SLC25A39/TMEM14C/TSPO/UROD/UROS	10
GO:00433127	M14	BP	GO:0043312	neutrophil degranulation	0.0012451	0.0361858	ACTR2/ADA2/AGA/ANO6/APRT/ATP11A/ATP6AP2/BCR/C1orf35/CANT1/CD63/COMMD3/CYBA/DNAJC5/EEF1A1/GGH/GMFG/GNS/GPI/GYG1/HMOX2/IGF2R/IMPDH2/ITGAV/LAMTOR1/LAMTOR2/MIF/NDUFC2/PGM2/PPIA/PPIE/PRDX4/PSMB1/PTGES2/PTPRC/S100A11/SRP14/SVIP/TMEM179B/TSPAN14/TYROBP/VAMP8/VAPA	43
GO:0051444	M14	BP	GO:0051444	negative regulation of ubiquitin-protein transferase activity	0.00127086	0.036705	PARK7/RPL11/RPL23/RPL5/RPS7	5
GO:00069003	M14	BP	GO:0006900	vesicle budding from membrane	0.00130556	0.0374745	BET1/GBF1/MIA3/PDCD6/PICALM/PPP6R1/PREB/RILP/SEC16A/SEC31A/SNX3/TRAPPC10/VAPA	13
GO:00022836	M14	BP	GO:0002283	neutrophil activation involved in immune response	0.00140374	0.0400452	ACTR2/ADA2/AGA/ANO6/APRT/ATP11A/ATP6AP2/BCR/C1orf35/CANT1/CD63/COMMD3/CYBA/DNAJC5/EEF1A1/GGH/GMFG/GNS/GPI/GYG1/HMOX2/IGF2R/IMPDH2/ITGAV/LAMTOR1/LAMTOR2/MIF/NDUFC2/PGM2/PPIA/PPIE/PRDX4/PSMB1/PTGES2/PTPRC/S100A11/SRP14/SVIP/TMEM179B/TSPAN14/TYROBP/VAMP8/VAPA	43
GO:0046501	M14	BP	GO:0046501	protoporphyrinogen IX metabolic process	0.00142783	0.0404698	HMBS/IREB2/UROD/UROS	4
GO:0031145	M14	BP	GO:0031145	anaphase-promoting complex-dependent catabolic process	0.00143602	0.0404698	ANAPC1/ANAPC11/ANAPC15/ANAPC16/PSMA7/PSMB1/PSMB3/PSMD10/PSMD5/RPS27A/UBA52/UBB	12
GO:20012423	M14	BP	GO:2001242	regulation of intrinsic apoptotic signaling pathway	0.00148845	0.0416945	BAD/BCAP31/BCL2L12/FIS1/HSPB1/HTRA2/MIF/NDUFA13/NDUFS3/PARK7/RACK1/RAD9A/RPL11/RPL26/RPS3/RPS7/STYXL1/TRAP1/UBB	19
GO:00002882	M14	BP	GO:0000288	nuclear-transcribed mRNA catabolic process, deadenylation-dependent decay	0.00154545	0.0430319	CPEB3/EDC4/EXOSC1/EXOSC5/LSM2/LSM3/LSM4/LSM5/LSM6/PATL1/WDR61	11
GO:00709881	M14	BP	GO:0070988	demethylation	0.00161176	0.0446113	ALKBH3/APEX1/CYP51A1/KDM2A/KDM4C/KDM5C/KDM5D/KDM6A/PHF8/TET3	10
GO:00080331	M14	BP	GO:0008033	tRNA processing	0.00170824	0.0468448	ANKRD16/ELAC1/ELP5/FARS2/HSD17B10/LAGE3/LSM6/NSUN6/POP4/POP7/RPP30/RTRAF/TSEN15/URM1	14
GO:00102564	M14	BP	GO:0010256	endomembrane system organization	0.00173194	0.0468448	ANO6/BANF1/BLOC1S1/CHMP2A/CHMP4C/CHMP6/DNM2/GBF1/HIKESHI/HTT/LAMTOR1/MAP2K1/MFSD14A/MIA3/MYH9/PTPRC/RAB11A/RAB2A/RAB43/RBSN/RILP/SEC16A/SNF8/SNX19/SNX3/STX17/STX18/SUN1/TMCC1/VPS25/VPS28/VPS33B/VPS4B/WRB	34
GO:00324562	M14	BP	GO:0032456	endocytic recycling	0.00173597	0.0468448	EIPR1/EPG5/GGA3/PTPN23/RAB13/SNF8/SNX17/VPS29	8
GO:0006370	M14	BP	GO:0006370	7-methylguanosine mRNA capping	0.00174283	0.0468448	GTF2H5/POLR2A/POLR2F/POLR2G/POLR2H/POLR2I/POLR2L	7
GO:00723501	M14	BP	GO:0072350	tricarboxylic acid metabolic process	0.00174283	0.0468448	FH/IDH3G/MDH2/PDHA1/SDHB/SDHD/SUCLG1	7
GO:0006006	M14	BP	GO:0006006	glucose metabolic process	0.00182949	0.0487691	AKR1A1/BAD/GAPDH/GOT1/GOT2/GPI/HECTD4/LCMT1/MDH1/MDH2/MTOR/PCK2/PDHA1/PGK1/PGM2/PPP1CA/PRKAA1/RORA/SDHAF3/SLC25A11/SOGA1/TPI1	22
GO:00162413	M14	BP	GO:0016241	regulation of macroautophagy	0.0018428	0.0487691	ATP6V0B/ATP6V0E1/CAPNS1/ERN1/GAPDH/HTRA2/HTT/LAMTOR1/LAMTOR2/LAMTOR4/MAP3K7/MTOR/NRBP2/PRKAA1/RNF5/RRAGA/SMCR8/TBC1D14/TOMM7	19
GO:00515681	M14	BP	GO:0051568	histone H3-K4 methylation	0.00184589	0.0487691	BCOR/DPY30/KDM6A/KMT2B/KMT2D/RTF1/SETD1B/TET3/WDR61	9
GO:00063541	M14	BP	GO:0006354	DNA-templated transcription, elongation	0.00187155	0.0489722	CCNT2/DDX39B/ELOB/GTF2H5/MLLT1/POLR2A/POLR2F/POLR2G/POLR2H/POLR2I/POLR2L/RTF1/WDR61/ZMYND11	14
GO:0015991	M14	BP	GO:0015991	ATP hydrolysis coupled proton transport	0.0018957	0.0489722	ATP5MC1/ATP5MC2/ATP5MC3/ATP6V0B/ATP6V0E1/ATP6V1F	6
GO:0046755	M14	BP	GO:0046755	viral budding	0.0018957	0.0489722	CHMP2A/CHMP4C/CHMP6/SNF8/VPS28/VPS4B	6
GO:0070076	M14	BP	GO:0070076	histone lysine demethylation	0.0018957	0.0489722	KDM2A/KDM4C/KDM5C/KDM5D/KDM6A/PHF8	6
GO:0044391	M14	CC	GO:0044391	ribosomal subunit	2.5432e-91	1.43945e-88	MRPL10/MRPL13/MRPL16/MRPL2/MRPL20/MRPL23/MRPL24/MRPL34/MRPL35/MRPL37/MRPL40/MRPL43/MRPL44/MRPL51/MRPL54/MRPL55/MRPL58/MRPL9/MRPS14/MRPS15/MRPS18A/MRPS18B/MRPS21/MRPS33/MRPS34/MRPS36/MRPS6/MRPS7/MRPS9/NDUFAB1/RACK1/RBM3/RPL10/RPL10A/RPL11/RPL12/RPL13/RPL13A/RPL14/RPL15/RPL18/RPL18A/RPL19/RPL21/RPL22/RPL23/RPL23A/RPL24/RPL26/RPL27/RPL27A/RPL28/RPL29/RPL3/RPL30/RPL31/RPL32/RPL34/RPL35/RPL35A/RPL36/R…	107
GO:0022626	M14	CC	GO:0022626	cytosolic ribosome	4.36041e-77	1.234e-74	RPL10/RPL10A/RPL11/RPL12/RPL13/RPL13A/RPL14/RPL15/RPL18/RPL18A/RPL19/RPL21/RPL22/RPL23/RPL23A/RPL24/RPL26/RPL27/RPL27A/RPL28/RPL29/RPL3/RPL30/RPL31/RPL32/RPL34/RPL35/RPL35A/RPL36/RPL37/RPL37A/RPL38/RPL39/RPL4/RPL5/RPL6/RPL7/RPL7A/RPL8/RPL9/RPLP0/RPLP1/RPLP2/RPS10/RPS11/RPS12/RPS13/RPS14/RPS15/RPS15A/RPS16/RPS18/RPS19/RPS2/RPS20/RPS21/RPS23/RPS24/RPS25/RPS26/RPS27/RPS27A/RPS28/RPS29/RPS3/RPS3A/RPS…	75
GO:00057431	M14	CC	GO:0005743	mitochondrial inner membrane	1.623e-73	3.06206e-71	ATP5F1A/ATP5F1B/ATP5F1C/ATP5F1D/ATP5F1E/ATP5MC1/ATP5MD/ATP5ME/ATP5MF/ATP5MG/ATP5MPL/ATP5PB/ATP5PD/ATP5PF/ATP5PO/ATP6/MICOS13/CHCHD1/CHCHD10/COA1/COA3/COX1/COX18/COX2/COX3/COX4I1/COX5A/COX5B/COX6A1/COX6B1/COX6C/COX7A2/COX7B/COX7C/COX8A/CYC1/CYTB/DNAJC19/DNAJC30/ECSIT/ERAL1/GHITM/GOT2/HIGD2A/L2HGDH/MPV17/MRPL10/MRPL13/MRPL16/MRPL2/MRPL20/MRPL23/MRPL24/MRPL34/MRPL35/MRPL37/MRPL40/MRPL43/MRPL44/MRPL5…	144
GO:0005840	M14	CC	GO:0005840	ribosome	3.88071e-73	5.49121e-71	APEX1/CHCHD1/GADD45GIP1/HSPA14/MRPL10/MRPL13/MRPL16/MRPL2/MRPL20/MRPL23/MRPL24/MRPL34/MRPL35/MRPL37/MRPL40/MRPL43/MRPL44/MRPL51/MRPL54/MRPL55/MRPL58/MRPL9/MRPS14/MRPS15/MRPS18A/MRPS18B/MRPS21/MRPS33/MRPS34/MRPS36/MRPS6/MRPS7/MRPS9/NDUFAB1/RACK1/RBM3/RPL10/RPL10A/RPL11/RPL12/RPL13/RPL13A/RPL14/RPL15/RPL18/RPL18A/RPL19/RPL21/RPL22/RPL23/RPL23A/RPL24/RPL26/RPL27/RPL27A/RPL28/RPL29/RPL3/RPL30/RPL31/R…	111
GO:00198661	M14	CC	GO:0019866	organelle inner membrane	5.12275e-73	5.79895e-71	ATP5F1A/ATP5F1B/ATP5F1C/ATP5F1D/ATP5F1E/ATP5MC1/ATP5MD/ATP5ME/ATP5MF/ATP5MG/ATP5MPL/ATP5PB/ATP5PD/ATP5PF/ATP5PO/ATP6/MICOS13/CBX3/CHCHD1/CHCHD10/COA1/COA3/COX1/COX18/COX2/COX3/COX4I1/COX5A/COX5B/COX6A1/COX6B1/COX6C/COX7A2/COX7B/COX7C/COX8A/CYC1/CYTB/DNAJC19/DNAJC30/ECSIT/ERAL1/ERN1/GHITM/GOT2/HIGD2A/L2HGDH/LEMD3/MPV17/MRPL10/MRPL13/MRPL16/MRPL2/MRPL20/MRPL23/MRPL24/MRPL34/MRPL35/MRPL37/MRPL40/MRP…	150
GO:0098798	M14	CC	GO:0098798	mitochondrial protein complex	1.64946e-64	1.55599e-62	ATP5F1A/ATP5F1B/ATP5F1C/ATP5F1D/ATP5F1E/ATP5MC1/ATP5MD/ATP5ME/ATP5MF/ATP5MG/ATP5MPL/ATP5PB/ATP5PD/ATP5PF/ATP5PO/ATP6/MICOS13/CHCHD1/CHCHD10/COX1/COX4I1/COX5A/COX6A1/CYTB/HSD17B10/MRPL10/MRPL13/MRPL16/MRPL2/MRPL20/MRPL23/MRPL24/MRPL34/MRPL35/MRPL37/MRPL40/MRPL43/MRPL44/MRPL51/MRPL54/MRPL55/MRPL58/MRPL9/MRPS14/MRPS15/MRPS18A/MRPS18B/MRPS21/MRPS33/MRPS34/MRPS36/MRPS6/MRPS7/MRPS9/MTX2/ND3/ND4/NDUFA1/…	100
GO:0015934	M14	CC	GO:0015934	large ribosomal subunit	1.87266e-54	1.51418e-52	MRPL10/MRPL13/MRPL16/MRPL2/MRPL20/MRPL23/MRPL24/MRPL34/MRPL35/MRPL37/MRPL40/MRPL43/MRPL44/MRPL51/MRPL54/MRPL55/MRPL58/MRPL9/MRPS18A/NDUFAB1/RBM3/RPL10/RPL10A/RPL11/RPL12/RPL13/RPL13A/RPL14/RPL15/RPL18/RPL18A/RPL19/RPL21/RPL22/RPL23/RPL23A/RPL24/RPL26/RPL27/RPL27A/RPL28/RPL29/RPL3/RPL30/RPL31/RPL32/RPL34/RPL35/RPL35A/RPL36/RPL37/RPL37A/RPL38/RPL39/RPL4/RPL5/RPL6/RPL7/RPL7A/RPL8/RPL9/RPLP0/RPLP1/RP…	65
GO:0098800	M14	CC	GO:0098800	inner mitochondrial membrane protein complex	2.3274e-53	1.64664e-51	ATP5F1A/ATP5F1B/ATP5F1C/ATP5F1D/ATP5F1E/ATP5MC1/ATP5MD/ATP5ME/ATP5MF/ATP5MG/ATP5MPL/ATP5PB/ATP5PD/ATP5PF/ATP5PO/ATP6/MICOS13/CHCHD10/COX1/COX4I1/COX5A/COX6A1/CYTB/ND3/ND4/NDUFA1/NDUFA10/NDUFA11/NDUFA12/NDUFA13/NDUFA2/NDUFA3/NDUFA4/NDUFA5/NDUFA6/NDUFA8/NDUFA9/NDUFAB1/NDUFAF1/NDUFB1/NDUFB11/NDUFB2/NDUFB3/NDUFB4/NDUFB5/NDUFB6/NDUFB7/NDUFB8/NDUFB9/NDUFC1/NDUFC2/NDUFS2/NDUFS3/NDUFS4/NDUFS5/NDUFS6/NDUF…	66
GO:00444551	M14	CC	GO:0044455	mitochondrial membrane part	3.1084e-51	1.95484e-49	ATP5F1A/ATP5F1B/ATP5F1C/ATP5F1D/ATP5F1E/ATP5MC1/ATP5MD/ATP5ME/ATP5MF/ATP5MG/ATP5MPL/ATP5PB/ATP5PD/ATP5PF/ATP5PO/ATP6/MICOS13/CHCHD10/COA1/COA3/COX1/COX18/COX4I1/COX5A/COX6A1/COX7A2/COX7B/CYTB/FIS1/L2HGDH/MFF/MTX2/MUL1/ND3/ND4/NDUFA1/NDUFA10/NDUFA11/NDUFA12/NDUFA13/NDUFA2/NDUFA3/NDUFA4/NDUFA5/NDUFA6/NDUFA8/NDUFA9/NDUFAB1/NDUFAF1/NDUFB1/NDUFB11/NDUFB2/NDUFB3/NDUFB4/NDUFB5/NDUFB6/NDUFB7/NDUFB8/NDUFB…	82
GO:0022625	M14	CC	GO:0022625	cytosolic large ribosomal subunit	3.76519e-48	2.1311e-46	RPL10/RPL10A/RPL11/RPL12/RPL13/RPL13A/RPL14/RPL15/RPL18/RPL18A/RPL19/RPL21/RPL22/RPL23/RPL23A/RPL24/RPL26/RPL27/RPL27A/RPL28/RPL29/RPL3/RPL30/RPL31/RPL32/RPL34/RPL35/RPL35A/RPL36/RPL37/RPL37A/RPL38/RPL39/RPL4/RPL5/RPL6/RPL7/RPL7A/RPL8/RPL9/RPLP0/RPLP1/RPLP2/UBA52	44
GO:00444453	M14	CC	GO:0044445	cytosolic part	1.89872e-47	9.76978e-46	BLOC1S1/HTT/MAP3K7/MTOR/RIPK1/RPL10/RPL10A/RPL11/RPL12/RPL13/RPL13A/RPL14/RPL15/RPL18/RPL18A/RPL19/RPL21/RPL22/RPL23/RPL23A/RPL24/RPL26/RPL27/RPL27A/RPL28/RPL29/RPL3/RPL30/RPL31/RPL32/RPL34/RPL35/RPL35A/RPL36/RPL37/RPL37A/RPL38/RPL39/RPL4/RPL5/RPL6/RPL7/RPL7A/RPL8/RPL9/RPLP0/RPLP1/RPLP2/RPS10/RPS11/RPS12/RPS13/RPS14/RPS15/RPS15A/RPS16/RPS18/RPS19/RPS2/RPS20/RPS21/RPS23/RPS24/RPS25/RPS26/RPS27/RPS…	80
GO:0070469	M14	CC	GO:0070469	respiratory chain	4.80989e-46	2.26867e-44	COX1/COX2/COX3/COX4I1/COX5A/COX6A1/COX7A2/COX7B/CYTB/HIGD2A/ND3/ND4/NDUFA1/NDUFA10/NDUFA11/NDUFA12/NDUFA13/NDUFA2/NDUFA3/NDUFA4/NDUFA5/NDUFA6/NDUFA8/NDUFA9/NDUFAB1/NDUFAF1/NDUFB1/NDUFB11/NDUFB2/NDUFB3/NDUFB4/NDUFB5/NDUFB6/NDUFB7/NDUFB8/NDUFB9/NDUFC1/NDUFC2/NDUFS2/NDUFS3/NDUFS4/NDUFS5/NDUFS6/NDUFS7/NDUFS8/PARK7/SDHB/SDHD/SURF1/UQCC3/UQCR11/UQCRB/UQCRFS1/UQCRH	54
GO:0005746	M14	CC	GO:0005746	mitochondrial respiratory chain	1.07789e-43	4.69295e-42	COX1/COX4I1/COX5A/COX6A1/COX7A2/COX7B/CYTB/ND3/ND4/NDUFA1/NDUFA10/NDUFA11/NDUFA12/NDUFA13/NDUFA2/NDUFA3/NDUFA4/NDUFA5/NDUFA6/NDUFA8/NDUFA9/NDUFAB1/NDUFAF1/NDUFB1/NDUFB11/NDUFB2/NDUFB3/NDUFB4/NDUFB5/NDUFB6/NDUFB7/NDUFB8/NDUFB9/NDUFC1/NDUFC2/NDUFS2/NDUFS3/NDUFS4/NDUFS5/NDUFS6/NDUFS7/NDUFS8/PARK7/SDHB/SDHD/SURF1/UQCC3/UQCRB/UQCRFS1/UQCRH	50
GO:0098803	M14	CC	GO:0098803	respiratory chain complex	5.72816e-43	2.31581e-41	COX1/COX2/COX3/COX4I1/COX5A/COX6A1/CYTB/ND3/ND4/NDUFA1/NDUFA10/NDUFA11/NDUFA12/NDUFA13/NDUFA2/NDUFA3/NDUFA4/NDUFA5/NDUFA6/NDUFA8/NDUFA9/NDUFAB1/NDUFAF1/NDUFB1/NDUFB11/NDUFB2/NDUFB3/NDUFB4/NDUFB5/NDUFB6/NDUFB7/NDUFB8/NDUFB9/NDUFC1/NDUFC2/NDUFS2/NDUFS3/NDUFS4/NDUFS5/NDUFS6/NDUFS7/NDUFS8/PARK7/SDHB/SDHD/UQCC3/UQCRFS1	47
GO:0015935	M14	CC	GO:0015935	small ribosomal subunit	4.06974e-38	1.53565e-36	MRPS14/MRPS15/MRPS18A/MRPS18B/MRPS21/MRPS33/MRPS34/MRPS36/MRPS6/MRPS7/MRPS9/RACK1/RPS10/RPS11/RPS12/RPS13/RPS14/RPS15/RPS15A/RPS16/RPS18/RPS19/RPS2/RPS20/RPS21/RPS23/RPS24/RPS25/RPS26/RPS27/RPS27A/RPS28/RPS29/RPS3/RPS3A/RPS4X/RPS4Y1/RPS5/RPS6/RPS7/RPS8/RPS9/RPSA	43
GO:0005747	M14	CC	GO:0005747	mitochondrial respiratory chain complex I	6.28788e-35	1.97719e-33	ND3/ND4/NDUFA1/NDUFA10/NDUFA11/NDUFA12/NDUFA13/NDUFA2/NDUFA3/NDUFA4/NDUFA5/NDUFA6/NDUFA8/NDUFA9/NDUFAB1/NDUFAF1/NDUFB1/NDUFB11/NDUFB2/NDUFB3/NDUFB4/NDUFB5/NDUFB6/NDUFB7/NDUFB8/NDUFB9/NDUFC1/NDUFC2/NDUFS2/NDUFS3/NDUFS4/NDUFS5/NDUFS6/NDUFS7/NDUFS8/PARK7	36
GO:0030964	M14	CC	GO:0030964	NADH dehydrogenase complex	6.28788e-35	1.97719e-33	ND3/ND4/NDUFA1/NDUFA10/NDUFA11/NDUFA12/NDUFA13/NDUFA2/NDUFA3/NDUFA4/NDUFA5/NDUFA6/NDUFA8/NDUFA9/NDUFAB1/NDUFAF1/NDUFB1/NDUFB11/NDUFB2/NDUFB3/NDUFB4/NDUFB5/NDUFB6/NDUFB7/NDUFB8/NDUFB9/NDUFC1/NDUFC2/NDUFS2/NDUFS3/NDUFS4/NDUFS5/NDUFS6/NDUFS7/NDUFS8/PARK7	36
GO:0045271	M14	CC	GO:0045271	respiratory chain complex I	6.28788e-35	1.97719e-33	ND3/ND4/NDUFA1/NDUFA10/NDUFA11/NDUFA12/NDUFA13/NDUFA2/NDUFA3/NDUFA4/NDUFA5/NDUFA6/NDUFA8/NDUFA9/NDUFAB1/NDUFAF1/NDUFB1/NDUFB11/NDUFB2/NDUFB3/NDUFB4/NDUFB5/NDUFB6/NDUFB7/NDUFB8/NDUFB9/NDUFC1/NDUFC2/NDUFS2/NDUFS3/NDUFS4/NDUFS5/NDUFS6/NDUFS7/NDUFS8/PARK7	36
GO:0022627	M14	CC	GO:0022627	cytosolic small ribosomal subunit	1.4209e-32	4.2328e-31	RPS10/RPS11/RPS12/RPS13/RPS14/RPS15/RPS15A/RPS16/RPS18/RPS19/RPS2/RPS20/RPS21/RPS23/RPS24/RPS25/RPS26/RPS27/RPS27A/RPS28/RPS29/RPS3/RPS3A/RPS4X/RPS4Y1/RPS5/RPS6/RPS7/RPS8/RPS9/RPSA	31
GO:1990204	M14	CC	GO:1990204	oxidoreductase complex	4.22577e-31	1.19589e-29	COX1/CYBA/CYTB/ND3/ND4/NDUFA1/NDUFA10/NDUFA11/NDUFA12/NDUFA13/NDUFA2/NDUFA3/NDUFA4/NDUFA5/NDUFA6/NDUFA8/NDUFA9/NDUFAB1/NDUFAF1/NDUFB1/NDUFB11/NDUFB2/NDUFB3/NDUFB4/NDUFB5/NDUFB6/NDUFB7/NDUFB8/NDUFB9/NDUFC1/NDUFC2/NDUFS2/NDUFS3/NDUFS4/NDUFS5/NDUFS6/NDUFS7/NDUFS8/PARK7/PDHA1/SDHB/SDHD/UQCC3/UQCRFS1	44
GO:00057591	M14	CC	GO:0005759	mitochondrial matrix	2.49071e-27	6.71305e-26	ATP5F1A/ATP5F1B/ATP5F1C/ATP5F1D/ATP5F1E/ATP5PB/BLOC1S1/CHCHD1/CLPP/DECR1/ECHS1/ECI1/ERAL1/ETFA/FARS2/FASTK/FH/GADD45GIP1/GCDH/GLRX5/GOT2/HSD17B10/IDH3G/ISCA2/MDH2/MMAB/MPG/MRPL10/MRPL13/MRPL16/MRPL2/MRPL20/MRPL23/MRPL24/MRPL34/MRPL35/MRPL37/MRPL40/MRPL43/MRPL44/MRPL51/MRPL54/MRPL55/MRPL58/MRPL9/MRPS14/MRPS15/MRPS18A/MRPS18B/MRPS21/MRPS33/MRPS34/MRPS36/MRPS6/MRPS7/MRPS9/NAXE/NDUFA10/NDUFA9/NDUFAB1…	89
GO:0042788	M14	CC	GO:0042788	polysomal ribosome	6.96781e-19	1.79263e-17	RPL10A/RPL11/RPL18/RPL18A/RPL19/RPL24/RPL30/RPL31/RPL32/RPL36/RPL38/RPL39/RPL6/RPL7A/RPL8/RPS21/RPS23/RPS26/RPS28/RPS29	20
GO:0000313	M14	CC	GO:0000313	organellar ribosome	2.07418e-18	4.8916e-17	CHCHD1/MRPL10/MRPL13/MRPL16/MRPL2/MRPL20/MRPL23/MRPL24/MRPL34/MRPL35/MRPL37/MRPL40/MRPL43/MRPL44/MRPL51/MRPL54/MRPL55/MRPL58/MRPL9/MRPS14/MRPS15/MRPS18A/MRPS18B/MRPS21/MRPS33/MRPS34/MRPS36/MRPS6/MRPS7/MRPS9/NDUFAB1	31
GO:0005761	M14	CC	GO:0005761	mitochondrial ribosome	2.07418e-18	4.8916e-17	CHCHD1/MRPL10/MRPL13/MRPL16/MRPL2/MRPL20/MRPL23/MRPL24/MRPL34/MRPL35/MRPL37/MRPL40/MRPL43/MRPL44/MRPL51/MRPL54/MRPL55/MRPL58/MRPL9/MRPS14/MRPS15/MRPS18A/MRPS18B/MRPS21/MRPS33/MRPS34/MRPS36/MRPS6/MRPS7/MRPS9/NDUFAB1	31
GO:0005753	M14	CC	GO:0005753	mitochondrial proton-transporting ATP synthase complex	4.02685e-18	9.1168e-17	ATP5F1A/ATP5F1B/ATP5F1C/ATP5F1D/ATP5F1E/ATP5MC1/ATP5MD/ATP5ME/ATP5MF/ATP5MG/ATP5MPL/ATP5PB/ATP5PD/ATP5PF/ATP5PO/ATP6	16
GO:00058441	M14	CC	GO:0005844	polysome	1.02271e-17	2.22636e-16	ATXN2/NAA38/RPL10A/RPL11/RPL18/RPL18A/RPL19/RPL24/RPL30/RPL31/RPL32/RPL36/RPL38/RPL39/RPL6/RPL7A/RPL8/RPS21/RPS23/RPS26/RPS28/RPS29/RPS3/RPS4X/RPS4Y1/RPS6	26
GO:00059254	M14	CC	GO:0005925	focal adhesion	1.70852e-17	3.58156e-16	ACTR2/ARPC3/BSG/CBL/CFL1/CYBA/DNM2/FLII/HSPB1/IGF2R/ITGAV/KRAS/MAP2K1/MDC1/MPRIP/MSN/MYH9/PCBP2/PDPK1/PEAK1/PFN1/PI4KA/PIP5K1C/PLEC/PPIA/PTK2B/PTPRC/RPL10A/RPL12/RPL13A/RPL18/RPL19/RPL22/RPL23/RPL27/RPL3/RPL30/RPL31/RPL37A/RPL38/RPL4/RPL5/RPL6/RPL7/RPL7A/RPL8/RPL9/RPLP0/RPLP1/RPLP2/RPS10/RPS11/RPS13/RPS14/RPS15/RPS16/RPS18/RPS19/RPS2/RPS29/RPS3/RPS3A/RPS4X/RPS5/RPS7/RPS8/RPS9/YWHAB	68
GO:0045259	M14	CC	GO:0045259	proton-transporting ATP synthase complex	1.91243e-17	3.86585e-16	ATP5F1A/ATP5F1B/ATP5F1C/ATP5F1D/ATP5F1E/ATP5MC1/ATP5MD/ATP5ME/ATP5MF/ATP5MG/ATP5MPL/ATP5PB/ATP5PD/ATP5PF/ATP5PO/ATP6	16
GO:00059244	M14	CC	GO:0005924	cell-substrate adherens junction	2.23902e-17	4.36995e-16	ACTR2/ARPC3/BSG/CBL/CFL1/CYBA/DNM2/FLII/HSPB1/IGF2R/ITGAV/KRAS/MAP2K1/MDC1/MPRIP/MSN/MYH9/PCBP2/PDPK1/PEAK1/PFN1/PI4KA/PIP5K1C/PLEC/PPIA/PTK2B/PTPRC/RPL10A/RPL12/RPL13A/RPL18/RPL19/RPL22/RPL23/RPL27/RPL3/RPL30/RPL31/RPL37A/RPL38/RPL4/RPL5/RPL6/RPL7/RPL7A/RPL8/RPL9/RPLP0/RPLP1/RPLP2/RPS10/RPS11/RPS13/RPS14/RPS15/RPS16/RPS18/RPS19/RPS2/RPS29/RPS3/RPS3A/RPS4X/RPS5/RPS7/RPS8/RPS9/YWHAB	68
GO:00300554	M14	CC	GO:0030055	cell-substrate junction	4.36276e-17	8.23107e-16	ACTR2/ARPC3/BSG/CBL/CFL1/CYBA/DNM2/FLII/HSPB1/IGF2R/ITGAV/KRAS/MAP2K1/MDC1/MPRIP/MSN/MYH9/PCBP2/PDPK1/PEAK1/PFN1/PI4KA/PIP5K1C/PLEC/PPIA/PTK2B/PTPRC/RPL10A/RPL12/RPL13A/RPL18/RPL19/RPL22/RPL23/RPL27/RPL3/RPL30/RPL31/RPL37A/RPL38/RPL4/RPL5/RPL6/RPL7/RPL7A/RPL8/RPL9/RPLP0/RPLP1/RPLP2/RPS10/RPS11/RPS13/RPS14/RPS15/RPS16/RPS18/RPS19/RPS2/RPS29/RPS3/RPS3A/RPS4X/RPS5/RPS7/RPS8/RPS9/YWHAB	68
GO:00059126	M14	CC	GO:0005912	adherens junction	1.49823e-15	2.73547e-14	ACTR2/ARPC3/BSG/CBL/CFL1/CTNND1/CYBA/DLG5/DNM2/FLII/HSPB1/IGF2R/ITGAV/KRAS/MAP2K1/MDC1/MPRIP/MSN/MYH9/PARK7/PCBP2/PDPK1/PEAK1/PFN1/PI4KA/PIP5K1C/PLEC/PPIA/PPP1CA/PPP1R9B/PTK2B/PTPRC/RPL10A/RPL12/RPL13A/RPL18/RPL19/RPL22/RPL23/RPL27/RPL3/RPL30/RPL31/RPL37A/RPL38/RPL4/RPL5/RPL6/RPL7/RPL7A/RPL8/RPL9/RPLP0/RPLP1/RPLP2/RPS10/RPS11/RPS13/RPS14/RPS15/RPS16/RPS18/RPS19/RPS2/RPS29/RPS3/RPS3A/RPS4X/RPS5/RP…	74
GO:0016469	M14	CC	GO:0016469	proton-transporting two-sector ATPase complex	2.83028e-13	5.00606e-12	ATP5F1A/ATP5F1B/ATP5F1C/ATP5F1D/ATP5F1E/ATP5MC1/ATP5MD/ATP5ME/ATP5MF/ATP5MG/ATP5MPL/ATP5PB/ATP5PD/ATP5PF/ATP5PO/ATP6/ATP6V0B/ATP6V0E1/ATP6V1F	19
GO:0000315	M14	CC	GO:0000315	organellar large ribosomal subunit	3.20651e-12	5.33789e-11	MRPL10/MRPL13/MRPL16/MRPL2/MRPL20/MRPL23/MRPL24/MRPL34/MRPL35/MRPL37/MRPL40/MRPL43/MRPL44/MRPL51/MRPL54/MRPL55/MRPL58/MRPL9/MRPS18A/NDUFAB1	20
GO:0005762	M14	CC	GO:0005762	mitochondrial large ribosomal subunit	3.20651e-12	5.33789e-11	MRPL10/MRPL13/MRPL16/MRPL2/MRPL20/MRPL23/MRPL24/MRPL34/MRPL35/MRPL37/MRPL40/MRPL43/MRPL44/MRPL51/MRPL54/MRPL55/MRPL58/MRPL9/MRPS18A/NDUFAB1	20
GO:0070069	M14	CC	GO:0070069	cytochrome complex	1.22013e-08	1.97313e-07	COX1/COX2/COX3/COX4I1/COX5A/COX6A1/CYTB/NDUFA4/UQCC3/UQCRFS1	10
GO:0045277	M14	CC	GO:0045277	respiratory chain complex IV	2.92172e-08	4.59359e-07	COX1/COX2/COX3/COX4I1/COX5A/COX6A1/NDUFA4/UQCRFS1	8
GO:0000314	M14	CC	GO:0000314	organellar small ribosomal subunit	6.47724e-08	9.64768e-07	MRPS14/MRPS15/MRPS18A/MRPS18B/MRPS21/MRPS33/MRPS34/MRPS36/MRPS6/MRPS7/MRPS9	11
GO:0005763	M14	CC	GO:0005763	mitochondrial small ribosomal subunit	6.47724e-08	9.64768e-07	MRPS14/MRPS15/MRPS18A/MRPS18B/MRPS21/MRPS33/MRPS34/MRPS36/MRPS6/MRPS7/MRPS9	11
GO:00056812	M14	CC	GO:0005681	spliceosomal complex	1.29615e-07	1.88108e-06	CDC40/CWC15/DDX23/DDX39B/FRG1/GPATCH1/ISY1/LSM2/LSM3/LSM4/LSM5/LSM6/PPIE/PPIH/PRPF31/PRPF8/RBM22/SF3A1/SF3B5/SF3B6/SNRNP35/SNRPC/SNRPD2/SRRM2/UPF1/ZCRB1/ZMAT5	27
GO:00056841	M14	CC	GO:0005684	U2-type spliceosomal complex	4.75874e-07	6.73361e-06	CDC40/CWC15/ISY1/LSM2/LSM3/LSM4/LSM5/LSM6/PPIE/PRPF31/PRPF8/RBM22/SF3A1/SF3B5/SNRPC/SNRPD2/SRRM2	17
GO:0033290	M14	CC	GO:0033290	eukaryotic 48S preinitiation complex	3.27162e-06	4.51644e-05	EIF3D/EIF3E/EIF3F/EIF3G/EIF3H/EIF3I/EIF3K	7
GO:00325922	M14	CC	GO:0032592	integral component of mitochondrial membrane	5.25655e-06	7.08383e-05	MICOS13/CHCHD10/COA1/COA3/COX18/CYTB/FIS1/L2HGDH/MFF/MUL1/SMDT1/TIMM17B/TMEM70/UQCC3	14
GO:0005852	M14	CC	GO:0005852	eukaryotic translation initiation factor 3 complex	5.84719e-06	7.52162e-05	EIF3D/EIF3E/EIF3F/EIF3G/EIF3H/EIF3I/EIF3K	7
GO:0070993	M14	CC	GO:0070993	translation preinitiation complex	5.84719e-06	7.52162e-05	EIF3D/EIF3E/EIF3F/EIF3G/EIF3H/EIF3I/EIF3K	7
GO:00985732	M14	CC	GO:0098573	intrinsic component of mitochondrial membrane	6.39658e-06	8.04548e-05	MICOS13/CHCHD10/COA1/COA3/COX18/CYTB/FIS1/L2HGDH/MFF/MUL1/SMDT1/TIMM17B/TMEM70/UQCC3	14
GO:0030867	M14	CC	GO:0030867	rough endoplasmic reticulum membrane	1.69454e-05	0.000208502	BCAP31/RPL27/RPS26/RPS28/RPS29/SRP9/SSR4/UBA1	8
GO:00313042	M14	CC	GO:0031304	intrinsic component of mitochondrial inner membrane	1.88374e-05	0.000222124	MICOS13/CHCHD10/COA1/COA3/COX18/CYTB/L2HGDH/SMDT1/TIMM17B/UQCC3	10
GO:00313052	M14	CC	GO:0031305	integral component of mitochondrial inner membrane	1.88374e-05	0.000222124	MICOS13/CHCHD10/COA1/COA3/COX18/CYTB/L2HGDH/SMDT1/TIMM17B/UQCC3	10
GO:00100083	M14	CC	GO:0010008	endosome membrane	2.73727e-05	0.000316182	ANKFY1/AP2B1/AP2S1/ATP6V0B/ATP6V0E1/CD63/CHMP2A/CHMP4C/CHMP6/GGA1/GGA3/LAMTOR1/LAMTOR2/LAMTOR4/LY96/MAP3K7/OCRL/PIP5K1C/PLEKHM1/PSENEN/RAB11A/RAB11FIP2/RAB13/RBSN/RILP/RIPK1/RPS27A/SLC39A4/SNF8/SNX13/SNX17/SNX19/SNX3/SPG21/TMEM59/TMEM9B/UBA1/UBA52/UBB/VAMP8/VPS25/VPS28/VPS29/VPS33A/VPS33B/VPS4B/YIPF2	47
GO:00319702	M14	CC	GO:0031970	organelle envelope lumen	2.97076e-05	0.00033629	BLOC1S1/CHCHD10/CHCHD5/COX6B1/HTRA2/IGF2R/NDUFA8/NDUFB7/NDUFS5/PARK7/SDHAF3/SHMT2/TIMM13/TRAP1/UQCC2	15
GO:00056651	M14	CC	GO:0005665	RNA polymerase II, core complex	3.06038e-05	0.000339642	POLR2A/POLR2F/POLR2G/POLR2H/POLR2I/POLR2L	6
GO:00057581	M14	CC	GO:0005758	mitochondrial intermembrane space	3.13699e-05	0.000341449	BLOC1S1/CHCHD10/CHCHD5/COX6B1/HTRA2/NDUFA8/NDUFB7/NDUFS5/PARK7/SDHAF3/SHMT2/TIMM13/TRAP1/UQCC2	14
GO:0005791	M14	CC	GO:0005791	rough endoplasmic reticulum	3.67869e-05	0.000392856	BCAP31/RPL18/RPL27/RPL4/RPL6/RPS21/RPS23/RPS26/RPS28/RPS29/SRP9/SSR4/TMCC1/UBA1	14
GO:0071005	M14	CC	GO:0071005	U2-type precatalytic spliceosome	3.93755e-05	0.00040521	LSM2/LSM3/LSM4/LSM5/LSM6/PRPF31/PRPF8/SF3A1/SF3B5/SNRPD2/SRRM2	11
GO:0071011	M14	CC	GO:0071011	precatalytic spliceosome	3.93755e-05	0.00040521	LSM2/LSM3/LSM4/LSM5/LSM6/PRPF31/PRPF8/SF3A1/SF3B5/SNRPD2/SRRM2	11
GO:0014069	M14	CC	GO:0014069	postsynaptic density	4.57915e-05	0.000462821	ACTR2/BCR/CPEB3/CRIPT/CTNND1/DLG5/DNM2/DYNLL2/PAK2/PCBP2/PDPK1/PHB/PHB2/PTK2B/RPL10A/RPL12/RPL14/RPL18A/RPL23/RPL30/RPL38/RPL6/RPL7/RPL8/RPLP0/RPS13/RPS14/RPS18/RPS19/RPS25/RPS27/RPS3/SHARPIN	33
GO:0016282	M14	CC	GO:0016282	eukaryotic 43S preinitiation complex	5.11029e-05	0.000507443	EIF3D/EIF3E/EIF3F/EIF3G/EIF3I/EIF3K	6
GO:0032279	M14	CC	GO:0032279	asymmetric synapse	6.0052e-05	0.000586024	ACTR2/BCR/CPEB3/CRIPT/CTNND1/DLG5/DNM2/DYNLL2/PAK2/PCBP2/PDPK1/PHB/PHB2/PTK2B/RPL10A/RPL12/RPL14/RPL18A/RPL23/RPL30/RPL38/RPL6/RPL7/RPL8/RPLP0/RPS13/RPS14/RPS18/RPS19/RPS25/RPS27/RPS3/SHARPIN	33
GO:00312481	M14	CC	GO:0031248	protein acetyltransferase complex	8.99311e-05	0.00084835	BRD1/BRPF3/CREBBP/EP400/HCFC1/MAP3K7/MEAF6/NAA10/NAA38/POLE4/SUPT20H/TAF4/UBAP2L/YEATS2	14
GO:19024931	M14	CC	GO:1902493	acetyltransferase complex	8.99311e-05	0.00084835	BRD1/BRPF3/CREBBP/EP400/HCFC1/MAP3K7/MEAF6/NAA10/NAA38/POLE4/SUPT20H/TAF4/UBAP2L/YEATS2	14
GO:00710131	M14	CC	GO:0071013	catalytic step 2 spliceosome	0.000118557	0.00108777	CDC40/CWC15/DDX23/FRG1/GPATCH1/ISY1/LSM2/LSM3/PPIE/PRPF8/RBM22/SF3A1/SNRPD2/SRRM2	14
GO:0046540	M14	CC	GO:0046540	U4/U6 x U5 tri-snRNP complex	0.000121077	0.00108777	LSM2/LSM3/LSM4/LSM5/LSM6/PPIH/PRPF31/PRPF8/SNRPD2	9
GO:0097526	M14	CC	GO:0097526	spliceosomal tri-snRNP complex	0.000121077	0.00108777	LSM2/LSM3/LSM4/LSM5/LSM6/PPIH/PRPF31/PRPF8/SNRPD2	9
GO:0033177	M14	CC	GO:0033177	proton-transporting two-sector ATPase complex, proton-transporting domain	0.000124092	0.00109744	ATP5ME/ATP5MF/ATP5PF/ATP6/ATP6V0B/ATP6V0E1	6
GO:0120114	M14	CC	GO:0120114	Sm-like protein family complex	0.000192204	0.00167365	DDX23/DDX39B/GEMIN6/GEMIN8/LSM2/LSM3/LSM4/LSM5/LSM6/PPIH/PRPF31/PRPF8/SF3A1/SNRPC/SNRPD2	15
GO:00301171	M14	CC	GO:0030117	membrane coat	0.000200146	0.00169079	AP2B1/AP2S1/AP3S1/CHMP2A/CLTB/COPE/COPZ1/IGF2R/PDCD6/PICALM/SEC31A/TMED3/VPS33A/VPS33B	14
GO:00484751	M14	CC	GO:0048475	coated membrane	0.000200146	0.00169079	AP2B1/AP2S1/AP3S1/CHMP2A/CLTB/COPE/COPZ1/IGF2R/PDCD6/PICALM/SEC31A/TMED3/VPS33A/VPS33B	14
GO:0098984	M14	CC	GO:0098984	neuron to neuron synapse	0.000223948	0.00186404	ACTR2/BCR/CPEB3/CRIPT/CTNND1/DLG5/DNM2/DYNLL2/PAK2/PCBP2/PDPK1/PHB/PHB2/PTK2B/RPL10A/RPL12/RPL14/RPL18A/RPL23/RPL30/RPL38/RPL6/RPL7/RPL8/RPLP0/RPS13/RPS14/RPS18/RPS19/RPS25/RPS27/RPS3/SHARPIN	33
GO:0099572	M14	CC	GO:0099572	postsynaptic specialization	0.000237429	0.00194761	ACTR2/BCR/CPEB3/CRIPT/CTNND1/DLG5/DNM2/DYNLL2/PAK2/PCBP2/PDPK1/PHB/PHB2/PTK2B/RPL10A/RPL12/RPL14/RPL18A/RPL23/RPL30/RPL38/RPL6/RPL7/RPL8/RPLP0/RPS13/RPS14/RPS18/RPS19/RPS25/RPS27/RPS3/SHARPIN	33
GO:0097525	M14	CC	GO:0097525	spliceosomal snRNP complex	0.000263424	0.00212997	DDX23/DDX39B/LSM2/LSM3/LSM4/LSM5/LSM6/PPIH/PRPF31/PRPF8/SF3A1/SNRPC/SNRPD2	13
GO:00166073	M14	CC	GO:0016607	nuclear speck	0.000278411	0.00221945	ACIN1/APEX1/ATPAF2/ATXN2L/BRD1/CDC40/CWC15/DDX39B/EIF4ENIF1/EP400/GLYR1/HIPK1/KAZN/MAML1/MBD1/NDUFB1/PATL1/PPIE/PPIH/PRKAA1/PRPF31/PRPF8/RBM15B/RNF169/RREB1/SAP130/SAP18/SARNP/SCNM1/SETD1B/SF3A1/SRRM2/SUMO1/THAP7/THOC7/THRAP3/TMEM179B/ZMIZ1	38
GO:19048132	M14	CC	GO:1904813	ficolin-1-rich granule lumen	0.000372935	0.00293168	ACTR2/C1orf35/CANT1/COMMD3/EEF1A1/GMFG/GNS/GPI/GYG1/IMPDH2/MIF/PGM2/PPIA/PPIE/PRDX4/PSMB1/SRP14	17
GO:00001232	M14	CC	GO:0000123	histone acetyltransferase complex	0.000449312	0.00348371	BRD1/BRPF3/CREBBP/EP400/HCFC1/MAP3K7/MEAF6/POLE4/SUPT20H/TAF4/UBAP2L/YEATS2	12
GO:0033178	M14	CC	GO:0033178	proton-transporting two-sector ATPase complex, catalytic domain	0.000610847	0.00467215	ATP5F1B/ATP5F1C/ATP5F1D/ATP5F1E/ATP6V1F	5
GO:0030532	M14	CC	GO:0030532	small nuclear ribonucleoprotein complex	0.000697562	0.00526427	DDX23/DDX39B/LSM2/LSM3/LSM4/LSM5/LSM6/PPIH/PRPF31/PRPF8/SF3A1/SNRPC/SNRPD2	13
GO:0005671	M14	CC	GO:0005671	Ada2/Gcn5/Ada3 transcription activator complex	0.000875633	0.00652116	HCFC1/MAP3K7/POLE4/UBAP2L/YEATS2	5
GO:0071007	M14	CC	GO:0071007	U2-type catalytic step 2 spliceosome	0.000905707	0.00665754	CDC40/CWC15/PPIE/PRPF8/RBM22/SNRPD2/SRRM2	7
GO:00301201	M14	CC	GO:0030120	vesicle coat	0.000956186	0.00693848	AP2B1/AP2S1/CLTB/COPE/COPZ1/PDCD6/PICALM/SEC31A/TMED3	9
GO:00709711	M14	CC	GO:0070971	endoplasmic reticulum exit site	0.00121724	0.008721	MIA3/PDCD6/PREB/SEC16A/SEC31A	5
GO:00319022	M14	CC	GO:0031902	late endosome membrane	0.00127114	0.00899331	CD63/CHMP2A/CHMP4C/CHMP6/LAMTOR1/LAMTOR2/LAMTOR4/RILP/SNF8/TMEM59/VAMP8/VPS28/VPS33A/VPS33B/VPS4B/YIPF2	16
GO:0005689	M14	CC	GO:0005689	U12-type spliceosomal complex	0.00143703	0.0100415	SF3B5/SF3B6/SNRNP35/SNRPD2/ZCRB1/ZMAT5	6
GO:19025621	M14	CC	GO:1902562	H4 histone acetyltransferase complex	0.00164954	0.0112837	EP400/HCFC1/MAP3K7/MEAF6/POLE4/UBAP2L/YEATS2	7
GO:00313012	M14	CC	GO:0031301	integral component of organelle membrane	0.00165468	0.0112837	BET1/MICOS13/CHCHD10/COA1/COA3/COX18/CYTB/ENTPD4/FIS1/L2HGDH/MFF/MUL1/PEX10/PEX16/SMDT1/SUN1/TIMM17B/TMEM70/UQCC3	19
GO:00057745	M14	CC	GO:0005774	vacuolar membrane	0.00169055	0.0113911	ANKFY1/AP2B1/AP2S1/ATP11A/ATP6V0B/ATP6V1F/ATRAID/BLOC1S1/CD63/DNAJC5/EEF1A1/ENTPD4/GABARAPL2/IGF2R/LAMTOR1/LAMTOR2/LAMTOR4/MTOR/NDUFC2/PLEKHM1/RAB2A/RILP/RRAGA/STX17/SZT2/TMEM179B/TMEM59/TMEM9B/UBA1/UBA52/VAMP8/VAPA/VPS33A/VPS33B/YWHAB	35
GO:0036452	M14	CC	GO:0036452	ESCRT complex	0.00180524	0.0120208	CHMP2A/CHMP4C/CHMP6/SNF8/VPS25/VPS28	6
GO:0005732	M14	CC	GO:0005732	small nucleolar ribonucleoprotein complex	0.0022407	0.0147469	FBL/LSM6/NHP2/NOP10/POP7/RPP30	6
GO:01010022	M14	CC	GO:0101002	ficolin-1-rich granule	0.00251339	0.0163515	ACTR2/ATP6AP2/C1orf35/CANT1/COMMD3/EEF1A1/GMFG/GNS/GPI/GYG1/IMPDH2/LAMTOR1/MIF/PGM2/PPIA/PPIE/PRDX4/PSMB1/SRP14/TMEM179B	20
GO:00313002	M14	CC	GO:0031300	intrinsic component of organelle membrane	0.00303108	0.0194954	BET1/MICOS13/CHCHD10/COA1/COA3/COX18/CYTB/DNAJC5/ENTPD4/FIS1/L2HGDH/MFF/MUL1/PEX10/PEX16/SMDT1/SUN1/TIMM17B/TMEM70/UQCC3	20
GO:00444523	M14	CC	GO:0044452	nucleolar part	0.00336626	0.0214079	CHCHD1/CRIPT/EEF1D/FBL/IP6K1/KDM5D/MBD6/MLLT1/MRPL23/NHP2/NOP10/POLR2F/RREB1/SMARCB1/SUPT20H/TAX1BP3/TIMM13	17
GO:0000152	M14	CC	GO:0000152	nuclear ubiquitin ligase complex	0.00385166	0.0242227	ANAPC1/ANAPC11/ANAPC15/ANAPC16/BABAM2/BCOR/PHC1	7
GO:0008250	M14	CC	GO:0008250	oligosaccharyltransferase complex	0.00411629	0.0256024	DAD1/OST4/OSTC/TMEM258	4
GO:00057411	M14	CC	GO:0005741	mitochondrial outer membrane	0.00442127	0.0272004	AMBRA1/ATP5MC2/ATP5MC3/BAD/CYB5A/FIS1/MFF/MTOR/MTX2/MUL1/PHB/PHB2/RPS27A/RTN4IP1/TOMM7/TSPO/UBA52/UBB	18
GO:00165911	M14	CC	GO:0016591	RNA polymerase II, holoenzyme	0.00472683	0.0287676	GTF2H5/POLR2A/POLR2F/POLR2G/POLR2H/POLR2I/POLR2L/RTF1/TAF4/WDR61	10
GO:00016503	M14	CC	GO:0001650	fibrillar center	0.00485171	0.0292135	CHCHD1/CRIPT/EEF1D/FBL/IP6K1/KDM5D/MBD6/MLLT1/MRPL23/POLR2F/RREB1/SMARCB1/SUPT20H/TAX1BP3/TIMM13	15
GO:00306771	M14	CC	GO:0030677	ribonuclease P complex	0.00551847	0.0328785	HSD17B10/POP4/POP7/RPP30	4
GO:00301181	M14	CC	GO:0030118	clathrin coat	0.00596174	0.0351494	AP2B1/AP2S1/CLTB/IGF2R/PICALM/VPS33A/VPS33B	7
GO:00166054	M14	CC	GO:0016605	PML body	0.0071354	0.0416228	CHFR/EIF3E/EIF4ENIF1/HIPK1/MTOR/PARK7/PATL1/RNF111/SUMO1/SUMO2/TOP3A/UBN1	12
GO:00985542	M14	CC	GO:0098554	cytoplasmic side of endoplasmic reticulum membrane	0.00720677	0.0416228	RPL27/RPS26/RPS28/RPS29	4
GO:00319683	M14	CC	GO:0031968	organelle outer membrane	0.00777944	0.0444764	AMBRA1/ATP5MC2/ATP5MC3/BAD/CYB5A/FIS1/MFF/MTOR/MTX2/MUL1/NUTF2/PHB/PHB2/RPS27A/RTN4IP1/TOMM7/TSPO/UBA52/UBB	19
GO:00198673	M14	CC	GO:0019867	outer membrane	0.00865995	0.0490153	AMBRA1/ATP5MC2/ATP5MC3/BAD/CYB5A/FIS1/MFF/MTOR/MTX2/MUL1/NUTF2/PHB/PHB2/RPS27A/RTN4IP1/TOMM7/TSPO/UBA52/UBB	19
GO:0003735	M14	MF	GO:0003735	structural constituent of ribosome	1.19108e-59	8.87357e-57	MRPL10/MRPL13/MRPL24/MRPL34/MRPL35/MRPL37/MRPL43/MRPL51/MRPL55/MRPL9/MRPS14/MRPS15/MRPS18A/MRPS18B/MRPS21/MRPS31/MRPS33/MRPS34/MRPS36/MRPS6/MRPS7/RPL10/RPL10A/RPL11/RPL12/RPL13/RPL13A/RPL14/RPL15/RPL18/RPL18A/RPL19/RPL21/RPL22/RPL23/RPL23A/RPL24/RPL26/RPL27/RPL27A/RPL28/RPL29/RPL3/RPL30/RPL31/RPL32/RPL34/RPL35/RPL35A/RPL36/RPL36AL/RPL37/RPL37A/RPL38/RPL39/RPL4/RPL5/RPL6/RPL7/RPL7A/RPL8/RPL9/RPLP0…	82
GO:0003954	M14	MF	GO:0003954	NADH dehydrogenase activity	4.35007e-30	8.102e-28	ND3/ND4/NDUFA1/NDUFA10/NDUFA12/NDUFA13/NDUFA2/NDUFA3/NDUFA4/NDUFA5/NDUFA6/NDUFA8/NDUFA9/NDUFAB1/NDUFB1/NDUFB2/NDUFB3/NDUFB4/NDUFB5/NDUFB6/NDUFB7/NDUFB8/NDUFB9/NDUFC1/NDUFC2/NDUFS2/NDUFS3/NDUFS4/NDUFS5/NDUFS6/NDUFS7/NDUFS8	32
GO:0008137	M14	MF	GO:0008137	NADH dehydrogenase (ubiquinone) activity	4.35007e-30	8.102e-28	ND3/ND4/NDUFA1/NDUFA10/NDUFA12/NDUFA13/NDUFA2/NDUFA3/NDUFA4/NDUFA5/NDUFA6/NDUFA8/NDUFA9/NDUFAB1/NDUFB1/NDUFB2/NDUFB3/NDUFB4/NDUFB5/NDUFB6/NDUFB7/NDUFB8/NDUFB9/NDUFC1/NDUFC2/NDUFS2/NDUFS3/NDUFS4/NDUFS5/NDUFS6/NDUFS7/NDUFS8	32
GO:0050136	M14	MF	GO:0050136	NADH dehydrogenase (quinone) activity	4.35007e-30	8.102e-28	ND3/ND4/NDUFA1/NDUFA10/NDUFA12/NDUFA13/NDUFA2/NDUFA3/NDUFA4/NDUFA5/NDUFA6/NDUFA8/NDUFA9/NDUFAB1/NDUFB1/NDUFB2/NDUFB3/NDUFB4/NDUFB5/NDUFB6/NDUFB7/NDUFB8/NDUFB9/NDUFC1/NDUFC2/NDUFS2/NDUFS3/NDUFS4/NDUFS5/NDUFS6/NDUFS7/NDUFS8	32
GO:0016655	M14	MF	GO:0016655	oxidoreductase activity, acting on NAD(P)H, quinone or similar compound as acceptor	3.03945e-25	4.52878e-23	ND3/ND4/NDUFA1/NDUFA10/NDUFA12/NDUFA13/NDUFA2/NDUFA3/NDUFA4/NDUFA5/NDUFA6/NDUFA8/NDUFA9/NDUFAB1/NDUFB1/NDUFB2/NDUFB3/NDUFB4/NDUFB5/NDUFB6/NDUFB7/NDUFB8/NDUFB9/NDUFC1/NDUFC2/NDUFS2/NDUFS3/NDUFS4/NDUFS5/NDUFS6/NDUFS7/NDUFS8	32
GO:00166512	M14	MF	GO:0016651	oxidoreductase activity, acting on NAD(P)H	1.27839e-21	1.58734e-19	CYBA/ECSIT/ND3/ND4/NDUFA1/NDUFA10/NDUFA12/NDUFA13/NDUFA2/NDUFA3/NDUFA4/NDUFA5/NDUFA6/NDUFA8/NDUFA9/NDUFAB1/NDUFB1/NDUFB2/NDUFB3/NDUFB4/NDUFB5/NDUFB6/NDUFB7/NDUFB8/NDUFB9/NDUFC1/NDUFC2/NDUFS2/NDUFS3/NDUFS4/NDUFS5/NDUFS6/NDUFS7/NDUFS8/PGK1/PRDX3/TXNDC17	37
GO:0009055	M14	MF	GO:0009055	electron transfer activity	7.12575e-14	7.58383e-12	AKR1A1/AKR7A2/COX1/COX2/COX5A/COX6B1/COX6C/COX7A2/COX7B/COX8A/CYB5A/CYBA/CYC1/CYTB/ETFA/GLRX5/NDUFA12/NDUFA4/NDUFS2/NDUFS3/NDUFS6/PTGES2/SDHB/SDHD/SH3BGRL3/SURF1/TSTA3/UQCR10/UQCR11	29
GO:0015078	M14	MF	GO:0015078	proton transmembrane transporter activity	8.73693e-09	8.13627e-07	ATP5F1A/ATP5F1B/ATP5F1E/ATP5ME/ATP5PF/ATP5PO/ATP6V0E1/ATP6V1F/COX1/COX2/COX6B1/COX6C/COX7A2/COX7B/COX8A/CYB5A/NDUFA4/SLC25A3/SURF1	19
GO:0019843	M14	MF	GO:0019843	rRNA binding	1.05255e-08	8.71279e-07	ERAL1/GTF3A/MRPL20/RPL11/RPL23A/RPL3/RPL37/RPL5/RPL8/RPL9/RPS11/RPS18/RPS3/RPS4X/RPS4Y1	15
GO:0004129	M14	MF	GO:0004129	cytochrome-c oxidase activity	2.15197e-08	1.33601e-06	COX1/COX2/COX6B1/COX6C/COX7A2/COX7B/COX8A/CYB5A/NDUFA4/SURF1	10
GO:0015002	M14	MF	GO:0015002	heme-copper terminal oxidase activity	2.15197e-08	1.33601e-06	COX1/COX2/COX6B1/COX6C/COX7A2/COX7B/COX8A/CYB5A/NDUFA4/SURF1	10
GO:0016676	M14	MF	GO:0016676	oxidoreductase activity, acting on a heme group of donors, oxygen as acceptor	2.15197e-08	1.33601e-06	COX1/COX2/COX6B1/COX6C/COX7A2/COX7B/COX8A/CYB5A/NDUFA4/SURF1	10
GO:0016675	M14	MF	GO:0016675	oxidoreductase activity, acting on a heme group of donors	4.08213e-08	2.33937e-06	COX1/COX2/COX6B1/COX6C/COX7A2/COX7B/COX8A/CYB5A/NDUFA4/SURF1	10
GO:00081351	M14	MF	GO:0008135	translation factor activity, RNA binding	9.61559e-05	0.00511687	CPEB3/EEF1A1/EEF1B2/EEF1D/EIF3D/EIF3E/EIF3F/EIF3G/EIF3H/EIF3I/EIF3K/MRPL58/TUFM	13
GO:0044769	M14	MF	GO:0044769	ATPase activity, coupled to transmembrane movement of ions, rotational mechanism	0.000113188	0.00562166	ATP5F1A/ATP5F1B/ATP5F1E/ATP5PO/ATP6V0E1/ATP6V1F	6
GO:00452965	M14	MF	GO:0045296	cadherin binding	0.00021993	0.0102405	ATXN2L/BSG/CAPG/CBL/CRKL/CTNND1/EEF1D/EIF3E/HCFC1/MPRIP/MYH9/PAK2/PARK7/PFN1/PI4KA/PICALM/PLEC/PPP1CA/RACK1/RPL14/RPL15/RPL23A/RPL24/RPL29/RPL34/RPL6/RPL7A/RPS2/RPS26/S100A11/UBAP2/VAPA/YWHAB	33
GO:00168535	M14	MF	GO:0016853	isomerase activity	0.000604076	0.0264727	ECI1/FKBP1A/FUOM/GNE/HMGCS1/MIF/PGM2/PIN4/PPIA/PPIE/PPIH/PTGES2/RPUSD3/TOP3A/TOP3B/TPI1/TSTA3	17
GO:0048038	M14	MF	GO:0048038	quinone binding	0.000802188	0.0332017	NDUFS2/NDUFS7/SDHB/SDHD/VKORC1	5
GO:0022853	M14	MF	GO:0022853	active ion transmembrane transporter activity	0.00120648	0.0449414	ABCC4/ATP1B3/ATP5F1A/ATP5F1B/ATP5F1E/ATP5PO/ATP6V0E1/ATP6V1F	8
GO:0042625	M14	MF	GO:0042625	ATPase coupled ion transmembrane transporter activity	0.00120648	0.0449414	ABCC4/ATP1B3/ATP5F1A/ATP5F1B/ATP5F1E/ATP5PO/ATP6V0E1/ATP6V1F	8
GO:00614181	M15	BP	GO:0061418	regulation of transcription from RNA polymerase II promoter in response to hypoxia	1.96765e-19	4.28098e-16	EGLN2/HIGD1A/PSMA1/PSMA2/PSMA4/PSMA5/PSMB2/PSMB4/PSMB5/PSMB7/PSMC3/PSMC4/PSMC5/PSMC6/PSMD1/PSMD11/PSMD12/PSMD13/PSMD14/PSMD4/PSMD6/PSMD7/PSMD8	23
GO:00065212	M15	BP	GO:0006521	regulation of cellular amino acid metabolic process	2.60321e-19	4.28098e-16	PSMA1/PSMA2/PSMA4/PSMA5/PSMB2/PSMB4/PSMB5/PSMB7/PSMC3/PSMC4/PSMC5/PSMC6/PSMD1/PSMD11/PSMD12/PSMD13/PSMD14/PSMD4/PSMD6/PSMD7/PSMD8	21
GO:00311451	M15	BP	GO:0031145	anaphase-promoting complex-dependent catabolic process	7.06893e-19	7.74991e-16	ANAPC10/CDC16/PSMA1/PSMA2/PSMA4/PSMA5/PSMB2/PSMB4/PSMB5/PSMB7/PSMC3/PSMC4/PSMC5/PSMC6/PSMD1/PSMD11/PSMD12/PSMD13/PSMD14/PSMD4/PSMD6/PSMD7/PSMD8	23
GO:00109722	M15	BP	GO:0010972	negative regulation of G2/M transition of mitotic cell cycle	2.35062e-18	1.93279e-15	FOXN3/PSMA1/PSMA2/PSMA4/PSMA5/PSMB2/PSMB4/PSMB5/PSMB7/PSMC3/PSMC4/PSMC5/PSMC6/PSMD1/PSMD11/PSMD12/PSMD13/PSMD14/PSMD4/PSMD6/PSMD7/PSMD8/VPS4A	23
GO:00311461	M15	BP	GO:0031146	SCF-dependent proteasomal ubiquitin-dependent protein catabolic process	4.84113e-18	3.18449e-15	PSMA1/PSMA2/PSMA4/PSMA5/PSMB2/PSMB4/PSMB5/PSMB7/PSMC3/PSMC4/PSMC5/PSMC6/PSMD1/PSMD11/PSMD12/PSMD13/PSMD14/PSMD4/PSMD6/PSMD7/PSMD8	21
GO:00436182	M15	BP	GO:0043618	regulation of transcription from RNA polymerase II promoter in response to stress	6.00519e-18	3.29185e-15	ATF6B/EGLN2/HIGD1A/PSMA1/PSMA2/PSMA4/PSMA5/PSMB2/PSMB4/PSMB5/PSMB7/PSMC3/PSMC4/PSMC5/PSMC6/PSMD1/PSMD11/PSMD12/PSMD13/PSMD14/PSMD4/PSMD6/PSMD7/PSMD8/SIN3A	25
GO:1902036	M15	BP	GO:1902036	regulation of hematopoietic stem cell differentiation	1.29826e-17	6.09995e-15	PSMA1/PSMA2/PSMA4/PSMA5/PSMB2/PSMB4/PSMB5/PSMB7/PSMC3/PSMC4/PSMC5/PSMC6/PSMD1/PSMD11/PSMD12/PSMD13/PSMD14/PSMD4/PSMD6/PSMD7/PSMD8	21
GO:00436202	M15	BP	GO:0043620	regulation of DNA-templated transcription in response to stress	2.37998e-17	9.78468e-15	ATF6B/EGLN2/HIGD1A/PSMA1/PSMA2/PSMA4/PSMA5/PSMB2/PSMB4/PSMB5/PSMB7/PSMC3/PSMC4/PSMC5/PSMC6/PSMD1/PSMD11/PSMD12/PSMD13/PSMD14/PSMD4/PSMD6/PSMD7/PSMD8/SIN3A	25
GO:0002479	M15	BP	GO:0002479	antigen processing and presentation of exogenous peptide antigen via MHC class I, TAP-dependent	3.30952e-17	1.20945e-14	PSMA1/PSMA2/PSMA4/PSMA5/PSMB2/PSMB4/PSMB5/PSMB7/PSMC3/PSMC4/PSMC5/PSMC6/PSMD1/PSMD11/PSMD12/PSMD13/PSMD14/PSMD4/PSMD6/PSMD7/PSMD8	21
GO:19027502	M15	BP	GO:1902750	negative regulation of cell cycle G2/M phase transition	5.87143e-17	1.93111e-14	FOXN3/PSMA1/PSMA2/PSMA4/PSMA5/PSMB2/PSMB4/PSMB5/PSMB7/PSMC3/PSMC4/PSMC5/PSMC6/PSMD1/PSMD11/PSMD12/PSMD13/PSMD14/PSMD4/PSMD6/PSMD7/PSMD8/VPS4A	23
GO:0042590	M15	BP	GO:0042590	antigen processing and presentation of exogenous peptide antigen via MHC class I	8.05748e-17	2.40919e-14	PSMA1/PSMA2/PSMA4/PSMA5/PSMB2/PSMB4/PSMB5/PSMB7/PSMC3/PSMC4/PSMC5/PSMC6/PSMD1/PSMD11/PSMD12/PSMD13/PSMD14/PSMD4/PSMD6/PSMD7/PSMD8	21
GO:00332381	M15	BP	GO:0033238	regulation of cellular amine metabolic process	1.42433e-16	3.89532e-14	PSMA1/PSMA2/PSMA4/PSMA5/PSMB2/PSMB4/PSMB5/PSMB7/PSMC3/PSMC4/PSMC5/PSMC6/PSMD1/PSMD11/PSMD12/PSMD13/PSMD14/PSMD4/PSMD6/PSMD7/PSMD8	21
GO:00704982	M15	BP	GO:0070498	interleukin-1-mediated signaling pathway	1.53965e-16	3.89532e-14	PSMA1/PSMA2/PSMA4/PSMA5/PSMB2/PSMB4/PSMB5/PSMB7/PSMC3/PSMC4/PSMC5/PSMC6/PSMD1/PSMD11/PSMD12/PSMD13/PSMD14/PSMD4/PSMD6/PSMD7/PSMD8/TAB1/ZNF675	23
GO:0060218	M15	BP	GO:0060218	hematopoietic stem cell differentiation	3.24023e-16	7.61222e-14	PSMA1/PSMA2/PSMA4/PSMA5/PSMB2/PSMB4/PSMB5/PSMB7/PSMC3/PSMC4/PSMC5/PSMC6/PSMD1/PSMD11/PSMD12/PSMD13/PSMD14/PSMD4/PSMD6/PSMD7/PSMD8	21
GO:00024743	M15	BP	GO:0002474	antigen processing and presentation of peptide antigen via MHC class I	4.8426e-16	1.06182e-13	MR1/PSMA1/PSMA2/PSMA4/PSMA5/PSMB2/PSMB4/PSMB5/PSMB7/PSMC3/PSMC4/PSMC5/PSMC6/PSMD1/PSMD11/PSMD12/PSMD13/PSMD14/PSMD4/PSMD6/PSMD7/PSMD8	22
GO:19015321	M15	BP	GO:1901532	regulation of hematopoietic progenitor cell differentiation	5.49195e-16	1.12894e-13	PSMA1/PSMA2/PSMA4/PSMA5/PSMB2/PSMB4/PSMB5/PSMB7/PSMC3/PSMC4/PSMC5/PSMC6/PSMD1/PSMD11/PSMD12/PSMD13/PSMD14/PSMD4/PSMD6/PSMD7/PSMD8	21
GO:00902631	M15	BP	GO:0090263	positive regulation of canonical Wnt signaling pathway	1.32185e-15	2.5574e-13	JRK/PSMA1/PSMA2/PSMA4/PSMA5/PSMB2/PSMB4/PSMB5/PSMB7/PSMC3/PSMC4/PSMC5/PSMC6/PSMD1/PSMD11/PSMD12/PSMD13/PSMD14/PSMD4/PSMD6/PSMD7/PSMD8/RUVBL1/UBE2B/WNK1	25
GO:00706463	M15	BP	GO:0070646	protein modification by small protein removal	1.69019e-14	3.08836e-12	ADRM1/COPS3/COPS5/COPS7A/ENY2/FOXK1/OTULIN/PSMA1/PSMA2/PSMA4/PSMA5/PSMB2/PSMB4/PSMB5/PSMB7/PSMC3/PSMC4/PSMC5/PSMC6/PSMD1/PSMD11/PSMD12/PSMD13/PSMD14/PSMD4/PSMD6/PSMD7/PSMD8/RAD23A/RUVBL1/TAB1/UFD1/USP19	33
GO:00022231	M15	BP	GO:0002223	stimulatory C-type lectin receptor signaling pathway	2.3314e-14	4.03577e-12	PSMA1/PSMA2/PSMA4/PSMA5/PSMB2/PSMB4/PSMB5/PSMB7/PSMC3/PSMC4/PSMC5/PSMC6/PSMD1/PSMD11/PSMD12/PSMD13/PSMD14/PSMD4/PSMD6/PSMD7/PSMD8/TAB1	22
GO:00022201	M15	BP	GO:0002220	innate immune response activating cell surface receptor signaling pathway	4.12797e-14	6.78845e-12	PSMA1/PSMA2/PSMA4/PSMA5/PSMB2/PSMB4/PSMB5/PSMB7/PSMC3/PSMC4/PSMC5/PSMC6/PSMD1/PSMD11/PSMD12/PSMD13/PSMD14/PSMD4/PSMD6/PSMD7/PSMD8/TAB1	22
GO:0060071	M15	BP	GO:0060071	Wnt signaling pathway, planar cell polarity pathway	7.73435e-14	1.21135e-11	PSMA1/PSMA2/PSMA4/PSMA5/PSMB2/PSMB4/PSMB5/PSMB7/PSMC3/PSMC4/PSMC5/PSMC6/PSMD1/PSMD11/PSMD12/PSMD13/PSMD14/PSMD4/PSMD6/PSMD7/PSMD8	21
GO:0090175	M15	BP	GO:0090175	regulation of establishment of planar polarity	1.13827e-13	1.70172e-11	PSMA1/PSMA2/PSMA4/PSMA5/PSMB2/PSMB4/PSMB5/PSMB7/PSMC3/PSMC4/PSMC5/PSMC6/PSMD1/PSMD11/PSMD12/PSMD13/PSMD14/PSMD4/PSMD6/PSMD7/PSMD8	21
GO:00165793	M15	BP	GO:0016579	protein deubiquitination	1.57577e-13	2.25336e-11	ADRM1/COPS5/ENY2/FOXK1/OTULIN/PSMA1/PSMA2/PSMA4/PSMA5/PSMB2/PSMB4/PSMB5/PSMB7/PSMC3/PSMC4/PSMC5/PSMC6/PSMD1/PSMD11/PSMD12/PSMD13/PSMD14/PSMD4/PSMD6/PSMD7/PSMD8/RAD23A/RUVBL1/TAB1/UFD1/USP19	31
GO:0038095	M15	BP	GO:0038095	Fc-epsilon receptor signaling pathway	2.85104e-13	3.90712e-11	GAB2/NFATC1/PSMA1/PSMA2/PSMA4/PSMA5/PSMB2/PSMB4/PSMB5/PSMB7/PSMC3/PSMC4/PSMC5/PSMC6/PSMD1/PSMD11/PSMD12/PSMD13/PSMD14/PSMD4/PSMD6/PSMD7/PSMD8/TAB1/VAV2	25
GO:00103893	M15	BP	GO:0010389	regulation of G2/M transition of mitotic cell cycle	3.23556e-13	4.1368e-11	CEP250/CTC1/FOXN3/PSMA1/PSMA2/PSMA4/PSMA5/PSMB2/PSMB4/PSMB5/PSMB7/PSMC3/PSMC4/PSMC5/PSMC6/PSMD1/PSMD11/PSMD12/PSMD13/PSMD14/PSMD4/PSMD6/PSMD7/PSMD8/SIN3A/VPS4A	26
GO:0030177	M15	BP	GO:0030177	positive regulation of Wnt signaling pathway	3.2702e-13	4.1368e-11	JRK/PSMA1/PSMA2/PSMA4/PSMA5/PSMB2/PSMB4/PSMB5/PSMB7/PSMC3/PSMC4/PSMC5/PSMC6/PSMD1/PSMD11/PSMD12/PSMD13/PSMD14/PSMD4/PSMD6/PSMD7/PSMD8/RUVBL1/UBE2B/WNK1	25
GO:19027493	M15	BP	GO:1902749	regulation of cell cycle G2/M phase transition	3.86495e-13	4.70808e-11	CEP250/CTC1/FOXN3/NPM1/PSMA1/PSMA2/PSMA4/PSMA5/PSMB2/PSMB4/PSMB5/PSMB7/PSMC3/PSMC4/PSMC5/PSMC6/PSMD1/PSMD11/PSMD12/PSMD13/PSMD14/PSMD4/PSMD6/PSMD7/PSMD8/SIN3A/VPS4A	27
GO:2000736	M15	BP	GO:2000736	regulation of stem cell differentiation	4.12032e-13	4.8399e-11	PSMA1/PSMA2/PSMA4/PSMA5/PSMB2/PSMB4/PSMB5/PSMB7/PSMC3/PSMC4/PSMC5/PSMC6/PSMD1/PSMD11/PSMD12/PSMD13/PSMD14/PSMD4/PSMD6/PSMD7/PSMD8	21
GO:00480024	M15	BP	GO:0048002	antigen processing and presentation of peptide antigen	4.74764e-13	5.38447e-11	ACTR10/DCTN4/DYNC1I1/DYNC1LI1/MR1/PSMA1/PSMA2/PSMA4/PSMA5/PSMB2/PSMB4/PSMB5/PSMB7/PSMC3/PSMC4/PSMC5/PSMC6/PSMD1/PSMD11/PSMD12/PSMD13/PSMD14/PSMD4/PSMD6/PSMD7/PSMD8	26
GO:00024783	M15	BP	GO:0002478	antigen processing and presentation of exogenous peptide antigen	5.60445e-13	6.14434e-11	ACTR10/DCTN4/DYNC1I1/DYNC1LI1/PSMA1/PSMA2/PSMA4/PSMA5/PSMB2/PSMB4/PSMB5/PSMB7/PSMC3/PSMC4/PSMC5/PSMC6/PSMD1/PSMD11/PSMD12/PSMD13/PSMD14/PSMD4/PSMD6/PSMD7/PSMD8	25
GO:00198843	M15	BP	GO:0019884	antigen processing and presentation of exogenous antigen	7.29446e-13	7.73918e-11	ACTR10/DCTN4/DYNC1I1/DYNC1LI1/PSMA1/PSMA2/PSMA4/PSMA5/PSMB2/PSMB4/PSMB5/PSMB7/PSMC3/PSMC4/PSMC5/PSMC6/PSMD1/PSMD11/PSMD12/PSMD13/PSMD14/PSMD4/PSMD6/PSMD7/PSMD8	25
GO:0044106	M15	BP	GO:0044106	cellular amine metabolic process	9.75086e-13	1.00221e-10	PSMA1/PSMA2/PSMA4/PSMA5/PSMB2/PSMB4/PSMB5/PSMB7/PSMC3/PSMC4/PSMC5/PSMC6/PSMD1/PSMD11/PSMD12/PSMD13/PSMD14/PSMD4/PSMD6/PSMD7/PSMD8	21
GO:0001736	M15	BP	GO:0001736	establishment of planar polarity	1.35944e-12	1.31506e-10	PSMA1/PSMA2/PSMA4/PSMA5/PSMB2/PSMB4/PSMB5/PSMB7/PSMC3/PSMC4/PSMC5/PSMC6/PSMD1/PSMD11/PSMD12/PSMD13/PSMD14/PSMD4/PSMD6/PSMD7/PSMD8	21
GO:0007164	M15	BP	GO:0007164	establishment of tissue polarity	1.35944e-12	1.31506e-10	PSMA1/PSMA2/PSMA4/PSMA5/PSMB2/PSMB4/PSMB5/PSMB7/PSMC3/PSMC4/PSMC5/PSMC6/PSMD1/PSMD11/PSMD12/PSMD13/PSMD14/PSMD4/PSMD6/PSMD7/PSMD8	21
GO:0001738	M15	BP	GO:0001738	morphogenesis of a polarized epithelium	1.93592e-12	1.81921e-10	LAMA1/PSMA1/PSMA2/PSMA4/PSMA5/PSMB2/PSMB4/PSMB5/PSMB7/PSMC3/PSMC4/PSMC5/PSMC6/PSMD1/PSMD11/PSMD12/PSMD13/PSMD14/PSMD4/PSMD6/PSMD7/PSMD8	22
GO:00713472	M15	BP	GO:0071347	cellular response to interleukin-1	2.78532e-12	2.5447e-10	PSMA1/PSMA2/PSMA4/PSMA5/PSMB2/PSMB4/PSMB5/PSMB7/PSMC3/PSMC4/PSMC5/PSMC6/PSMD1/PSMD11/PSMD12/PSMD13/PSMD14/PSMD4/PSMD6/PSMD7/PSMD8/TAB1/ZNF675	23
GO:0009308	M15	BP	GO:0009308	amine metabolic process	3.03223e-12	2.6722e-10	PSMA1/PSMA2/PSMA4/PSMA5/PSMB2/PSMB4/PSMB5/PSMB7/PSMC3/PSMC4/PSMC5/PSMC6/PSMD1/PSMD11/PSMD12/PSMD13/PSMD14/PSMD4/PSMD6/PSMD7/PSMD8	21
GO:00431615	M15	BP	GO:0043161	proteasome-mediated ubiquitin-dependent protein catabolic process	3.08737e-12	2.6722e-10	ANAPC10/CDC16/JKAMP/MTM1/PPP2CB/PSMA1/PSMA2/PSMA4/PSMA5/PSMB2/PSMB4/PSMB5/PSMB7/PSMC3/PSMC4/PSMC5/PSMC6/PSMD1/PSMD11/PSMD12/PSMD13/PSMD14/PSMD4/PSMD6/PSMD7/PSMD8/RAD23A/UBE2B/UBE2V2/UBQLN2/UBXN8/UFD1/USP19	33
GO:00022441	M15	BP	GO:0002244	hematopoietic progenitor cell differentiation	3.65565e-12	3.08293e-10	DHTKD1/PSMA1/PSMA2/PSMA4/PSMA5/PSMB2/PSMB4/PSMB5/PSMB7/PSMC3/PSMC4/PSMC5/PSMC6/PSMD1/PSMD11/PSMD12/PSMD13/PSMD14/PSMD4/PSMD6/PSMD7/PSMD8/SIN3A	23
GO:0038093	M15	BP	GO:0038093	Fc receptor signaling pathway	4.60745e-12	3.72496e-10	ARPC2/ARPC4/ARPC5/GAB2/NFATC1/PSMA1/PSMA2/PSMA4/PSMA5/PSMB2/PSMB4/PSMB5/PSMB7/PSMC3/PSMC4/PSMC5/PSMC6/PSMD1/PSMD11/PSMD12/PSMD13/PSMD14/PSMD4/PSMD6/PSMD7/PSMD8/TAB1/VAV2	28
GO:0035567	M15	BP	GO:0035567	non-canonical Wnt signaling pathway	4.64346e-12	3.72496e-10	NFATC1/PSMA1/PSMA2/PSMA4/PSMA5/PSMB2/PSMB4/PSMB5/PSMB7/PSMC3/PSMC4/PSMC5/PSMC6/PSMD1/PSMD11/PSMD12/PSMD13/PSMD14/PSMD4/PSMD6/PSMD7/PSMD8	22
GO:00714561	M15	BP	GO:0071456	cellular response to hypoxia	6.35312e-12	4.97509e-10	CHCHD2/DNMT3A/EGLN2/HIGD1A/PSMA1/PSMA2/PSMA4/PSMA5/PSMB2/PSMB4/PSMB5/PSMB7/PSMC3/PSMC4/PSMC5/PSMC6/PSMD1/PSMD11/PSMD12/PSMD13/PSMD14/PSMD4/PSMD6/PSMD7/PSMD8/USP19	26
GO:00436242	M15	BP	GO:0043624	cellular protein complex disassembly	7.49057e-12	5.72941e-10	ADD1/DSTN/EIF5A/MRPL12/MRPL15/MRPL18/MRPL21/MRPL27/MRPL3/MRPL32/MRPL33/MRPL39/MRPL47/MRPL52/MRPS16/MRPS18C/MRPS2/MRPS23/MRPS25/NCKAP5L/SPAST/SPTBN1/TTBK2/VPS4A/WASHC2C	25
GO:00508522	M15	BP	GO:0050852	T cell receptor signaling pathway	8.48775e-12	6.34459e-10	EIF2B2/PSMA1/PSMA2/PSMA4/PSMA5/PSMB2/PSMB4/PSMB5/PSMB7/PSMC3/PSMC4/PSMC5/PSMC6/PSMD1/PSMD11/PSMD12/PSMD13/PSMD14/PSMD4/PSMD6/PSMD7/PSMD8/STOML2/WNK1	24
GO:00332091	M15	BP	GO:0033209	tumor necrosis factor-mediated signaling pathway	1.18043e-11	8.62762e-10	OTULIN/PSMA1/PSMA2/PSMA4/PSMA5/PSMB2/PSMB4/PSMB5/PSMB7/PSMC3/PSMC4/PSMC5/PSMC6/PSMD1/PSMD11/PSMD12/PSMD13/PSMD14/PSMD4/PSMD6/PSMD7/PSMD8/ZNF675	23
GO:00714532	M15	BP	GO:0071453	cellular response to oxygen levels	1.7763e-11	1.26529e-09	ATP6V1G1/CHCHD2/DNMT3A/EGLN2/HIGD1A/PSMA1/PSMA2/PSMA4/PSMA5/PSMB2/PSMB4/PSMB5/PSMB7/PSMC3/PSMC4/PSMC5/PSMC6/PSMD1/PSMD11/PSMD12/PSMD13/PSMD14/PSMD4/PSMD6/PSMD7/PSMD8/USP19	27
GO:00198824	M15	BP	GO:0019882	antigen processing and presentation	1.84658e-11	1.26529e-09	ACTR10/DCTN4/DYNC1I1/DYNC1LI1/MR1/PSMA1/PSMA2/PSMA4/PSMA5/PSMB2/PSMB4/PSMB5/PSMB7/PSMC3/PSMC4/PSMC5/PSMC6/PSMD1/PSMD11/PSMD12/PSMD13/PSMD14/PSMD4/PSMD6/PSMD7/PSMD8	26
GO:00362942	M15	BP	GO:0036294	cellular response to decreased oxygen levels	1.84658e-11	1.26529e-09	CHCHD2/DNMT3A/EGLN2/HIGD1A/PSMA1/PSMA2/PSMA4/PSMA5/PSMB2/PSMB4/PSMB5/PSMB7/PSMC3/PSMC4/PSMC5/PSMC6/PSMD1/PSMD11/PSMD12/PSMD13/PSMD14/PSMD4/PSMD6/PSMD7/PSMD8/USP19	26
GO:00000863	M15	BP	GO:0000086	G2/M transition of mitotic cell cycle	1.96021e-11	1.31574e-09	CEP250/CTC1/FOXN3/PPP1CB/PSMA1/PSMA2/PSMA4/PSMA5/PSMB2/PSMB4/PSMB5/PSMB7/PSMC3/PSMC4/PSMC5/PSMC6/PSMD1/PSMD11/PSMD12/PSMD13/PSMD14/PSMD4/PSMD6/PSMD7/PSMD8/SIN3A/VPS4A	27
GO:00448394	M15	BP	GO:0044839	cell cycle G2/M phase transition	2.18198e-11	1.43531e-09	CEP250/CTC1/FOXN3/NPM1/PPP1CB/PSMA1/PSMA2/PSMA4/PSMA5/PSMB2/PSMB4/PSMB5/PSMB7/PSMC3/PSMC4/PSMC5/PSMC6/PSMD1/PSMD11/PSMD12/PSMD13/PSMD14/PSMD4/PSMD6/PSMD7/PSMD8/SIN3A/VPS4A	28
GO:00434881	M15	BP	GO:0043488	regulation of mRNA stability	2.66984e-11	1.72179e-09	NPM1/PSMA1/PSMA2/PSMA4/PSMA5/PSMB2/PSMB4/PSMB5/PSMB7/PSMC3/PSMC4/PSMC5/PSMC6/PSMD1/PSMD11/PSMD12/PSMD13/PSMD14/PSMD4/PSMD6/PSMD7/PSMD8	22
GO:00064022	M15	BP	GO:0006402	mRNA catabolic process	3.33122e-11	2.10699e-09	CNOT7/LSM1/LSM7/MAGOH/NPM1/PAN2/PAN3/PPP2CA/PSMA1/PSMA2/PSMA4/PSMA5/PSMB2/PSMB4/PSMB5/PSMB7/PSMC3/PSMC4/PSMC5/PSMC6/PSMD1/PSMD11/PSMD12/PSMD13/PSMD14/PSMD4/PSMD6/PSMD7/PSMD8/RBM8A/SMG6/SSB	32
GO:0010565	M15	BP	GO:0010565	regulation of cellular ketone metabolic process	4.45798e-11	2.71524e-09	EIF6/PDPR/PSMA1/PSMA2/PSMA4/PSMA5/PSMB2/PSMB4/PSMB5/PSMB7/PSMC3/PSMC4/PSMC5/PSMC6/PSMD1/PSMD11/PSMD12/PSMD13/PSMD14/PSMD4/PSMD6/PSMD7/PSMD8	23
GO:00610132	M15	BP	GO:0061013	regulation of mRNA catabolic process	4.45798e-11	2.71524e-09	CNOT7/NPM1/PSMA1/PSMA2/PSMA4/PSMA5/PSMB2/PSMB4/PSMB5/PSMB7/PSMC3/PSMC4/PSMC5/PSMC6/PSMD1/PSMD11/PSMD12/PSMD13/PSMD14/PSMD4/PSMD6/PSMD7/PSMD8	23
GO:00434871	M15	BP	GO:0043487	regulation of RNA stability	4.98882e-11	2.93919e-09	NPM1/PSMA1/PSMA2/PSMA4/PSMA5/PSMB2/PSMB4/PSMB5/PSMB7/PSMC3/PSMC4/PSMC5/PSMC6/PSMD1/PSMD11/PSMD12/PSMD13/PSMD14/PSMD4/PSMD6/PSMD7/PSMD8	22
GO:00380612	M15	BP	GO:0038061	NIK/NF-kappaB signaling	5.00439e-11	2.93919e-09	PPP4C/PRDX1/PSMA1/PSMA2/PSMA4/PSMA5/PSMB2/PSMB4/PSMB5/PSMB7/PSMC3/PSMC4/PSMC5/PSMC6/PSMD1/PSMD11/PSMD12/PSMD13/PSMD14/PSMD4/PSMD6/PSMD7/PSMD8	23
GO:0030178	M15	BP	GO:0030178	negative regulation of Wnt signaling pathway	6.56197e-11	3.78637e-09	LRP1/NFATC1/PSMA1/PSMA2/PSMA4/PSMA5/PSMB2/PSMB4/PSMB5/PSMB7/PSMC3/PSMC4/PSMC5/PSMC6/PSMD1/PSMD11/PSMD12/PSMD13/PSMD14/PSMD4/PSMD6/PSMD7/PSMD8/SDHAF2	24
GO:00064012	M15	BP	GO:0006401	RNA catabolic process	6.92749e-11	3.92836e-09	CNOT7/LSM1/LSM7/MAGOH/NPM1/PAN2/PAN3/PPP2CA/PSMA1/PSMA2/PSMA4/PSMA5/PSMB2/PSMB4/PSMB5/PSMB7/PSMC3/PSMC4/PSMC5/PSMC6/PSMD1/PSMD11/PSMD12/PSMD13/PSMD14/PSMD4/PSMD6/PSMD7/PSMD8/RBM8A/SMG6/SSB/TRIR	33
GO:00705552	M15	BP	GO:0070555	response to interleukin-1	7.88295e-11	4.39441e-09	PSMA1/PSMA2/PSMA4/PSMA5/PSMB2/PSMB4/PSMB5/PSMB7/PSMC3/PSMC4/PSMC5/PSMC6/PSMD1/PSMD11/PSMD12/PSMD13/PSMD14/PSMD4/PSMD6/PSMD7/PSMD8/TAB1/ZNF675	23
GO:0090090	M15	BP	GO:0090090	negative regulation of canonical Wnt signaling pathway	1.02385e-10	5.6124e-09	PSMA1/PSMA2/PSMA4/PSMA5/PSMB2/PSMB4/PSMB5/PSMB7/PSMC3/PSMC4/PSMC5/PSMC6/PSMD1/PSMD11/PSMD12/PSMD13/PSMD14/PSMD4/PSMD6/PSMD7/PSMD8/SDHAF2	22
GO:00325432	M15	BP	GO:0032543	mitochondrial translation	1.31286e-10	7.07866e-09	C1QBP/MRPL12/MRPL15/MRPL18/MRPL21/MRPL27/MRPL3/MRPL32/MRPL33/MRPL39/MRPL47/MRPL52/MRPS16/MRPS18C/MRPS2/MRPS23/MRPS25/RCC1L/TRMT10C	19
GO:00701252	M15	BP	GO:0070125	mitochondrial translational elongation	1.72649e-10	9.15875e-09	MRPL12/MRPL15/MRPL18/MRPL21/MRPL27/MRPL3/MRPL32/MRPL33/MRPL39/MRPL47/MRPL52/MRPS16/MRPS18C/MRPS2/MRPS23/MRPS25	16
GO:00104986	M15	BP	GO:0010498	proteasomal protein catabolic process	1.84974e-10	9.65683e-09	ANAPC10/CDC16/JKAMP/MTM1/PPP2CB/PSMA1/PSMA2/PSMA4/PSMA5/PSMB2/PSMB4/PSMB5/PSMB7/PSMC3/PSMC4/PSMC5/PSMC6/PSMD1/PSMD11/PSMD12/PSMD13/PSMD14/PSMD4/PSMD6/PSMD7/PSMD8/RAD23A/UBE2B/UBE2V2/UBQLN2/UBXN8/UFD1/USP19	33
GO:00064151	M15	BP	GO:0006415	translational termination	2.04902e-10	1.05301e-08	EIF5A/MRPL12/MRPL15/MRPL18/MRPL21/MRPL27/MRPL3/MRPL32/MRPL33/MRPL39/MRPL47/MRPL52/MRPS16/MRPS18C/MRPS2/MRPS23/MRPS25	17
GO:00608281	M15	BP	GO:0060828	regulation of canonical Wnt signaling pathway	2.1314e-10	1.07849e-08	JRK/OTULIN/PSMA1/PSMA2/PSMA4/PSMA5/PSMB2/PSMB4/PSMB5/PSMB7/PSMC3/PSMC4/PSMC5/PSMC6/PSMD1/PSMD11/PSMD12/PSMD13/PSMD14/PSMD4/PSMD6/PSMD7/PSMD8/RUVBL1/SDHAF2/UBE2B/WNK1	27
GO:00701261	M15	BP	GO:0070126	mitochondrial translational termination	2.47536e-10	1.23355e-08	MRPL12/MRPL15/MRPL18/MRPL21/MRPL27/MRPL3/MRPL32/MRPL33/MRPL39/MRPL47/MRPL52/MRPS16/MRPS18C/MRPS2/MRPS23/MRPS25	16
GO:00002093	M15	BP	GO:0000209	protein polyubiquitination	3.18226e-10	1.56216e-08	ANAPC10/CDC16/FBXO15/MARCH8/PSMA1/PSMA2/PSMA4/PSMA5/PSMB2/PSMB4/PSMB5/PSMB7/PSMC3/PSMC4/PSMC5/PSMC6/PSMD1/PSMD11/PSMD12/PSMD13/PSMD14/PSMD4/PSMD6/PSMD7/PSMD8/UBE2B/UBE2L3/UBE2V2	28
GO:19019911	M15	BP	GO:1901991	negative regulation of mitotic cell cycle phase transition	4.39569e-10	2.12609e-08	CNOT7/DYNC1LI1/FOXN3/PSMA1/PSMA2/PSMA4/PSMA5/PSMB2/PSMB4/PSMB5/PSMB7/PSMC3/PSMC4/PSMC5/PSMC6/PSMD1/PSMD11/PSMD12/PSMD13/PSMD14/PSMD4/PSMD6/PSMD7/PSMD8/VPS4A	25
GO:19033111	M15	BP	GO:1903311	regulation of mRNA metabolic process	5.33863e-10	2.54475e-08	C1QBP/CNOT7/MAGOH/NPM1/PSMA1/PSMA2/PSMA4/PSMA5/PSMB2/PSMB4/PSMB5/PSMB7/PSMC3/PSMC4/PSMC5/PSMC6/PSMD1/PSMD11/PSMD12/PSMD13/PSMD14/PSMD4/PSMD6/PSMD7/PSMD8/RBM5/RBM8A	27
GO:00436871	M15	BP	GO:0043687	post-translational protein modification	7.26058e-10	3.41144e-08	ASB3/COPS3/COPS5/COPS7A/CUL9/FBXO15/LAMC1/PSMA1/PSMA2/PSMA4/PSMA5/PSMB2/PSMB4/PSMB5/PSMB7/PSMC3/PSMC4/PSMC5/PSMC6/PSMD1/PSMD11/PSMD12/PSMD13/PSMD14/PSMD4/PSMD6/PSMD7/PSMD8/RNF7/TGOLN2/UBE2F	31
GO:0030111	M15	BP	GO:0030111	regulation of Wnt signaling pathway	8.27315e-10	3.83245e-08	JRK/LRP1/NFATC1/OTULIN/PPP2CA/PSMA1/PSMA2/PSMA4/PSMA5/PSMB2/PSMB4/PSMB5/PSMB7/PSMC3/PSMC4/PSMC5/PSMC6/PSMD1/PSMD11/PSMD12/PSMD13/PSMD14/PSMD4/PSMD6/PSMD7/PSMD8/RUVBL1/SDHAF2/UBE2B/WNK1	30
GO:00508512	M15	BP	GO:0050851	antigen receptor-mediated signaling pathway	8.54259e-10	3.9023e-08	EIF2B2/PSMA1/PSMA2/PSMA4/PSMA5/PSMB2/PSMB4/PSMB5/PSMB7/PSMC3/PSMC4/PSMC5/PSMC6/PSMD1/PSMD11/PSMD12/PSMD13/PSMD14/PSMD4/PSMD6/PSMD7/PSMD8/STOML2/WNK1	24
GO:00065201	M15	BP	GO:0006520	cellular amino acid metabolic process	1.25328e-09	5.64664e-08	AASDH/AIMP2/DLD/EEF1E1/EGLN2/FARSB/HARS/PSMA1/PSMA2/PSMA4/PSMA5/PSMB2/PSMB4/PSMB5/PSMB7/PSMC3/PSMC4/PSMC5/PSMC6/PSMD1/PSMD11/PSMD12/PSMD13/PSMD14/PSMD4/PSMD6/PSMD7/PSMD8/PTS/RARS	30
GO:19019881	M15	BP	GO:1901988	negative regulation of cell cycle phase transition	2.24301e-09	9.96925e-08	CNOT7/DYNC1LI1/FOXN3/PSMA1/PSMA2/PSMA4/PSMA5/PSMB2/PSMB4/PSMB5/PSMB7/PSMC3/PSMC4/PSMC5/PSMC6/PSMD1/PSMD11/PSMD12/PSMD13/PSMD14/PSMD4/PSMD6/PSMD7/PSMD8/VPS4A	25
GO:19053301	M15	BP	GO:1905330	regulation of morphogenesis of an epithelium	2.33008e-09	1.02182e-07	PSMA1/PSMA2/PSMA4/PSMA5/PSMB2/PSMB4/PSMB5/PSMB7/PSMC3/PSMC4/PSMC5/PSMC6/PSMD1/PSMD11/PSMD12/PSMD13/PSMD14/PSMD4/PSMD6/PSMD7/PSMD8	21
GO:01400531	M15	BP	GO:0140053	mitochondrial gene expression	2.48378e-09	1.07489e-07	C1QBP/MRPL12/MRPL15/MRPL18/MRPL21/MRPL27/MRPL3/MRPL32/MRPL33/MRPL39/MRPL47/MRPL52/MRPS16/MRPS18C/MRPS2/MRPS23/MRPS25/RCC1L/TRMT10C	19
GO:00329843	M15	BP	GO:0032984	protein-containing complex disassembly	3.13378e-09	1.33857e-07	ADD1/DSTN/EIF5A/MRPL12/MRPL15/MRPL18/MRPL21/MRPL27/MRPL3/MRPL32/MRPL33/MRPL39/MRPL47/MRPL52/MRPS16/MRPS18C/MRPS2/MRPS23/MRPS25/NCKAP5L/SPAST/SPTBN1/TECPR1/TSG101/TTBK2/VPS4A/WASHC2C	27
GO:00022182	M15	BP	GO:0002218	activation of innate immune response	3.23589e-09	1.36447e-07	C1QBP/MAVS/OTULIN/PSMA1/PSMA2/PSMA4/PSMA5/PSMB2/PSMB4/PSMB5/PSMB7/PSMC3/PSMC4/PSMC5/PSMC6/PSMD1/PSMD11/PSMD12/PSMD13/PSMD14/PSMD4/PSMD6/PSMD7/PSMD8/SIN3A/TAB1/UFD1/XRCC6	28
GO:00064141	M15	BP	GO:0006414	translational elongation	6.30019e-09	2.62295e-07	EIF5A/MRPL12/MRPL15/MRPL18/MRPL21/MRPL27/MRPL3/MRPL32/MRPL33/MRPL39/MRPL47/MRPL52/MRPS16/MRPS18C/MRPS2/MRPS23/MRPS25	17
GO:0060070	M15	BP	GO:0060070	canonical Wnt signaling pathway	7.86604e-09	3.23393e-07	JRK/OTULIN/PSMA1/PSMA2/PSMA4/PSMA5/PSMB2/PSMB4/PSMB5/PSMB7/PSMC3/PSMC4/PSMC5/PSMC6/PSMD1/PSMD11/PSMD12/PSMD13/PSMD14/PSMD4/PSMD6/PSMD7/PSMD8/RUVBL1/SDHAF2/UBE2B/WNK1	27
GO:19019901	M15	BP	GO:1901990	regulation of mitotic cell cycle phase transition	1.23195e-08	5.00232e-07	ANAPC10/CDC16/CEP250/CNOT7/CTC1/DYNC1LI1/FOXN3/LSM10/PLRG1/PSMA1/PSMA2/PSMA4/PSMA5/PSMB2/PSMB4/PSMB5/PSMB7/PSMC3/PSMC4/PSMC5/PSMC6/PSMD1/PSMD11/PSMD12/PSMD13/PSMD14/PSMD4/PSMD6/PSMD7/PSMD8/SIN3A/VPS4A	32
GO:0048863	M15	BP	GO:0048863	stem cell differentiation	1.29816e-08	5.20689e-07	PEF1/PSMA1/PSMA2/PSMA4/PSMA5/PSMB2/PSMB4/PSMB5/PSMB7/PSMC3/PSMC4/PSMC5/PSMC6/PSMD1/PSMD11/PSMD12/PSMD13/PSMD14/PSMD4/PSMD6/PSMD7/PSMD8/TCOF1	23
GO:00421801	M15	BP	GO:0042180	cellular ketone metabolic process	1.781e-08	7.05749e-07	EIF6/PDPR/PSMA1/PSMA2/PSMA4/PSMA5/PSMB2/PSMB4/PSMB5/PSMB7/PSMC3/PSMC4/PSMC5/PSMC6/PSMD1/PSMD11/PSMD12/PSMD13/PSMD14/PSMD4/PSMD6/PSMD7/PSMD8	23
GO:19019872	M15	BP	GO:1901987	regulation of cell cycle phase transition	2.43902e-08	9.54994e-07	ANAPC10/CDC16/CEP250/CNOT7/CTC1/DYNC1LI1/FOXN3/LSM10/NPM1/PLRG1/PSMA1/PSMA2/PSMA4/PSMA5/PSMB2/PSMB4/PSMB5/PSMB7/PSMC3/PSMC4/PSMC5/PSMC6/PSMD1/PSMD11/PSMD12/PSMD13/PSMD14/PSMD4/PSMD6/PSMD7/PSMD8/SIN3A/VPS4A	33
GO:00459301	M15	BP	GO:0045930	negative regulation of mitotic cell cycle	2.65921e-08	1.02896e-06	CNOT7/DYNC1LI1/FOXN3/HECA/PSMA1/PSMA2/PSMA4/PSMA5/PSMB2/PSMB4/PSMB5/PSMB7/PSMC3/PSMC4/PSMC5/PSMC6/PSMD1/PSMD11/PSMD12/PSMD13/PSMD14/PSMD4/PSMD6/PSMD7/PSMD8/VPS4A	26
GO:00027582	M15	BP	GO:0002758	innate immune response-activating signal transduction	5.58711e-08	2.13675e-06	C1QBP/OTULIN/PSMA1/PSMA2/PSMA4/PSMA5/PSMB2/PSMB4/PSMB5/PSMB7/PSMC3/PSMC4/PSMC5/PSMC6/PSMD1/PSMD11/PSMD12/PSMD13/PSMD14/PSMD4/PSMD6/PSMD7/PSMD8/TAB1/UFD1	25
GO:00027682	M15	BP	GO:0002768	immune response-regulating cell surface receptor signaling pathway	5.9574e-08	2.25217e-06	ARPC2/ARPC4/ARPC5/EIF2B2/GAB2/NFATC1/PSMA1/PSMA2/PSMA4/PSMA5/PSMB2/PSMB4/PSMB5/PSMB7/PSMC3/PSMC4/PSMC5/PSMC6/PSMD1/PSMD11/PSMD12/PSMD13/PSMD14/PSMD4/PSMD6/PSMD7/PSMD8/STOML2/TAB1/VAV2/WNK1	31
GO:00704822	M15	BP	GO:0070482	response to oxygen levels	6.45568e-08	2.40773e-06	ATP6V1G1/CHCHD2/DNMT3A/EGLN2/HDAC2/HIGD1A/PSMA1/PSMA2/PSMA4/PSMA5/PSMB2/PSMB4/PSMB5/PSMB7/PSMC3/PSMC4/PSMC5/PSMC6/PSMD1/PSMD11/PSMD12/PSMD13/PSMD14/PSMD4/PSMD6/PSMD7/PSMD8/SCFD1/USP19	29
GO:00109482	M15	BP	GO:0010948	negative regulation of cell cycle process	6.51528e-08	2.40773e-06	CNOT7/DYNC1LI1/FOXN3/NPM1/PSMA1/PSMA2/PSMA4/PSMA5/PSMB2/PSMB4/PSMB5/PSMB7/PSMC3/PSMC4/PSMC5/PSMC6/PSMD1/PSMD11/PSMD12/PSMD13/PSMD14/PSMD4/PSMD6/PSMD7/PSMD8/UXT/VPS4A	27
GO:00450892	M15	BP	GO:0045089	positive regulation of innate immune response	9.47363e-08	3.46209e-06	C1QBP/MAVS/OTULIN/PSMA1/PSMA2/PSMA4/PSMA5/PSMB2/PSMB4/PSMB5/PSMB7/PSMC3/PSMC4/PSMC5/PSMC6/PSMD1/PSMD11/PSMD12/PSMD13/PSMD14/PSMD4/PSMD6/PSMD7/PSMD8/SIN3A/TAB1/UFD1/XRCC6	28
GO:00713561	M15	BP	GO:0071356	cellular response to tumor necrosis factor	1.10733e-07	3.97789e-06	OTULIN/PSMA1/PSMA2/PSMA4/PSMA5/PSMB2/PSMB4/PSMB5/PSMB7/PSMC3/PSMC4/PSMC5/PSMC6/PSMD1/PSMD11/PSMD12/PSMD13/PSMD14/PSMD4/PSMD6/PSMD7/PSMD8/ZNF675	23
GO:00024292	M15	BP	GO:0002429	immune response-activating cell surface receptor signaling pathway	1.1127e-07	3.97789e-06	ARPC2/ARPC4/ARPC5/EIF2B2/PSMA1/PSMA2/PSMA4/PSMA5/PSMB2/PSMB4/PSMB5/PSMB7/PSMC3/PSMC4/PSMC5/PSMC6/PSMD1/PSMD11/PSMD12/PSMD13/PSMD14/PSMD4/PSMD6/PSMD7/PSMD8/STOML2/TAB1/VAV2/WNK1	29
GO:00016661	M15	BP	GO:0001666	response to hypoxia	1.16934e-07	4.13543e-06	CHCHD2/DNMT3A/EGLN2/HIGD1A/PSMA1/PSMA2/PSMA4/PSMA5/PSMB2/PSMB4/PSMB5/PSMB7/PSMC3/PSMC4/PSMC5/PSMC6/PSMD1/PSMD11/PSMD12/PSMD13/PSMD14/PSMD4/PSMD6/PSMD7/PSMD8/SCFD1/USP19	27
GO:00362933	M15	BP	GO:0036293	response to decreased oxygen levels	2.16618e-07	7.57932e-06	CHCHD2/DNMT3A/EGLN2/HIGD1A/PSMA1/PSMA2/PSMA4/PSMA5/PSMB2/PSMB4/PSMB5/PSMB7/PSMC3/PSMC4/PSMC5/PSMC6/PSMD1/PSMD11/PSMD12/PSMD13/PSMD14/PSMD4/PSMD6/PSMD7/PSMD8/SCFD1/USP19	27
GO:00224112	M15	BP	GO:0022411	cellular component disassembly	3.07018e-07	1.06293e-05	ADD1/DSTN/EIF5A/HAX1/LAMC1/LRP1/MRPL12/MRPL15/MRPL18/MRPL21/MRPL27/MRPL3/MRPL32/MRPL33/MRPL39/MRPL47/MRPL52/MRPS16/MRPS18C/MRPS2/MRPS23/MRPS25/NCKAP5L/SPAST/SPTBN1/TECPR1/TSC2/TSG101/TTBK2/VDAC1/VPS4A/WASHC2C	32
GO:00346121	M15	BP	GO:0034612	response to tumor necrosis factor	3.58762e-07	1.22913e-05	OTULIN/PSMA1/PSMA2/PSMA4/PSMA5/PSMB2/PSMB4/PSMB5/PSMB7/PSMC3/PSMC4/PSMC5/PSMC6/PSMD1/PSMD11/PSMD12/PSMD13/PSMD14/PSMD4/PSMD6/PSMD7/PSMD8/ZNF675	23
GO:0016055	M15	BP	GO:0016055	Wnt signaling pathway	4.01818e-07	1.36245e-05	CSNK2B/JRK/LRP1/NFATC1/OTULIN/PPP2CA/PSMA1/PSMA2/PSMA4/PSMA5/PSMB2/PSMB4/PSMB5/PSMB7/PSMC3/PSMC4/PSMC5/PSMC6/PSMD1/PSMD11/PSMD12/PSMD13/PSMD14/PSMD4/PSMD6/PSMD7/PSMD8/RUVBL1/SDHAF2/TLE3/UBE2B/WNK1	32
GO:0198738	M15	BP	GO:0198738	cell-cell signaling by wnt	4.39039e-07	1.47347e-05	CSNK2B/JRK/LRP1/NFATC1/OTULIN/PPP2CA/PSMA1/PSMA2/PSMA4/PSMA5/PSMB2/PSMB4/PSMB5/PSMB7/PSMC3/PSMC4/PSMC5/PSMC6/PSMD1/PSMD11/PSMD12/PSMD13/PSMD14/PSMD4/PSMD6/PSMD7/PSMD8/RUVBL1/SDHAF2/TLE3/UBE2B/WNK1	32
GO:20000271	M15	BP	GO:2000027	regulation of animal organ morphogenesis	6.39551e-07	2.12473e-05	PSMA1/PSMA2/PSMA4/PSMA5/PSMB2/PSMB4/PSMB5/PSMB7/PSMC3/PSMC4/PSMC5/PSMC6/PSMD1/PSMD11/PSMD12/PSMD13/PSMD14/PSMD4/PSMD6/PSMD7/PSMD8	21
GO:00450883	M15	BP	GO:0045088	regulation of innate immune response	8.53326e-07	2.80659e-05	C1QBP/CNOT7/MAVS/OTULIN/PSMA1/PSMA2/PSMA4/PSMA5/PSMB2/PSMB4/PSMB5/PSMB7/PSMC3/PSMC4/PSMC5/PSMC6/PSMD1/PSMD11/PSMD12/PSMD13/PSMD14/PSMD4/PSMD6/PSMD7/PSMD8/SIN3A/TAB1/UFD1/XRCC6	29
GO:0008334	M15	BP	GO:0008334	histone mRNA metabolic process	1.01466e-06	3.30416e-05	LSM1/LSM10/SLBP/SNRPB/SNRPE/SNRPF/SSB	7
GO:00620121	M15	BP	GO:0062012	regulation of small molecule metabolic process	2.50408e-06	8.07442e-05	EIF6/FDPS/FOXK1/PDPR/PPP1CB/PSMA1/PSMA2/PSMA4/PSMA5/PSMB2/PSMB4/PSMB5/PSMB7/PSMC3/PSMC4/PSMC5/PSMC6/PSMD1/PSMD11/PSMD12/PSMD13/PSMD14/PSMD4/PSMD6/PSMD7/PSMD8/RAN/SOD1	28
GO:00003753	M15	BP	GO:0000375	RNA splicing, via transesterification reactions	3.51606e-06	0.000112275	BUD31/C1QBP/CWC25/DDX39A/DNAJC8/GTF2F2/HNRNPUL1/LSM1/LSM7/LSM8/MAGOH/PLRG1/POLR2J/POLR2K/RBM5/RBM8A/SNRNP40/SNRPA1/SNRPB/SNRPB2/SNRPD1/SNRPE/SNRPF/SNU13	24
GO:00083804	M15	BP	GO:0008380	RNA splicing	7.71803e-06	0.000244083	BUD31/C1QBP/CWC25/DDX39A/DNAJC8/GTF2F2/HNRNPUL1/LSM1/LSM10/LSM7/LSM8/MAGOH/PLRG1/POLR2J/POLR2K/PPP2CA/RBM5/RBM8A/SNRNP40/SNRPA1/SNRPB/SNRPB2/SNRPD1/SNRPE/SNRPF/SNU13/ZBTB8OS	27
GO:19037063	M15	BP	GO:1903706	regulation of hemopoiesis	8.40535e-06	0.000263288	EIF6/H3F3B/HAX1/NME1/PSMA1/PSMA2/PSMA4/PSMA5/PSMB2/PSMB4/PSMB5/PSMB7/PSMC3/PSMC4/PSMC5/PSMC6/PSMD1/PSMD11/PSMD12/PSMD13/PSMD14/PSMD4/PSMD6/PSMD7/PSMD8/SIN3A/SOD1/ZNF675	28
GO:00003773	M15	BP	GO:0000377	RNA splicing, via transesterification reactions with bulged adenosine as nucleophile	9.32839e-06	0.000286739	BUD31/C1QBP/CWC25/DDX39A/DNAJC8/GTF2F2/HNRNPUL1/LSM7/LSM8/MAGOH/PLRG1/POLR2J/POLR2K/RBM5/RBM8A/SNRNP40/SNRPA1/SNRPB/SNRPB2/SNRPD1/SNRPE/SNRPF/SNU13	23
GO:00003983	M15	BP	GO:0000398	mRNA splicing, via spliceosome	9.32839e-06	0.000286739	BUD31/C1QBP/CWC25/DDX39A/DNAJC8/GTF2F2/HNRNPUL1/LSM7/LSM8/MAGOH/PLRG1/POLR2J/POLR2K/RBM5/RBM8A/SNRNP40/SNRPA1/SNRPB/SNRPB2/SNRPD1/SNRPE/SNRPF/SNU13	23
GO:00063974	M15	BP	GO:0006397	mRNA processing	1.00805e-05	0.00030699	BUD31/C1QBP/CWC25/DDX39A/DNAJC8/GTF2F2/HNRNPUL1/LSM1/LSM10/LSM7/LSM8/MAGOH/PAN2/PAN3/PLRG1/POLR2J/POLR2K/RAMAC/RBM5/RBM8A/SLBP/SNRNP40/SNRPA1/SNRPB/SNRPB2/SNRPD1/SNRPE/SNRPF/SNU13	29
GO:00064572	M15	BP	GO:0006457	protein folding	2.15498e-05	0.000650251	CCT4/CCT7/CCT8/CLPX/CSNK2B/DNAJC1/DNAJC7/GRPEL1/HSPE1/PFDN1/PFDN2/PFDN4/PTGES3/TBCA/TBCE	15
GO:00064033	M15	BP	GO:0006403	RNA localization	4.08778e-05	0.00122225	CCT4/CCT7/CCT8/DDX19A/DDX39A/EIF5A/ENY2/MAGOH/MRPL18/RAN/RBM8A/RUVBL1/SLBP/SMG6/SSB/XPO7	16
GO:00481933	M15	BP	GO:0048193	Golgi vesicle transport	4.46274e-05	0.00132234	ACTR10/ARL1/BNIP1/CREB3L2/DCTN4/DYNC1I1/DYNC1LI1/ERGIC2/LLGL1/MYO5A/PEF1/PPP6C/RER1/SCFD1/SPAST/SPTBN1/TRAPPC2L/TRAPPC3/TRAPPC4/YIPF5	20
GO:00226132	M15	BP	GO:0022613	ribonucleoprotein complex biogenesis	4.6898e-05	0.00137721	C1QBP/CNOT7/EIF3M/EIF6/IMP3/MPHOSPH6/MRPS2/NPM1/NPM3/NSA2/PA2G4/PAN2/PTGES3/RAMAC/RAN/RBM5/RRP15/RRP36/SNRPB/SNRPD1/SNRPE/SNRPF/SNU13	23
GO:00068882	M15	BP	GO:0006888	ER to Golgi vesicle-mediated transport	6.67803e-05	0.00194372	ACTR10/CREB3L2/DCTN4/DYNC1I1/DYNC1LI1/PEF1/PPP6C/SCFD1/SPAST/SPTBN1/TRAPPC2L/TRAPPC3/TRAPPC4/YIPF5	14
GO:00159312	M15	BP	GO:0015931	nucleobase-containing compound transport	8.43388e-05	0.00243325	DDX19A/DDX39A/EIF5A/ENY2/MAGOH/MRPL18/RAN/RBM8A/SLBP/SLC25A17/SLC33A1/SLC35E2A/SLC35E2B/SMG6/SSB/XPO7	16
GO:00432481	M15	BP	GO:0043248	proteasome assembly	9.19854e-05	0.00263078	ADRM1/POMP/PSMD11/PSMG1	4
GO:00162365	M15	BP	GO:0016236	macroautophagy	9.88418e-05	0.00280251	ATP6V1E1/ATP6V1G1/CSNK2B/LAMTOR3/LAMTOR5/MTM1/NBR1/PACS2/RHEB/SCFD1/SCOC/TECPR1/TSC2/TSG101/UBQLN2/VDAC1/VPS4A/WDR81	18
GO:00226181	M15	BP	GO:0022618	ribonucleoprotein complex assembly	0.000153673	0.00431993	C1QBP/CNOT7/EIF3M/EIF6/MRPS2/NPM1/PAN2/PTGES3/RAMAC/RBM5/SNRPB/SNRPD1/SNRPE/SNRPF/SNU13	15
GO:00718262	M15	BP	GO:0071826	ribonucleoprotein complex subunit organization	0.000282099	0.00786291	C1QBP/CNOT7/EIF3M/EIF6/MRPS2/NPM1/PAN2/PTGES3/RAMAC/RBM5/SNRPB/SNRPD1/SNRPE/SNRPF/SNU13	15
GO:1904874	M15	BP	GO:1904874	positive regulation of telomerase RNA localization to Cajal body	0.00035271	0.00974843	CCT4/CCT7/CCT8/RUVBL1	4
GO:00069135	M15	BP	GO:0006913	nucleocytoplasmic transport	0.000359295	0.00984767	DDX39A/EIF5A/ENY2/MAGOH/MAVS/NEMF/NPM1/RAN/RBM8A/SLBP/SMG6/SNRPB/SNRPD1/SNRPE/SNRPF/SSB/TSC2/XPO7	18
GO:00070053	M15	BP	GO:0007005	mitochondrion organization	0.000362419	0.00985121	BLOC1S2/CYCS/GGCT/HAX1/HIGD1A/INF2/MAIP1/MTM1/NDUFAF2/NDUFAF6/PPP2CB/RCC1L/STOML2/TIMM10/TIMM17A/TIMM22/TIMM50/TIMM8B/TMEM135/TSC2/UBE2L3/VDAC1/WDR81/ZNF205	24
GO:00511695	M15	BP	GO:0051169	nuclear transport	0.000404332	0.0109004	DDX39A/EIF5A/ENY2/MAGOH/MAVS/NEMF/NPM1/RAN/RBM8A/SLBP/SMG6/SNRPB/SNRPD1/SNRPE/SNRPF/SSB/TSC2/XPO7	18
GO:00024466	M15	BP	GO:0002446	neutrophil mediated immunity	0.000414088	0.0110727	ACTR10/ANXA2/ARPC5/CCT8/CSNK2B/CSTB/DYNC1LI1/ILF2/LAMTOR3/PA2G4/PDXK/PSMA2/PSMA5/PSMB7/PSMC3/PSMD1/PSMD11/PSMD12/PSMD13/PSMD14/PSMD6/PSMD7/TUSC2/UNC13D/XRCC6	25
GO:0043981	M15	BP	GO:0043981	histone H4-K5 acetylation	0.000461469	0.0121422	JADE2/KANSL1/KANSL2/KAT7	4
GO:0043982	M15	BP	GO:0043982	histone H4-K8 acetylation	0.000461469	0.0121422	JADE2/KANSL1/KANSL2/KAT7	4
GO:00433128	M15	BP	GO:0043312	neutrophil degranulation	0.000639746	0.0166994	ACTR10/ANXA2/ARPC5/CCT8/CSNK2B/CSTB/DYNC1LI1/ILF2/LAMTOR3/PA2G4/PDXK/PSMA2/PSMA5/PSMB7/PSMC3/PSMD1/PSMD11/PSMD12/PSMD13/PSMD14/PSMD6/PSMD7/UNC13D/XRCC6	24
GO:00022837	M15	BP	GO:0002283	neutrophil activation involved in immune response	0.000697293	0.0180583	ACTR10/ANXA2/ARPC5/CCT8/CSNK2B/CSTB/DYNC1LI1/ILF2/LAMTOR3/PA2G4/PDXK/PSMA2/PSMA5/PSMB7/PSMC3/PSMD1/PSMD11/PSMD12/PSMD13/PSMD14/PSMD6/PSMD7/UNC13D/XRCC6	24
GO:0043038	M15	BP	GO:0043038	amino acid activation	0.000740198	0.0190196	AASDH/AIMP2/EEF1E1/FARSB/HARS/RARS	6
GO:1904872	M15	BP	GO:1904872	regulation of telomerase RNA localization to Cajal body	0.000747112	0.0190485	CCT4/CCT7/CCT8/RUVBL1	4
GO:00063691	M15	BP	GO:0006369	termination of RNA polymerase II transcription	0.000765859	0.0193762	LSM10/SLBP/SNRPB/SNRPE/SNRPF	5
GO:0090670	M15	BP	GO:0090670	RNA localization to Cajal body	0.000928655	0.0227936	CCT4/CCT7/CCT8/RUVBL1	4
GO:0090671	M15	BP	GO:0090671	telomerase RNA localization to Cajal body	0.000928655	0.0227936	CCT4/CCT7/CCT8/RUVBL1	4
GO:0090672	M15	BP	GO:0090672	telomerase RNA localization	0.000928655	0.0227936	CCT4/CCT7/CCT8/RUVBL1	4
GO:0090685	M15	BP	GO:0090685	RNA localization to nucleus	0.000928655	0.0227936	CCT4/CCT7/CCT8/RUVBL1	4
GO:00421196	M15	BP	GO:0042119	neutrophil activation	0.000948658	0.0231121	ACTR10/ANXA2/ARPC5/CCT8/CSNK2B/CSTB/DYNC1LI1/ILF2/LAMTOR3/PA2G4/PDXK/PSMA2/PSMA5/PSMB7/PSMC3/PSMD1/PSMD11/PSMD12/PSMD13/PSMD14/PSMD6/PSMD7/UNC13D/XRCC6	24
GO:00346603	M15	BP	GO:0034660	ncRNA metabolic process	0.000957177	0.0231482	AIMP2/EEF1E1/FARSB/GTF2A2/GTF2F2/HARS/IMP3/MPHOSPH6/NPM3/NSA2/PA2G4/POLR2J/POLR2K/PUS3/RAN/RARS/RRP15/RRP36/SNU13/SSB/TRIR/TRMT10C/ZBTB8OS	23
GO:00506574	M15	BP	GO:0050657	nucleic acid transport	0.00107774	0.0256861	DDX19A/DDX39A/EIF5A/ENY2/MAGOH/MRPL18/RAN/RBM8A/SLBP/SMG6/SSB/XPO7	12
GO:00506584	M15	BP	GO:0050658	RNA transport	0.00107774	0.0256861	DDX19A/DDX39A/EIF5A/ENY2/MAGOH/MRPL18/RAN/RBM8A/SLBP/SMG6/SSB/XPO7	12
GO:00422542	M15	BP	GO:0042254	ribosome biogenesis	0.00115423	0.0273112	C1QBP/EIF6/IMP3/MPHOSPH6/MRPS2/NPM1/NPM3/NSA2/PA2G4/RAN/RRP15/RRP36/SNU13	13
GO:00516562	M15	BP	GO:0051656	establishment of organelle localization	0.00117274	0.0275509	BLOC1S2/CEP83/DYNC1I1/GAB2/MYO5A/NSFL1C/PDCD10/PEF1/PPP6C/RAN/RIPOR1/S100A13/SCFD1/SNX4/SPAST/TRAPPC2L/TRAPPC3/TRAPPC4/UBE2B/UNC13D/UXT/VPS4A	22
GO:00512364	M15	BP	GO:0051236	establishment of RNA localization	0.00124686	0.0290844	DDX19A/DDX39A/EIF5A/ENY2/MAGOH/MRPL18/RAN/RBM8A/SLBP/SMG6/SSB/XPO7	12
GO:0045454	M15	BP	GO:0045454	cell redox homeostasis	0.00125833	0.0291454	DLD/EGLN2/GLRX3/TMX1/TMX2/TXNDC9/TXNL1	7
GO:00003381	M15	BP	GO:0000338	protein deneddylation	0.00142464	0.0318751	COPS3/COPS5/COPS7A	3
GO:1903405	M15	BP	GO:1903405	protein localization to nuclear body	0.00142464	0.0318751	CCT4/CCT7/CCT8	3
GO:1904526	M15	BP	GO:1904526	regulation of microtubule binding	0.00142464	0.0318751	PPP2CA/PPP2CB/TTBK2	3
GO:1904851	M15	BP	GO:1904851	positive regulation of establishment of protein localization to telomere	0.00142464	0.0318751	CCT4/CCT7/CCT8	3
GO:1904867	M15	BP	GO:1904867	protein localization to Cajal body	0.00142464	0.0318751	CCT4/CCT7/CCT8	3
GO:00069004	M15	BP	GO:0006900	vesicle budding from membrane	0.00147704	0.0328242	ANXA2/PEF1/PPP6C/SCFD1/TRAPPC2L/TRAPPC3/TRAPPC4/VPS4A	8
GO:00512612	M15	BP	GO:0051261	protein depolymerization	0.00169866	0.0374959	ADD1/DSTN/NCKAP5L/SPAST/SPTBN1/TTBK2/VPS4A/WASHC2C	8
GO:00714262	M15	BP	GO:0071426	ribonucleoprotein complex export from nucleus	0.00184073	0.0403611	DDX39A/EIF5A/ENY2/MAGOH/RAN/RBM8A/SLBP/SMG6/SSB	9
GO:00062781	M15	BP	GO:0006278	RNA-dependent DNA biosynthetic process	0.0018963	0.0413041	CCT4/CCT7/CCT8/CTC1/PTGES3/SMG6/TEP1	7
GO:0070203	M15	BP	GO:0070203	regulation of establishment of protein localization to telomere	0.00192439	0.0416402	CCT4/CCT7/CCT8	3
GO:00711662	M15	BP	GO:0071166	ribonucleoprotein complex localization	0.00195317	0.0419868	DDX39A/EIF5A/ENY2/MAGOH/RAN/RBM8A/SLBP/SMG6/SSB	9
GO:00005022	M15	CC	GO:0000502	proteasome complex	2.22073e-22	7.63815e-20	ADRM1/PSMA1/PSMA2/PSMA4/PSMA5/PSMB2/PSMB4/PSMB5/PSMB7/PSMC3/PSMC4/PSMC5/PSMC6/PSMD1/PSMD11/PSMD12/PSMD13/PSMD14/PSMD4/PSMD6/PSMD7/PSMD8/TXNL1	23
GO:19053692	M15	CC	GO:1905369	endopeptidase complex	3.45618e-22	7.63815e-20	ADRM1/PSMA1/PSMA2/PSMA4/PSMA5/PSMB2/PSMB4/PSMB5/PSMB7/PSMC3/PSMC4/PSMC5/PSMC6/PSMD1/PSMD11/PSMD12/PSMD13/PSMD14/PSMD4/PSMD6/PSMD7/PSMD8/TXNL1	23
GO:19053682	M15	CC	GO:1905368	peptidase complex	8.34266e-22	1.22915e-19	ADRM1/ENY2/PSMA1/PSMA2/PSMA4/PSMA5/PSMB2/PSMB4/PSMB5/PSMB7/PSMC3/PSMC4/PSMC5/PSMC6/PSMD1/PSMD11/PSMD12/PSMD13/PSMD14/PSMD4/PSMD6/PSMD7/PSMD8/TXNL1	24
GO:0022624	M15	CC	GO:0022624	proteasome accessory complex	4.20356e-16	4.64493e-14	PSMC3/PSMC4/PSMC5/PSMC6/PSMD1/PSMD11/PSMD12/PSMD13/PSMD14/PSMD4/PSMD6/PSMD7/PSMD8	13
GO:00056842	M15	CC	GO:0005684	U2-type spliceosomal complex	1.89238e-09	1.67287e-07	BUD31/CWC25/LSM7/LSM8/PLRG1/RBM8A/SNRNP40/SNRPA1/SNRPB/SNRPB2/SNRPD1/SNRPE/SNRPF/SNU13	14
GO:19048133	M15	CC	GO:1904813	ficolin-1-rich granule lumen	4.05611e-09	2.988e-07	ACTR10/ARPC5/CCT8/CSNK2B/CSTB/ILF2/PSMA2/PSMA5/PSMB7/PSMC3/PSMD11/PSMD12/PSMD13/PSMD14/PSMD6/PSMD7/XRCC6	17
GO:00003131	M15	CC	GO:0000313	organellar ribosome	7.38458e-09	3.72269e-07	MRPL12/MRPL15/MRPL18/MRPL21/MRPL27/MRPL3/MRPL32/MRPL33/MRPL39/MRPL47/MRPL52/MRPS16/MRPS18C/MRPS2	14
GO:00057611	M15	CC	GO:0005761	mitochondrial ribosome	7.38458e-09	3.72269e-07	MRPL12/MRPL15/MRPL18/MRPL21/MRPL27/MRPL3/MRPL32/MRPL33/MRPL39/MRPL47/MRPL52/MRPS16/MRPS18C/MRPS2	14
GO:0005839	M15	CC	GO:0005839	proteasome core complex	7.58013e-09	3.72269e-07	PSMA1/PSMA2/PSMA4/PSMA5/PSMB2/PSMB4/PSMB5/PSMB7	8
GO:00057432	M15	CC	GO:0005743	mitochondrial inner membrane	1.55555e-08	6.51303e-07	ACAD11/CLPX/COX7A2L/CYCS/HIGD1A/MAIP1/MRPL12/MRPL15/MRPL18/MRPL21/MRPL27/MRPL3/MRPL32/MRPL33/MRPL39/MRPL47/MRPL52/MRPS16/MRPS18C/MRPS2/MRPS23/MRPS25/NDUFAF2/NDUFAF6/RCC1L/STOML2/TIMM10/TIMM17A/TIMM22/TIMM50/TIMM8B/TMEM126A	32
GO:00710071	M15	CC	GO:0071007	U2-type catalytic step 2 spliceosome	1.62089e-08	6.51303e-07	BUD31/PLRG1/SNRNP40/SNRPA1/SNRPB/SNRPB2/SNRPD1/SNRPE/SNRPF	9
GO:00987981	M15	CC	GO:0098798	mitochondrial protein complex	2.62632e-08	9.67359e-07	CLPX/MRPL12/MRPL15/MRPL18/MRPL21/MRPL27/MRPL3/MRPL32/MRPL33/MRPL39/MRPL47/MRPL52/MRPS16/MRPS18C/MRPS2/TIMM10/TIMM17A/TIMM22/TIMM50/TIMM8B/TRMT10C/VDAC1	22
GO:0005838	M15	CC	GO:0005838	proteasome regulatory particle	2.87115e-08	9.7619e-07	PSMD1/PSMD12/PSMD13/PSMD14/PSMD7/PSMD8	6
GO:00003151	M15	CC	GO:0000315	organellar large ribosomal subunit	4.27425e-08	1.25948e-06	MRPL12/MRPL15/MRPL18/MRPL21/MRPL27/MRPL3/MRPL32/MRPL33/MRPL39/MRPL47/MRPL52	11
GO:00057621	M15	CC	GO:0005762	mitochondrial large ribosomal subunit	4.27425e-08	1.25948e-06	MRPL12/MRPL15/MRPL18/MRPL21/MRPL27/MRPL3/MRPL32/MRPL33/MRPL39/MRPL47/MRPL52	11
GO:00198662	M15	CC	GO:0019866	organelle inner membrane	1.38587e-07	3.82846e-06	ACAD11/CLPX/COX7A2L/CYCS/HIGD1A/MAIP1/MRPL12/MRPL15/MRPL18/MRPL21/MRPL27/MRPL3/MRPL32/MRPL33/MRPL39/MRPL47/MRPL52/MRPS16/MRPS18C/MRPS2/MRPS23/MRPS25/NDUFAF2/NDUFAF6/RCC1L/STOML2/TIMM10/TIMM17A/TIMM22/TIMM50/TIMM8B/TMEM126A	32
GO:00056813	M15	CC	GO:0005681	spliceosomal complex	1.88642e-07	4.90468e-06	BUD31/CWC25/LSM7/LSM8/MAGOH/PLRG1/RBM5/RBM8A/RHEB/SNRNP40/SNRPA1/SNRPB/SNRPB2/SNRPD1/SNRPE/SNRPF/SNU13	17
GO:01010023	M15	CC	GO:0101002	ficolin-1-rich granule	3.13003e-07	7.68597e-06	ACTR10/ARPC5/CCT8/CSNK2B/CSTB/DYNC1LI1/ILF2/PSMA2/PSMA5/PSMB7/PSMC3/PSMD11/PSMD12/PSMD13/PSMD14/PSMD6/PSMD7/XRCC6	18
GO:00710051	M15	CC	GO:0071005	U2-type precatalytic spliceosome	1.3138e-06	2.9035e-05	LSM7/LSM8/SNRPA1/SNRPB/SNRPB2/SNRPD1/SNRPE/SNRPF/SNU13	9
GO:00710111	M15	CC	GO:0071011	precatalytic spliceosome	1.3138e-06	2.9035e-05	LSM7/LSM8/SNRPA1/SNRPB/SNRPB2/SNRPD1/SNRPE/SNRPF/SNU13	9
GO:00347744	M15	CC	GO:0034774	secretory granule lumen	1.81254e-06	3.81497e-05	ACTR10/ANXA2/ARPC5/CCT8/CSNK2B/CSTB/ILF2/OLA1/PA2G4/PDXK/PSMA2/PSMA5/PSMB7/PSMC3/PSMD1/PSMD11/PSMD12/PSMD13/PSMD14/PSMD6/PSMD7/UNC13D/XRCC6	23
GO:00057592	M15	CC	GO:0005759	mitochondrial matrix	2.10181e-06	4.22272e-05	C1QBP/CLPX/DGUOK/DHTKD1/DLD/ETHE1/GRPEL1/MAIP1/MRPL12/MRPL15/MRPL18/MRPL21/MRPL27/MRPL3/MRPL32/MRPL33/MRPL39/MRPL47/MRPL52/MRPS16/MRPS18C/MRPS2/PDPR/SDHAF2/SOD1/TRMT10C/VDAC1/VDAC2	28
GO:00710132	M15	CC	GO:0071013	catalytic step 2 spliceosome	2.856e-06	5.48848e-05	BUD31/MAGOH/PLRG1/RBM8A/SNRNP40/SNRPA1/SNRPB/SNRPB2/SNRPD1/SNRPE/SNRPF	11
GO:00602053	M15	CC	GO:0060205	cytoplasmic vesicle lumen	4.31494e-06	7.51898e-05	ACTR10/ANXA2/ARPC5/CCT8/CSNK2B/CSTB/ILF2/OLA1/PA2G4/PDXK/PSMA2/PSMA5/PSMB7/PSMC3/PSMD1/PSMD11/PSMD12/PSMD13/PSMD14/PSMD6/PSMD7/UNC13D/XRCC6	23
GO:0034709	M15	CC	GO:0034709	methylosome	4.47957e-06	7.51898e-05	ERH/SNRPB/SNRPD1/SNRPE/SNRPF	5
GO:00319833	M15	CC	GO:0031983	vesicle lumen	4.53173e-06	7.51898e-05	ACTR10/ANXA2/ARPC5/CCT8/CSNK2B/CSTB/ILF2/OLA1/PA2G4/PDXK/PSMA2/PSMA5/PSMB7/PSMC3/PSMD1/PSMD11/PSMD12/PSMD13/PSMD14/PSMD6/PSMD7/UNC13D/XRCC6	23
GO:00305321	M15	CC	GO:0030532	small nuclear ribonucleoprotein complex	4.59304e-06	7.51898e-05	LSM10/LSM7/LSM8/SNRNP40/SNRPA1/SNRPB/SNRPB2/SNRPD1/SNRPE/SNRPF/SNU13	11
GO:01201141	M15	CC	GO:0120114	Sm-like protein family complex	1.34619e-05	0.000212506	LSM10/LSM7/LSM8/SNRNP40/SNRPA1/SNRPB/SNRPB2/SNRPD1/SNRPE/SNRPF/SNU13	11
GO:00465401	M15	CC	GO:0046540	U4/U6 x U5 tri-snRNP complex	1.90534e-05	0.00028072	LSM7/LSM8/SNRPB/SNRPD1/SNRPE/SNRPF/SNU13	7
GO:00975261	M15	CC	GO:0097526	spliceosomal tri-snRNP complex	1.90534e-05	0.00028072	LSM7/LSM8/SNRPB/SNRPD1/SNRPE/SNRPF/SNU13	7
GO:00159341	M15	CC	GO:0015934	large ribosomal subunit	4.10981e-05	0.000585979	MRPL12/MRPL15/MRPL18/MRPL21/MRPL27/MRPL3/MRPL32/MRPL33/MRPL39/MRPL47/MRPL52	11
GO:00443911	M15	CC	GO:0044391	ribosomal subunit	5.17212e-05	0.000714399	MRPL12/MRPL15/MRPL18/MRPL21/MRPL27/MRPL3/MRPL32/MRPL33/MRPL39/MRPL47/MRPL52/MRPS16/MRPS18C/MRPS2	14
GO:0005697	M15	CC	GO:0005697	telomerase holoenzyme complex	5.75219e-05	0.000770445	PTGES3/SMG6/SNRPB/SNRPE/TEP1	5
GO:00975251	M15	CC	GO:0097525	spliceosomal snRNP complex	7.74669e-05	0.00100509	LSM7/LSM8/SNRNP40/SNRPB/SNRPB2/SNRPD1/SNRPE/SNRPF/SNU13	9
GO:00056871	M15	CC	GO:0005687	U4 snRNP	8.18626e-05	0.00100509	SNRPB/SNRPD1/SNRPE/SNRPF	4
GO:0019774	M15	CC	GO:0019774	proteasome core complex, beta-subunit complex	8.18626e-05	0.00100509	PSMB2/PSMB4/PSMB5/PSMB7	4
GO:00986872	M15	CC	GO:0098687	chromosomal region	0.000122752	0.00146639	CTC1/DCTN4/DNMT3A/DYNC1I1/DYNC1LI1/H3F3B/KANSL1/ORC5/PHF2/PPP1CB/PPP2CA/PPP2CB/PTGES3/SIN3A/SMG6/SSB/SUGT1/TEP1/TP53BP1/XRCC6	20
GO:00347082	M15	CC	GO:0034708	methyltransferase complex	0.000198089	0.00230409	ERH/HDAC2/KANSL1/RAMAC/RUVBL1/SNRPB/SNRPD1/SNRPE/SNRPF	9
GO:00058401	M15	CC	GO:0005840	ribosome	0.000272231	0.00306183	MRPL12/MRPL15/MRPL18/MRPL21/MRPL27/MRPL3/MRPL32/MRPL33/MRPL39/MRPL47/MRPL52/MRPS16/MRPS18C/MRPS2/MRPS23/MRPS25	16
GO:00057582	M15	CC	GO:0005758	mitochondrial intermembrane space	0.000277088	0.00306183	CHCHD2/COA6/CYCS/HAX1/SOD1/STOML2/TIMM10/TIMM8B	8
GO:00347191	M15	CC	GO:0034719	SMN-Sm protein complex	0.000528777	0.00570048	SNRPB/SNRPD1/SNRPE/SNRPF	4
GO:00319703	M15	CC	GO:0031970	organelle envelope lumen	0.000613402	0.00645533	CHCHD2/COA6/CYCS/HAX1/SOD1/STOML2/TIMM10/TIMM8B	8
GO:0101031	M15	CC	GO:0101031	chaperone complex	0.000830178	0.00853345	CCT4/CCT7/CCT8/PTGES3	4
GO:00081801	M15	CC	GO:0008180	COP9 signalosome	0.00118462	0.0119	COPS3/COPS5/COPS7A/COPS9/STOML2	5
GO:0005885	M15	CC	GO:0005885	Arp2/3 protein complex	0.00130628	0.0128306	ARPC2/ARPC4/ARPC5	3
GO:00082872	M15	CC	GO:0008287	protein serine/threonine phosphatase complex	0.00173061	0.015925	CYCS/PPP1CB/PPP2CA/PPP2CB/PPP4C	5
GO:19032932	M15	CC	GO:1903293	phosphatase complex	0.00173061	0.015925	CYCS/PPP1CB/PPP2CA/PPP2CB/PPP4C	5
GO:00171011	M15	CC	GO:0017101	aminoacyl-tRNA synthetase multienzyme complex	0.00176544	0.015925	AIMP2/EEF1E1/RARS	3
GO:00300081	M15	CC	GO:0030008	TRAPP complex	0.00176544	0.015925	TRAPPC2L/TRAPPC3/TRAPPC4	3
GO:00056891	M15	CC	GO:0005689	U12-type spliceosomal complex	0.00207729	0.0183632	SNRPB/SNRPD1/SNRPE/SNRPF	4
GO:00009221	M15	CC	GO:0000922	spindle pole	0.0028704	0.0248768	DCTN4/DYNC1I1/DYNC1LI1/NPM1/NSFL1C/NUBP2/PPP2CA/PPP2CB/UXT/VPS4A	10
GO:0031616	M15	CC	GO:0031616	spindle pole centrosome	0.00295657	0.0251308	NPM1/NSFL1C/NUBP2	3
GO:00007811	M15	CC	GO:0000781	chromosome, telomeric region	0.00345957	0.0288515	CTC1/H3F3B/ORC5/PPP1CB/PTGES3/SMG6/SSB/TEP1/TP53BP1/XRCC6	10
GO:00001591	M15	CC	GO:0000159	protein phosphatase type 2A complex	0.00369882	0.0299087	CYCS/PPP2CA/PPP2CB	3
GO:0005685	M15	CC	GO:0005685	U1 snRNP	0.00372167	0.0299087	SNRPB/SNRPD1/SNRPE/SNRPF	4
GO:00007752	M15	CC	GO:0000775	chromosome, centromeric region	0.00394761	0.0311579	DCTN4/DNMT3A/DYNC1I1/DYNC1LI1/KANSL1/PHF2/PPP2CA/PPP2CB/SIN3A/SUGT1/TP53BP1	11
GO:00001233	M15	CC	GO:0000123	histone acetyltransferase complex	0.00638801	0.0495351	ENY2/JADE2/KANSL1/KANSL2/KAT7/RUVBL1	6
GO:0004298	M15	MF	GO:0004298	threonine-type endopeptidase activity	2.51697e-08	6.64479e-06	PSMA1/PSMA2/PSMA4/PSMA5/PSMB2/PSMB4/PSMB5/PSMB7	8
GO:0070003	M15	MF	GO:0070003	threonine-type peptidase activity	2.51697e-08	6.64479e-06	PSMA1/PSMA2/PSMA4/PSMA5/PSMB2/PSMB4/PSMB5/PSMB7	8
GO:00510821	M15	MF	GO:0051082	unfolded protein binding	7.96247e-06	0.00140139	CCT4/CCT7/CCT8/CLPX/GRPEL1/HSPE1/NPM1/PFDN1/PFDN2/PFDN4/PTGES3	11
GO:00430212	M15	MF	GO:0043021	ribonucleoprotein complex binding	1.77491e-05	0.00234288	C1QBP/CSNK2B/EIF5A/EIF6/NME1/NPM1/OLA1/SMG6/SNRPB/SNRPB2/SNRPD1/TIMM50	12
GO:00047221	M15	MF	GO:0004722	protein serine/threonine phosphatase activity	2.98566e-05	0.00315286	CYCS/PPM1G/PPP1CB/PPP2CA/PPP2CB/PPP4C/PPP6C/TIMM50	8
GO:0051087	M15	MF	GO:0051087	chaperone binding	0.000512106	0.0419057	DNAJC1/GRPEL1/HSPE1/PFDN4/SLC25A17/SOD1/TBCA/TBCE/TIMM10	9
GO:00037431	M15	MF	GO:0003743	translation initiation factor activity	0.000555568	0.0419057	COPS5/EIF1AY/EIF2B2/EIF2S2/EIF3M/EIF6	6
GO:00062601	M16	BP	GO:0006260	DNA replication	1.3857e-52	5.43472e-49	ATAD5/BARD1/BLM/BRCA1/BRIP1/CCNA2/CCNE1/CCNE2/CDC45/CDC6/CDC7/CDK1/CDK2/CDT1/CHAF1A/CHAF1B/CHEK1/CHTF18/CLSPN/DBF4B/DDX11/DNA2/DONSON/DSCC1/DTL/DUT/E2F7/E2F8/ESCO2/ETAA1/EXO1/FAM111A/FBXO5/FEN1/GEN1/GINS1/GINS2/GINS3/GINS4/GMNN/JUN/MAP2K4/MCM10/MCM2/MCM3/MCM4/MCM5/MCM6/MCM7/MCM8/MMS22L/NASP/ORC1/ORC2/ORC6/PCLAF/PCNA/POLA1/POLE/POLE2/POLE3/PRIM1/PRIM2/RECQL4/RFC3/RFC4/RFC5/RFWD3/RMI1/RMI2/RPA3/RRM…	79
GO:00070592	M16	BP	GO:0007059	chromosome segregation	6.64632e-41	1.30334e-37	AURKB/BIRC5/BRCA1/BRIP1/BUB1/BUB1B/CCNB1/CDC20/CDC6/CDCA2/CDCA5/CDCA8/CDT1/CENPE/CENPF/CENPW/CHAMP1/CUL3/DDX11/DLGAP5/DSCC1/ECT2/ESPL1/FAM83D/FANCD2/FBXO5/FEN1/GEN1/HASPIN/HJURP/INCENP/KIF14/KIF18A/KIF22/KIF23/KIF2C/KIF4A/KIFC1/KNL1/MAD2L1/MKI67/NCAPD2/NCAPD3/NCAPG/NDC80/NEK2/NUF2/NUSAP1/PCID2/PLK1/RACGAP1/RAD21/RMI2/SGO1/SGO2/SKA1/SKA2/SKA3/SMC2/SMC3/SMC4/SPAG5/SPC25/SPDL1/TACC3/TOP2A/TRIP13/TTK…	70
GO:01400142	M16	BP	GO:0140014	mitotic nuclear division	4.42431e-38	4.35266e-35	ANLN/AURKA/AURKB/BORA/BUB1B/CAV2/CCNB1/CDC20/CDC25C/CDC6/CDCA5/CDCA8/CDT1/CENPE/CENPF/CHAMP1/CHEK1/CUL3/DLGAP5/DSCC1/ESPL1/FBXO5/GEN1/HASPIN/INCENP/KIF11/KIF14/KIF18A/KIF20B/KIF22/KIF23/KIF2C/KIF4A/KIFC1/KNTC1/MAD2L1/MKI67/MTBP/MYBL2/NCAPD2/NCAPD3/NCAPG/NDC80/NEK2/NUSAP1/PCID2/PKMYT1/PLK1/RACGAP1/RAD21/SGO1/SMC2/SMC3/SMC4/SPAG5/SPDL1/TACC3/TPX2/TRIP13/TTK/UBE2C/XRCC3/ZWINT	63
GO:00008192	M16	BP	GO:0000819	sister chromatid segregation	4.43922e-38	4.35266e-35	AURKB/BUB1/BUB1B/CCNB1/CDC20/CDC6/CDCA5/CDCA8/CDT1/CENPE/CENPF/CHAMP1/CUL3/DDX11/DLGAP5/DSCC1/ESPL1/FBXO5/FEN1/GEN1/HASPIN/INCENP/KIF14/KIF18A/KIF22/KIF23/KIF2C/KIF4A/KIFC1/MAD2L1/NCAPD2/NCAPD3/NCAPG/NDC80/NEK2/NUSAP1/PCID2/PLK1/RACGAP1/RAD21/RMI2/SGO1/SGO2/SMC2/SMC3/SMC4/SPAG5/SPDL1/TACC3/TRIP13/TTK/XRCC3/ZWINT	53
GO:0006261	M16	BP	GO:0006261	DNA-dependent DNA replication	1.08365e-36	8.50012e-34	ATAD5/BLM/CCNE1/CCNE2/CDC6/CDC7/CDK2/CDT1/CHTF18/DBF4B/DDX11/DNA2/DONSON/DSCC1/E2F7/E2F8/ETAA1/FBXO5/FEN1/GEN1/GINS1/GINS2/GINS3/GINS4/GMNN/MCM2/MCM3/MCM4/MCM5/MCM6/MCM7/MMS22L/ORC2/PCNA/POLA1/POLE/POLE2/POLE3/PRIM1/PRIM2/RFC3/RFC4/RFC5/RFWD3/RPA3/SMC3/TICRR/TONSL	48
GO:00002801	M16	BP	GO:0000280	nuclear division	9.95423e-36	6.50675e-33	ANLN/ASPM/AURKA/AURKB/BORA/BRIP1/BUB1B/CAV2/CCNB1/CDC20/CDC25B/CDC25C/CDC6/CDCA5/CDCA8/CDT1/CENPE/CENPF/CHAMP1/CHEK1/CKS2/CUL3/DLGAP5/DSCC1/ESPL1/FANCD2/FBXO5/FIGNL1/GEN1/HASPIN/INCENP/KIF11/KIF14/KIF18A/KIF20B/KIF22/KIF23/KIF2C/KIF4A/KIFC1/KNTC1/MAD2L1/MKI67/MTBP/MYBL1/MYBL2/NCAPD2/NCAPD3/NCAPG/NDC80/NEK2/NUSAP1/PCID2/PKMYT1/PLK1/PSMC3IP/RACGAP1/RAD21/SGO1/SGO2/SMC2/SMC3/SMC4/SPAG5/SPDL1/TACC3/T…	73
GO:00000702	M16	BP	GO:0000070	mitotic sister chromatid segregation	4.27667e-35	2.39616e-32	AURKB/BUB1B/CCNB1/CDC20/CDC6/CDCA5/CDCA8/CDT1/CENPE/CENPF/CHAMP1/CUL3/DLGAP5/DSCC1/ESPL1/FBXO5/GEN1/HASPIN/INCENP/KIF14/KIF18A/KIF22/KIF23/KIF2C/KIF4A/KIFC1/MAD2L1/NCAPD2/NCAPD3/NCAPG/NDC80/NEK2/NUSAP1/PCID2/PLK1/RACGAP1/RAD21/SGO1/SMC2/SMC4/SPAG5/SPDL1/TACC3/TRIP13/TTK/XRCC3/ZWINT	47
GO:00988132	M16	BP	GO:0098813	nuclear chromosome segregation	6.86005e-35	3.36314e-32	AURKB/BRIP1/BUB1/BUB1B/CCNB1/CDC20/CDC6/CDCA5/CDCA8/CDT1/CENPE/CENPF/CHAMP1/CUL3/DDX11/DLGAP5/DSCC1/ECT2/ESPL1/FAM83D/FANCD2/FBXO5/FEN1/GEN1/HASPIN/INCENP/KIF14/KIF18A/KIF22/KIF23/KIF2C/KIF4A/KIFC1/KNL1/MAD2L1/NCAPD2/NCAPD3/NCAPG/NDC80/NEK2/NUSAP1/PCID2/PLK1/RACGAP1/RAD21/RMI2/SGO1/SGO2/SMC2/SMC3/SMC4/SPAG5/SPDL1/TACC3/TRIP13/TTK/XRCC3/ZWINT	58
GO:00482851	M16	BP	GO:0048285	organelle fission	2.12897e-34	9.27757e-32	ANLN/ASPM/AURKA/AURKB/BORA/BRIP1/BUB1B/CAV2/CCNB1/CDC20/CDC25B/CDC25C/CDC6/CDCA5/CDCA8/CDT1/CENPE/CENPF/CHAMP1/CHEK1/CKS2/CUL3/DLGAP5/DSCC1/ESPL1/FANCD2/FBXO5/FIGNL1/GEN1/HASPIN/INCENP/KIF11/KIF14/KIF18A/KIF20B/KIF22/KIF23/KIF2C/KIF4A/KIFC1/KNTC1/MAD2L1/MKI67/MTBP/MTFR2/MYBL1/MYBL2/NCAPD2/NCAPD3/NCAPG/NDC80/NEK2/NUSAP1/PCID2/PKMYT1/PLK1/PSMC3IP/RACGAP1/RAD21/SGO1/SGO2/SMC2/SMC3/SMC4/SPAG5/SPDL1/T…	75
GO:00448431	M16	BP	GO:0044843	cell cycle G1/S phase transition	5.06371e-29	1.98599e-26	AURKA/BRD7/CCNA2/CCNB1/CCNE1/CCNE2/CCNH/CDC25A/CDC25C/CDC45/CDC6/CDC7/CDK1/CDK2/CDKN2C/CDKN3/CDT1/CNOT3/CUL1/CUL3/DHFR/E2F1/E2F7/E2F8/EZH2/FAM83D/FBXO5/GMNN/GTSE1/JADE1/KHDRBS1/KIF14/MCM10/MCM2/MCM3/MCM4/MCM5/MCM6/MCM7/MCM8/MTBP/NASP/ORC1/ORC2/ORC6/PCNA/PKD2/POLA1/POLE/POLE2/POLE3/PRIM1/PRIM2/RFWD3/RPA3/RRM2/SEPTIN7/TYMS/WEE1	59
GO:0000082	M16	BP	GO:0000082	G1/S transition of mitotic cell cycle	7.15737e-29	2.55193e-26	AURKA/BRD7/CCNB1/CCNE1/CCNE2/CCNH/CDC25A/CDC25C/CDC45/CDC6/CDC7/CDK1/CDK2/CDKN2C/CDKN3/CDT1/CNOT3/CUL1/CUL3/DHFR/E2F1/E2F7/E2F8/EZH2/FBXO5/GMNN/GTSE1/JADE1/KHDRBS1/KIF14/MCM10/MCM2/MCM3/MCM4/MCM5/MCM6/MCM7/MCM8/MTBP/NASP/ORC1/ORC2/ORC6/PCNA/PKD2/POLA1/POLE/POLE2/POLE3/PRIM1/PRIM2/RFWD3/RPA3/RRM2/SEPTIN7/TYMS/WEE1	57
GO:19019902	M16	BP	GO:1901990	regulation of mitotic cell cycle phase transition	2.10918e-26	6.89349e-24	ANLN/ATAD5/AURKA/AURKB/BLM/BRCA1/BRD7/BUB1B/CCNB1/CCNE1/CDC20/CDC25C/CDC6/CDC7/CDCA5/CDK1/CDK2/CDKN2C/CDT1/CENPE/CENPF/CEP152/CEP72/CEP78/CLSPN/CNOT3/CUL1/CUL3/DBF4B/DLGAP5/DONSON/DTL/E2F1/E2F7/E2F8/ERCC3/ESPL1/EZH2/FBXO5/GEN1/GTSE1/HAUS1/HMMR/JADE1/KIF14/KNTC1/MAD2L1/MTBP/NDC80/NEDD1/NEK2/PCID2/PCNA/PKD2/PLK1/PLK4/RAD21/RFWD3/SEPTIN7/SMARCD3/SPDL1/TICRR/TPX2/TRIP13/TTK/UBE2C/WEE1/XRCC3	68
GO:00519831	M16	BP	GO:0051983	regulation of chromosome segregation	3.90199e-26	1.1772e-23	AURKB/BUB1/BUB1B/CCNB1/CDC20/CDC6/CDCA5/CDT1/CENPE/CENPF/CUL3/DDX11/DLGAP5/ECT2/ESPL1/FBXO5/FEN1/GEN1/KIF2C/MAD2L1/MKI67/NDC80/NEK2/PCID2/PLK1/RACGAP1/RAD21/RMI2/SPAG5/SPDL1/TACC3/TRIP13/TTK/XRCC3	34
GO:19019873	M16	BP	GO:1901987	regulation of cell cycle phase transition	8.93051e-26	2.50182e-23	ANLN/ATAD5/AURKA/AURKB/BLM/BRCA1/BRD7/BUB1B/CCNB1/CCNE1/CDC20/CDC25C/CDC6/CDC7/CDCA5/CDK1/CDK2/CDKN2C/CDT1/CENPE/CENPF/CEP152/CEP72/CEP78/CHEK1/CLSPN/CNOT3/CUL1/CUL3/DBF4B/DLGAP5/DONSON/DTL/E2F1/E2F7/E2F8/ERCC3/ESPL1/EZH2/FAM83D/FBXO5/GEN1/GTSE1/HAUS1/HMMR/JADE1/KIF14/KNTC1/MAD2L1/MTBP/NDC80/NEDD1/NEK2/PCID2/PCNA/PKD2/PLK1/PLK4/RAD21/RFWD3/SEPTIN7/SMARCD3/SPDL1/TICRR/TPX2/TRIP13/TTK/UBE2C/WEE1/XR…	70
GO:00070881	M16	BP	GO:0007088	regulation of mitotic nuclear division	1.44624e-24	3.78144e-22	ANLN/AURKA/AURKB/BORA/BUB1B/CAV2/CCNB1/CDC20/CDC25C/CDC6/CDCA5/CDT1/CENPE/CENPF/CHEK1/CUL3/DLGAP5/ESPL1/FBXO5/GEN1/KIF11/KIF20B/KNTC1/MAD2L1/MKI67/MTBP/NDC80/NEK2/NUSAP1/PCID2/PKMYT1/PLK1/RAD21/SMC3/SPDL1/TACC3/TRIP13/TTK/UBE2C/XRCC3	40
GO:00002262	M16	BP	GO:0000226	microtubule cytoskeleton organization	1.56238e-24	3.82979e-22	ASPM/AURKA/AURKB/BORA/BRCA1/CCDC69/CCNB1/CCNF/CDC20/CDK1/CDK2/CENPA/CENPE/CEP152/CEP72/CHEK1/CHP1/CKAP2/CNTLN/CNTROB/DYRK1A/ESPL1/FBXO5/FIGNL1/GEN1/GPSM2/HAUS1/KATNAL1/KIF11/KIF18A/KIF18B/KIF20A/KIF23/KIF24/KIF2C/KIF4A/KIFC1/MAD2L1/MYBL2/NDC80/NEK2/NUSAP1/PCLAF/PKD2/PLK1/PLK4/POC1A/RACGAP1/SAPCD2/SASS6/SGO1/SKA1/SKA2/SKA3/SMC3/SPAG5/SPC25/SPDL1/SSX2IP/STIL/SYNE2/TACC3/TPX2/TTK/WDR62/WEE1/XRCC2/XR…	68
GO:00000752	M16	BP	GO:0000075	cell cycle checkpoint	1.7274e-23	3.98521e-21	AURKA/AURKB/BLM/BRCA1/BRIP1/BUB1/BUB1B/CCNB1/CDC20/CDC25C/CDC45/CDC6/CDK1/CDK2/CDT1/CENPF/CHEK1/CLSPN/CNOT3/DNA2/DONSON/DTL/E2F1/E2F7/E2F8/ETAA1/FBXO4/GEN1/GTSE1/H2AFX/KNTC1/MAD2L1/NDC80/PCID2/PCNA/PLK1/RFWD3/SPDL1/TICRR/TRIP13/TTK/XRCC3/ZWILCH/ZWINT	44
GO:00900681	M16	BP	GO:0090068	positive regulation of cell cycle process	2.33278e-23	5.08286e-21	ATAD5/AURKA/AURKB/BRCA1/CCNB1/CCNE1/CDC25B/CDC25C/CDC6/CDC7/CDCA5/CDK1/CDK2/CDT1/CIT/CNOT3/CUL3/DBF4B/DDX11/DLGAP5/DTL/E2F1/E2F7/E2F8/ECT2/ESPL1/EZH2/FAM83D/FBXO5/FEN1/GEN1/GPSM2/GTSE1/KIF14/KIF20B/KIF23/MAD2L1/MTBP/NDC80/NUSAP1/PCID2/PCNA/PKD2/PKP4/PLK4/POC1A/RACGAP1/RAD21/SMARCD3/SPAG5/UBE2C/XRCC3	52
GO:00330451	M16	BP	GO:0033045	regulation of sister chromatid segregation	5.14775e-23	1.0626e-20	AURKB/BUB1/BUB1B/CCNB1/CDC20/CDC6/CDCA5/CDT1/CENPE/CENPF/CUL3/DDX11/DLGAP5/ESPL1/FBXO5/FEN1/GEN1/MAD2L1/NDC80/PCID2/PLK1/RAD21/RMI2/SPDL1/TACC3/TRIP13/TTK/XRCC3	28
GO:0071103	M16	BP	GO:0071103	DNA conformation change	8.03373e-23	1.57541e-20	ASF1B/BLM/BRIP1/CCNB1/CDC45/CDCA5/CDK1/CENPA/CENPI/CENPK/CENPL/CENPM/CENPO/CENPU/CENPW/CHAF1A/CHAF1B/DDX11/DNA2/ERCC3/GINS1/GINS2/GINS4/H2AFX/HAT1/HELLS/HJURP/HMGB1/HMGB2/HMGB3/ITGB3BP/KNL1/MCM2/MCM4/MCM6/MCM7/MIS18A/NAP1L4/NASP/NCAPD2/NCAPD3/NCAPG/NCAPG2/NUSAP1/OIP5/PARP1/RAD54L/RECQL4/SMC2/SMC4/TOP2A	51
GO:00517831	M16	BP	GO:0051783	regulation of nuclear division	3.76585e-22	7.03317e-20	ANLN/AURKA/AURKB/BORA/BUB1B/CAV2/CCNB1/CDC20/CDC25C/CDC6/CDCA5/CDT1/CENPE/CENPF/CHEK1/CUL3/DLGAP5/ESPL1/FBXO5/GEN1/KIF11/KIF20B/KNTC1/MAD2L1/MKI67/MTBP/NDC80/NEK2/NUSAP1/PCID2/PKMYT1/PLK1/RAD21/SMC3/SPDL1/TACC3/TRIP13/TTK/UBE2C/XRCC3	40
GO:0007091	M16	BP	GO:0007091	metaphase/anaphase transition of mitotic cell cycle	1.29836e-21	2.21398e-19	AURKB/BUB1B/CCNB1/CDC20/CDC6/CDT1/CENPE/CENPF/CUL3/DLGAP5/ESPL1/FBXO5/GEN1/MAD2L1/NDC80/PCID2/PLK1/RAD21/SPDL1/TACC3/TRIP13/TTK/XRCC3	23
GO:0010965	M16	BP	GO:0010965	regulation of mitotic sister chromatid separation	1.29836e-21	2.21398e-19	AURKB/BUB1B/CCNB1/CDC20/CDC6/CDT1/CENPE/CENPF/CUL3/DLGAP5/ESPL1/FBXO5/GEN1/MAD2L1/NDC80/PCID2/PLK1/RAD21/SPDL1/TACC3/TRIP13/TTK/XRCC3	23
GO:00457871	M16	BP	GO:0045787	positive regulation of cell cycle	2.1089e-21	3.4463e-19	ATAD5/AURKA/AURKB/BRCA1/CCNB1/CCNE1/CDC25B/CDC25C/CDC6/CDC7/CDCA5/CDK1/CDK2/CDT1/CHEK1/CIT/CKS2/CNOT3/CUL3/DBF4B/DDX11/DLGAP5/DTL/E2F1/E2F7/E2F8/ECT2/ESPL1/EZH2/FAM83D/FBXO5/FEN1/GEN1/GPSM2/GTSE1/HMGN5/KIF14/KIF20B/KIF23/MAD2L1/MTBP/NDC80/NUSAP1/PCID2/PCNA/PKD2/PKP4/PLK4/POC1A/PTK6/RACGAP1/RAD21/SMARCD3/SPAG5/TGFB2/UBE2C/XRCC3	57
GO:0044784	M16	BP	GO:0044784	metaphase/anaphase transition of cell cycle	4.40192e-21	6.64013e-19	AURKB/BUB1B/CCNB1/CDC20/CDC6/CDT1/CENPE/CENPF/CUL3/DLGAP5/ESPL1/FBXO5/GEN1/MAD2L1/NDC80/PCID2/PLK1/RAD21/SPDL1/TACC3/TRIP13/TTK/XRCC3	23
GO:0051306	M16	BP	GO:0051306	mitotic sister chromatid separation	4.40192e-21	6.64013e-19	AURKB/BUB1B/CCNB1/CDC20/CDC6/CDT1/CENPE/CENPF/CUL3/DLGAP5/ESPL1/FBXO5/GEN1/MAD2L1/NDC80/PCID2/PLK1/RAD21/SPDL1/TACC3/TRIP13/TTK/XRCC3	23
GO:0006270	M16	BP	GO:0006270	DNA replication initiation	5.29851e-21	7.69657e-19	CCNE1/CCNE2/CDC6/CDK2/CDT1/MCM2/MCM3/MCM4/MCM5/MCM6/MCM7/ORC2/POLA1/POLE/POLE2/POLE3/PRIM1/PRIM2/TICRR	19
GO:1905818	M16	BP	GO:1905818	regulation of chromosome separation	2.41465e-20	3.38223e-18	AURKB/BUB1B/CCNB1/CDC20/CDC6/CDT1/CENPE/CENPF/CUL3/DLGAP5/ESPL1/FBXO5/GEN1/MAD2L1/NDC80/PCID2/PLK1/RAD21/SPDL1/TACC3/TRIP13/TTK/XRCC3	23
GO:00448395	M16	BP	GO:0044839	cell cycle G2/M phase transition	2.68213e-20	3.62735e-18	ATAD5/AURKA/AURKB/BLM/BORA/BRCA1/CALM3/CCNA2/CCNB1/CCNB2/CCNH/CDC25A/CDC25B/CDC25C/CDC7/CDK1/CDK2/CENPF/CEP152/CEP72/CEP78/CHEK1/CIT/CLSPN/CUL1/DBF4B/DONSON/DTL/FBXO5/FOXM1/GTSE1/HAUS1/HMMR/KHDRBS1/KIF14/MELK/NEDD1/NEK2/PKMYT1/PLK1/PLK4/RAD21/SMARCD3/TICRR/TPX2/WEE1	46
GO:00070931	M16	BP	GO:0007093	mitotic cell cycle checkpoint	6.88131e-20	8.99617e-18	AURKA/AURKB/BLM/BRCA1/BUB1/BUB1B/CCNB1/CDC20/CDC25C/CDK1/CDK2/CDT1/CENPF/CLSPN/CNOT3/DONSON/E2F1/E2F7/E2F8/GEN1/GTSE1/KNTC1/MAD2L1/NDC80/PCID2/PCNA/PLK1/RFWD3/SPDL1/TICRR/TRIP13/TTK/XRCC3/ZWILCH/ZWINT	35
GO:0030071	M16	BP	GO:0030071	regulation of mitotic metaphase/anaphase transition	1.49219e-19	1.88786e-17	AURKB/CCNB1/CDC20/CDC6/CDT1/CENPE/CENPF/CUL3/DLGAP5/ESPL1/FBXO5/GEN1/MAD2L1/NDC80/PCID2/PLK1/RAD21/SPDL1/TRIP13/TTK/XRCC3	21
GO:00330471	M16	BP	GO:0033047	regulation of mitotic sister chromatid segregation	3.08772e-19	3.78439e-17	AURKB/BUB1B/CCNB1/CDC20/CDC6/CDT1/CENPE/CENPF/CUL3/DLGAP5/ESPL1/FBXO5/GEN1/MAD2L1/NDC80/PCID2/PLK1/RAD21/SPDL1/TACC3/TRIP13/TTK/XRCC3	23
GO:00000864	M16	BP	GO:0000086	G2/M transition of mitotic cell cycle	3.29861e-19	3.92035e-17	AURKA/AURKB/BLM/BORA/BRCA1/CALM3/CCNA2/CCNB1/CCNB2/CCNH/CDC25A/CDC25B/CDC25C/CDC7/CDK1/CDK2/CENPF/CEP152/CEP72/CEP78/CIT/CLSPN/CUL1/DBF4B/DONSON/DTL/FBXO5/FOXM1/HAUS1/HMMR/KHDRBS1/KIF14/MELK/NEDD1/NEK2/PKMYT1/PLK1/PLK4/RAD21/SMARCD3/TICRR/TPX2/WEE1	43
GO:1902099	M16	BP	GO:1902099	regulation of metaphase/anaphase transition of cell cycle	4.82388e-19	5.56449e-17	AURKB/CCNB1/CDC20/CDC6/CDT1/CENPE/CENPF/CUL3/DLGAP5/ESPL1/FBXO5/GEN1/MAD2L1/NDC80/PCID2/PLK1/RAD21/SPDL1/TRIP13/TTK/XRCC3	21
GO:00447861	M16	BP	GO:0044786	cell cycle DNA replication	5.86888e-18	6.46797e-16	ATAD5/CDC7/CDT1/DBF4B/DNA2/E2F7/E2F8/FBXO5/FEN1/GMNN/PCNA/POLA1/POLE/POLE2/POLE3/PRIM1/PRIM2/RFC3/RFC4/RFC5/RPA3/SMC3	22
GO:00109483	M16	BP	GO:0010948	negative regulation of cell cycle process	5.93694e-18	6.46797e-16	AURKA/AURKB/BLM/BRCA1/BRD7/CCNB1/CCNF/CDC20/CDC25C/CDC7/CDK1/CDK2/CDKN2C/CDT1/CENPF/CHEK1/CLSPN/CNOT3/CUL1/DONSON/DTL/E2F1/E2F7/E2F8/ESPL1/EZH2/FBXO5/GEN1/GTSE1/HMGN5/JADE1/MAD2L1/MTBP/NDC80/NEK2/PCID2/PCNA/PKD2/PLK1/RAD21/RFWD3/RRM2/SEPTIN7/SMC3/SPDL1/TICRR/TRIP13/TTK/WEE1/XRCC3	50
GO:00459302	M16	BP	GO:0045930	negative regulation of mitotic cell cycle	8.4542e-18	8.96145e-16	AURKA/AURKB/BLM/BRCA1/BRD7/BUB1/BUB1B/CCNB1/CDC20/CDC25C/CDK1/CDK2/CDKN2C/CDT1/CENPF/CHEK1/CLSPN/CNOT3/CUL1/DONSON/E2F1/E2F7/E2F8/EZH2/FBXO5/GEN1/GTSE1/JADE1/KNTC1/MAD2L1/MTBP/NDC80/PCID2/PCNA/PKD2/PLK1/RAD21/RFWD3/SEPTIN7/SPDL1/TICRR/TRIP13/TTK/WEE1/XRCC3/ZWILCH/ZWINT	47
GO:19019882	M16	BP	GO:1901988	negative regulation of cell cycle phase transition	2.54444e-17	2.62613e-15	AURKA/AURKB/BLM/BRCA1/BRD7/CCNB1/CDC20/CDC25C/CDK1/CDK2/CDKN2C/CDT1/CENPF/CHEK1/CLSPN/CNOT3/CUL1/DONSON/DTL/E2F1/E2F7/E2F8/EZH2/FBXO5/GEN1/GTSE1/JADE1/MAD2L1/NDC80/PCID2/PCNA/PKD2/PLK1/RAD21/RFWD3/SEPTIN7/SPDL1/TICRR/TRIP13/TTK/WEE1/XRCC3	42
GO:0051304	M16	BP	GO:0051304	chromosome separation	3.25995e-17	3.27834e-15	AURKB/BUB1B/CCNB1/CDC20/CDC6/CDT1/CENPE/CENPF/CUL3/DLGAP5/ESPL1/FBXO5/GEN1/MAD2L1/NDC80/PCID2/PLK1/RAD21/SPDL1/TACC3/TRIP13/TTK/XRCC3	23
GO:19019912	M16	BP	GO:1901991	negative regulation of mitotic cell cycle phase transition	5.26634e-17	5.16364e-15	AURKA/AURKB/BLM/BRCA1/BRD7/CCNB1/CDC20/CDC25C/CDK1/CDK2/CDKN2C/CDT1/CENPF/CLSPN/CNOT3/CUL1/DONSON/E2F1/E2F7/E2F8/EZH2/FBXO5/GEN1/GTSE1/JADE1/MAD2L1/NDC80/PCID2/PCNA/PKD2/PLK1/RAD21/RFWD3/SEPTIN7/SPDL1/TICRR/TRIP13/TTK/WEE1/XRCC3	40
GO:00062751	M16	BP	GO:0006275	regulation of DNA replication	6.73295e-17	6.44064e-15	ATAD5/BLM/CCNA2/CDC6/CDC7/CDK1/CDK2/CDT1/CHTF18/DBF4B/DNA2/DONSON/DSCC1/E2F7/E2F8/ESCO2/FBXO5/GMNN/JUN/MAP2K4/PCNA/RFC3/RFC4/RFC5/SMC3/STN1/TICRR	27
GO:19028502	M16	BP	GO:1902850	microtubule cytoskeleton organization involved in mitosis	2.46999e-16	2.3065e-14	AURKB/BORA/CCNB1/CDC20/CENPA/CENPE/ESPL1/GPSM2/KIF11/KIF23/KIF4A/KIFC1/MAD2L1/MYBL2/NDC80/NUSAP1/PLK1/POC1A/RACGAP1/SAPCD2/SMC3/SPC25/SPDL1/STIL/TACC3/TPX2/TTK/WDR62	28
GO:00330442	M16	BP	GO:0033044	regulation of chromosome organization	3.41628e-16	3.11596e-14	AURKB/BRCA1/BRD7/BUB1/BUB1B/CCNB1/CDC20/CDC6/CDCA5/CDT1/CENPE/CENPF/CHEK1/CUL3/DDX11/DLGAP5/ESPL1/FBXO4/FBXO5/FEN1/GEN1/MAD2L1/MAP2K7/MCM2/MKI67/NDC80/NEK2/PARP1/PCID2/PHF19/PIF1/PLK1/RAD21/RMI2/SPDL1/STN1/TACC3/TAF7/TINF2/TOP2A/TRIP13/TTK/VEGFA/WBP2/XRCC3	45
GO:00070511	M16	BP	GO:0007051	spindle organization	3.72917e-16	3.32405e-14	ASPM/AURKA/AURKB/BORA/CCDC69/CCNB1/CDC20/CENPE/CEP72/ESPL1/FBXO5/GPSM2/HAUS1/KIF11/KIF23/KIF4A/KIFC1/MYBL2/NDC80/NEK2/PLK1/POC1A/RACGAP1/SMC3/SPAG5/SPC25/STIL/TACC3/TPX2/TTK/WDR62	31
GO:00510521	M16	BP	GO:0051052	regulation of DNA metabolic process	9.95664e-16	8.65138e-14	ATAD5/AURKB/BLM/BRCA1/CCNA2/CDC6/CDC7/CDK1/CDK2/CDT1/CHEK1/CHTF18/DBF4B/DDX11/DEK/DNA2/DONSON/DSCC1/E2F7/E2F8/ESCO2/FBXO4/FBXO5/FIGNL1/FOXM1/GMNN/H2AFX/HMGB1/JUN/KPNA2/MAP2K4/MAP2K7/MIS18A/MSH2/MSH3/NEK2/PARP1/PARPBP/PCNA/PIF1/POLQ/RADX/RFC3/RFC4/RFC5/SMC3/STN1/TICRR/TIMELESS/TINF2/USP1	51
GO:00330461	M16	BP	GO:0033046	negative regulation of sister chromatid segregation	1.0147e-15	8.65138e-14	AURKB/CCNB1/CDC20/CDT1/CENPF/ESPL1/FBXO5/GEN1/MAD2L1/NDC80/PCID2/PLK1/RAD21/SPDL1/TRIP13/TTK/XRCC3	17
GO:0045841	M16	BP	GO:0045841	negative regulation of mitotic metaphase/anaphase transition	1.29247e-15	1.05606e-13	AURKB/CCNB1/CDC20/CDT1/CENPF/FBXO5/GEN1/MAD2L1/NDC80/PCID2/PLK1/RAD21/SPDL1/TRIP13/TTK/XRCC3	16
GO:2000816	M16	BP	GO:2000816	negative regulation of mitotic sister chromatid separation	1.29247e-15	1.05606e-13	AURKB/CCNB1/CDC20/CDT1/CENPF/FBXO5/GEN1/MAD2L1/NDC80/PCID2/PLK1/RAD21/SPDL1/TRIP13/TTK/XRCC3	16
GO:00519851	M16	BP	GO:0051985	negative regulation of chromosome segregation	1.77765e-15	1.42285e-13	AURKB/CCNB1/CDC20/CDT1/CENPF/ESPL1/FBXO5/GEN1/MAD2L1/NDC80/PCID2/PLK1/RAD21/SPDL1/TRIP13/TTK/XRCC3	17
GO:1902100	M16	BP	GO:1902100	negative regulation of metaphase/anaphase transition of cell cycle	2.42917e-15	1.86808e-13	AURKB/CCNB1/CDC20/CDT1/CENPF/FBXO5/GEN1/MAD2L1/NDC80/PCID2/PLK1/RAD21/SPDL1/TRIP13/TTK/XRCC3	16
GO:1905819	M16	BP	GO:1905819	negative regulation of chromosome separation	2.42917e-15	1.86808e-13	AURKB/CCNB1/CDC20/CDT1/CENPF/FBXO5/GEN1/MAD2L1/NDC80/PCID2/PLK1/RAD21/SPDL1/TRIP13/TTK/XRCC3	16
GO:00458391	M16	BP	GO:0045839	negative regulation of mitotic nuclear division	2.94152e-15	2.21858e-13	AURKB/CCNB1/CDC20/CDT1/CENPF/CHEK1/FBXO5/GEN1/MAD2L1/MTBP/NDC80/PCID2/PLK1/RAD21/SPDL1/TRIP13/TTK/XRCC3	18
GO:0006323	M16	BP	GO:0006323	DNA packaging	4.95e-15	3.663e-13	ASF1B/CCNB1/CDCA5/CDK1/CENPA/CENPI/CENPK/CENPL/CENPM/CENPO/CENPU/CENPW/CHAF1A/CHAF1B/H2AFX/HAT1/HELLS/HJURP/HMGB2/ITGB3BP/KNL1/MCM2/MIS18A/NAP1L4/NASP/NCAPD2/NCAPD3/NCAPG/NCAPG2/NUSAP1/OIP5/SMC2/SMC4/TOP2A	34
GO:00332601	M16	BP	GO:0033260	nuclear DNA replication	7.34048e-15	5.33136e-13	ATAD5/CDC7/CDT1/DBF4B/DNA2/FEN1/GMNN/PCNA/POLA1/POLE/POLE2/POLE3/PRIM1/PRIM2/RFC3/RFC4/RFC5/RPA3	18
GO:00330481	M16	BP	GO:0033048	negative regulation of mitotic sister chromatid segregation	7.92369e-15	5.62399e-13	AURKB/CCNB1/CDC20/CDT1/CENPF/FBXO5/GEN1/MAD2L1/NDC80/PCID2/PLK1/RAD21/SPDL1/TRIP13/TTK/XRCC3	16
GO:00070981	M16	BP	GO:0007098	centrosome cycle	8.03017e-15	5.62399e-13	AURKA/BRCA1/CCNF/CDK1/CDK2/CEP152/CEP72/CHEK1/CNTLN/CNTROB/GEN1/HAUS1/KIF11/NEK2/PCLAF/PKD2/PLK1/PLK4/POC1A/SASS6/SGO1/SSX2IP/STIL/WDR62/XRCC2/XRCC3	26
GO:00315701	M16	BP	GO:0031570	DNA integrity checkpoint	5.0884e-14	3.50118e-12	AURKA/BLM/BRCA1/BRIP1/CCNB1/CDC25C/CDC45/CDC6/CDK1/CDK2/CDT1/CHEK1/CLSPN/CNOT3/DNA2/DONSON/DTL/E2F1/E2F7/E2F8/ETAA1/FBXO4/GTSE1/H2AFX/PCNA/PLK1/RFWD3/TICRR	28
GO:00517841	M16	BP	GO:0051784	negative regulation of nuclear division	5.83075e-14	3.9428e-12	AURKB/CCNB1/CDC20/CDT1/CENPF/CHEK1/FBXO5/GEN1/MAD2L1/MTBP/NDC80/PCID2/PLK1/RAD21/SPDL1/TRIP13/TTK/XRCC3	18
GO:00310231	M16	BP	GO:0031023	microtubule organizing center organization	7.08444e-14	4.70935e-12	AURKA/BRCA1/CCNF/CDK1/CDK2/CEP152/CEP72/CHEK1/CNTLN/CNTROB/GEN1/HAUS1/KIF11/NEK2/PCLAF/PKD2/PLK1/PLK4/POC1A/SASS6/SGO1/SSX2IP/STIL/WDR62/XRCC2/XRCC3	26
GO:00718241	M16	BP	GO:0071824	protein-DNA complex subunit organization	1.10872e-13	7.24735e-12	ANP32E/ASF1B/CCNH/CDT1/CENPA/CENPE/CENPF/CENPI/CENPK/CENPL/CENPM/CENPO/CENPU/CENPW/CHAF1A/CHAF1B/ERCC3/GMNN/H2AFX/HAT1/HELLS/HIST3H2A/HJURP/HMGB1/HMGB2/ITGB3BP/KNL1/MCM2/MIS18A/NAP1L4/NASP/OIP5/PARP1/RPA3/SMARCD3/TAF1B	36
GO:00063101	M16	BP	GO:0006310	DNA recombination	1.85136e-13	1.19033e-11	ACTL6A/ATAD5/BLM/BRCA1/BRIP1/CHEK1/DCLRE1C/EXO1/FEN1/FIGNL1/GEN1/H2AFX/HELQ/HMGB1/HMGB2/HMGB3/KPNA2/MCM8/MMS22L/MSH2/MSH3/PARP1/PARPBP/PIF1/POLQ/PSMC3IP/RAD21/RAD54L/RADX/RFWD3/RPA3/TIMELESS/TONSL/TRIP13/XRCC2/XRCC3	36
GO:0090329	M16	BP	GO:0090329	regulation of DNA-dependent DNA replication	1.89698e-13	1.2e-11	BLM/CDC7/CDK2/CDT1/CHTF18/DBF4B/DONSON/DSCC1/E2F7/E2F8/FBXO5/GMNN/RFC3/RFC4/RFC5/SMC3/TICRR	17
GO:0007094	M16	BP	GO:0007094	mitotic spindle assembly checkpoint	2.73104e-13	1.6229e-11	AURKB/CCNB1/CDC20/CDT1/CENPF/GEN1/MAD2L1/NDC80/PCID2/PLK1/SPDL1/TRIP13/TTK/XRCC3	14
GO:0031577	M16	BP	GO:0031577	spindle checkpoint	2.73104e-13	1.6229e-11	AURKB/CCNB1/CDC20/CDT1/CENPF/GEN1/MAD2L1/NDC80/PCID2/PLK1/SPDL1/TRIP13/TTK/XRCC3	14
GO:0071173	M16	BP	GO:0071173	spindle assembly checkpoint	2.73104e-13	1.6229e-11	AURKB/CCNB1/CDC20/CDT1/CENPF/GEN1/MAD2L1/NDC80/PCID2/PLK1/SPDL1/TRIP13/TTK/XRCC3	14
GO:0071174	M16	BP	GO:0071174	mitotic spindle checkpoint	2.73104e-13	1.6229e-11	AURKB/CCNB1/CDC20/CDT1/CENPF/GEN1/MAD2L1/NDC80/PCID2/PLK1/SPDL1/TRIP13/TTK/XRCC3	14
GO:0065004	M16	BP	GO:0065004	protein-DNA complex assembly	3.14296e-13	1.83981e-11	ASF1B/CCNH/CDT1/CENPA/CENPE/CENPF/CENPI/CENPK/CENPL/CENPM/CENPO/CENPU/CENPW/CHAF1A/CHAF1B/ERCC3/GMNN/H2AFX/HAT1/HELLS/HJURP/HMGB1/HMGB2/ITGB3BP/KNL1/MCM2/MIS18A/NAP1L4/NASP/OIP5/PARP1/RPA3/TAF1B	33
GO:00063022	M16	BP	GO:0006302	double-strand break repair	3.60631e-13	2.07999e-11	BARD1/BLM/BRCA1/BRIP1/CDCA5/CHEK1/DCLRE1C/DDX11/DEK/DNA2/ESCO2/FEN1/FIGNL1/FOXM1/GEN1/H2AFX/HELQ/MCM8/MMS22L/PARP1/PARPBP/PIAS4/POLA1/POLQ/RAD54L/RADX/RFWD3/RPA3/TIMELESS/TONSL/TRIP13/XRCC2/XRCC3	33
GO:00714591	M16	BP	GO:0071459	protein localization to chromosome, centromeric region	5.99567e-13	3.40797e-11	AURKB/BUB1B/CDK1/CDT1/CENPA/CHAMP1/HASPIN/KNL1/MTBP/NDC80/SPDL1/TTK	12
GO:00513211	M16	BP	GO:0051321	meiotic cell cycle	6.61655e-13	3.70716e-11	ASPM/AURKA/BRIP1/CDC20/CDC25B/CDK2/CKS2/ESPL1/EXO1/FANCD2/FBXO5/FIGNL1/H2AFX/KIF18A/MNS1/MYBL1/NEK2/PLK1/PRKACB/PSMC3IP/RAD21/RAD54L/SGO1/SGO2/SMC2/SMC3/SMC4/TOP2A/TRIP13/TTK/XRCC2/YTHDF2	32
GO:20012513	M16	BP	GO:2001251	negative regulation of chromosome organization	9.83364e-13	5.43205e-11	AURKB/BRCA1/CCNB1/CDC20/CDT1/CENPF/ESPL1/FBXO5/GEN1/MAD2L1/MCM2/NDC80/PARP1/PCID2/PIF1/PLK1/RAD21/SPDL1/STN1/TAF7/TINF2/TOP2A/TRIP13/TTK/XRCC3	25
GO:00070522	M16	BP	GO:0007052	mitotic spindle organization	1.0048e-12	5.47338e-11	AURKB/BORA/CCNB1/CDC20/CENPE/GPSM2/KIF11/KIF23/KIF4A/KIFC1/MYBL2/NDC80/PLK1/POC1A/RACGAP1/SMC3/SPC25/STIL/TACC3/TPX2/TTK/WDR62	22
GO:0032201	M16	BP	GO:0032201	telomere maintenance via semi-conservative replication	1.18458e-12	6.36425e-11	DNA2/FEN1/PCNA/POLA1/POLE/POLE2/POLE3/PRIM1/PRIM2/RFC3/RFC4/RFC5/RPA3	13
GO:00723313	M16	BP	GO:0072331	signal transduction by p53 class mediator	2.04373e-12	1.08318e-10	ATAD5/AURKA/AURKB/BARD1/BLM/BRCA1/BRD7/BRIP1/CCNB1/CDC25C/CDIP1/CDK1/CDK2/CHEK1/CNOT3/DDIT4/DNA2/DYRK1A/E2F1/E2F2/E2F7/E2F8/EXO1/FOXM1/GTSE1/PCNA/RFC3/RFC4/RFC5/RMI1/RMI2/RPA3/SESN2/TAF7/TAF9B/TPX2	36
GO:0051310	M16	BP	GO:0051310	metaphase plate congression	2.43244e-12	1.27201e-10	CCNB1/CDCA5/CDCA8/CDT1/CENPE/CENPF/CHAMP1/CUL3/FAM83D/KIF14/KIF18A/KIF22/KIF2C/KIFC1/NDC80/SPAG5/SPDL1	17
GO:19027494	M16	BP	GO:1902749	regulation of cell cycle G2/M phase transition	3.15297e-12	1.6271e-10	ATAD5/AURKA/AURKB/BLM/BRCA1/CCNB1/CDC7/CDK1/CENPF/CEP152/CEP72/CEP78/CHEK1/CLSPN/CUL1/DBF4B/DONSON/DTL/FBXO5/GTSE1/HAUS1/HMMR/KIF14/NEDD1/NEK2/PLK1/PLK4/RAD21/SMARCD3/TICRR/TPX2	31
GO:00007232	M16	BP	GO:0000723	telomere maintenance	3.27615e-12	1.66871e-10	AURKB/BLM/CCNE1/CCNE2/DNA2/EXO1/FBXO4/FEN1/MAP2K7/NEK2/PARP1/PCNA/PIF1/POLA1/POLE/POLE2/POLE3/PRIM1/PRIM2/RECQL4/RFC3/RFC4/RFC5/RPA3/STN1/TINF2/XRCC3	27
GO:00000831	M16	BP	GO:0000083	regulation of transcription involved in G1/S transition of mitotic cell cycle	3.75941e-12	1.86638e-10	CCNE1/CDC45/CDC6/CDT1/DHFR/E2F1/E2F7/FBXO5/ORC1/PCNA/POLA1/RRM2/TYMS	13
GO:0008608	M16	BP	GO:0008608	attachment of spindle microtubules to kinetochore	3.75941e-12	1.86638e-10	AURKB/CCNB1/CDT1/CENPE/CHAMP1/ECT2/KIF2C/KNL1/NDC80/NEK2/RACGAP1/SGO1/SPAG5	13
GO:00345021	M16	BP	GO:0034502	protein localization to chromosome	3.86444e-12	1.89454e-10	AURKB/BUB1B/CDCA5/CDK1/CDT1/CENPA/CHAMP1/ESCO2/EZH2/HASPIN/KNL1/MCM8/MSH2/MTBP/NDC80/PLK1/RAD21/SPDL1/TINF2/TTK	20
GO:00009102	M16	BP	GO:0000910	cytokinesis	6.72611e-12	3.25676e-10	ANLN/AURKB/CALM3/CDC25B/CDC6/CENPA/CEP55/CIT/CKAP2/CNTROB/CUL3/E2F7/E2F8/ECT2/ESPL1/INCENP/KIF14/KIF20A/KIF20B/KIF23/KIF4A/MYH10/NUSAP1/PKP4/PLK1/RACGAP1	26
GO:00323921	M16	BP	GO:0032392	DNA geometric change	1.00003e-11	4.78306e-10	BLM/BRIP1/CDC45/DDX11/DNA2/ERCC3/GINS1/GINS2/GINS4/HMGB1/HMGB2/HMGB3/MCM2/MCM4/MCM6/MCM7/PARP1/RAD54L/RECQL4/TOP2A	20
GO:00345011	M16	BP	GO:0034501	protein localization to kinetochore	1.5493e-11	7.32089e-10	AURKB/CDK1/CDT1/CHAMP1/HASPIN/KNL1/MTBP/NDC80/SPDL1/TTK	10
GO:0006336	M16	BP	GO:0006336	DNA replication-independent nucleosome assembly	1.62066e-11	7.47794e-10	ASF1B/CENPA/CENPI/CENPK/CENPL/CENPM/CENPO/CENPU/CENPW/HAT1/HJURP/ITGB3BP/KNL1/MIS18A/NASP/OIP5	16
GO:0034724	M16	BP	GO:0034724	DNA replication-independent nucleosome organization	1.62066e-11	7.47794e-10	ASF1B/CENPA/CENPI/CENPK/CENPL/CENPM/CENPO/CENPU/CENPW/HAT1/HJURP/ITGB3BP/KNL1/MIS18A/NASP/OIP5	16
GO:0034508	M16	BP	GO:0034508	centromere complex assembly	2.22996e-11	1.01697e-09	CENPA/CENPE/CENPF/CENPI/CENPK/CENPL/CENPM/CENPO/CENPU/CENPW/HELLS/HJURP/ITGB3BP/KNL1/MIS18A/OIP5	16
GO:00322002	M16	BP	GO:0032200	telomere organization	2.33641e-11	1.05326e-09	AURKB/BLM/CCNE1/CCNE2/DNA2/EXO1/FBXO4/FEN1/MAP2K7/NEK2/PARP1/PCNA/PIF1/POLA1/POLE/POLE2/POLE3/PRIM1/PRIM2/RECQL4/RFC3/RFC4/RFC5/RPA3/STN1/TINF2/XRCC3	27
GO:00500001	M16	BP	GO:0050000	chromosome localization	2.96266e-11	1.30557e-09	CCNB1/CDCA5/CDCA8/CDT1/CENPE/CENPF/CHAMP1/CUL3/DLGAP5/FAM83D/KIF14/KIF18A/KIF22/KIF2C/KIFC1/NDC80/SPAG5/SPDL1	18
GO:00513031	M16	BP	GO:0051303	establishment of chromosome localization	2.96266e-11	1.30557e-09	CCNB1/CDCA5/CDCA8/CDT1/CENPE/CENPF/CHAMP1/CUL3/DLGAP5/FAM83D/KIF14/KIF18A/KIF22/KIF2C/KIFC1/NDC80/SPAG5/SPDL1	18
GO:0007080	M16	BP	GO:0007080	mitotic metaphase plate congression	4.64951e-11	2.02615e-09	CCNB1/CDCA5/CDCA8/CDT1/CENPE/CHAMP1/CUL3/KIF14/KIF18A/KIF22/KIF2C/KIFC1/NDC80/SPDL1	14
GO:00103894	M16	BP	GO:0010389	regulation of G2/M transition of mitotic cell cycle	5.01502e-11	2.16142e-09	AURKA/AURKB/BLM/BRCA1/CCNB1/CDC7/CDK1/CENPF/CEP152/CEP72/CEP78/CLSPN/CUL1/DBF4B/DONSON/DTL/FBXO5/HAUS1/HMMR/KIF14/NEDD1/NEK2/PLK1/PLK4/RAD21/SMARCD3/TICRR/TPX2	28
GO:0045740	M16	BP	GO:0045740	positive regulation of DNA replication	6.75065e-11	2.87783e-09	ATAD5/CDC7/CDK1/CDK2/CDT1/DBF4B/DNA2/E2F7/E2F8/JUN/MAP2K4/PCNA/STN1	13
GO:0006333	M16	BP	GO:0006333	chromatin assembly or disassembly	1.05665e-10	4.45609e-09	ASF1B/CENPA/CENPI/CENPK/CENPL/CENPM/CENPO/CENPU/CENPW/CHAF1A/CHAF1B/H2AFX/HAT1/HELLS/HIRIP3/HIST3H2A/HJURP/HMGB2/ITGB3BP/KNL1/MCM2/MIS18A/NAP1L4/NASP/OIP5/SMARCD3/SUV39H2	27
GO:00007242	M16	BP	GO:0000724	double-strand break repair via homologous recombination	1.13972e-10	4.75532e-09	BLM/BRCA1/CHEK1/FEN1/FIGNL1/GEN1/H2AFX/HELQ/MCM8/MMS22L/PARP1/PARPBP/POLQ/RAD54L/RADX/RFWD3/RPA3/TIMELESS/TONSL/XRCC2/XRCC3	21
GO:00459311	M16	BP	GO:0045931	positive regulation of mitotic cell cycle	1.17807e-10	4.86359e-09	AURKA/CCNB1/CCNE1/CDC25B/CDC6/CDC7/CDCA5/CDK1/CDT1/CUL3/DBF4B/DLGAP5/DTL/ESPL1/FBXO5/GEN1/KIF20B/MAD2L1/MTBP/NDC80/NUSAP1/PCID2/SMARCD3/UBE2C/XRCC3	25
GO:0000281	M16	BP	GO:0000281	mitotic cytokinesis	1.35234e-10	5.52488e-09	ANLN/CENPA/CEP55/CIT/CKAP2/CNTROB/ECT2/ESPL1/INCENP/KIF20A/KIF20B/KIF23/KIF4A/MYH10/NUSAP1/PLK1/RACGAP1	17
GO:00007252	M16	BP	GO:0000725	recombinational repair	1.36661e-10	5.52562e-09	BLM/BRCA1/CHEK1/FEN1/FIGNL1/GEN1/H2AFX/HELQ/MCM8/MMS22L/PARP1/PARPBP/POLQ/RAD54L/RADX/RFWD3/RPA3/TIMELESS/TONSL/XRCC2/XRCC3	21
GO:00000771	M16	BP	GO:0000077	DNA damage checkpoint	1.77717e-10	7.1123e-09	AURKA/BLM/BRCA1/BRIP1/CCNB1/CDC25C/CDK1/CDK2/CHEK1/CLSPN/CNOT3/DONSON/DTL/E2F1/E2F7/E2F8/ETAA1/FBXO4/GTSE1/H2AFX/PCNA/PLK1/RFWD3	23
GO:00510542	M16	BP	GO:0051054	positive regulation of DNA metabolic process	1.82163e-10	7.21658e-09	ATAD5/AURKB/BRCA1/CDC7/CDK1/CDK2/CDT1/CHTF18/DBF4B/DDX11/DNA2/DSCC1/E2F7/E2F8/FBXO4/FOXM1/H2AFX/HMGB1/JUN/MAP2K4/MAP2K7/MSH2/NEK2/PARP1/PCNA/RFC3/RFC4/RFC5/STN1/TIMELESS	30
GO:00512252	M16	BP	GO:0051225	spindle assembly	1.98959e-10	7.80317e-09	ASPM/AURKA/AURKB/CCDC69/CDC20/FBXO5/GPSM2/HAUS1/KIF11/KIF23/KIF4A/KIFC1/MYBL2/NEK2/PLK1/RACGAP1/SMC3/SPAG5/TPX2	19
GO:0031055	M16	BP	GO:0031055	chromatin remodeling at centromere	2.69604e-10	1.04692e-08	CENPA/CENPI/CENPK/CENPL/CENPM/CENPO/CENPU/CENPW/HELLS/HJURP/ITGB3BP/KNL1/MIS18A/OIP5	14
GO:0061640	M16	BP	GO:0061640	cytoskeleton-dependent cytokinesis	3.0277e-10	1.16418e-08	ANLN/AURKB/CENPA/CEP55/CIT/CKAP2/CNTROB/ECT2/ESPL1/INCENP/KIF20A/KIF20B/KIF23/KIF4A/MYH10/NUSAP1/PLK1/RACGAP1	18
GO:0043486	M16	BP	GO:0043486	histone exchange	3.49521e-10	1.33089e-08	ANP32E/CENPA/CENPI/CENPK/CENPL/CENPM/CENPO/CENPU/CENPW/HJURP/ITGB3BP/KNL1/MIS18A/NASP/OIP5	15
GO:0034728	M16	BP	GO:0034728	nucleosome organization	5.34252e-10	2.01475e-08	ANP32E/ASF1B/CENPA/CENPI/CENPK/CENPL/CENPM/CENPO/CENPU/CENPW/CHAF1A/CHAF1B/H2AFX/HAT1/HIST3H2A/HJURP/HMGB2/ITGB3BP/KNL1/MCM2/MIS18A/NAP1L4/NASP/OIP5/SMARCD3	25
GO:0022616	M16	BP	GO:0022616	DNA strand elongation	6.2864e-10	2.34812e-08	DNA2/FEN1/GINS1/GINS2/GINS3/GINS4/POLA1/RFC3/RFC4	9
GO:1901989	M16	BP	GO:1901989	positive regulation of cell cycle phase transition	7.71207e-10	2.85347e-08	ATAD5/CCNB1/CCNE1/CDC6/CDC7/CDCA5/CDK1/CDT1/CUL3/DBF4B/DLGAP5/DTL/ESPL1/EZH2/FAM83D/FBXO5/MTBP/SMARCD3/UBE2C	19
GO:0043044	M16	BP	GO:0043044	ATP-dependent chromatin remodeling	8.59002e-10	3.1486e-08	ACTL6A/ANP32E/CENPA/CENPI/CENPK/CENPL/CENPM/CENPO/CENPU/CENPW/GATAD2B/HJURP/ITGB3BP/KNL1/MIS18A/NASP/OIP5	17
GO:00070621	M16	BP	GO:0007062	sister chromatid cohesion	9.27239e-10	3.29671e-08	BUB1/CDC20/CDCA5/DDX11/DSCC1/ESPL1/FEN1/HASPIN/KIF22/PLK1/RAD21/SGO1/SGO2/SMC3	14
GO:00362973	M16	BP	GO:0036297	interstrand cross-link repair	9.27239e-10	3.29671e-08	DCLRE1A/EME1/EXO5/FANCB/FANCC/FANCD2/FANCG/FANCI/MCM8/RFWD3/RPA3/UBE2T/USP1/XRCC3	14
GO:0034080	M16	BP	GO:0034080	CENP-A containing nucleosome assembly	9.3303e-10	3.29671e-08	CENPA/CENPI/CENPK/CENPL/CENPM/CENPO/CENPU/CENPW/HJURP/ITGB3BP/KNL1/MIS18A/OIP5	13
GO:0061641	M16	BP	GO:0061641	CENP-A containing chromatin organization	9.3303e-10	3.29671e-08	CENPA/CENPI/CENPK/CENPL/CENPM/CENPO/CENPU/CENPW/HJURP/ITGB3BP/KNL1/MIS18A/OIP5	13
GO:0006334	M16	BP	GO:0006334	nucleosome assembly	1.42931e-09	5.00515e-08	ASF1B/CENPA/CENPI/CENPK/CENPL/CENPM/CENPO/CENPU/CENPW/CHAF1A/CHAF1B/H2AFX/HAT1/HJURP/HMGB2/ITGB3BP/KNL1/MCM2/MIS18A/NAP1L4/NASP/OIP5	22
GO:00513021	M16	BP	GO:0051302	regulation of cell division	1.88716e-09	6.54997e-08	ASPM/AURKB/BLM/CALM3/CDC25B/CDC6/CIT/CUL3/E2F7/E2F8/ECT2/INCENP/KIF14/KIF18B/KIF20A/KIF20B/KIF23/ORC6/PKP4/PLK1/RACGAP1/RBL1/TGFB2/VEGFA	24
GO:19030461	M16	BP	GO:1903046	meiotic cell cycle process	2.36533e-09	8.13756e-08	ASPM/AURKA/BRIP1/CDC20/CDC25B/CKS2/ESPL1/FANCD2/FBXO5/FIGNL1/KIF18A/MYBL1/PLK1/PSMC3IP/RAD21/SGO1/SGO2/SMC2/SMC4/TOP2A/TRIP13/TTK/YTHDF2	23
GO:00718971	M16	BP	GO:0071897	DNA biosynthetic process	2.87215e-09	9.79527e-08	AURKB/CENPF/CHTF18/DSCC1/DTL/FBXO4/LIG1/LIN9/MAP2K7/NEK2/PCLAF/PCNA/PIF1/POLA1/POLE/POLE3/POLQ/RCHY1/RFC3/RFC4/RFC5/RPA3/STN1/TINF2/TK1/TYMS	26
GO:00324652	M16	BP	GO:0032465	regulation of cytokinesis	2.94033e-09	9.94134e-08	AURKB/CALM3/CDC25B/CDC6/CIT/CUL3/E2F7/E2F8/ECT2/INCENP/KIF14/KIF20A/KIF20B/KIF23/PKP4/PLK1/RACGAP1	17
GO:0031497	M16	BP	GO:0031497	chromatin assembly	3.07377e-09	1.03037e-07	ASF1B/CENPA/CENPI/CENPK/CENPL/CENPM/CENPO/CENPU/CENPW/CHAF1A/CHAF1B/H2AFX/HAT1/HELLS/HJURP/HMGB2/ITGB3BP/KNL1/MCM2/MIS18A/NAP1L4/NASP/OIP5	23
GO:01400131	M16	BP	GO:0140013	meiotic nuclear division	3.80496e-09	1.26467e-07	ASPM/AURKA/BRIP1/CDC20/CDC25B/CKS2/ESPL1/FANCD2/FBXO5/FIGNL1/KIF18A/MYBL1/PLK1/PSMC3IP/RAD21/SGO1/SGO2/SMC2/SMC4/TOP2A/TRIP13/TTK	22
GO:00705072	M16	BP	GO:0070507	regulation of microtubule cytoskeleton organization	5.05554e-09	1.6662e-07	AURKA/BORA/BRCA1/CCNF/CHEK1/CKAP2/DYRK1A/GEN1/GPSM2/KIF11/KIF18A/NEK2/PLK1/PLK4/POC1A/SKA1/SKA2/SKA3/SMC3/SPAG5/STIL/TACC3/TPX2/XRCC3	24
GO:00302611	M16	BP	GO:0030261	chromosome condensation	5.29174e-09	1.72952e-07	CCNB1/CDCA5/CDK1/NCAPD2/NCAPD3/NCAPG/NCAPG2/NUSAP1/SMC2/SMC4/TOP2A	11
GO:00325081	M16	BP	GO:0032508	DNA duplex unwinding	5.6353e-09	1.82658e-07	BLM/BRIP1/CDC45/DDX11/DNA2/ERCC3/GINS1/GINS2/GINS4/MCM2/MCM4/MCM6/MCM7/PARP1/RECQL4/TOP2A	16
GO:00513831	M16	BP	GO:0051383	kinetochore organization	8.14759e-09	2.61925e-07	CDT1/CENPA/CENPE/CENPF/CENPK/CENPW/NDC80/SMC2/SMC4	9
GO:00512981	M16	BP	GO:0051298	centrosome duplication	9.85567e-09	3.1426e-07	BRCA1/CCNF/CDK2/CEP152/CEP72/CNTROB/GEN1/PKD2/PLK4/POC1A/SASS6/STIL/WDR62/XRCC3	14
GO:1901992	M16	BP	GO:1901992	positive regulation of mitotic cell cycle phase transition	1.79047e-08	5.66309e-07	CCNB1/CCNE1/CDC6/CDC7/CDCA5/CDK1/CDT1/CUL3/DBF4B/DLGAP5/DTL/ESPL1/FBXO5/MTBP/SMARCD3/UBE2C	16
GO:00724012	M16	BP	GO:0072401	signal transduction involved in DNA integrity checkpoint	2.39617e-08	7.45856e-07	AURKA/BRCA1/CCNB1/CDC25C/CDK1/CDK2/CHEK1/CNOT3/DTL/E2F1/E2F7/E2F8/GTSE1/PCNA/PLK1	15
GO:00724222	M16	BP	GO:0072422	signal transduction involved in DNA damage checkpoint	2.39617e-08	7.45856e-07	AURKA/BRCA1/CCNB1/CDC25C/CDK1/CDK2/CHEK1/CNOT3/DTL/E2F1/E2F7/E2F8/GTSE1/PCNA/PLK1	15
GO:00723952	M16	BP	GO:0072395	signal transduction involved in cell cycle checkpoint	2.91047e-08	8.98809e-07	AURKA/BRCA1/CCNB1/CDC25C/CDK1/CDK2/CHEK1/CNOT3/DTL/E2F1/E2F7/E2F8/GTSE1/PCNA/PLK1	15
GO:0032467	M16	BP	GO:0032467	positive regulation of cytokinesis	2.99419e-08	9.17439e-07	AURKB/CDC25B/CDC6/CIT/CUL3/ECT2/KIF14/KIF20B/KIF23/PKP4/RACGAP1	11
GO:2000045	M16	BP	GO:2000045	regulation of G1/S transition of mitotic cell cycle	5.15141e-08	1.56619e-06	AURKA/BRD7/CCNB1/CCNE1/CDC25C/CDC6/CDK1/CDK2/CDKN2C/CNOT3/E2F1/E2F7/E2F8/EZH2/GTSE1/JADE1/KIF14/MTBP/PCNA/PKD2/RFWD3/SEPTIN7/WEE1	23
GO:2000134	M16	BP	GO:2000134	negative regulation of G1/S transition of mitotic cell cycle	5.27886e-08	1.59259e-06	AURKA/BRD7/CCNB1/CDC25C/CDK1/CDK2/CDKN2C/CNOT3/E2F1/E2F7/E2F8/EZH2/GTSE1/JADE1/PCNA/PKD2/RFWD3/SEPTIN7/WEE1	19
GO:1901976	M16	BP	GO:1901976	regulation of cell cycle checkpoint	5.35571e-08	1.60344e-06	CCNB1/CDT1/ETAA1/FBXO4/GEN1/MAD2L1/NDC80/PCID2/RFWD3/XRCC3	10
GO:0051984	M16	BP	GO:0051984	positive regulation of chromosome segregation	5.59985e-08	1.66384e-06	CCNB1/CDC6/CDT1/CUL3/DDX11/DLGAP5/ESPL1/FEN1/RAD21	9
GO:00447742	M16	BP	GO:0044774	mitotic DNA integrity checkpoint	7.11986e-08	2.09955e-06	AURKA/BLM/CCNB1/CDC25C/CDK1/CDK2/CLSPN/CNOT3/DONSON/E2F1/E2F7/E2F8/GTSE1/PCNA/RFWD3/TICRR	16
GO:19028062	M16	BP	GO:1902806	regulation of cell cycle G1/S phase transition	7.58626e-08	2.2204e-06	AURKA/BRD7/CCNB1/CCNE1/CDC25C/CDC6/CDK1/CDK2/CDKN2C/CNOT3/E2F1/E2F7/E2F8/EZH2/FAM83D/GTSE1/JADE1/KIF14/MTBP/PCNA/PKD2/RFWD3/SEPTIN7/WEE1	24
GO:00063382	M16	BP	GO:0006338	chromatin remodeling	1.06166e-07	3.08431e-06	ACTL6A/ANP32E/CENPA/CENPI/CENPK/CENPL/CENPM/CENPO/CENPU/CENPW/CHEK1/GATAD2B/HELLS/HJURP/ITGB3BP/KNL1/MIS18A/NASP/OIP5/SMARCD3/SUV39H2	21
GO:00328862	M16	BP	GO:0032886	regulation of microtubule-based process	1.11861e-07	3.22586e-06	AURKA/BORA/BRCA1/CCNF/CHEK1/CKAP2/DYRK1A/GEN1/GPSM2/KIF11/KIF18A/NEK2/PLK1/PLK4/POC1A/SKA1/SKA2/SKA3/SMC3/SPAG5/STIL/TACC3/TPX2/XRCC3	24
GO:1902807	M16	BP	GO:1902807	negative regulation of cell cycle G1/S phase transition	1.14522e-07	3.27852e-06	AURKA/BRD7/CCNB1/CDC25C/CDK1/CDK2/CDKN2C/CNOT3/E2F1/E2F7/E2F8/EZH2/GTSE1/JADE1/PCNA/PKD2/RFWD3/SEPTIN7/WEE1	19
GO:00427702	M16	BP	GO:0042770	signal transduction in response to DNA damage	1.29691e-07	3.68586e-06	ATAD5/AURKA/BRCA1/CCNB1/CDC25C/CDK1/CDK2/CHEK1/CNOT3/DTL/DYRK1A/E2F1/E2F7/E2F8/FOXM1/GTSE1/PCNA/PLK1/SESN2	19
GO:20010204	M16	BP	GO:2001020	regulation of response to DNA damage stimulus	1.35271e-07	3.81679e-06	ATAD5/BRCA1/CHEK1/DDIAS/DDX11/DEK/DYRK1A/ETAA1/FBXO4/FBXO5/FIGNL1/FOXM1/H2AFX/HMGB1/PARP1/PARPBP/PCNA/PIAS4/POLQ/RADX/RFWD3/TAF9B/TIMELESS/USP1	24
GO:0090231	M16	BP	GO:0090231	regulation of spindle checkpoint	1.61546e-07	4.46187e-06	CCNB1/CDT1/GEN1/MAD2L1/NDC80/PCID2/XRCC3	7
GO:0090266	M16	BP	GO:0090266	regulation of mitotic cell cycle spindle assembly checkpoint	1.61546e-07	4.46187e-06	CCNB1/CDT1/GEN1/MAD2L1/NDC80/PCID2/XRCC3	7
GO:1903504	M16	BP	GO:1903504	regulation of mitotic spindle checkpoint	1.61546e-07	4.46187e-06	CCNB1/CDT1/GEN1/MAD2L1/NDC80/PCID2/XRCC3	7
GO:00447732	M16	BP	GO:0044773	mitotic DNA damage checkpoint	2.36584e-07	6.4887e-06	AURKA/BLM/CCNB1/CDC25C/CDK1/CDK2/CLSPN/CNOT3/DONSON/E2F1/E2F7/E2F8/GTSE1/PCNA/RFWD3	15
GO:00400011	M16	BP	GO:0040001	establishment of mitotic spindle localization	2.61211e-07	7.11438e-06	CENPA/ESPL1/GPSM2/MAD2L1/NDC80/NUSAP1/PLK1/SAPCD2/SPDL1	9
GO:19017962	M16	BP	GO:1901796	regulation of signal transduction by p53 class mediator	2.70544e-07	7.31774e-06	ATAD5/AURKA/AURKB/BARD1/BLM/BRCA1/BRD7/BRIP1/CDK2/CHEK1/DNA2/DYRK1A/EXO1/RFC3/RFC4/RFC5/RMI1/RMI2/RPA3/TAF7/TAF9B/TPX2	22
GO:0007076	M16	BP	GO:0007076	mitotic chromosome condensation	2.9384e-07	7.89343e-06	CDCA5/NCAPD2/NCAPD3/NCAPG/NUSAP1/SMC2/SMC4	7
GO:0006284	M16	BP	GO:0006284	base-excision repair	4.58399e-07	1.22302e-05	DNA2/FEN1/LIG1/NEIL3/NTHL1/PARP2/PCNA/POLE/POLQ/RPA3	10
GO:0000076	M16	BP	GO:0000076	DNA replication checkpoint	6.74867e-07	1.77639e-05	CDC45/CDC6/CDT1/CLSPN/DNA2/TICRR	6
GO:2000105	M16	BP	GO:2000105	positive regulation of DNA-dependent DNA replication	6.74867e-07	1.77639e-05	CDC7/CDK2/CDT1/DBF4B/E2F7/E2F8	6
GO:00070992	M16	BP	GO:0007099	centriole replication	6.94586e-07	1.81611e-05	BRCA1/CDK2/CEP152/CEP72/CNTROB/PLK4/SASS6/STIL/WDR62	9
GO:00106393	M16	BP	GO:0010639	negative regulation of organelle organization	7.10854e-07	1.84634e-05	AURKB/BRCA1/CCNB1/CCNF/CDC20/CDT1/CENPF/CHEK1/CKAP2/DYRK1A/ESPL1/FBXO5/GEN1/KIAA1211/MAD2L1/MCM2/MTBP/NDC80/NEK2/PARP1/PCID2/PIF1/PLK1/RAD21/SPDL1/STN1/TAF7/TINF2/TOP2A/TRIP13/TTK/XRCC3	32
GO:0051653	M16	BP	GO:0051653	spindle localization	9.89672e-07	2.55361e-05	ASPM/CENPA/ESPL1/GPSM2/MAD2L1/NDC80/NUSAP1/PLK1/SAPCD2/SPDL1	10
GO:00450051	M16	BP	GO:0045005	DNA-dependent DNA replication maintenance of fidelity	1.24879e-06	3.20114e-05	BLM/DDX11/DONSON/ETAA1/GEN1/MMS22L/PCNA/RFWD3/TONSL	9
GO:00903072	M16	BP	GO:0090307	mitotic spindle assembly	1.31821e-06	3.35716e-05	AURKB/CDC20/KIF11/KIF23/KIF4A/KIFC1/MYBL2/PLK1/RACGAP1/SMC3/TPX2	11
GO:00315711	M16	BP	GO:0031571	mitotic G1 DNA damage checkpoint	1.43406e-06	3.60538e-05	AURKA/CCNB1/CDC25C/CDK1/CDK2/CNOT3/E2F1/E2F7/E2F8/GTSE1/PCNA/RFWD3	12
GO:00448191	M16	BP	GO:0044819	mitotic G1/S transition checkpoint	1.43406e-06	3.60538e-05	AURKA/CCNB1/CDC25C/CDK1/CDK2/CNOT3/E2F1/E2F7/E2F8/GTSE1/PCNA/RFWD3	12
GO:00447831	M16	BP	GO:0044783	G1 DNA damage checkpoint	1.71003e-06	4.27182e-05	AURKA/CCNB1/CDC25C/CDK1/CDK2/CNOT3/E2F1/E2F7/E2F8/GTSE1/PCNA/RFWD3	12
GO:00070503	M16	BP	GO:0007050	cell cycle arrest	1.74524e-06	4.33218e-05	AURKA/BARD1/BRCA1/CCNB1/CDC25C/CDK1/CDK2/CDKN2C/CDKN3/CNOT3/DDIAS/E2F1/E2F7/E2F8/FOXM1/GTSE1/HMGN5/KIF20B/MSH2/MTBP/PCNA/PKD2/TBRG1/TGFB2	24
GO:00068903	M16	BP	GO:0006890	retrograde vesicle-mediated transport, Golgi to ER	1.89062e-06	4.66353e-05	BET1L/CENPE/KIF11/KIF15/KIF18A/KIF22/KIF23/KIF2C/KIF4A/RAB1B/RACGAP1/TAPBP/TMEM115	13
GO:0046605	M16	BP	GO:0046605	regulation of centrosome cycle	1.96156e-06	4.80827e-05	AURKA/BRCA1/CCNF/CHEK1/GEN1/KIF11/NEK2/PLK4/POC1A/STIL/XRCC3	11
GO:00985342	M16	BP	GO:0098534	centriole assembly	2.1487e-06	5.23429e-05	BRCA1/CDK2/CEP152/CEP72/CNTROB/PLK4/SASS6/STIL/WDR62	9
GO:1902751	M16	BP	GO:1902751	positive regulation of cell cycle G2/M phase transition	2.46935e-06	5.97827e-05	ATAD5/CCNB1/CDC7/CDK1/DBF4B/DTL/FBXO5/SMARCD3	8
GO:00516563	M16	BP	GO:0051656	establishment of organelle localization	2.71872e-06	6.54161e-05	BBS7/CALM3/CCNB1/CDCA5/CDCA8/CDT1/CENPA/CENPE/CENPF/CHAMP1/CTBP2/CUL3/DGKI/DLGAP5/ESPL1/FAM83D/GPSM2/KIF14/KIF18A/KIF22/KIF23/KIF2C/KIFC1/MAD2L1/MYH10/NDC80/NUSAP1/PLK1/RAB1B/SAPCD2/SAR1B/SEC24D/SPAG5/SPDL1/SYNE2/WDR11	36
GO:0051293	M16	BP	GO:0051293	establishment of spindle localization	2.77747e-06	6.64221e-05	CENPA/ESPL1/GPSM2/MAD2L1/NDC80/NUSAP1/PLK1/SAPCD2/SPDL1	9
GO:00069771	M16	BP	GO:0006977	DNA damage response, signal transduction by p53 class mediator resulting in cell cycle arrest	2.86526e-06	6.81063e-05	AURKA/CCNB1/CDC25C/CDK1/CDK2/CNOT3/E2F1/E2F7/E2F8/GTSE1/PCNA	11
GO:00724311	M16	BP	GO:0072431	signal transduction involved in mitotic G1 DNA damage checkpoint	3.44052e-06	8.08007e-05	AURKA/CCNB1/CDC25C/CDK1/CDK2/CNOT3/E2F1/E2F7/E2F8/GTSE1/PCNA	11
GO:19024001	M16	BP	GO:1902400	intracellular signal transduction involved in G1 DNA damage checkpoint	3.44052e-06	8.08007e-05	AURKA/CCNB1/CDC25C/CDK1/CDK2/CNOT3/E2F1/E2F7/E2F8/GTSE1/PCNA	11
GO:00093144	M16	BP	GO:0009314	response to radiation	3.6357e-06	8.48763e-05	AURKB/BLM/BRCA1/CDC25A/CHEK1/CRY2/DCLRE1C/DTL/ECT2/ERCC3/FANCD2/FANCG/FBXO4/FEN1/FIGNL1/H2AFX/HIST3H2A/IKBIP/MAP2K7/MSH2/NET1/PARP1/PBK/PCLAF/PCNA/RAD54L/RDH13/RFWD3/RRM1/SYNGAP1/TICRR/TNFRSF11A/USF1/USP1/XRCC2	35
GO:00303302	M16	BP	GO:0030330	DNA damage response, signal transduction by p53 class mediator	3.7129e-06	8.61656e-05	AURKA/BRCA1/CCNB1/CDC25C/CDK1/CDK2/CNOT3/DYRK1A/E2F1/E2F7/E2F8/FOXM1/GTSE1/PCNA/SESN2	15
GO:0006301	M16	BP	GO:0006301	postreplication repair	3.78923e-06	8.74198e-05	BRCA1/DTL/MSH2/PCLAF/PCNA/RCHY1/RFC3/RFC4/RFC5/RPA3	10
GO:00311452	M16	BP	GO:0031145	anaphase-promoting complex-dependent catabolic process	3.96476e-06	9.09344e-05	AURKA/AURKB/BUB1B/CCNB1/CDC20/CDK1/CDK2/CUL3/FBXO5/MAD2L1/PLK1/PTTG1/UBE2C	13
GO:00312971	M16	BP	GO:0031297	replication fork processing	4.48991e-06	0.00010238	BLM/DDX11/ETAA1/GEN1/MMS22L/PCNA/RFWD3/TONSL	8
GO:0016572	M16	BP	GO:0016572	histone phosphorylation	4.52021e-06	0.000102475	AURKA/AURKB/CCNA2/CCNB1/CDK1/CDK2/CHEK1/HASPIN/VRK1	9
GO:0071158	M16	BP	GO:0071158	positive regulation of cell cycle arrest	4.56455e-06	0.000102886	AURKA/BRCA1/CCNB1/CDC25C/CDK1/CDK2/CNOT3/E2F1/E2F7/E2F8/GTSE1/PCNA/PKD2	13
GO:00224062	M16	BP	GO:0022406	membrane docking	4.60286e-06	0.000103157	CAV2/CDK1/CEP152/CEP72/CEP78/CHP1/CTBP2/EXOC6/FBF1/HAUS1/IQCB1/KIF24/NEDD1/NEK2/PLK1/PLK4/SCLT1/TCTN3	18
GO:0071156	M16	BP	GO:0071156	regulation of cell cycle arrest	4.70429e-06	0.000104831	AURKA/BRCA1/CCNB1/CDC25C/CDK1/CDK2/CNOT3/E2F1/E2F7/E2F8/FOXM1/GTSE1/HMGN5/PCNA/PKD2	15
GO:00977111	M16	BP	GO:0097711	ciliary basal body-plasma membrane docking	4.79862e-06	0.000106329	CDK1/CEP152/CEP72/CEP78/FBF1/HAUS1/IQCB1/KIF24/NEDD1/NEK2/PLK1/PLK4/SCLT1/TCTN3	14
GO:00724131	M16	BP	GO:0072413	signal transduction involved in mitotic cell cycle checkpoint	4.90073e-06	0.000106781	AURKA/CCNB1/CDC25C/CDK1/CDK2/CNOT3/E2F1/E2F7/E2F8/GTSE1/PCNA	11
GO:19024021	M16	BP	GO:1902402	signal transduction involved in mitotic DNA damage checkpoint	4.90073e-06	0.000106781	AURKA/CCNB1/CDC25C/CDK1/CDK2/CNOT3/E2F1/E2F7/E2F8/GTSE1/PCNA	11
GO:19024031	M16	BP	GO:1902403	signal transduction involved in mitotic DNA integrity checkpoint	4.90073e-06	0.000106781	AURKA/CCNB1/CDC25C/CDK1/CDK2/CNOT3/E2F1/E2F7/E2F8/GTSE1/PCNA	11
GO:0031572	M16	BP	GO:0031572	G2 DNA damage checkpoint	5.93771e-06	0.000128661	BLM/BRCA1/CDK1/CHEK1/CLSPN/DONSON/DTL/PLK1	8
GO:0051781	M16	BP	GO:0051781	positive regulation of cell division	6.0095e-06	0.000129501	AURKB/CDC25B/CDC6/CIT/CUL3/ECT2/KIF14/KIF20B/KIF23/PKP4/RACGAP1/TGFB2/VEGFA	13
GO:0000731	M16	BP	GO:0000731	DNA synthesis involved in DNA repair	6.84492e-06	0.000146698	DTL/PCLAF/PCNA/POLA1/POLE/RCHY1/RFC3/RFC4/RFC5/RPA3	10
GO:00062822	M16	BP	GO:0006282	regulation of DNA repair	7.42113e-06	0.000158183	BRCA1/CHEK1/DDX11/DEK/FIGNL1/FOXM1/H2AFX/HMGB1/PARP1/PARPBP/PCNA/POLQ/RADX/TIMELESS/USP1	15
GO:01400562	M16	BP	GO:0140056	organelle localization by membrane tethering	7.90648e-06	0.000167617	CAV2/CDK1/CEP152/CEP72/CEP78/CTBP2/EXOC6/FBF1/HAUS1/IQCB1/KIF24/NEDD1/NEK2/PLK1/PLK4/SCLT1/TCTN3	17
GO:0060249	M16	BP	GO:0060249	anatomical structure homeostasis	7.96686e-06	0.000167989	AKR1B1/AURKB/BARD1/BLM/CCNE1/CCNE2/DNA2/EXO1/FBXO4/FEN1/IQCB1/KIAA1211/MAP2K7/NEK2/PARP1/PCNA/PIF1/POLA1/POLE/POLE2/POLE3/PRIM1/PRIM2/RECQL4/RFC3/RFC4/RFC5/RPA3/STN1/TINF2/TNFRSF11A/VEGFA/XRCC3	33
GO:0006297	M16	BP	GO:0006297	nucleotide-excision repair, DNA gap filling	8.78478e-06	0.000184246	LIG1/PCNA/POLE/RFC3/RFC4/RFC5/RPA3	7
GO:00102124	M16	BP	GO:0010212	response to ionizing radiation	1.04973e-05	0.000218993	BLM/BRCA1/DCLRE1C/ECT2/FANCD2/FBXO4/FIGNL1/H2AFX/IKBIP/MSH2/NET1/PARP1/RAD54L/RFWD3/RRM1/TICRR/XRCC2	17
GO:0009263	M16	BP	GO:0009263	deoxyribonucleotide biosynthetic process	1.07448e-05	0.000220633	DTYMK/DUT/RRM1/RRM2/TYMS	5
GO:0051255	M16	BP	GO:0051255	spindle midzone assembly	1.07448e-05	0.000220633	AURKB/CCDC69/KIF23/KIF4A/RACGAP1	5
GO:0051315	M16	BP	GO:0051315	attachment of mitotic spindle microtubules to kinetochore	1.07448e-05	0.000220633	CDT1/CENPE/CHAMP1/KIF2C/NDC80	5
GO:00001321	M16	BP	GO:0000132	establishment of mitotic spindle orientation	1.20327e-05	0.000244519	CENPA/GPSM2/MAD2L1/NDC80/PLK1/SAPCD2/SPDL1	7
GO:0010971	M16	BP	GO:0010971	positive regulation of G2/M transition of mitotic cell cycle	1.20327e-05	0.000244519	CCNB1/CDC7/CDK1/DBF4B/DTL/FBXO5/SMARCD3	7
GO:0051782	M16	BP	GO:0051782	negative regulation of cell division	2.20218e-05	0.000445203	ASPM/AURKB/BLM/E2F7/E2F8/ORC6	6
GO:0006298	M16	BP	GO:0006298	mismatch repair	2.81988e-05	0.000564265	EXO1/HMGB1/LIG1/MSH2/MSH3/PCNA/RPA3	7
GO:00159491	M16	BP	GO:0015949	nucleobase-containing small molecule interconversion	2.81988e-05	0.000564265	AK9/DTYMK/DUT/GLRX/RRM1/RRM2/TYMS	7
GO:19027503	M16	BP	GO:1902750	negative regulation of cell cycle G2/M phase transition	2.96467e-05	0.000590225	AURKA/AURKB/BLM/BRCA1/CDK1/CHEK1/CLSPN/CUL1/DONSON/DTL/PLK1/RAD21/TICRR	13
GO:00447821	M16	BP	GO:0044782	cilium organization	3.06169e-05	0.000606463	ATMIN/BBS7/CDK1/CEP152/CEP72/CEP78/CNTROB/FBF1/HAUS1/HYLS1/IQCB1/KIF24/MNS1/NEDD1/NEK2/PKD2/PLK1/PLK4/POC1A/RABL2B/SCLT1/SEPTIN7/SSX2IP/SYNE2/TCTN3/WDR11/WDR34/WDR90	28
GO:00709872	M16	BP	GO:0070987	error-free translesion synthesis	3.1245e-05	0.000609715	PCNA/RCHY1/RFC3/RFC4/RFC5/RPA3	6
GO:0000018	M16	BP	GO:0000018	regulation of DNA recombination	3.12901e-05	0.000609715	ATAD5/BLM/CHEK1/FIGNL1/KPNA2/MSH2/MSH3/PARP1/PARPBP/POLQ/RADX/TIMELESS	12
GO:00062961	M16	BP	GO:0006296	nucleotide-excision repair, DNA incision, 5'-to lesion	3.16118e-05	0.000609715	ERCC3/NTHL1/PARP1/PCNA/RFC3/RFC4/RFC5/RPA3	8
GO:00325062	M16	BP	GO:0032506	cytokinetic process	3.16118e-05	0.000609715	AURKB/CEP55/CNTROB/ECT2/KIF20A/KIF20B/KIF23/RACGAP1	8
GO:00070771	M16	BP	GO:0007077	mitotic nuclear envelope disassembly	3.18694e-05	0.000609715	CCNB1/CCNB2/CDK1/PLK1/VRK1	5
GO:0051299	M16	BP	GO:0051299	centrosome separation	3.18694e-05	0.000609715	AURKA/CHEK1/CNTROB/KIF11/NEK2	5
GO:0051988	M16	BP	GO:0051988	regulation of attachment of spindle microtubules to kinetochore	3.18694e-05	0.000609715	CCNB1/ECT2/NEK2/RACGAP1/SPAG5	5
GO:00512941	M16	BP	GO:0051294	establishment of spindle orientation	3.64809e-05	0.000691199	CENPA/GPSM2/MAD2L1/NDC80/PLK1/SAPCD2/SPDL1	7
GO:00711681	M16	BP	GO:0071168	protein localization to chromatin	3.64809e-05	0.000691199	CDCA5/ESCO2/EZH2/MCM8/MSH2/PLK1/RAD21	7
GO:00427691	M16	BP	GO:0042769	DNA damage response, detection of DNA damage	3.88362e-05	0.000732286	DTL/PARP1/PCNA/RFC3/RFC4/RFC5/RPA3/USP1	8
GO:00602711	M16	BP	GO:0060271	cilium assembly	4.53306e-05	0.000850653	ATMIN/BBS7/CDK1/CEP152/CEP72/CEP78/CNTROB/FBF1/HAUS1/HYLS1/IQCB1/KIF24/MNS1/NEDD1/NEK2/PLK1/PLK4/POC1A/RABL2B/SCLT1/SEPTIN7/SSX2IP/SYNE2/TCTN3/WDR11/WDR34/WDR90	27
GO:0009262	M16	BP	GO:0009262	deoxyribonucleotide metabolic process	4.66599e-05	0.000871429	AK9/DTYMK/DUT/NTHL1/RRM1/RRM2/TYMS	7
GO:0033683	M16	BP	GO:0033683	nucleotide-excision repair, DNA incision	4.73882e-05	0.000880837	ERCC3/NTHL1/PARP1/PCNA/RFC3/RFC4/RFC5/RPA3	8
GO:0007127	M16	BP	GO:0007127	meiosis I	5.01409e-05	0.000927607	AURKA/BRIP1/CDC25B/CKS2/ESPL1/FANCD2/FBXO5/MYBL1/PLK1/PSMC3IP/RAD21/TRIP13	12
GO:00062893	M16	BP	GO:0006289	nucleotide-excision repair	5.07875e-05	0.000935158	CCNH/ERCC3/LIG1/NEIL3/NTHL1/PARP1/PCNA/POLE/RFC3/RFC4/RFC5/RPA3/TCEA1	13
GO:0019985	M16	BP	GO:0019985	translesion synthesis	5.74536e-05	0.00105296	DTL/PCLAF/PCNA/RCHY1/RFC3/RFC4/RFC5/RPA3	8
GO:00070631	M16	BP	GO:0007063	regulation of sister chromatid cohesion	5.88943e-05	0.00107226	BUB1/CDCA5/DDX11/ESPL1/FEN1/RAD21	6
GO:0007143	M16	BP	GO:0007143	female meiotic nuclear division	5.90536e-05	0.00107226	AURKA/CDC25B/FBXO5/PLK1/TOP2A/TRIP13/TTK	7
GO:00903053	M16	BP	GO:0090305	nucleic acid phosphodiester bond hydrolysis	6.34053e-05	0.00114597	ATAD5/DCLRE1A/DCLRE1C/DNA2/EME1/ERCC3/ERI2/EXO1/EXO5/FEN1/GEN1/HMGB1/HMGB2/NTHL1/PARP1/PCNA/POLE/REXO5/RFC3/RFC4/RFC5/RPA3/YBEY	23
GO:0061982	M16	BP	GO:0061982	meiosis I cell cycle process	7.00901e-05	0.00126098	AURKA/BRIP1/CDC25B/CKS2/ESPL1/FANCD2/FBXO5/MYBL1/PLK1/PSMC3IP/RAD21/TRIP13	12
GO:00094115	M16	BP	GO:0009411	response to UV	8.27192e-05	0.00148139	AURKB/CDC25A/CHEK1/DTL/ERCC3/FEN1/HIST3H2A/MAP2K7/MSH2/PARP1/PBK/PCLAF/PCNA/USF1/USP1	15
GO:20012521	M16	BP	GO:2001252	positive regulation of chromosome organization	8.3273e-05	0.00148453	AURKB/BRCA1/BRD7/CCNB1/CDT1/CUL3/DDX11/DLGAP5/ESPL1/FBXO4/FEN1/MAP2K7/NEK2/PHF19/RAD21/VEGFA/WBP2	17
GO:0045132	M16	BP	GO:0045132	meiotic chromosome segregation	9.73347e-05	0.00172736	BRIP1/ESPL1/FANCD2/PLK1/SGO1/SGO2/SMC2/SMC4/TRIP13/TTK	10
GO:0044818	M16	BP	GO:0044818	mitotic G2/M transition checkpoint	0.000103265	0.00182434	BLM/BRCA1/CDK1/CLSPN/DONSON/TICRR	6
GO:00510531	M16	BP	GO:0051053	negative regulation of DNA metabolic process	0.000114812	0.00201924	BLM/CDC6/DONSON/FBXO5/GMNN/MSH2/MSH3/PARP1/PARPBP/PIF1/POLQ/RADX/SMC3/STN1/TINF2	15
GO:0000079	M16	BP	GO:0000079	regulation of cyclin-dependent protein serine/threonine kinase activity	0.000133242	0.00233292	BLM/CCNB1/CDC25A/CDC25C/CDC6/CDKN2C/CDKN3/CKS2/PKD2/PKMYT1/PLK1	11
GO:00303971	M16	BP	GO:0030397	membrane disassembly	0.000156589	0.00270548	CCNB1/CCNB2/CDK1/PLK1/VRK1	5
GO:00510811	M16	BP	GO:0051081	nuclear envelope disassembly	0.000156589	0.00270548	CCNB1/CCNB2/CDK1/PLK1/VRK1	5
GO:00513821	M16	BP	GO:0051382	kinetochore assembly	0.000156589	0.00270548	CENPA/CENPE/CENPF/CENPK/CENPW	5
GO:0001556	M16	BP	GO:0001556	oocyte maturation	0.000170768	0.00293751	AURKA/CCNB1/CDC25B/FBXO5/TRIP13/YTHDF2	6
GO:20007791	M16	BP	GO:2000779	regulation of double-strand break repair	0.000180208	0.00308635	CHEK1/DDX11/DEK/FIGNL1/FOXM1/PARP1/PARPBP/POLQ/RADX/TIMELESS	10
GO:00726982	M16	BP	GO:0072698	protein localization to microtubule cytoskeleton	0.000189776	0.00323609	AURKA/CEP72/CHAMP1/FAM83D/KIF20B/SPAG5/STIL/TTK	8
GO:1904029	M16	BP	GO:1904029	regulation of cyclin-dependent protein kinase activity	0.000204027	0.00346404	BLM/CCNB1/CDC25A/CDC25C/CDC6/CDKN2C/CDKN3/CKS2/PKD2/PKMYT1/PLK1	11
GO:0045840	M16	BP	GO:0045840	positive regulation of mitotic nuclear division	0.000220905	0.00373443	AURKA/CDCA5/CDT1/CUL3/DLGAP5/ESPL1/NUSAP1/UBE2C	8
GO:0009162	M16	BP	GO:0009162	deoxyribonucleoside monophosphate metabolic process	0.000254237	0.00422507	DCK/DUT/TK1/TYMS	4
GO:00420231	M16	BP	GO:0042023	DNA endoreduplication	0.000254237	0.00422507	E2F7/E2F8/FBXO5/SMC3	4
GO:0051231	M16	BP	GO:0051231	spindle elongation	0.000254237	0.00422507	AURKB/KIF23/KIF4A/RACGAP1	4
GO:0072697	M16	BP	GO:0072697	protein localization to cell cortex	0.000254237	0.00422507	EPB41L2/GPSM2/PLK1/SAPCD2	4
GO:00422761	M16	BP	GO:0042276	error-prone translesion synthesis	0.000289961	0.00479843	PCNA/RFC3/RFC4/RFC5/RPA3	5
GO:00443802	M16	BP	GO:0044380	protein localization to cytoskeleton	0.000295747	0.00487361	AURKA/CEP72/CHAMP1/FAM83D/KIF20B/SPAG5/STIL/TTK	8
GO:20002782	M16	BP	GO:2000278	regulation of DNA biosynthetic process	0.000305262	0.00500937	AURKB/CHTF18/DSCC1/FBXO4/MAP2K7/NEK2/PIF1/RFC3/RFC4/RFC5/STN1/TINF2	12
GO:0032069	M16	BP	GO:0032069	regulation of nuclease activity	0.00038236	0.00624839	DDX11/HMGB1/HMGB2/PCNA/TCEA1	5
GO:0007100	M16	BP	GO:0007100	mitotic centrosome separation	0.000388579	0.00629756	AURKA/CHEK1/KIF11/NEK2	4
GO:0035404	M16	BP	GO:0035404	histone-serine phosphorylation	0.000388579	0.00629756	AURKA/AURKB/CCNB1/VRK1	4
GO:00108241	M16	BP	GO:0010824	regulation of centrosome duplication	0.000400417	0.00646269	BRCA1/CCNF/GEN1/PLK4/POC1A/STIL/XRCC3	7
GO:20005732	M16	BP	GO:2000573	positive regulation of DNA biosynthetic process	0.000432883	0.00695806	AURKB/CHTF18/DSCC1/FBXO4/MAP2K7/NEK2/RFC3/RFC4/RFC5	9
GO:0010569	M16	BP	GO:0010569	regulation of double-strand break repair via homologous recombination	0.000468601	0.00747095	CHEK1/FIGNL1/PARP1/PARPBP/POLQ/RADX/TIMELESS	7
GO:00902241	M16	BP	GO:0090224	regulation of spindle organization	0.000468601	0.00747095	BORA/GPSM2/PLK1/SMC3/SPAG5/TACC3/TPX2	7
GO:00431616	M16	BP	GO:0043161	proteasome-mediated ubiquitin-dependent protein catabolic process	0.000496483	0.00788343	AURKA/AURKB/BBS7/BUB1B/CCNB1/CCNF/CDC20/CDK1/CDK2/CUL1/CUL3/FBXO4/FBXO5/GLMN/KIF14/MAD2L1/PBK/PLK1/PTTG1/RCHY1/SOCS5/TBL1X/TRIM38/UBE2C	24
GO:00198862	M16	BP	GO:0019886	antigen processing and presentation of exogenous peptide antigen via MHC class II	0.000530637	0.00839177	CENPE/KIF11/KIF15/KIF18A/KIF22/KIF23/KIF2C/KIF4A/RACGAP1/SAR1B/SEC24D	11
GO:0000212	M16	BP	GO:0000212	meiotic spindle organization	0.000566935	0.00892979	ASPM/AURKA/ESPL1/FBXO5	4
GO:00459101	M16	BP	GO:0045910	negative regulation of DNA recombination	0.00059488	0.00933248	BLM/MSH2/MSH3/PARPBP/POLQ/RADX	6
GO:20001041	M16	BP	GO:2000104	negative regulation of DNA-dependent DNA replication	0.000631767	0.00987167	BLM/DONSON/FBXO5/GMNN/SMC3	5
GO:00345993	M16	BP	GO:0034599	cellular response to oxidative stress	0.000681618	0.0106084	AKR1C3/CCNA2/CD36/CDK1/CDK2/DHFR/ECT2/EZH2/FANCC/FANCD2/GSKIP/JUN/LANCL1/MEAK7/MELK/NET1/PARP1/PCNA/PKD2/PRKRA/SESN2/ZNF277	22
GO:00024952	M16	BP	GO:0002495	antigen processing and presentation of peptide antigen via MHC class II	0.000688244	0.0106691	CENPE/KIF11/KIF15/KIF18A/KIF22/KIF23/KIF2C/KIF4A/RACGAP1/SAR1B/SEC24D	11
GO:00109723	M16	BP	GO:0010972	negative regulation of G2/M transition of mitotic cell cycle	0.000703332	0.0108601	AURKA/AURKB/BLM/BRCA1/CDK1/CLSPN/CUL1/DONSON/RAD21/TICRR	10
GO:00025042	M16	BP	GO:0002504	antigen processing and presentation of peptide or polysaccharide antigen via MHC class II	0.000748723	0.0115157	CENPE/KIF11/KIF15/KIF18A/KIF22/KIF23/KIF2C/KIF4A/RACGAP1/SAR1B/SEC24D	11
GO:19046661	M16	BP	GO:1904666	regulation of ubiquitin protein ligase activity	0.000794458	0.0121087	CDC20/FBXO5/MAD2L1/PLK1/UBE2C	5
GO:0035563	M16	BP	GO:0035563	positive regulation of chromatin binding	0.000796545	0.0121087	CDT1/CTBP2/DDX11/GMNN	4
GO:0062033	M16	BP	GO:0062033	positive regulation of mitotic sister chromatid segregation	0.000796545	0.0121087	CDT1/CUL3/DLGAP5/ESPL1	4
GO:00480025	M16	BP	GO:0048002	antigen processing and presentation of peptide antigen	0.000873506	0.0132274	CD36/CENPE/ERAP2/HLA-A/HLA-H/KIF11/KIF15/KIF18A/KIF22/KIF23/KIF2C/KIF4A/RACGAP1/SAR1B/SEC24D/TAPBP	16
GO:00062833	M16	BP	GO:0006283	transcription-coupled nucleotide-excision repair	0.00091625	0.0138213	CCNH/ERCC3/LIG1/PCNA/RFC3/RFC4/RFC5/RPA3/TCEA1	9
GO:0000729	M16	BP	GO:0000729	DNA double-strand break processing	0.000986456	0.0147667	BARD1/BLM/BRCA1/BRIP1/DNA2	5
GO:00070641	M16	BP	GO:0007064	mitotic sister chromatid cohesion	0.000986456	0.0147667	CDC20/CDCA5/DSCC1/HASPIN/SGO1	5
GO:0051785	M16	BP	GO:0051785	positive regulation of nuclear division	0.0010407	0.0155195	AURKA/CDCA5/CDT1/CUL3/DLGAP5/ESPL1/NUSAP1/UBE2C	8
GO:00724252	M16	BP	GO:0072425	signal transduction involved in G2 DNA damage checkpoint	0.00108475	0.0161151	BRCA1/CHEK1/DTL/PLK1	4
GO:00024784	M16	BP	GO:0002478	antigen processing and presentation of exogenous peptide antigen	0.00109888	0.0162634	CD36/CENPE/HLA-A/HLA-H/KIF11/KIF15/KIF18A/KIF22/KIF23/KIF2C/KIF4A/RACGAP1/SAR1B/SEC24D/TAPBP	15
GO:19043562	M16	BP	GO:1904356	regulation of telomere maintenance via telomere lengthening	0.00116209	0.0171343	AURKB/FBXO4/MAP2K7/NEK2/PARP1/PIF1/STN1/TINF2	8
GO:00516422	M16	BP	GO:0051642	centrosome localization	0.00121087	0.0177867	ASPM/AURKA/GPSM2/MAD2L1/SYNE2	5
GO:00165693	M16	BP	GO:0016569	covalent chromatin modification	0.00122748	0.0179634	ACTL6A/AURKA/AURKB/BRCA1/BRD7/CCNA2/CCNB1/CDK1/CDK2/CHEK1/EZH2/HASPIN/HAT1/HELLS/JADE1/PHF19/POLE3/SUDS3/SUV39H1/SUV39H2/TAF7/UHRF1/USP3/USP49/VEGFA/VRK1/WBP2/YEATS4	28
GO:00198844	M16	BP	GO:0019884	antigen processing and presentation of exogenous antigen	0.00123339	0.0179828	CD36/CENPE/HLA-A/HLA-H/KIF11/KIF15/KIF18A/KIF22/KIF23/KIF2C/KIF4A/RACGAP1/SAR1B/SEC24D/TAPBP	15
GO:00457391	M16	BP	GO:0045739	positive regulation of DNA repair	0.00129451	0.018804	BRCA1/DDX11/FOXM1/H2AFX/HMGB1/PARP1/PCNA/TIMELESS	8
GO:00182091	M16	BP	GO:0018209	peptidyl-serine modification	0.00130513	0.0188883	AURKA/AURKB/CCNB1/CDK1/CDK2/CLSPN/DDIT4/DYRK1A/GPD1L/HPF1/POGLUT2/POGLUT3/PARP1/PARP2/PLK1/RAF1/TTK/VEGFA/VRK1	19
GO:00081561	M16	BP	GO:0008156	negative regulation of DNA replication	0.00135885	0.0195934	BLM/CDC6/DONSON/FBXO5/GMNN/SMC3	6
GO:00013251	M16	BP	GO:0001325	formation of extrachromosomal circular DNA	0.00143891	0.0205215	BLM/DNA2/EXO1/XRCC3	4
GO:00906561	M16	BP	GO:0090656	t-circle formation	0.00143891	0.0205215	BLM/DNA2/EXO1/XRCC3	4
GO:00907371	M16	BP	GO:0090737	telomere maintenance via telomere trimming	0.00143891	0.0205215	BLM/DNA2/EXO1/XRCC3	4
GO:00618422	M16	BP	GO:0061842	microtubule organizing center localization	0.0014709	0.0209017	ASPM/AURKA/GPSM2/MAD2L1/SYNE2	5
GO:00311092	M16	BP	GO:0031109	microtubule polymerization or depolymerization	0.00153979	0.0218017	CKAP2/DYRK1A/FBXO5/KIF18A/KIF18B/KIF24/KIF2C/SKA1/SKA2/SKA3	10
GO:00602362	M16	BP	GO:0060236	regulation of mitotic spindle organization	0.00157503	0.0222203	BORA/GPSM2/PLK1/SMC3/TACC3/TPX2	6
GO:00165703	M16	BP	GO:0016570	histone modification	0.00162033	0.0227775	ACTL6A/AURKA/AURKB/BRCA1/BRD7/CCNA2/CCNB1/CDK1/CDK2/CHEK1/EZH2/HASPIN/HAT1/JADE1/PHF19/POLE3/SUDS3/SUV39H1/SUV39H2/TAF7/UHRF1/USP3/USP49/VEGFA/VRK1/WBP2/YEATS4	27
GO:0072527	M16	BP	GO:0072527	pyrimidine-containing compound metabolic process	0.00166879	0.023375	APOBEC3B/DCK/DHFR2/DTYMK/DUT/NTHL1/RRM1/THTPA/TK1/TYMS	10
GO:00346142	M16	BP	GO:0034614	cellular response to reactive oxygen species	0.00184618	0.0257677	AKR1C3/CCNA2/CD36/CDK1/CDK2/DHFR/ECT2/EZH2/FANCC/JUN/NET1/PCNA/PKD2/ZNF277	14
GO:0007096	M16	BP	GO:0007096	regulation of exit from mitosis	0.00186635	0.0258651	ANLN/CDCA5/KNTC1/UBE2C	4
GO:0009219	M16	BP	GO:0009219	pyrimidine deoxyribonucleotide metabolic process	0.00186635	0.0258651	DTYMK/DUT/NTHL1/TYMS	4
GO:00017011	M16	BP	GO:0001701	in utero embryonic development	0.0019743	0.0272648	ACTL6A/ALKBH1/ASF1B/CCNB1/CCNB2/CNOT3/CUL3/E2F7/E2F8/GINS1/GINS4/MSH2/MYH10/NASP/NCAPG2/NEK2/PKD2/PLK4/SEC24D/SMAD2/STIL/VEGFA/XRCC2	23
GO:0009394	M16	BP	GO:0009394	2'-deoxyribonucleotide metabolic process	0.00211087	0.0290485	AK9/DTYMK/DUT/NTHL1/TYMS	5
GO:00322102	M16	BP	GO:0032210	regulation of telomere maintenance via telomerase	0.00224546	0.0307926	AURKB/FBXO4/MAP2K7/NEK2/PIF1/STN1/TINF2	7
GO:00062662	M16	BP	GO:0006266	DNA ligation	0.00237429	0.0323333	HMGB1/HMGB2/LIG1/TOP2A	4
GO:00973291	M16	BP	GO:0097329	response to antimetabolite	0.00237429	0.0323333	BLM/DDX11/DHFR/TIMELESS	4
GO:0070317	M16	BP	GO:0070317	negative regulation of G0 to G1 transition	0.00270998	0.036777	BRCA1/CDC7/CHEK1/E2F1/EZH2/RRM2	6
GO:00714783	M16	BP	GO:0071478	cellular response to radiation	0.00286235	0.0387108	AURKB/BLM/CDC25A/CHEK1/CRY2/ECT2/FBXO4/FIGNL1/H2AFX/HIST3H2A/NET1/PARP1/PBK/PCNA	14
GO:0019692	M16	BP	GO:0019692	deoxyribose phosphate metabolic process	0.00293297	0.0395296	AK9/DTYMK/DUT/NTHL1/TYMS	5
GO:00511011	M16	BP	GO:0051101	regulation of DNA binding	0.0030345	0.0407579	CALM3/CDCA5/CDT1/E2F1/HJURP/HMGB1/HMGB2/JUN/NEK2/PARP1/ZNF462	11
GO:00064711	M16	BP	GO:0006471	protein ADP-ribosylation	0.00342075	0.045789	HPF1/PARP1/PARP2/PARP6/TINF2	5
GO:00070951	M16	BP	GO:0007095	mitotic G2 DNA damage checkpoint	0.00365981	0.0488223	BLM/CDK1/CLSPN/DONSON	4
GO:19038292	M16	BP	GO:1903829	positive regulation of cellular protein localization	0.0037521	0.0498839	ARIH2/CDK1/CDT1/CHP1/E2F1/ECT2/EPB41L2/GPD1L/GPSM2/GTSE1/KIF20B/MEAK7/NDC80/PARP1/PLK1/PLS1/SAE1/SESN2/SQSTM1/STAC2/STOM	21
GO:00986873	M16	CC	GO:0098687	chromosomal region	2.54771e-46	1.15921e-43	AURKB/BIRC5/BLM/BUB1/BUB1B/CCNB1/CDCA5/CDCA8/CDK1/CDK2/CDT1/CENPA/CENPE/CENPF/CENPI/CENPK/CENPL/CENPM/CENPU/CENPW/CHAMP1/CHEK1/DNA2/DSCC1/ERCC6L/ESCO2/EZH2/FEN1/GPATCH11/H2AFX/HAT1/HELLS/HJURP/INCENP/ITGB3BP/KIF18A/KIF22/KIF2C/KNL1/KNTC1/MAD2L1/MCM2/MCM3/MCM4/MCM5/MCM6/MCM7/MSH2/MTBP/NCAPD3/NCAPG/NDC80/NEK2/NUF2/OIP5/ORC1/ORC2/PARP1/PCNA/PIF1/PLK1/RAD21/RECQL4/SEPTIN7/SGO1/SGO2/SKA1/SKA2/SKA3/SMC…	82
GO:00007753	M16	CC	GO:0000775	chromosome, centromeric region	1.87384e-38	4.26299e-36	AURKB/BIRC5/BUB1/BUB1B/CCNB1/CDCA5/CDCA8/CDT1/CENPA/CENPE/CENPF/CENPI/CENPK/CENPL/CENPM/CENPU/CENPW/CHAMP1/DSCC1/ERCC6L/ESCO2/GPATCH11/HELLS/HJURP/INCENP/ITGB3BP/KIF18A/KIF22/KIF2C/KNL1/KNTC1/MAD2L1/MTBP/NCAPD3/NCAPG/NDC80/NEK2/NUF2/ORC2/PLK1/RAD21/SEPTIN7/SGO1/SGO2/SKA1/SKA2/SKA3/SMC3/SPAG5/SPC24/SPC25/SPDL1/SUV39H1/SUV39H2/TTK/ZWILCH/ZWINT	57
GO:00007932	M16	CC	GO:0000793	condensed chromosome	1.32067e-37	2.00302e-35	AURKB/BIRC5/BLM/BRCA1/BUB1/BUB1B/CCNB1/CDCA5/CDK2/CDT1/CENPA/CENPE/CENPF/CENPK/CENPM/CENPU/CENPW/CHAMP1/CHEK1/ERCC6L/GPATCH11/H2AFX/HJURP/HMGB1/HMGB2/INCENP/ITGB3BP/KIF2C/KNL1/KNTC1/MAD2L1/MKI67/NCAPD2/NCAPD3/NCAPG/NCAPG2/NDC80/NEK2/ORC2/PLK1/RAD21/SEPTIN7/SGO1/SGO2/SKA1/SKA2/SKA3/SMC2/SMC3/SMC4/SPAG5/SPC24/SPC25/SPDL1/SUV39H1/TOP2A/ZWILCH/ZWINT	58
GO:00058193	M16	CC	GO:0005819	spindle	6.30457e-34	7.17145e-32	ASPM/AURKA/AURKB/BUB1B/CALM3/CCDC69/CCNB1/CDC20/CDC25B/CDC6/CDC7/CDK1/CENPE/CENPF/CEP128/CEP95/CHAMP1/CKAP2/CKAP2L/CUL3/DDX11/DLGAP5/ECT2/FAM83D/FBF1/FBXO5/GPSM2/HASPIN/HAUS1/INCENP/IQCB1/KATNAL1/KIF11/KIF14/KIF15/KIF18A/KIF18B/KIF20A/KIF20B/KIF22/KIF23/KIF4A/KNTC1/MAD2L1/MYH10/NEK2/PKD2/PKP4/PLK1/POC1A/RACGAP1/RAD21/SEPTIN7/SGO1/SHCBP1/SKA1/SKA2/SKA3/SMC3/SPAG5/SPDL1/TACC3/TBL1X/TMEM201/TPX2/TTK…	68
GO:00007763	M16	CC	GO:0000776	kinetochore	6.75122e-33	6.14361e-31	AURKB/BIRC5/BUB1/BUB1B/CCNB1/CDT1/CENPA/CENPE/CENPF/CENPI/CENPK/CENPM/CENPU/CENPW/CHAMP1/ERCC6L/GPATCH11/HJURP/INCENP/ITGB3BP/KIF18A/KIF22/KIF2C/KNL1/KNTC1/MAD2L1/MTBP/NDC80/NEK2/NUF2/ORC2/PLK1/SEPTIN7/SGO1/SGO2/SKA1/SKA2/SKA3/SPAG5/SPC24/SPC25/SPDL1/TTK/ZWILCH/ZWINT	45
GO:00007792	M16	CC	GO:0000779	condensed chromosome, centromeric region	1.74785e-30	1.32546e-28	AURKB/BIRC5/BUB1/BUB1B/CCNB1/CDT1/CENPA/CENPE/CENPF/CENPK/CENPM/CENPU/CENPW/CHAMP1/ERCC6L/GPATCH11/HJURP/INCENP/ITGB3BP/KIF2C/KNL1/KNTC1/MAD2L1/NCAPG/NDC80/NEK2/ORC2/PLK1/SEPTIN7/SGO1/SGO2/SKA1/SKA2/SKA3/SPAG5/SPC24/SPC25/SPDL1/ZWILCH/ZWINT	40
GO:00007771	M16	CC	GO:0000777	condensed chromosome kinetochore	7.42768e-30	4.82799e-28	BIRC5/BUB1/BUB1B/CCNB1/CDT1/CENPA/CENPE/CENPF/CENPK/CENPM/CENPU/CENPW/CHAMP1/ERCC6L/GPATCH11/HJURP/INCENP/ITGB3BP/KIF2C/KNL1/KNTC1/MAD2L1/NDC80/NEK2/ORC2/PLK1/SEPTIN7/SGO1/SGO2/SKA1/SKA2/SKA3/SPAG5/SPC24/SPC25/SPDL1/ZWILCH/ZWINT	38
GO:00444542	M16	CC	GO:0044454	nuclear chromosome part	2.23321e-23	1.27014e-21	ACTL6A/ANP32E/ASF1B/AURKB/BLM/BRCA1/BUB1/CCNB1/CDCA5/CDK1/CENPA/CHAF1A/CHAF1B/DDX11/DNA2/DVL3/E2F1/EME1/ESCO2/ETAA1/EZH2/FEN1/GATAD2B/H2AFZ/HAT1/HIST3H2A/HMGB2/INCENP/JUN/MCM2/MCM3/MCM4/MCM5/MCM6/MCM7/MMS22L/MSH2/NASP/NCAPD3/NDC80/ORC1/ORC2/PARP1/PCNA/PIF1/PLK1/POLA1/POLE/POLE2/POLE3/RBMX/RPA3/SGO1/SMAD2/SMARCD3/SMC3/STN1/SUDS3/TIMELESS/TINF2/TONSL/UHRF1/USF1/USP3/WBP2/XRCC3/YEATS4	67
GO:00058134	M16	CC	GO:0005813	centrosome	1.82889e-22	9.24605e-21	ASPM/AURKA/BBS7/CALM3/CCDC15/CCDC77/CCNB1/CCNB2/CCNF/CDC20/CDC25B/CDC45/CDK1/CDK2/CENPF/CEP152/CEP55/CEP72/CEP78/CEP95/CHEK1/CKAP2/CKAP2L/CNTLN/CNTROB/DDX11/DLGAP5/DTL/E2F1/ESPL1/FBF1/GEN1/GPSM2/H2AFX/HASPIN/HAUS1/HMMR/HYLS1/IQCB1/KATNAL1/KIF15/KIF20B/KIF23/MCM3/NDC80/NEDD1/NEK2/ORC2/PCLAF/PCNA/PLK1/PLK4/POC1A/PRICKLE3/PRKACB/RABL2B/RAPGEF6/RTTN/SASS6/SCLT1/SGO1/SPAG5/SSX2IP/STIL/WDR62/XRCC2	66
GO:00009222	M16	CC	GO:0000922	spindle pole	2.35083e-21	1.06963e-19	ASPM/AURKA/CALM3/CCNB1/CDC20/CDC25B/CDC6/CENPF/CEP128/CEP95/CKAP2/CKAP2L/CUL3/DDX11/DLGAP5/FAM83D/FBF1/GPSM2/HAUS1/KATNAL1/KIF11/KIF20B/KNTC1/MAD2L1/NEK2/PKP4/PLK1/POC1A/RAD21/SGO1/SMC3/SPAG5/SPDL1/TACC3/TMEM201/TPX2/WDR62	37
GO:00726861	M16	CC	GO:0072686	mitotic spindle	1.76334e-14	7.29383e-13	ASPM/AURKA/AURKB/CDC7/CDK1/CENPE/CKAP2L/ECT2/FAM83D/GPSM2/IQCB1/KIF11/KIF20B/KIF22/KIF23/MAD2L1/PKD2/PKP4/RACGAP1/SMC3/SPAG5/TACC3/TBL1X/TPX2	24
GO:00007851	M16	CC	GO:0000785	chromatin	2.77379e-14	9.95696e-13	ACTL6A/ANP32E/ASF1B/CDCA5/CENPA/CENPF/CHAF1A/CHAF1B/CHEK1/DDX11/DSCC1/DVL3/E2F1/EME1/ESCO2/EZH2/FAM111A/GATAD2B/H2AFX/H2AFZ/HAT1/HELLS/HIST3H2A/HMGB2/HMGN5/INCENP/JUN/KIF22/MCM2/MCM7/MTBP/NASP/NCAPD3/OIP5/ORC2/PARPBP/PCNA/PLK1/POLA1/RAD21/RBMX/SMAD2/SMARCD3/SMC3/SUDS3/SUV39H1/SUV39H2/TIMELESS/TMPO/UHRF1/USF1/USP3/WBP2/WDR76/YEATS4	55
GO:00304962	M16	CC	GO:0030496	midbody	2.84484e-14	9.95696e-13	ANLN/ASPM/AURKA/AURKB/BIRC5/CCDC69/CDCA8/CDK1/CENPE/CENPF/CEP55/CHAMP1/CIT/DDX11/ECT2/EXOC6/INCENP/KIF14/KIF20A/KIF20B/KIF23/KIF4A/MYH10/NEK2/PKP4/PLK1/RACGAP1/SEPTIN7/SHCBP1/SPAG5/USP3	31
GO:0000940	M16	CC	GO:0000940	condensed chromosome outer kinetochore	1.39686e-13	4.53981e-12	BUB1/BUB1B/CCNB1/CENPF/NDC80/PLK1/SKA1/SKA2/SKA3/SPDL1	10
GO:0005657	M16	CC	GO:0005657	replication fork	1.6433e-12	4.98467e-11	BLM/DONSON/ETAA1/H2AFX/MCM3/MMS22L/PCNA/POLA1/RADX/RFC3/RFC4/RFC5/RPA3/TONSL/UHRF1/XRCC2/XRCC3	17
GO:0042555	M16	CC	GO:0042555	MCM complex	3.41879e-12	9.72219e-11	MCM2/MCM3/MCM4/MCM5/MCM6/MCM7/MCM8/MMS22L/TONSL	9
GO:00444503	M16	CC	GO:0044450	microtubule organizing center part	3.32049e-11	8.88719e-10	AURKA/BRCA1/CCDC146/CCNF/CEP128/CEP152/CEP55/CEP72/CEP78/CNTLN/CNTROB/FBF1/IQCB1/KIF24/PLK1/PLK4/POC1A/RABL2B/SASS6/SCLT1/SPAG5/SSX2IP/STIL/TOP2A/WDR34/WDR62/WDR90	27
GO:00058141	M16	CC	GO:0005814	centriole	3.80375e-11	9.61502e-10	AURKA/CCDC146/CCNF/CEP128/CEP152/CEP55/CEP78/CNTLN/CNTROB/FBF1/IQCB1/KIF24/PLK1/PLK4/POC1A/RABL2B/SASS6/SCLT1/STIL/TOP2A/WDR34/WDR62/WDR90	23
GO:00007812	M16	CC	GO:0000781	chromosome, telomeric region	1.4631e-10	3.50375e-09	BLM/CDK1/CDK2/CHEK1/DNA2/EZH2/FEN1/H2AFX/HAT1/MCM2/MCM3/MCM4/MCM5/MCM6/MCM7/MSH2/ORC1/ORC2/PARP1/PCNA/PIF1/RECQL4/STN1/TINF2/XRCC3	25
GO:00007941	M16	CC	GO:0000794	condensed nuclear chromosome	5.25817e-10	1.19623e-08	AURKB/BLM/BRCA1/BUB1/CCNB1/CENPA/CHEK1/H2AFX/INCENP/NCAPD3/NDC80/NEK2/PLK1/RAD21/SGO1/SMC3/SUV39H1	17
GO:00058761	M16	CC	GO:0005876	spindle microtubule	2.06329e-09	4.47046e-08	AURKA/CALM3/CDK1/CENPE/CUL3/KIF11/KIF18A/KIF18B/KIF4A/KNTC1/PLK1/SKA1/SKA2/SKA3	14
GO:00007842	M16	CC	GO:0000784	nuclear chromosome, telomeric region	3.32962e-08	6.88626e-07	CDK1/DNA2/FEN1/HAT1/MCM2/MCM3/MCM4/MCM5/MCM6/MCM7/MSH2/ORC1/ORC2/PARP1/PCNA/PIF1/STN1/TINF2/XRCC3	19
GO:00007901	M16	CC	GO:0000790	nuclear chromatin	1.13383e-07	2.24301e-06	ACTL6A/ANP32E/ASF1B/CDCA5/CENPA/CHAF1A/CHAF1B/DDX11/DVL3/E2F1/EME1/ESCO2/EZH2/GATAD2B/H2AFZ/HAT1/HIST3H2A/HMGB2/JUN/NASP/NCAPD3/RBMX/SMAD2/SMARCD3/SUDS3/TIMELESS/UHRF1/USF1/USP3/WBP2/YEATS4	31
GO:00512331	M16	CC	GO:0051233	spindle midzone	1.7725e-07	3.36037e-06	AURKB/CCDC69/CDC6/CENPE/KIF14/KIF20B/PKP4/PLK1/RACGAP1	9
GO:0000780	M16	CC	GO:0000780	condensed nuclear chromosome, centromeric region	8.15117e-07	1.48351e-05	AURKB/BUB1/CCNB1/CENPA/NDC80/PLK1/SGO1	7
GO:00058742	M16	CC	GO:0005874	microtubule	9.02704e-07	1.57973e-05	ASPM/AURKA/CALM3/CDK1/CENPE/CEP57L1/CKAP2/CLMP/CUL3/GTSE1/HAUS1/INCENP/KATNAL1/KIF11/KIF14/KIF18A/KIF18B/KIF2C/KIF4A/KNTC1/NEK2/PLK1/RACGAP1/SERP1/SKA1/SKA2/SKA3/SPAG5/TPX2/TUBA1B/TUBA1C/TUBB2A	32
GO:0010369	M16	CC	GO:0010369	chromocenter	3.92581e-06	6.61571e-05	AURKB/CDCA8/ESCO2/INCENP/OIP5/TINF2	6
GO:0000307	M16	CC	GO:0000307	cyclin-dependent protein kinase holoenzyme complex	4.3689e-06	7.09947e-05	CCNA2/CCNB1/CCNE1/CCNE2/CCNH/CDK1/CDK2/PCNA	8
GO:0045171	M16	CC	GO:0045171	intercellular bridge	4.73383e-06	7.42722e-05	CDC7/CDCA8/CEP55/GSTM3/IQCB1/KIF20A/KIF23/KIF4A/PRKACB/SNRNP25/TPX2	11
GO:00343992	M16	CC	GO:0034399	nuclear periphery	7.1348e-06	0.000108211	BLM/CENPF/CENPW/HAT1/KIF4A/LMNB1/LMNB2/PCNA/PIAS4/POLA1/RAD21/SMC3/SUV39H1/TINF2/UHRF1/YEATS4	16
GO:00616952	M16	CC	GO:0061695	transferase complex, transferring phosphorus-containing groups	1.69754e-05	0.000249155	CCNA2/CCNB1/CCNE1/CCNE2/CCNH/CDK1/CDK2/DNA2/ERCC3/MCM3/PCNA/POLA1/POLE/POLE2/POLE3/SESN2/TAF7/TAF9B/TCEA1	19
GO:0097431	M16	CC	GO:0097431	mitotic spindle pole	2.10168e-05	0.000298833	ASPM/AURKA/FAM83D/GPSM2/KIF20B/SMC3/SPAG5	7
GO:0043596	M16	CC	GO:0043596	nuclear replication fork	2.75319e-05	0.000379606	ETAA1/MCM3/MMS22L/PCNA/POLA1/RPA3/TONSL	7
GO:0090543	M16	CC	GO:0090543	Flemming body	3.56219e-05	0.000476704	CEP55/CHAMP1/EXOC6/KIF14/KIF23/RACGAP1/USP3	7
GO:00308941	M16	CC	GO:0030894	replisome	4.24302e-05	0.000551592	DONSON/MCM3/PCNA/POLA1/RPA3/TONSL	6
GO:00007921	M16	CC	GO:0000792	heterochromatin	5.02415e-05	0.000634997	CENPA/EME1/ESCO2/H2AFZ/HELLS/INCENP/NCAPD3/ORC2/SUV39H1/UHRF1/WDR76	11
GO:19025541	M16	CC	GO:1902554	serine/threonine protein kinase complex	7.25151e-05	0.000879065	CCNA2/CCNB1/CCNE1/CCNE2/CCNH/CDK1/CDK2/ERCC3/PCNA/SESN2	10
GO:00163631	M16	CC	GO:0016363	nuclear matrix	7.34164e-05	0.000879065	BLM/CENPF/CENPW/HAT1/KIF4A/LMNB1/PIAS4/POLA1/RAD21/SMC3/TINF2/UHRF1/YEATS4	13
GO:00321531	M16	CC	GO:0032153	cell division site	0.000134917	0.00153468	ANLN/CEP55/CIT/ECT2/KIF20A/MYH10/PLK4/RACGAP1/SEPTIN7	9
GO:00321551	M16	CC	GO:0032155	cell division site part	0.000134917	0.00153468	ANLN/CEP55/CIT/ECT2/KIF20A/MYH10/PLK4/RACGAP1/SEPTIN7	9
GO:19029111	M16	CC	GO:1902911	protein kinase complex	0.00030665	0.00340306	CCNA2/CCNB1/CCNE1/CCNE2/CCNH/CDK1/CDK2/ERCC3/PCNA/SESN2	10
GO:0005652	M16	CC	GO:0005652	nuclear lamina	0.000382973	0.00414888	LMNB1/LMNB2/PCNA/SUV39H1	4
GO:0005721	M16	CC	GO:0005721	pericentric heterochromatin	0.000486852	0.00515158	CENPA/ESCO2/HELLS/INCENP/NCAPD3	5
GO:00082781	M16	CC	GO:0008278	cohesin complex	0.000558812	0.00568503	CDCA5/RAD21/SGO2/SMC3	4
GO:00321541	M16	CC	GO:0032154	cleavage furrow	0.000562256	0.00568503	CEP55/CIT/ECT2/KIF20A/MYH10/PLK4/RACGAP1/SEPTIN7	8
GO:0099738	M16	CC	GO:0099738	cell cortex region	0.000583176	0.00576838	ANLN/CTBP2/EPB41L2/GPSM2/PKD2/SAPCD2	6
GO:0042575	M16	CC	GO:0042575	DNA polymerase complex	0.000785213	0.00760153	DNA2/POLE/POLE2/POLE3	4
GO:0000800	M16	CC	GO:0000800	lateral element	0.00106943	0.0101373	BLM/BRCA1/INCENP/SMC3	4
GO:0045120	M16	CC	GO:0045120	pronucleus	0.00141873	0.0131739	AURKA/CCNA2/CENPF/EZH2	4
GO:00360642	M16	CC	GO:0036064	ciliary basal body	0.00158753	0.0144465	CENPF/CEP78/DAAM1/JADE1/PKD2/POC1A/RABL2B/RTTN/SSX2IP/WDR11/WDR34	11
GO:00436011	M16	CC	GO:0043601	nuclear replisome	0.00292906	0.0261318	MCM3/POLA1/RPA3/TONSL	4
GO:0044798	M16	CC	GO:0044798	nuclear transcription factor complex	0.00339693	0.0297231	CCNH/E2F1/E2F2/ERCC3/JUN/MXD3/SMAD2/TAF1B/TAF7/TAF9B/TCEA1/TLE4	12
GO:0090575	M16	CC	GO:0090575	RNA polymerase II transcription factor complex	0.00380042	0.0326262	CCNH/E2F1/E2F2/ERCC3/JUN/MXD3/SMAD2/TAF7/TAF9B/TCEA1/TLE4	11
GO:0072687	M16	CC	GO:0072687	meiotic spindle	0.00410134	0.0345576	ASPM/AURKA/FBXO5	3
GO:00057201	M16	CC	GO:0005720	nuclear heterochromatin	0.00514841	0.0425914	CENPA/EME1/ESCO2/H2AFZ/NCAPD3	5
GO:00058811	M16	CC	GO:0005881	cytoplasmic microtubule	0.00537544	0.0436755	CKAP2/CLMP/GTSE1/KIF18B/KIF2C/SERP1/TUBA1B	7
GO:19900231	M16	CC	GO:1990023	mitotic spindle midzone	0.00549573	0.0438694	AURKB/CENPE/KIF20B	3
GO:0044815	M16	CC	GO:0044815	DNA packaging complex	0.00575554	0.0444978	CENPA/H2AFX/H2AFZ/HIST3H2A/NCAPD2/NCAPD3/NCAPG/NCAPG2/SMC2/SMC4	10
GO:0000795	M16	CC	GO:0000795	synaptonemal complex	0.00586785	0.0444978	BLM/BRCA1/INCENP/PLK1/SMC3	5
GO:0099086	M16	CC	GO:0099086	synaptonemal structure	0.00586785	0.0444978	BLM/BRCA1/INCENP/PLK1/SMC3	5
GO:00080941	M16	MF	GO:0008094	DNA-dependent ATPase activity	8.40086e-14	5.17493e-11	BLM/BRIP1/CCNH/CHTF18/DDX11/DNA2/DSCC1/ERCC3/ERCC6L/MCM4/MCM6/MCM7/PIF1/POLQ/RECQL4/RFC3/RFC4/RFC5/TOP2A/XRCC2/XRCC3	21
GO:0140097	M16	MF	GO:0140097	catalytic activity, acting on DNA	2.8232e-13	8.69547e-11	ALKBH1/BLM/BRIP1/DCLRE1A/DCLRE1C/DDX11/DNA2/ERCC3/ERCC6L/EXO1/EXO5/FEN1/GEN1/LIG1/MCM4/MCM6/MCM7/NEIL3/NTHL1/PCNA/PIF1/POLA1/POLE/POLE3/POLQ/RAD54L/RECQL4/TOP2A/XRCC3	29
GO:0043142	M16	MF	GO:0043142	single-stranded DNA-dependent ATPase activity	1.48055e-09	3.04006e-07	CHTF18/DNA2/DSCC1/PIF1/POLQ/RFC3/RFC4/RFC5	8
GO:00426234	M16	MF	GO:0042623	ATPase activity, coupled	2.43297e-09	3.46344e-07	ABCA1/ATAD5/BLM/BRIP1/CCNH/CHTF18/DDX11/DNA2/DSCC1/ERCC3/ERCC6L/KATNAL1/KIF14/KIF18A/KIF20B/MCM4/MCM6/MCM7/MYH10/PIF1/POLQ/RECQL4/RFC3/RFC4/RFC5/TAPBP/TOP2A/XRCC2/XRCC3	29
GO:0003684	M16	MF	GO:0003684	damaged DNA binding	3.28635e-09	3.46344e-07	BLM/BRCA1/CRY2/ERCC3/FANCG/FEN1/H2AFX/HMGB1/HMGB2/MSH2/NEIL3/PCNA/POLQ/RECQL4/RPA3	15
GO:0000217	M16	MF	GO:0000217	DNA secondary structure binding	3.37348e-09	3.46344e-07	BLM/GEN1/HMGB1/HMGB2/HMGB3/MSH2/NEIL3/RECQL4/XRCC2/XRCC3	10
GO:00036821	M16	MF	GO:0003682	chromatin binding	5.65775e-09	4.97882e-07	ACTL6A/BRIP1/CDCA5/CDK1/CDT1/CENPA/CENPF/CHAF1A/CHAF1B/CKS2/CTBP2/DDX11/EXO1/EZH2/GATAD2B/GMNN/H2AFZ/HMGN5/JUN/MCM8/MSH2/NAP1L4/ORC1/PBX2/PCLAF/PCNA/POLA1/POLE/POLQ/RBL1/RBMX/SMAD2/SMARCD3/SMC3/SUV39H1/TICRR/TLE4/TOP2A/UBE2T/UHRF1/USP3/VRK1/WBP2	43
GO:00036971	M16	MF	GO:0003697	single-stranded DNA binding	2.85059e-08	2.19495e-06	BLM/CRY2/DDX11/HMGB1/HMGB2/MCM4/MCM6/MCM7/MSH2/MSH3/NEIL3/PCBP3/RADX/RPA3/SMC2/SMC4/STN1	17
GO:0000400	M16	MF	GO:0000400	four-way junction DNA binding	3.37317e-08	2.30875e-06	BLM/GEN1/HMGB1/HMGB2/HMGB3/MSH2/XRCC2/XRCC3	8
GO:00168874	M16	MF	GO:0016887	ATPase activity	5.64822e-08	3.4793e-06	ABCA1/ATAD2/ATAD5/BLM/BRIP1/CCNH/CHTF18/DDX11/DNA2/DSCC1/ERCC3/ERCC6L/KATNAL1/KIF14/KIF18A/KIF20B/MCM4/MCM6/MCM7/MSH2/MYH10/PIF1/POLQ/RECQL4/RFC3/RFC4/RFC5/TAPBP/TOP2A/XRCC2/XRCC3	31
GO:00423931	M16	MF	GO:0042393	histone binding	5.06467e-07	2.83622e-05	ANP32E/ASF1B/BRD7/CHAF1B/DEK/H2AFX/HJURP/HPF1/ING1/MCM2/NASP/NCAPD2/NCAPD3/NCAPG2/PHF19/TAF7/TBL1X/TONSL/UHRF1/USP3/USP49/VRK1	22
GO:00043863	M16	MF	GO:0004386	helicase activity	1.15721e-06	5.94034e-05	BLM/BRIP1/DDX11/DNA2/ERCC3/ERCC6L/HELLS/HELQ/MCM2/MCM3/MCM4/MCM5/MCM6/MCM7/MCM8/PIF1/RAD54L/RECQL4	18
GO:0003678	M16	MF	GO:0003678	DNA helicase activity	2.29337e-06	0.000108671	BLM/BRIP1/DDX11/DNA2/ERCC3/MCM4/MCM6/MCM7/PIF1/RECQL4	10
GO:00351731	M16	MF	GO:0035173	histone kinase activity	5.89708e-06	0.000259472	AURKB/CDK1/CDK2/CHEK1/HASPIN/VRK1	6
GO:00040031	M16	MF	GO:0004003	ATP-dependent DNA helicase activity	1.2624e-05	0.000518424	BLM/BRIP1/DDX11/MCM4/MCM6/MCM7/PIF1/RECQL4	8
GO:00515392	M16	MF	GO:0051539	4 iron, 4 sulfur cluster binding	3.30376e-05	0.00127195	BRIP1/DDX11/DNA2/EXO5/NTHL1/POLA1/POLE/PRIM2	8
GO:00045361	M16	MF	GO:0004536	deoxyribonuclease activity	0.000110237	0.00399448	DCLRE1A/DCLRE1C/DNA2/EXO1/EXO5/FEN1/GEN1/XRCC3	8
GO:00046742	M16	MF	GO:0004674	protein serine/threonine kinase activity	0.000133824	0.00457975	AURKA/AURKB/BUB1/BUB1B/CCNH/CDK1/CDK16/CDK2/CHEK1/CIT/DYRK1A/ERCC3/HASPIN/MELK/NEK2/NUAK2/PASK/PBK/PKMYT1/PKN3/PLK1/PLK4/PRKACB/PRKY/RAF1/SPEG/SQSTM1/TTK/VRK1	29
GO:00084091	M16	MF	GO:0008409	5'-3' exonuclease activity	0.000214052	0.00693978	DCLRE1A/DCLRE1C/EXO1/EXO5/FEN1	5
GO:0030983	M16	MF	GO:0030983	mismatched DNA binding	0.000328466	0.0101167	MSH2/MSH3/PCNA/PMS1	4
GO:00080171	M16	MF	GO:0008017	microtubule binding	0.00045798	0.0132949	BIRC5/CENPE/CHP1/FAM83D/KATNAL1/KIF14/KIF18A/KIF20B/KIF23/KIF2C/MAPRE2/PLK1/RACGAP1/SKA1/SKA2/SPAG5	16
GO:00045201	M16	MF	GO:0004520	endodeoxyribonuclease activity	0.000474817	0.0132949	DCLRE1C/DNA2/EXO1/FEN1/GEN1/XRCC3	6
GO:00080261	M16	MF	GO:0008026	ATP-dependent helicase activity	0.000606884	0.0155767	BLM/BRIP1/DDX11/MCM4/MCM6/MCM7/PIF1/RECQL4	8
GO:00700351	M16	MF	GO:0070035	purine NTP-dependent helicase activity	0.000606884	0.0155767	BLM/BRIP1/DDX11/MCM4/MCM6/MCM7/PIF1/RECQL4	8
GO:00037772	M16	MF	GO:0003777	microtubule motor activity	0.000937308	0.0230953	CENPE/KIF14/KIF18A/KIF20B/KIF24/KIFC1/SMC3	7
GO:00515362	M16	MF	GO:0051536	iron-sulfur cluster binding	0.00113313	0.0258521	BRIP1/DDX11/DNA2/EXO5/NTHL1/POLA1/POLE/PRIM2	8
GO:00515402	M16	MF	GO:0051540	metal cluster binding	0.00113313	0.0258521	BRIP1/DDX11/DNA2/EXO5/NTHL1/POLA1/POLE/PRIM2	8
GO:00156311	M16	MF	GO:0015631	tubulin binding	0.00117533	0.0258573	BIRC5/BRCA1/CENPE/CEP57L1/CHP1/FAM83D/KATNAL1/KIF14/KIF18A/KIF20B/KIF23/KIF2C/MAPRE2/PLK1/RAB11FIP5/RACGAP1/SKA1/SKA2/SMC3/SPAG5	20
GO:00045291	M16	MF	GO:0004529	exodeoxyribonuclease activity	0.00139069	0.0285554	DCLRE1A/EXO1/EXO5/FEN1	4
GO:00168951	M16	MF	GO:0016895	exodeoxyribonuclease activity, producing 5'-phosphomonoesters	0.00139069	0.0285554	DCLRE1A/EXO1/EXO5/FEN1	4
GO:00081061	M16	MF	GO:0008106	alcohol dehydrogenase (NADP+) activity	0.0018412	0.0354431	AKR1B1/AKR1C2/AKR1C3/RDH13	4
GO:0097472	M16	MF	GO:0097472	cyclin-dependent protein kinase activity	0.0018412	0.0354431	CCNA2/CDK1/CDK16/CDK2	4
GO:00002871	M16	MF	GO:0000287	magnesium ion binding	0.00206029	0.037377	ATP8B4/CDK2/CLYBL/FIGNL1/GEN1/ILVBL/MAP2K7/MSH2/NUAK2/NUDT7/PIF1/PLK1/PRKACB/SUCLA2/THTPA/TOP2A/WEE1	17
GO:0031491	M16	MF	GO:0031491	nucleosome binding	0.00206302	0.037377	ACTL6A/GATAD2B/H2AFZ/HMGN5/NAP1L4/UHRF1/VRK1	7
GO:00197874	M16	MF	GO:0019787	ubiquitin-like protein transferase activity	0.00278657	0.0490436	ARIH2/ATG10/BARD1/BRCA1/CUL3/DTL/FBXO21/FBXO4/HACE1/NEURL1B/PIAS4/RCHY1/RFWD3/RNF10/TRAF7/TRAIP/TRIM47/TRIM59/UBE2C/UBE2T/UHRF1/ZNF598/ZNF738	23
GO:00506711	M17	BP	GO:0050671	positive regulation of lymphocyte proliferation	1.85222e-05	0.00962015	AIF1/CD209/GPR183/PELI1/VAV3	5
GO:00329461	M17	BP	GO:0032946	positive regulation of mononuclear cell proliferation	1.92499e-05	0.00962015	AIF1/CD209/GPR183/PELI1/VAV3	5
GO:00706651	M17	BP	GO:0070665	positive regulation of leukocyte proliferation	2.59071e-05	0.00962015	AIF1/CD209/GPR183/PELI1/VAV3	5
GO:00305952	M17	BP	GO:0030595	leukocyte chemotaxis	0.00012953	0.0239856	AIF1/C3AR1/CCR1/GPR183/VAV3	5
GO:00308901	M17	BP	GO:0030890	positive regulation of B cell proliferation	0.000144791	0.0239856	GPR183/PELI1/VAV3	3
GO:00506702	M17	BP	GO:0050670	regulation of lymphocyte proliferation	0.000168973	0.0239856	AIF1/CD209/GPR183/PELI1/VAV3	5
GO:00329442	M17	BP	GO:0032944	regulation of mononuclear cell proliferation	0.000172968	0.0239856	AIF1/CD209/GPR183/PELI1/VAV3	5
GO:00508672	M17	BP	GO:0050867	positive regulation of cell activation	0.000176683	0.0239856	AIF1/CD209/GPR183/PDPN/PELI1/VAV3	6
GO:00508642	M17	BP	GO:0050864	regulation of B cell activation	0.000195913	0.0239856	GPR183/PELI1/SAMSN1/VAV3	4
GO:0071675	M17	BP	GO:0071675	regulation of mononuclear cell migration	0.000222348	0.0239856	AIF1/C3AR1/CCR1	3
GO:00706633	M17	BP	GO:0070663	regulation of leukocyte proliferation	0.000236842	0.0239856	AIF1/CD209/GPR183/PELI1/VAV3	5
GO:00026945	M17	BP	GO:0002694	regulation of leukocyte activation	0.000274368	0.0254705	AIF1/CD209/GPR183/MILR1/PELI1/SAMSN1/VAV3	7
GO:00466514	M17	BP	GO:0046651	lymphocyte proliferation	0.000432957	0.0333747	AIF1/CD209/GPR183/PELI1/VAV3	5
GO:00308881	M17	BP	GO:0030888	regulation of B cell proliferation	0.000448488	0.0333747	GPR183/PELI1/VAV3	3
GO:00329434	M17	BP	GO:0032943	mononuclear cell proliferation	0.00044939	0.0333747	AIF1/CD209/GPR183/PELI1/VAV3	5
GO:00603262	M17	BP	GO:0060326	cell chemotaxis	0.000510641	0.0355533	AIF1/C3AR1/CCR1/GPR183/VAV3	5
GO:00512511	M17	BP	GO:0051251	positive regulation of lymphocyte activation	0.000558101	0.036572	AIF1/CD209/GPR183/PELI1/VAV3	5
GO:00512494	M17	BP	GO:0051249	regulation of lymphocyte activation	0.000599075	0.0370761	AIF1/CD209/GPR183/PELI1/SAMSN1/VAV3	6
GO:00706614	M17	BP	GO:0070661	leukocyte proliferation	0.00068553	0.0401937	AIF1/CD209/GPR183/PELI1/VAV3	5
GO:00716741	M17	BP	GO:0071674	mononuclear cell migration	0.000752808	0.0419314	AIF1/C3AR1/CCR1	3
GO:0050871	M17	BP	GO:0050871	positive regulation of B cell activation	0.000819255	0.0432349	GPR183/PELI1/VAV3	3
GO:00421001	M17	BP	GO:0042100	B cell proliferation	0.000853831	0.0432349	GPR183/PELI1/VAV3	3
GO:1903975	M17	BP	GO:1903975	regulation of glial cell migration	0.000893665	0.0432845	CERS2/GPR183	2
GO:0090026	M17	BP	GO:0090026	positive regulation of monocyte chemotaxis	0.00100369	0.0452787	AIF1/CCR1	2
GO:00975292	M17	BP	GO:0097529	myeloid leukocyte migration	0.00101613	0.0452787	AIF1/C3AR1/CCR1/VAV3	4
GO:00026962	M17	BP	GO:0002696	positive regulation of leukocyte activation	0.00118289	0.049789	AIF1/CD209/GPR183/PELI1/VAV3	5
GO:00069091	M17	BP	GO:0006909	phagocytosis	0.00123537	0.049789	AIF1/CD14/CD93/ITGAL/VAV3	5
GO:00026901	M17	BP	GO:0002690	positive regulation of leukocyte chemotaxis	0.00125143	0.049789	AIF1/C3AR1/CCR1	3
GO:00346605	M20	BP	GO:0034660	ncRNA metabolic process	8.56585e-18	5.05043e-14	ADAT1/AIMP1/BRF1/BYSL/CDK5RAP1/CDK7/CDKAL1/CTU1/DALRD3/DCAF13/DDX1/DDX21/DDX47/DDX51/DDX52/DDX56/DHX37/DIMT1/DIS3L/DKC1/DUS2/DUS3L/ELL2/EMG1/EXOSC3/EXOSC4/EXOSC6/EXOSC7/FARSA/FTSJ1/FTSJ3/GARS/GATC/GEMIN4/GRSF1/GTF3C3/GTPBP4/HARS2/HRAS/IARS2/IMP4/INTS10/INTS11/INTS13/INTS14/INTS7/IPPK/KARS/PRORP/KRR1/LARS/LAS1L/LCMT2/MARS2/METTL1/METTL16/METTL2B/METTL3/METTL8/MOCS3/MPHOSPH10/MRM1/MTERF4/NAF1/NCBP2…	142
GO:00344704	M20	BP	GO:0034470	ncRNA processing	2.69016e-15	7.93058e-12	ADAT1/BYSL/CDK5RAP1/CDKAL1/CTU1/DCAF13/DDX1/DDX21/DDX47/DDX51/DDX52/DDX56/DHX37/DIMT1/DKC1/DUS2/DUS3L/EMG1/EXOSC3/EXOSC4/EXOSC6/EXOSC7/FTSJ1/FTSJ3/GEMIN4/GRSF1/GTPBP4/IMP4/INTS10/INTS11/INTS7/KARS/PRORP/KRR1/LAS1L/LCMT2/METTL1/METTL2B/METTL3/METTL8/MOCS3/MPHOSPH10/MRM1/MTERF4/NAF1/NOB1/NOL11/NOL6/NOP14/NSUN2/NSUN4/NUDT16/NVL/PARN/PDCD11/PES1/PUS1/QTRT2/RCL1/REXO4/RIOK1/RNASEL/RPP14/RPS17/RPUSD4/R…	97
GO:00422543	M20	BP	GO:0042254	ribosome biogenesis	5.19712e-14	1.02141e-10	AATF/BYSL/CEBPZ/CUL4B/DCAF13/DDX21/DDX28/DDX31/DDX47/DDX51/DDX52/DDX56/DHX37/DIMT1/DKC1/EFL1/EIF2A/EMG1/EXOSC3/EXOSC4/EXOSC6/EXOSC7/FASTKD2/FTSJ3/GEMIN4/GNL2/GNL3L/GTPBP4/IMP4/KRR1/LAS1L/LTO1/MPHOSPH10/MPV17L2/MRM1/MTERF4/NAF1/NOB1/NOL11/NOL6/NOP14/NSUN4/NUDT16/NVL/PAK1IP1/PDCD11/PES1/PWP1/RCL1/REXO4/RIOK1/RNASEL/RPS17/RRN3/RRP7A/RRP8/RRS1/SBDS/SDAD1/SENP3/TBL3/TEX10/USP36/UTP11/UTP14A/UTP23/UTP2…	73
GO:00226133	M20	BP	GO:0022613	ribonucleoprotein complex biogenesis	1.6133e-11	2.37801e-08	AATF/BYSL/CEBPZ/CNOT2/CUL4B/DCAF13/DDX1/DDX21/DDX28/DDX31/DDX47/DDX51/DDX52/DDX56/DENR/DHX37/DIMT1/DKC1/EFL1/EIF2A/EIF2D/EIF2S1/EIF3C/EIF5/EMG1/EXOSC3/EXOSC4/EXOSC6/EXOSC7/FASTKD2/FTSJ3/GCFC2/GEMIN4/GNL2/GNL3L/GTPBP4/HSP90AA1/IMP4/KRR1/LAS1L/LSM14A/LTO1/MPHOSPH10/MPV17L2/MRM1/MTERF4/NAF1/NOB1/NOCT/NOL11/NOL6/NOP14/NSUN4/NUDT16/NUDT21/NUFIP1/NVL/OGFOD1/PAK1IP1/PDCD11/PES1/PIH1D1/PRMT5/PRMT7/PRPF3/…	107
GO:00063643	M20	BP	GO:0006364	rRNA processing	3.34707e-11	3.94687e-08	BYSL/DCAF13/DDX21/DDX47/DDX51/DDX52/DDX56/DHX37/DIMT1/DKC1/EMG1/EXOSC3/EXOSC4/EXOSC6/EXOSC7/FTSJ3/GEMIN4/GTPBP4/IMP4/KRR1/LAS1L/MPHOSPH10/MRM1/MTERF4/NAF1/NOB1/NOL11/NOL6/NOP14/NSUN4/NUDT16/NVL/PDCD11/PES1/RCL1/REXO4/RIOK1/RNASEL/RPS17/RRP7A/RRP8/SBDS/SENP3/TBL3/TEX10/USP36/UTP11/UTP14A/UTP23/UTP25/UTP3/UTP4/WBP11/WDR46/WDR55/WDR74	56
GO:00160722	M20	BP	GO:0016072	rRNA metabolic process	8.05896e-11	7.91928e-08	BRF1/BYSL/DCAF13/DDX21/DDX47/DDX51/DDX52/DDX56/DHX37/DIMT1/DIS3L/DKC1/EMG1/EXOSC3/EXOSC4/EXOSC6/EXOSC7/FTSJ3/GEMIN4/GTF3C3/GTPBP4/IMP4/IPPK/KRR1/LAS1L/MPHOSPH10/MRM1/MTERF4/NAF1/NOB1/NOL11/NOL6/NOP14/NSUN4/NUDT16/NVL/PDCD11/PES1/PIH1D1/PWP1/RCL1/REXO4/RIOK1/RNASEL/RPS17/RRP7A/RRP8/SBDS/SENP3/SLFN13/SMARCA4/TBL3/TEX10/USP36/UTP11/UTP14A/UTP23/UTP25/UTP3/UTP4/WBP11/WDR46/WDR55/WDR74	64
GO:00349763	M20	BP	GO:0034976	response to endoplasmic reticulum stress	5.04907e-08	3.90819e-05	AMFR/ARFGAP1/ASNA1/ATF4/BFAR/CALR/CCDC47/CEBPB/CREB3L4/DAB2IP/DDIT3/DERL1/DERL2/DNAJB11/DNAJB12/DNAJB9/EDEM1/EDEM2/EIF2AK3/EIF2B5/EIF2S1/ERLEC1/ERLIN2/ERO1A/EXTL2/FAF2/FBXO6/FCGR2B/FICD/FOXRED2/GET4/GFPT1/GORASP2/GSK3A/HSP90B1/HSPA1A/KLHDC3/MAN1B1/MANF/NCK2/NPLOC4/PARP16/PDIA5/PDIA6/PMAIP1/PPP1R15A/PPP2R5B/PRKN/RCN3/RNFT1/SCAMP5/SELENOS/SRPRA/SRPRB/TATDN2/TMEM129/TMEM33/TMEM67/TMUB2/TOR1A/TSPYL2/…	71
GO:00069862	M20	BP	GO:0006986	response to unfolded protein	5.30284e-08	3.90819e-05	AMFR/ARFGAP1/ASNA1/ATF4/BFAR/CALR/CREB3L4/DAB2IP/DAXX/DDIT3/DERL1/DERL2/DNAJB11/DNAJB9/EDEM1/EDEM2/EIF2AK3/EIF2S1/ERO1A/EXTL2/FAF2/FBXO6/FICD/GFPT1/GSK3A/HSP90AA1/HSP90B1/HSPA1A/HSPA4L/KLHDC3/MANF/NCK2/PARP16/PDIA5/PDIA6/PPP1R15A/PPP2R5B/PRKN/SELENOS/SERPINH1/SRPRA/SRPRB/TATDN2/TMEM129/TMEM33/TSPYL2/UBE2J2/VAPB/VCP/WIPI1/XBP1	51
GO:00346201	M20	BP	GO:0034620	cellular response to unfolded protein	7.49429e-08	4.90959e-05	AMFR/ARFGAP1/ASNA1/ATF4/BFAR/CALR/CREB3L4/DAB2IP/DAXX/DDIT3/DERL1/DERL2/DNAJB11/DNAJB9/EDEM1/EIF2AK3/EIF2S1/ERO1A/EXTL2/FICD/GFPT1/GSK3A/HSP90B1/HSPA1A/KLHDC3/NCK2/PARP16/PDIA5/PDIA6/PPP1R15A/PPP2R5B/PRKN/SELENOS/SRPRA/SRPRB/TATDN2/TMEM33/TSPYL2/VAPB/VCP/WIPI1/XBP1	42
GO:00063994	M20	BP	GO:0006399	tRNA metabolic process	1.15248e-07	6.41544e-05	ADAT1/AIMP1/BRF1/CDK5RAP1/CDKAL1/CTU1/DALRD3/DDX1/DUS2/DUS3L/FARSA/FTSJ1/GARS/GATC/GRSF1/GTF3C3/HARS2/IARS2/KARS/PRORP/LARS/LCMT2/MARS2/METTL1/METTL2B/METTL8/MOCS3/NSUN2/PSTK/PUS1/QTRT2/RPP14/RPUSD4/SARS/SARS2/SLFN13/TARS/TARS2/TP53RK/TRMT1/TRMT2B/TRMT6/TRMT61A/TRNT1/TRPT1/TSEN2/USP14/WARS/WDR4/YARS	50
GO:00309682	M20	BP	GO:0030968	endoplasmic reticulum unfolded protein response	1.19691e-07	6.41544e-05	AMFR/ARFGAP1/ASNA1/ATF4/BFAR/CALR/CREB3L4/DAB2IP/DDIT3/DERL1/DERL2/DNAJB11/DNAJB9/EDEM1/EIF2AK3/EIF2S1/ERO1A/EXTL2/FICD/GFPT1/GSK3A/HSP90B1/KLHDC3/NCK2/PARP16/PDIA5/PDIA6/PPP1R15A/PPP2R5B/SELENOS/SRPRA/SRPRB/TATDN2/TMEM33/TSPYL2/VAPB/VCP/WIPI1/XBP1	39
GO:00359661	M20	BP	GO:0035966	response to topologically incorrect protein	1.52807e-07	7.50789e-05	AMFR/ARFGAP1/ASNA1/ATF4/BFAR/CALR/CREB3L4/DAB2IP/DAXX/DDIT3/DERL1/DERL2/DNAJB11/DNAJB12/DNAJB9/EDEM1/EDEM2/EIF2AK3/EIF2S1/ERO1A/EXTL2/FAF2/FBXO6/FICD/GFPT1/GSK3A/HSP90AA1/HSP90B1/HSPA1A/HSPA4L/KLHDC3/MANF/NCK2/PARP16/PDIA5/PDIA6/PPP1R15A/PPP2R5B/PRKN/SELENOS/SERPINH1/SRPRA/SRPRB/TATDN2/TMEM129/TMEM33/TOR1A/TSPYL2/UBE2J2/VAPB/VCP/WIPI1/XBP1	53
GO:00359671	M20	BP	GO:0035967	cellular response to topologically incorrect protein	1.7191e-07	7.79678e-05	AMFR/ARFGAP1/ASNA1/ATF4/BFAR/CALR/CREB3L4/DAB2IP/DAXX/DDIT3/DERL1/DERL2/DNAJB11/DNAJB12/DNAJB9/EDEM1/EIF2AK3/EIF2S1/ERO1A/EXTL2/FICD/GFPT1/GSK3A/HSP90B1/HSPA1A/KLHDC3/NCK2/PARP16/PDIA5/PDIA6/PPP1R15A/PPP2R5B/PRKN/SELENOS/SRPRA/SRPRB/TATDN2/TMEM33/TOR1A/TSPYL2/VAPB/VCP/WIPI1/XBP1	44
GO:1905515	M20	BP	GO:1905515	non-motile cilium assembly	4.82818e-07	0.000203336	ARL13B/BBS10/BBS2/BBS4/CC2D2A/CEP135/CSNK1D/DISC1/FUZ/GORAB/IFT122/IFT140/IFT172/IFT74/IFT80/INTU/MAP4/MKKS/MKS1/RPGRIP1L/TMEM107/TMEM17	22
GO:00365033	M20	BP	GO:0036503	ERAD pathway	1.40987e-06	0.000554174	AMFR/CCDC47/DERL1/DERL2/DNAJB12/DNAJB9/EDEM1/EDEM2/ERLEC1/ERLIN2/FAF2/FBXO6/FOXRED2/GET4/HSP90B1/MAN1B1/NPLOC4/PRKN/RCN3/RNFT1/SELENOS/TMEM129/TMEM67/TMUB2/TOR1A/UBE2G2/UBE2J2/USP14/VCP	29
GO:00064574	M20	BP	GO:0006457	protein folding	2.75304e-06	0.0010145	AMFR/BAG1/BAG2/BAG4/CALR/CANX/CCT5/CCT6A/CCT6B/CLGN/CSNK2A2/DERL1/DNAJA3/DNAJB11/DNAJB12/DNAJC2/DNAJC21/ENTPD5/ERO1A/ERO1B/FKBP9/GNAI2/GNB1/GRPEL2/HSP90AA1/HSP90B1/HSP90B2P/HSPA1A/HSPA1L/HSPA2/HSPA4L/LTBP4/MKKS/MOGS/P3H1/PDIA3/PDIA4/PDIA5/PDIA6/PPID/PPIL1/PPIL3/PSMC1/RAD23B/RGS9/SNRNP70/TBCD/TCP1/TOR1A/VCP	50
GO:00104988	M20	BP	GO:0010498	proteasomal protein catabolic process	4.00868e-06	0.00139031	AGAP3/AMFR/ANAPC4/ARNTL/ARRB2/ATE1/BAG2/BFAR/CCDC47/CD2AP/CDC23/CEBPA/COP1/CRBN/CSNK1D/CTNNB1/CUL4B/DAB2/DAB2IP/DDA1/DDIT3/DERL1/DERL2/DNAAF4/DNAJB12/DNAJB9/EDEM1/EDEM2/ENC1/ERLEC1/ERLIN2/FAF1/FAF2/FBXL17/FBXL19/FBXL5/FBXO22/FBXO31/FBXO6/FBXW5/FBXW7/FOXRED2/FZR1/GET4/GIPC1/GSK3A/HSP90B1/HSPA1A/IFI27/KCTD17/MAN1B1/MAPK9/NPLOC4/NR1D1/OSBPL7/PLK3/PMAIP1/PRKACA/PRKN/PSMC1/PSME3/RAD23B/RCN3/RNF4/RNFT1…	90
GO:00364981	M20	BP	GO:0036498	IRE1-mediated unfolded protein response	5.31045e-06	0.00173947	ARFGAP1/ASNA1/BFAR/DAB2IP/DNAJB11/DNAJB9/EDEM1/EXTL2/FICD/GFPT1/GSK3A/KLHDC3/PARP16/PDIA5/PDIA6/PPP2R5B/SRPRA/SRPRB/TATDN2/TMEM33/TSPYL2/VAPB/WIPI1/XBP1	24
GO:00094514	M20	BP	GO:0009451	RNA modification	6.91856e-06	0.00214694	CDK5RAP1/CDKAL1/CTU1/DIMT1/DKC1/DUS2/DUS3L/FTSJ1/FTSJ3/PRORP/LCMT2/METTL1/METTL14/METTL16/METTL2B/METTL3/METTL8/MOCS3/MRM1/MTERF4/NAF1/NSUN2/NSUN4/NUDT16/PARN/PCIF1/PUS1/QTRT2/RPUSD4/TGS1/TRMT1/TRMT2A/TRMT2B/TRMT6/TRMT61A/TRUB1/WDR4	37
GO:00602712	M20	BP	GO:0060271	cilium assembly	7.96054e-06	0.00234677	ACTR1A/ACTR3/ARL13B/ARMC9/ASAP1/ATAT1/AVIL/BBOF1/BBS10/BBS2/BBS4/BBS5/BBS9/CC2D2A/CCDC66/CCP110/CDKL1/CDKL5/CEP131/CEP135/CEP164/CEP57/CEP97/CFAP20/CLUAP1/CROCC/CSNK1D/DISC1/DNAAF4/DNAAF5/DYNC2LI1/ENTR1/FAM161A/FUZ/GAS8/GORAB/HAUS2/HAUS3/HAUS4/HAUS5/HSP90AA1/IFT122/IFT140/IFT172/IFT74/IFT80/IFT81/INTU/KCTD17/KIF27/KIF3C/LAMA5/LRRC6/MAP4/MKKS/MKS1/NEK1/NPHP1/NPHP3/OFD1/PRKACA/PRKAR2B/RPGRIP1L/SDCC…	80
GO:00304331	M20	BP	GO:0030433	ubiquitin-dependent ERAD pathway	1.40668e-05	0.00394942	AMFR/CCDC47/DERL1/DERL2/DNAJB9/EDEM1/EDEM2/ERLIN2/FAF2/FBXO6/FOXRED2/HSP90B1/MAN1B1/NPLOC4/SELENOS/TMEM129/TMEM67/TMUB2/UBE2G2/UBE2J2/USP14/VCP	22
GO:00447822	M20	BP	GO:0044782	cilium organization	1.52946e-05	0.00409895	ACTR1A/ACTR3/ARL13B/ARMC9/ASAP1/ATAT1/AVIL/BBOF1/BBS10/BBS12/BBS2/BBS4/BBS5/BBS9/CC2D2A/CCDC66/CCP110/CDKL1/CDKL5/CEP131/CEP135/CEP164/CEP57/CEP97/CFAP20/CLUAP1/CROCC/CSNK1D/DISC1/DNAAF4/DNAAF5/DYNC2LI1/ENTR1/FAM161A/FUZ/GAS8/GORAB/HAUS2/HAUS3/HAUS4/HAUS5/HSP90AA1/IFT122/IFT140/IFT172/IFT74/IFT80/IFT81/INTU/KCTD17/KIF27/KIF3C/LAMA5/LRRC6/MAP4/MKKS/MKS1/NEK1/NPHP1/NPHP3/OFD1/PRKACA/PRKAR2B/RPGRIP1…	81
GO:00063975	M20	BP	GO:0006397	mRNA processing	1.62056e-05	0.00415426	AFF2/AKAP8L/CACTIN/CCAR1/CDC5L/CDK11A/CDK7/CSTF3/DDX1/DDX41/DDX42/DDX47/DDX5/DHX35/DHX36/ELAVL1/FUS/GCFC2/GEMIN4/GRSF1/GTF2H2/GTF2H3/HNRNPA1/HNRNPH1/HNRNPH2/HNRNPH3/HNRNPR/HTATSF1/IK/IWS1/KDM1A/KHDRBS3/KIN/LEO1/LSM11/MBNL2/MBNL3/METTL14/METTL16/METTL3/NCBP2/NOCT/NUDT21/PABPC1L/PAF1/PDCD11/PDE12/PHF5A/POLDIP3/POLR2B/POLR2C/POLR2D/PPIL1/PPIL3/PPP1R8/PRKACA/PRMT5/PRMT7/PRPF3/PRPF38A/PRPF38B/PRPF40A/…	109
GO:00015102	M20	BP	GO:0001510	RNA methylation	2.68548e-05	0.00659732	DIMT1/FTSJ1/FTSJ3/PRORP/METTL1/METTL14/METTL16/METTL2B/METTL3/METTL8/MRM1/MTERF4/NSUN2/NSUN4/PCIF1/TGS1/TRMT2A/TRMT2B/TRMT6/TRMT61A/WDR4	21
GO:00903054	M20	BP	GO:0090305	nucleic acid phosphodiester bond hydrolysis	3.26989e-05	0.0077117	AEN/APTX/C11orf80/CNOT2/CSTF3/CUL4B/DCLRE1B/DDB2/DDX1/DIS3L/EME2/ENDOV/EXD2/EXD3/EXOG/EXOSC4/EXOSC6/GTF2H2/GTF2H3/PRORP/KPNA1/KPNB1/NCBP2/NMNAT1/NOB1/NOCT/NOP14/NUDT16/NUDT21/PAM16/PARN/PDE12/PELO/PGBD5/PIWIL4/PNRC2/POLD3/POLD4/PPP1R8/RAD50/RAD9B/RAG1/RBBP8/RCL1/REXO4/RFC1/RFC2/RIDA/RNASEH2B/RNASEK/RNASEL/RNASET2/RPP14/SLFN13/TATDN2/TDP1/TOE1/TSEN2/TUT1/UBC/UTP23/XPA/ZC3H12A/ZC3H12D/ZFP36	65
GO:00080332	M20	BP	GO:0008033	tRNA processing	3.64117e-05	0.00825706	ADAT1/CDK5RAP1/CDKAL1/CTU1/DDX1/DUS2/DUS3L/FTSJ1/GRSF1/KARS/PRORP/LCMT2/METTL1/METTL2B/METTL8/MOCS3/NSUN2/PUS1/QTRT2/RPP14/RPUSD4/SARS/TP53RK/TRMT1/TRMT2B/TRMT6/TRMT61A/TRNT1/TRPT1/TSEN2/USP14/WDR4	32
GO:00434142	M20	BP	GO:0043414	macromolecule methylation	8.42915e-05	0.0184068	ARID4B/BEND3/CAMKMT/CTCF/CTNNB1/DIMT1/DNMT3B/EED/EHMT2/FAM98A/FOS/FTSJ1/FTSJ3/GSPT1/IWS1/KDM1A/KDM1B/PRORP/LCMT2/MEN1/METTL1/METTL14/METTL16/METTL21A/METTL2B/METTL3/METTL8/MRM1/MTA2/MTERF4/MTRR/N6AMT1/NDUFAF7/NSUN2/NSUN4/PAF1/PCIF1/PCMTD2/PHF1/PIH1D1/PIWIL4/PRMT1/PRMT3/PRMT5/PRMT7/PWP1/RAB3D/RAB6A/RNF20/SATB1/SETDB2/SMAD4/SMYD3/TDRKH/TGS1/TRMT2A/TRMT2B/TRMT6/TRMT61A/VCPKMT/WDR4/WDR5/ZMPSTE24/ZNF2…	65
GO:20001062	M20	BP	GO:2000106	regulation of leukocyte apoptotic process	9.15408e-05	0.0192759	ADAM17/ADAM8/ARG2/AXL/BCL10/BTK/CCL5/CD274/CXCR2/FOXP1/HCLS1/IL10/IL7R/IRS2/MEF2C/MERTK/NOC2L/PRELID1/RAG1/RIPK3/SELENOS/SLC39A10/SLC7A11/TCP1/TSC22D3/ZC3H8	26
GO:00718874	M20	BP	GO:0071887	leukocyte apoptotic process	0.000156845	0.0313781	ADAM17/ADAM8/ARG2/AXL/BCL10/BTK/CASP9/CCL5/CD274/CXCR2/DNAJA3/FOXP1/HCLS1/IL10/IL2RA/IL7R/IRS2/MEF2C/MERTK/NOC2L/PKN1/PRELID1/RAG1/RIPK3/SELENOS/SLC39A10/SLC7A11/TCP1/TSC22D3/ZC3H8	30
GO:00322593	M20	BP	GO:0032259	methylation	0.000159658	0.0313781	AHCY/ARID4B/BEND3/CAMKMT/CTCF/CTNNB1/DIMT1/DNMT3B/EED/EEF1AKNMT/EHMT2/FAM86C1/FAM98A/FOS/FTSJ1/FTSJ3/GSPT1/IWS1/KDM1A/KDM1B/PRORP/LCMT2/MEN1/METTL1/METTL14/METTL16/METTL21A/METTL23/METTL25/METTL2B/METTL3/METTL8/MRM1/MTA2/MTERF4/MTRR/N6AMT1/NDUFAF5/NDUFAF7/NSUN2/NSUN4/PAF1/PCIF1/PCMTD2/PHF1/PIH1D1/PIWIL4/PRMT1/PRMT3/PRMT5/PRMT7/PWP1/RAB3D/RAB6A/RNF20/RRP8/SATB1/SETD9/SETDB2/SMAD4/SMYD3/SMYD5/SPOUT…	75
GO:00615121	M20	BP	GO:0061512	protein localization to cilium	0.000193517	0.0368056	ARF4/BBS4/BBS9/CC2D2A/CCDC66/CROCC/CSNK1D/EFCAB7/ENTR1/GAS8/IFT122/IFT140/LZTFL1/RAB11FIP3/RAB29/TBC1D32	16
GO:00066611	M20	BP	GO:0006661	phosphatidylinositol biosynthetic process	0.000205373	0.03784	ARF3/CDS1/DPM2/HTR2A/IMPA1/INPP5D/MPPE1/MTMR14/MTMR2/PI4K2B/PI4KB/PIGB/PIGG/PIGK/PIGN/PIGO/PIGQ/PIGS/PIGW/PIGX/PIGZ/PIK3C2B/PIK3R6/PIP4K2B/PIP5K1A/PIP5K1B/PLEKHA1/PLEKHA3/RAB14/RAB4A/SACM1L/ZP3	32
GO:00431617	M20	BP	GO:0043161	proteasome-mediated ubiquitin-dependent protein catabolic process	0.000212861	0.0379482	AGAP3/AMFR/ANAPC4/ARNTL/ARRB2/BFAR/CCDC47/CD2AP/CDC23/CEBPA/COP1/CRBN/CSNK1D/CTNNB1/DAB2/DDA1/DDIT3/DERL1/DERL2/DNAJB9/EDEM1/EDEM2/ERLIN2/FAF1/FAF2/FBXL17/FBXL19/FBXL5/FBXO22/FBXO31/FBXO6/FBXW5/FBXW7/FOXRED2/FZR1/GIPC1/GSK3A/HSP90B1/HSPA1A/IFI27/KCTD17/MAN1B1/MAPK9/NPLOC4/PLK3/PRKN/PSMC1/PSME3/RAD23B/RNF4/SELENOS/SPOP/STYX/TAF9/TBL1XR1/TLK2/TMEM129/TMEM67/TMUB2/TOPORS/UBC/UBE2G2/UBE2J2/UBE2K/UBQL…	73
GO:00464881	M20	BP	GO:0046488	phosphatidylinositol metabolic process	0.000223848	0.0379482	ARF3/CDS1/CSF1R/DPM2/FAM126A/HTR2A/IMPA1/INPP5A/INPP5D/MPPE1/MTMR14/MTMR2/PGAP3/PI4K2B/PI4KB/PIGB/PIGG/PIGK/PIGN/PIGO/PIGQ/PIGS/PIGW/PIGX/PIGZ/PIK3C2B/PIK3R6/PIP4K2B/PIP4P1/PIP4P2/PIP5K1A/PIP5K1B/PLA2G12A/PLCB1/PLEKHA1/PLEKHA3/RAB14/RAB4A/SACM1L/TMEM150A/ZP3	41
GO:00160732	M20	BP	GO:0016073	snRNA metabolic process	0.000225269	0.0379482	CDK7/ELL2/INTS10/INTS11/INTS13/INTS14/INTS7/METTL16/NCBP2/PHAX/POLR2B/POLR2C/POLR2D/RPAP2/SNAPC2/SRRT/TAF13/TAF6/TAF9/TOE1/TUT1/USPL1/ZC3H8/ZNF143	24
GO:00510984	M20	BP	GO:0051098	regulation of binding	0.000242477	0.0397123	ACD/ADD2/ADRB2/AKTIP/AMFR/ARF6/ARRB2/BAG2/BAMBI/BMP2/CALM2/CAPRIN2/CPNE1/CRBN/CTNNB1/CTNNBIP1/DAB2/DAB2IP/DDIT3/DERL1/DISC1/DPH3/EIF2S1/EIF3C/FBXW7/GAS8/GNL3L/GPSM1/GTPBP4/HMOX1/ID1/IL10/KDM1A/MAD2L2/MARK2/MARK3/MED25/MEF2C/MEN1/MMP8/NUCKS1/NVL/P2RY1/PER2/PHLDA2/PIM2/PINX1/PLAUR/PLCL1/PLCL2/PLXND1/PPP3CA/PRKACA/PRKCD/PRKN/PRMT7/PTPRF/PYHIN1/RARA/RIPK2/SMAD4/SPPL3/SRC/STYX/SYAP1/TAF10/TCF7L2/TDG/T…	80
GO:0006505	M20	BP	GO:0006505	GPI anchor metabolic process	0.000251271	0.0400403	DPM2/MPPE1/PGAP3/PIGB/PIGG/PIGK/PIGN/PIGO/PIGQ/PIGS/PIGW/PIGX/PIGZ	13
GO:00433934	M20	BP	GO:0043393	regulation of protein binding	0.000262655	0.040753	ADD2/ADRB2/AKTIP/AMFR/ARF6/ARRB2/BAG2/BAMBI/BMP2/CAPRIN2/CRBN/CTNNBIP1/DAB2/DAB2IP/DERL1/DISC1/EIF2S1/GAS8/GNL3L/GPSM1/ID1/IL10/KDM1A/MARK2/MARK3/MEF2C/MEN1/NVL/PHLDA2/PIM2/PLCL1/PLCL2/PLXND1/PRKACA/PRKCD/PRKN/PRMT7/PTPRF/RIPK2/SPPL3/SRC/STYX/SYAP1/TCF7L2/TDG/TEX14/TFIP11/TGFBR1/TICAM1/TIRAP/TMC8/TMEM173	52
GO:1904263	M20	BP	GO:1904263	positive regulation of TORC1 signaling	0.000304486	0.0450363	LARS/PIH1D1/RRAGB/RRAGD/SEC13/SEH1L/TELO2	7
GO:00464743	M20	BP	GO:0046474	glycerophospholipid biosynthetic process	0.000305538	0.0450363	ABHD3/ACP6/AGK/ARF3/CAPN2/CDS1/CEPT1/CPNE1/CSNK2A2/DDHD2/DGKA/DPM2/GPAT4/HTR2A/IMPA1/INPP5D/LCLAT1/LPCAT4/LPIN2/MFSD2A/MPPE1/MTMR14/MTMR2/PI4K2B/PI4KB/PIGB/PIGG/PIGK/PIGN/PIGO/PIGQ/PIGS/PIGW/PIGX/PIGZ/PIK3C2B/PIK3R6/PIP4K2B/PIP5K1A/PIP5K1B/PLA2G12A/PLEKHA1/PLEKHA3/PNPLA3/PTPMT1/RAB14/RAB4A/SACM1L/SELENOI/TAMM41/ZP3	51
GO:00086542	M20	BP	GO:0008654	phospholipid biosynthetic process	0.000333954	0.0480243	ABHD3/ACP6/AGK/ARF3/CAPN2/CDS1/CEPT1/CPNE1/CSNK2A2/DDHD2/DGKA/DOLPP1/DPM2/GPAT4/HTR2A/IMPA1/INPP5D/LCLAT1/LPCAT4/LPIN2/MFSD2A/MPPE1/MTMR14/MTMR2/MVK/PI4K2B/PI4KB/PIGB/PIGG/PIGK/PIGN/PIGO/PIGQ/PIGS/PIGW/PIGX/PIGZ/PIK3C2B/PIK3R6/PIP4K2B/PIP5K1A/PIP5K1B/PLA2G12A/PLEKHA1/PLEKHA3/PMVK/PNPLA3/PPARD/PTPMT1/RAB14/RAB4A/SACM1L/SELENOI/SERINC1/SGMS1/SPTLC2/TAMM41/ZP3	58
GO:00166075	M20	CC	GO:0016607	nuclear speck	4.07346e-07	0.000282698	AAGAB/AFF2/AKAP8L/AP5Z1/APBB1/API5/ASCC1/ASCC2/BRD2/CACTIN/CCNL1/CCNL2/CDC5L/CDYL/CKAP4/COP1/CYGB/DDX42/DHX36/DYRK3/EHMT2/FNBP4/GTF2H2/GTF2H2C/HBP1/HSPA1A/IK/LHPP/MAML2/MAML3/MEF2C/METTL3/MPP1/NOC3L/NR4A2/NXF1/NXT1/PHF5A/PHF7/PIAS3/PIP5K1A/PLCB1/PNISR/POLDIP3/POLR2D/POLR3D/PPP1CC/PPP1R8/PRKACA/PRKN/PRPF3/PRPF40A/PRPF40B/PRPF4B/PSKH1/PSPC1/PYHIN1/RBM10/RBM25/RBM27/REXO4/RFXAP/RNPS1/S100PBP/SART3/S…	94
GO:00058135	M20	CC	GO:0005813	centrosome	1.66906e-06	0.000579164	ABRAXAS2/ACTR1A/ACTR8/ATF4/BBS4/BBS5/BBS9/BCCIP/CALM2/CAPRIN2/CCDC66/CCP110/CCT5/CDC42/CDKL5/CEP131/CEP135/CEP164/CEP44/CEP57/CEP68/CEP97/CROCC/CSNK1D/CTNNB1/CTSC/DCAF13/DCLRE1B/DCTN5/DIS3L/DISC1/DYNC2LI1/DYRK3/EMD/ENTR1/EYA3/FAM161A/FBXO31/GNAI2/HAUS2/HAUS3/HAUS4/HAUS5/HSPA1A/ID1/IFT140/IST1/KAT2A/KIAA0753/KIZ/LEO1/LRRC45/LZTS2/MAD1L1/MAMLD1/MAPKAPK2/MASTL/MDM1/MKKS/MKS1/NDRG1/NEK1/NEK9/NLRC5/NM…	108
GO:00057593	M20	CC	GO:0005759	mitochondrial matrix	3.67612e-06	0.000720244	ABCE1/ABHD10/ACOT2/ACOT9/ACP6/ACSF2/ACSS1/ADPRHL2/AK3/ARG2/ATAD3A/AUH/BCKDHB/CBR4/CHPF/CS/D2HGDH/DDX28/DLAT/DNAJA3/FASTKD2/FDXR/FECH/FLAD1/GARS/GFM2/GLUD1/GPT2/GRSF1/GSTZ1/GUF1/HADH/HADHA/HADHB/HARS2/HIBADH/HSPA1L/HSPA9/IARS2/IDH2/KARS/PRORP/LRRC59/MARS2/MCCC1/MCCC2/MCEE/ME2/MLYCD/MMAA/MPV17L2/MRM1/MRPL19/MRPL38/MRPL4/MRPL42/MRPL46/MRPL53/MRPS10/MRPS12/MRPS35/MTERF1/MTERF4/MTHFD2/MTHFD2L/MTRF1L/N…	102
GO:00004283	M20	CC	GO:0000428	DNA-directed RNA polymerase complex	5.18908e-06	0.000720244	CDK7/GTF2H2/GTF2H3/KAT2A/LEO1/PAF1/PEX2/POLR1C/POLR2B/POLR2C/POLR2D/POLR3A/POLR3B/POLR3D/POLR3F/POLR3G/POLR3GL/POLR3H/RECQL5/RPAP2/TADA3/TAF10/TAF13/TAF3/TAF5L/TAF6/TAF9/TBPL1/ZNF768	29
GO:00550293	M20	CC	GO:0055029	nuclear DNA-directed RNA polymerase complex	5.18908e-06	0.000720244	CDK7/GTF2H2/GTF2H3/KAT2A/LEO1/PAF1/PEX2/POLR1C/POLR2B/POLR2C/POLR2D/POLR3A/POLR3B/POLR3D/POLR3F/POLR3G/POLR3GL/POLR3H/RECQL5/RPAP2/TADA3/TAF10/TAF13/TAF3/TAF5L/TAF6/TAF9/TBPL1/ZNF768	29
GO:00301762	M20	CC	GO:0030176	integral component of endoplasmic reticulum membrane	6.57588e-06	0.000754391	AMFR/ARL6IP1/BFAR/CALR/CANX/DERL1/DERL2/DNAJB12/DOLPP1/DPM2/EDEM1/EIF2AK3/EMC9/ESYT1/EXT1/FICD/HLA-B/HLA-E/PDIA3/PIGK/PIGS/PORCN/RTN2/RTN4/SACM1L/SARAF/SELENOS/SGPL1/SLC37A2/SLC37A3/SLC37A4/SPPL2B/SPPL3/TAP2/TECR/TMEM33/XXYLT1/ZFYVE27	38
GO:0005666	M20	CC	GO:0005666	RNA polymerase III complex	7.72424e-06	0.000754391	POLR1C/POLR3A/POLR3B/POLR3D/POLR3F/POLR3G/POLR3GL/POLR3H	8
GO:00312272	M20	CC	GO:0031227	intrinsic component of endoplasmic reticulum membrane	8.69615e-06	0.000754391	AMFR/ARL6IP1/BFAR/CALR/CANX/DERL1/DERL2/DNAJB12/DOLPP1/DPM2/EDEM1/EIF2AK3/EMC9/ESYT1/EXT1/FICD/HLA-B/HLA-E/PDIA3/PGAP3/PIGK/PIGS/PORCN/RTN2/RTN4/SACM1L/SARAF/SELENOS/SGPL1/SLC37A2/SLC37A3/SLC37A4/SPPL2B/SPPL3/TAP2/TECR/TMEM33/XXYLT1/ZFYVE27	39
GO:00308803	M20	CC	GO:0030880	RNA polymerase complex	1.13328e-05	0.000873888	CDK7/GTF2H2/GTF2H3/KAT2A/LEO1/PAF1/PEX2/POLR1C/POLR2B/POLR2C/POLR2D/POLR3A/POLR3B/POLR3D/POLR3F/POLR3G/POLR3GL/POLR3H/RECQL5/RPAP2/TADA3/TAF10/TAF13/TAF3/TAF5L/TAF6/TAF9/TBPL1/ZNF768	29
GO:00056353	M20	CC	GO:0005635	nuclear envelope	8.64241e-05	0.00599784	AEN/AKIRIN1/ALOX5/APEH/BIN1/BRAP/C12orf43/C2orf42/CALR/CEPT1/CHMP7/CLGN/CPNE1/CPTP/CREB3L4/DCTN5/DHCR7/DNAJB12/DNAJC2/DTX2/EDNRB/EMD/EPC1/FAF1/FZR1/GHDC/GTF3C3/GTPBP4/HACD3/IFI27/IPO5/IST1/JPT1/KCNJ11/KLHDC2/KPNB1/LEMD2/LMO7/LRMP/LRRC59/MACO1/MAD1L1/MAD2L1BP/MINDY3/MRPL19/MTDH/MYORG/NUP107/NUP43/NUP85/NUP93/NXF1/NXT1/PARP11/PARP16/PHF20/PLCB1/PLPP7/PNPLA7/POMZP3/PRPF38A/PUM2/QSOX2/RAE1/RANBP17/RA…	91
GO:00447981	M20	CC	GO:0044798	nuclear transcription factor complex	0.000105756	0.00667225	ARNT/ATF4/BRF1/CBFB/CDK7/CEBPA/CEBPB/CTNNB1/DDIT3/E2F3/E2F6/FOS/GTF2H2/GTF2H2C/GTF2H3/GTF3C3/ING2/JUNB/KAT2A/LDB1/MAX/MXI1/NFYA/NR1H3/RXRA/SFPQ/SMAD4/TADA3/TAF10/TAF13/TAF1A/TAF1D/TAF3/TAF5L/TAF6/TAF9/TBPL1/TCF7L2	38
GO:00550381	M20	CC	GO:0055038	recycling endosome membrane	0.000164063	0.00948833	ABHD17A/ACAP1/ARF6/CD274/CMTM6/FZD7/GRIPAP1/HLA-B/HLA-E/MICALL1/NDRG1/PDIA3/RAB14/RAB4A/RAP2B/RAP2C/SCAMP1/SCAMP2/SCAMP5/SLC9A6/VTI1B/WASH3P/WASHC1/ZFYVE27	24
GO:00905752	M20	CC	GO:0090575	RNA polymerase II transcription factor complex	0.000192813	0.0102932	ARNT/ATF4/CBFB/CDK7/CEBPA/CEBPB/CTNNB1/DDIT3/E2F3/E2F6/FOS/GTF2H2/GTF2H2C/GTF2H3/ING2/JUNB/KAT2A/LDB1/MAX/MXI1/NFYA/NR1H3/RXRA/SFPQ/SMAD4/TADA3/TAF10/TAF13/TAF3/TAF5L/TAF6/TAF9/TBPL1/TCF7L2	34
GO:0035869	M20	CC	GO:0035869	ciliary transition zone	0.00032185	0.0159546	BBS4/BBS9/CC2D2A/CDKL1/CEP131/DYNC2LI1/FAM161A/IFT122/IFT140/MKS1/MYO7A/NPHP1/RPGRIP1L/SEPTIN2/SPTBN5/TMEM107/TMEM17/TMEM231/TMEM67/TOPORS	20
GO:00001515	M20	CC	GO:0000151	ubiquitin ligase complex	0.000510489	0.0236186	ANAPC4/BMI1/BRAP/CBX8/CDC23/CDKN1B/COP1/CRBN/CUL4B/DCAF13/DCAF8/DCUN1D1/DDA1/DDB2/DEPDC5/ENC1/FBXL17/FBXL19/FBXL5/FBXO31/FBXO32/FBXO6/FBXO8/FBXW5/FBXW7/FZR1/HSPA1A/KCTD17/KLHL13/KLHL25/KLHL3/KLHL41/KLHL7/LMO7/MAD2L2/MAEA/MED10/MED17/MED20/MED27/MIB2/PCGF6/PRKN/RNF20/SPOP/TOPORS/TRPC4AP/UBE2D2/UBE2J2/UBE2V1/UBE3D/YPEL5	52
GO:00319653	M20	CC	GO:0031965	nuclear membrane	0.000662857	0.0287514	AEN/AKIRIN1/ALOX5/APEH/BRAP/C2orf42/CEPT1/CPNE1/CPTP/CREB3L4/DCTN5/DHCR7/DNAJB12/DNAJC2/DTX2/EDNRB/EMD/EPC1/FZR1/GTF3C3/GTPBP4/HACD3/IFI27/JPT1/KLHDC2/KPNB1/LEMD2/MACO1/MAD2L1BP/MINDY3/MRPL19/MTDH/MYORG/NUP107/NUP85/NUP93/PHF20/PLCB1/PNPLA7/POMZP3/PRPF38A/PUM2/QSOX2/RANGAP1/RCC1/RETSAT/SH3BGRL2/SHISA5/SLC29A2/STX1A/SYNE3/TAF3/TEPSIN/TMC8/TMEM109/TMEM120B/TMEM176B/TOR1A/TRA2B/ZC3HC1/ZMPSTE24/ZNF383	62
GO:00717821	M20	CC	GO:0071782	endoplasmic reticulum tubular network	0.00075393	0.0296381	ATL2/ATL3/EMD/KPNB1/PARP16/RAB18/RTN4/STIMATE/ZFYVE27	9
GO:00100085	M20	CC	GO:0010008	endosome membrane	0.00076871	0.0296381	ABHD17A/ABHD6/ACAP1/ADRB2/ANTXR1/ANXA6/AP1G2/AP2A2/AP2M1/AP5S1/APH1B/APPL2/ARF6/ARHGAP1/ARL8B/ATP6V0E2/BACE1/CD1D/CD274/CD320/CHMP7/CLVS1/CMTM6/CPTP/FCGR1A/FZD7/GGA2/GNPNAT1/GRIPAP1/HGS/HLA-B/HLA-E/HPS6/IFITM3/KIAA0319/LAPTM4A/LDLRAD4/MARCH2/MCOLN3/MICALL1/MMD/MREG/MTMR2/NDFIP1/NDRG1/PDIA3/PIP4P1/PIP4P2/RAB14/RAB21/RAB22A/RAB31/RAB4A/RABEPK/RAP2B/RAP2C/RET/RHOB/RMC1/SCAMP1/SCAMP2/SCAMP5/SLC30A4/S…	94
GO:00165912	M20	CC	GO:0016591	RNA polymerase II, holoenzyme	0.00107482	0.0392591	CDK7/GTF2H2/GTF2H3/KAT2A/LEO1/PAF1/PEX2/POLR2B/POLR2C/POLR2D/RECQL5/RPAP2/TADA3/TAF10/TAF13/TAF3/TAF5L/TAF6/TAF9/TBPL1/ZNF768	21
GO:00002421	M20	CC	GO:0000242	pericentriolar material	0.00119182	0.0413562	BBS4/BBS9/DYRK3/NEK1/TCP1/TUBE1/TUBG1/TUBG2/WDR60	9
GO:0044322	M20	CC	GO:0044322	endoplasmic reticulum quality control compartment	0.00131859	0.0435762	AMFR/ASGR2/CALR/CANX/DERL2/EDEM1/EDEM2/ERLEC1/FBXO6/MAN1B1	10
GO:01400984	M20	MF	GO:0140098	catalytic activity, acting on RNA	3.62858e-11	3.51246e-08	CDKAL1/CNOT2/DALRD3/DDX1/DDX10/DDX21/DDX5/DDX54/DDX56/DHX36/DIMT1/DIS3L/DUS2/EIF4A1/EMG1/ENDOV/EXOSC3/EXOSC4/EXOSC7/FARSA/FTSJ1/GARS/GATC/HARS2/IARS2/IGHMBP2/KARS/PRORP/LARS/LCMT2/MARS2/MED20/METTL1/METTL14/METTL16/METTL2B/METTL3/MRM1/NOB1/NOCT/NSUN2/NSUN4/NUDT16/PARN/PCIF1/PDE12/POLR1A/POLR1C/POLR2D/POLR3A/POLR3F/POLR3G/POLR3GL/POLR3H/PPP1R8/PRIMPOL/PTRH2/PUS1/QTRT2/RIDA/RNASEH1/RNASEK/RNASEL/RN…	86
GO:01401012	M20	MF	GO:0140101	catalytic activity, acting on a tRNA	1.57485e-05	0.00375863	CDKAL1/DALRD3/DUS2/FARSA/FTSJ1/GARS/GATC/HARS2/IARS2/KARS/PRORP/LARS/LCMT2/MARS2/METTL1/METTL2B/NSUN2/PTRH2/PUS1/QTRT2/RPP14/SARS/SARS2/TARS/TARS2/TRMT1/TRMT12/TRMT13/TRMT2B/TRNT1/TRPT1/WARS/WDR4	33
GO:00018822	M20	MF	GO:0001882	nucleoside binding	1.70208e-05	0.00375863	ACSM5/ADORA1/ADSSL1/AGAP1/AGAP3/AK3/ANXA6/ARF4/ARF6/ARL13B/ARL4A/ARL8B/ATL2/ATL3/CDC42/DNM3/EFL1/EIF2S3B/EIF5/FPGT/GFM2/GLUD1/GNA15/GNAI2/GNAL/GNL2/GNL3/GNL3L/GPN2/GPN3/GSPT1/GTPBP2/GTPBP3/GTPBP4/GUCY1B1/GUF1/HRAS/IRGQ/LANCL2/LSG1/MMAA/NKIRAS2/NOA1/NUDT16/OARD1/POLR2B/POLR3B/RAB14/RAB18/RAB20/RAB21/RAB22A/RAB24/RAB28/RAB29/RAB2B/RAB31/RAB33B/RAB36/RAB39A/RAB3A/RAB3D/RAB42/RAB4A/RAB6A/RANBP17/RAP2…	82
GO:00081731	M20	MF	GO:0008173	RNA methyltransferase activity	1.96369e-05	0.00375863	DIMT1/EMG1/FTSJ1/LCMT2/METTL1/METTL14/METTL16/METTL2B/METTL3/MRM1/NSUN2/NSUN4/PCIF1/TGS1/TRMT1/TRMT13/TRMT2A/TRMT2B/TRMT61A/WDR4	20
GO:00018832	M20	MF	GO:0001883	purine nucleoside binding	2.15085e-05	0.00375863	ACSM5/ADORA1/ADSSL1/AGAP1/AGAP3/AK3/ANXA6/ARF4/ARF6/ARL13B/ARL4A/ARL8B/ATL2/ATL3/CDC42/DNM3/EFL1/EIF2S3B/EIF5/FPGT/GFM2/GLUD1/GNA15/GNAI2/GNAL/GNL2/GNL3/GNL3L/GPN2/GPN3/GSPT1/GTPBP2/GTPBP3/GTPBP4/GUCY1B1/GUF1/HRAS/IRGQ/LANCL2/LSG1/MMAA/NKIRAS2/NOA1/NUDT16/OARD1/RAB14/RAB18/RAB20/RAB21/RAB22A/RAB24/RAB28/RAB29/RAB2B/RAB31/RAB33B/RAB36/RAB39A/RAB3A/RAB3D/RAB42/RAB4A/RAB6A/RANBP17/RAP2B/RAP2C/RHOB/R…	80
GO:00325492	M20	MF	GO:0032549	ribonucleoside binding	2.42107e-05	0.00375863	ACSM5/ADSSL1/AGAP1/AGAP3/AK3/ANXA6/ARF4/ARF6/ARL13B/ARL4A/ARL8B/ATL2/ATL3/CDC42/DNM3/EFL1/EIF2S3B/EIF5/FPGT/GFM2/GLUD1/GNA15/GNAI2/GNAL/GNL2/GNL3/GNL3L/GPN2/GPN3/GSPT1/GTPBP2/GTPBP3/GTPBP4/GUCY1B1/GUF1/HRAS/IRGQ/LANCL2/LSG1/MMAA/NKIRAS2/NOA1/NUDT16/POLR2B/POLR3B/RAB14/RAB18/RAB20/RAB21/RAB22A/RAB24/RAB28/RAB29/RAB2B/RAB31/RAB33B/RAB36/RAB39A/RAB3A/RAB3D/RAB42/RAB4A/RAB6A/RANBP17/RAP2B/RAP2C/RHOB/…	80
GO:00055252	M20	MF	GO:0005525	GTP binding	2.71802e-05	0.00375863	ACSM5/ADSSL1/AGAP1/AGAP3/AK3/ANXA6/ARF4/ARF6/ARL13B/ARL4A/ARL8B/ATL2/ATL3/CDC42/DNM3/EFL1/EIF2S3B/EIF5/FPGT/GFM2/GLUD1/GNA15/GNAI2/GNAL/GNL2/GNL3/GNL3L/GPN2/GPN3/GSPT1/GTPBP2/GTPBP3/GTPBP4/GUCY1B1/GUF1/HRAS/IRGQ/LANCL2/LSG1/MMAA/NKIRAS2/NOA1/NUDT16/RAB14/RAB18/RAB20/RAB21/RAB22A/RAB24/RAB28/RAB29/RAB2B/RAB31/RAB33B/RAB36/RAB39A/RAB3A/RAB3D/RAB42/RAB4A/RAB6A/RANBP17/RAP2B/RAP2C/RHOB/RIT1/RRAGB/RRA…	78
GO:00325502	M20	MF	GO:0032550	purine ribonucleoside binding	4.86182e-05	0.0058828	ACSM5/ADSSL1/AGAP1/AGAP3/AK3/ANXA6/ARF4/ARF6/ARL13B/ARL4A/ARL8B/ATL2/ATL3/CDC42/DNM3/EFL1/EIF2S3B/EIF5/FPGT/GFM2/GLUD1/GNA15/GNAI2/GNAL/GNL2/GNL3/GNL3L/GPN2/GPN3/GSPT1/GTPBP2/GTPBP3/GTPBP4/GUCY1B1/GUF1/HRAS/IRGQ/LANCL2/LSG1/MMAA/NKIRAS2/NOA1/NUDT16/RAB14/RAB18/RAB20/RAB21/RAB22A/RAB24/RAB28/RAB29/RAB2B/RAB31/RAB33B/RAB36/RAB39A/RAB3A/RAB3D/RAB42/RAB4A/RAB6A/RANBP17/RAP2B/RAP2C/RHOB/RIT1/RRAGB/RRA…	78
GO:0003730	M20	MF	GO:0003730	mRNA 3'-UTR binding	6.00734e-05	0.00646123	AUH/CARHSP1/CCT5/DDX5/DHX36/ELAVL1/EXOSC4/HNRNPR/IGF2BP3/ILF3/NUDT21/PARN/PUM2/RNF20/RNPS1/RSL1D1/SECISBP2/TIA1/TUT1/UTP23/YBX3/ZC3H12A/ZFP36/ZFP36L2	24
GO:00605894	M20	MF	GO:0060589	nucleoside-triphosphatase regulator activity	7.75051e-05	0.0075025	ABR/ACAP1/ADAP2/AGAP1/AGAP3/AGAP6/AHSA1/ARFGAP1/ARFGAP3/ARHGAP1/ARHGAP15/ARHGAP26/ARHGAP27/ARHGAP45/ARHGAP6/ARHGAP9/ARHGDIA/ASAP1/ASAP2/ATP1B1/ATP5IF1/BAG1/BAG2/CDC42SE1/CHML/DAB2IP/DEPDC5/DLC1/DNAJA3/ELMOD2/GPSM1/HACD3/HSCB/IPO5/KRIT1/LARS/MYBPC3/PGAM5/PLCB1/RAB3A/RAB4A/RABGAP1L/RANGAP1/RASAL3/RASGRP3/RGS12/RGS14/RGS2/RGS9/RIN1/RIN3/RINL/RTKN/SH3BP4/SIPA1/SIPA1L1/SIRPA/SMAP1/SRGAP3/STARD13/TBC1D…	67
GO:00190012	M20	MF	GO:0019001	guanyl nucleotide binding	0.00011581	0.00934204	ACSM5/ADSSL1/AGAP1/AGAP3/AK3/ANXA6/ARF4/ARF6/ARL13B/ARL4A/ARL8B/ATL2/ATL3/CDC42/DNM3/EFL1/EIF2S3B/EIF5/FPGT/GFM2/GLUD1/GNA15/GNAI2/GNAL/GNL2/GNL3/GNL3L/GPN2/GPN3/GSPT1/GTPBP2/GTPBP3/GTPBP4/GUCY1B1/GUF1/HRAS/IRGQ/LANCL2/LSG1/MMAA/NKIRAS2/NOA1/NUDT16/RAB14/RAB18/RAB20/RAB21/RAB22A/RAB24/RAB28/RAB29/RAB2B/RAB31/RAB33B/RAB36/RAB39A/RAB3A/RAB3D/RAB42/RAB4A/RAB6A/RANBP17/RAP2B/RAP2C/RHOB/RIT1/RRAGB/RRA…	79
GO:00325612	M20	MF	GO:0032561	guanyl ribonucleotide binding	0.00011581	0.00934204	ACSM5/ADSSL1/AGAP1/AGAP3/AK3/ANXA6/ARF4/ARF6/ARL13B/ARL4A/ARL8B/ATL2/ATL3/CDC42/DNM3/EFL1/EIF2S3B/EIF5/FPGT/GFM2/GLUD1/GNA15/GNAI2/GNAL/GNL2/GNL3/GNL3L/GPN2/GPN3/GSPT1/GTPBP2/GTPBP3/GTPBP4/GUCY1B1/GUF1/HRAS/IRGQ/LANCL2/LSG1/MMAA/NKIRAS2/NOA1/NUDT16/RAB14/RAB18/RAB20/RAB21/RAB22A/RAB24/RAB28/RAB29/RAB2B/RAB31/RAB33B/RAB36/RAB39A/RAB3A/RAB3D/RAB42/RAB4A/RAB6A/RANBP17/RAP2B/RAP2C/RHOB/RIT1/RRAGB/RRA…	79
GO:00038991	M20	MF	GO:0003899	DNA-directed 5'-3' RNA polymerase activity	0.000245918	0.0183114	MED20/POLR1A/POLR1C/POLR2D/POLR3A/POLR3F/POLR3G/POLR3GL/POLR3H/PRIMPOL	10
GO:00340621	M20	MF	GO:0034062	5'-3' RNA polymerase activity	0.000354784	0.0217415	MED20/POLR1A/POLR1C/POLR2D/POLR3A/POLR3F/POLR3G/POLR3GL/POLR3H/PRIMPOL/TRNT1	11
GO:00977471	M20	MF	GO:0097747	RNA polymerase activity	0.000354784	0.0217415	MED20/POLR1A/POLR1C/POLR2D/POLR3A/POLR3F/POLR3G/POLR3GL/POLR3H/PRIMPOL/TRNT1	11
GO:00306953	M20	MF	GO:0030695	GTPase regulator activity	0.000359363	0.0217415	ABR/ACAP1/ADAP2/AGAP1/AGAP3/AGAP6/ARFGAP1/ARFGAP3/ARHGAP1/ARHGAP15/ARHGAP26/ARHGAP27/ARHGAP45/ARHGAP6/ARHGAP9/ARHGDIA/ASAP1/ASAP2/CDC42SE1/CHML/DAB2IP/DEPDC5/DLC1/DNAJA3/ELMOD2/GPSM1/HACD3/IPO5/KRIT1/LARS/PGAM5/PLCB1/RABGAP1L/RANGAP1/RASAL3/RASGRP3/RGS12/RGS14/RGS2/RGS9/RIN1/RIN3/RINL/RTKN/SH3BP4/SIPA1/SIPA1L1/SIRPA/SMAP1/SRGAP3/STARD13/TBC1D15/TBC1D25/TBC1D30/TBC1D7/TBCD/TNK2/WAS	58
GO:00430222	M20	MF	GO:0043022	ribosome binding	0.000609828	0.0347243	EFL1/EIF2A/EIF2S1/GUF1/IGHMBP2/LETM2/LETMD1/NAA15/PRMT3/RPN2/SBDS/SEC61A2/SRP19/SRP68/SRP72/YTHDF1/ZC3H12A	17
GO:00081683	M20	MF	GO:0008168	methyltransferase activity	0.000725314	0.0390058	CAMKMT/DIMT1/DNMT3B/EED/EEF1AKNMT/EHMT2/EMG1/FAM86C1/FAM98A/FTSJ1/LCMT2/MEN1/METTL1/METTL14/METTL16/METTL21A/METTL23/METTL25/METTL2B/METTL3/MRM1/N6AMT1/NDUFAF5/NDUFAF7/NSUN2/NSUN4/NSUN5P1/NSUN5P2/PCIF1/PRMT1/PRMT3/PRMT5/PRMT7/RRP8/SETD9/SETDB2/SMYD3/SMYD5/SPOUT1/TGS1/TRMT1/TRMT13/TRMT2A/TRMT2B/TRMT61A/VCPKMT/WDR4/WDR5	48
GO:00168743	M20	MF	GO:0016874	ligase activity	0.000891383	0.0444513	AACS/ACSF2/ACSL5/ACSM5/ACSS1/ADSSL1/ASNSD1/CTPS1/DALRD3/FARSA/GARS/GART/GATC/HARS2/HLCS/IARS2/KARS/LARS/MARS2/MCCC1/MCCC2/MOCS3/NAE1/PAICS/PCCA/PCCB/SARS/SARS2/SLC27A4/TARS/TARS2/TTLL11/TTLL5/UBA7/UCHL1/WARS	36
GO:00616302	M20	MF	GO:0061630	ubiquitin protein ligase activity	0.000918416	0.0444513	AMFR/BFAR/BRAP/CDC42/COP1/FBXO6/HLTF/IRF2BP1/IRF2BPL/LRSAM1/MED10/MED17/MED20/MED27/MIB2/MKRN1/NFX1/PELI2/PRKN/RAG1/RNF146/RNF170/RNF220/RNF26/RNFT1/SIAH2/TMEM129/TOPORS/TRIM11/TRIM32/TRIM58/TRIM6/UBE2K/UBE3D/UBOX5/ZNRF1/ZNRF3	37
GO:00063976	M22	BP	GO:0006397	mRNA processing	1.3924e-09	5.88429e-06	ALYREF/BCAS2/CELF2/CLNS1A/CPSF2/CSTF1/CTR9/DDX17/ESS2/FIP1L1/GEMIN7/HNRNPD/LGALS3/MAGOHB/NCBP3/NELFE/NSRP1/PABPN1/PDCD7/PRCC/PRMT9/PRPF4/PTBP3/PUF60/RNF40/SF3B1/SNRNP200/SNRNP27/SNRNP48/SNRPD3/SREK1IP1/SRSF11/SRSF2/SRSF9/STRAP/SUPT5H/TRA2A/TRUB2/TXNL4A/UPF3B/XRN2/YBX1/YJU2/ZNF830	44
GO:00083806	M22	BP	GO:0008380	RNA splicing	1.07132e-08	2.26369e-05	ALYREF/BCAS2/CELF2/CLNS1A/CPSF2/CSTF1/DDX17/ESS2/FAM98B/FIP1L1/GEMIN7/HNRNPD/LGALS3/MAGOHB/NSRP1/PABPN1/PDCD7/PIK3R1/PRCC/PRPF4/PTBP3/PUF60/RP9/SF3B1/SNRNP200/SNRNP27/SNRNP48/SNRPD3/SREK1IP1/SRSF11/SRSF2/SRSF9/STRAP/TRA2A/TXNL4A/UPF3B/YBX1/YJU2/ZNF830	39
GO:00346606	M22	BP	GO:0034660	ncRNA metabolic process	1.84343e-07	0.000191562	AGO1/AGO4/BCDIN3D/DDX17/EXOSC8/EXOSC9/FAM207A/FAM98B/GAR1/GTF2B/GTF2E2/INTS1/INTS8/LYAR/METTL2A/NIFK/NOC4L/NOP56/NOP58/POLR3K/POU2F1/PPA1/RARS2/RPP40/RPRD2/SMAD1/SNAPC5/SND1/SP1/SPIN1/TAF11/TBP/THG1L/TRMO/TRMT10B/TSR3/TUT7/XRN2	38
GO:00003775	M22	BP	GO:0000377	RNA splicing, via transesterification reactions with bulged adenosine as nucleophile	2.45942e-07	0.000191562	ALYREF/BCAS2/CELF2/CLNS1A/CPSF2/CSTF1/DDX17/ESS2/FIP1L1/GEMIN7/HNRNPD/MAGOHB/NSRP1/PABPN1/PDCD7/PRCC/PRPF4/PUF60/SF3B1/SNRNP200/SNRNP27/SNRNP48/SNRPD3/SRSF11/SRSF2/SRSF9/STRAP/TRA2A/TXNL4A/UPF3B/YBX1	31
GO:00003985	M22	BP	GO:0000398	mRNA splicing, via spliceosome	2.45942e-07	0.000191562	ALYREF/BCAS2/CELF2/CLNS1A/CPSF2/CSTF1/DDX17/ESS2/FIP1L1/GEMIN7/HNRNPD/MAGOHB/NSRP1/PABPN1/PDCD7/PRCC/PRPF4/PUF60/SF3B1/SNRNP200/SNRNP27/SNRNP48/SNRPD3/SRSF11/SRSF2/SRSF9/STRAP/TRA2A/TXNL4A/UPF3B/YBX1	31
GO:00311233	M22	BP	GO:0031123	RNA 3'-end processing	2.99733e-07	0.000191562	ALYREF/CPSF2/CSTF1/CTR9/FIP1L1/MAGOHB/NELFE/PABPN1/POLR3K/RNF40/SRSF11/SRSF2/SRSF9/SUPT5H/TUT7/UPF3B	16
[truncated: 78 more rows]
