# Supplementary material for: Blood Milieu in Acute Myocardial Infarction Reprograms Human Macrophages for Trauma Repair
Source: Adv Sci (Weinh). 2022 Dec 16;10(5):2203053. doi: 10.1002/advs.202203053 (PMC9929255; doi:10.1002/advs.202203053)
Supplement: Supplementary file 8 — Supporting Information [file ADVS-10-2203053-s002.xlsx]

## Sheet: Table S7
Table S7. Regulatory scores of highly ranked TFs from the regulatory network
Transcription factor			Regulatory score					POSTEMI WGCNA module		Gene expression	Differential expression control – AMI			Differential expression POSTEMI Small – Large
Transcription factor	ENSEMBL	SYMBOL	to module 7	to module 11	to module 14	to module 22	to module 23	From module	Target module	Avg. read counts CTRL+AMI	Log2 Fold Change	P-value	Adjusted p-value	Log2 Fold Change	P-value	Adjusted p-value
HMG20B	ENSG00000064961	HMG20B	11.5073	0	0.345486	0.0839594	0	module 7	module 7	1132.29	-0.528605	2.24144e-05	0.000184534	0.226292	0.053838	0.786447
MLXIPL	ENSG00000009950	MLXIPL	10.7697	0.0736517	0.262832	0.268425	0.174458	module 7	module 7	38.4814	-0.841233	1.3971e-05	0.000123773	0.247546	0.245016	0.910164
MYRF	ENSG00000124920	MYRF	9.80712	0.074172	0.0963837	0.039023	0.113196	module 7	module 7	11.5245	-0.753066	0.00312019	0.0119771	0.691705	0.0207324	0.716615
PPARG	ENSG00000132170	PPARG	11.7955	0.0640253	0.0995946	0.010204	0.0400798	module 7	module 7	347.259	-0.435721	2.17155e-07	3.44904e-06	0.136362	0.117988	0.856915
TBX21	ENSG00000073861	TBX21	10.232	0	0.0286949	0.0024664	0	module 7	module 7	26.1133	-0.190442	0.641215	0.751281	1.52633	0.0004566	0.259888
ZNF804A	ENSG00000170396	ZNF804A	11.9468	0.00952079	0.0465921	0.00954091	0	module 19	module 7	74.9431	-0.336521	0.00193079	0.00806905	0.0358387	0.77748	0.983291
DOT1L	ENSG00000104885	DOT1L	6.84364	1.68111	0.0690838	0.0280866	0.0357941	module 7	module 11	482.478	-0.441534	0.00375452	0.0139352	0.253893	0.114448	0.856666
REL	ENSG00000162924	REL	0.501007	1.48797	0.915221	0.163314	0	module 9	module 11	207.071	-0.33127	0.000355096	0.00198741	0.0767292	0.492025	0.955322
ZNF318	ENSG00000171467	ZNF318	0.56145	1.12756	0.305886	0.078855	0	module 9	module 11	364.536	-0.0823333	0.171106	0.291056	-0.00747587	0.919709	0.99432
BAZ2A	ENSG00000076108	BAZ2A	0	0.09177	1.19784	0.270516	0	module 9	module 14	603.963	-0.0466005	0.328809	0.474175	0.00870917	0.869876	0.989849
CREB3L2	ENSG00000182158	CREB3L2	1.24224	0.0844014	1.28025	0.656958	0.00325356	module 15	module 14	867.971	-0.164556	5.94466e-06	5.94996e-05	0.0433408	0.288046	0.922673
GTF3A	ENSG00000122034	GTF3A	0.390139	0.0123043	1.38501	0.0302947	0.0125887	module 14	module 14	855.507	-0.114713	0.0142153	0.0415888	-0.0560677	0.29823	0.924524
HMGN3	ENSG00000118418	HMGN3	0.0810983	1.20292	1.22818	0.0906084	0	module 14	module 11&14	441.286	-0.0379092	0.440846	0.584496	-0.0452764	0.449279	0.954676
MBD6	ENSG00000166987	MBD6	0.0470938	0.0856514	1.46634	0.060485	0.0285156	module 14	module 14	262.864	0.0852097	0.0742275	0.154134	0.073261	0.172454	0.898844
RREB1	ENSG00000124782	RREB1	0	0.00591047	1.22994	0.0198969	0	module 14	module 14	964.123	-0.00627818	0.890897	0.9294	0.0607371	0.234863	0.910164
SON	ENSG00000159140	SON	0.129833	0.329521	2.06278	0.21745	0	module 9	module 14	2358.91	-0.0951204	0.000721304	0.00356064	0.0413508	0.220292	0.909912
SPEN	ENSG00000065526	SPEN	0.0201686	0.424457	3.07326	0.0949716	0	module 9	module 14	584.913	-0.119159	0.0996435	0.193319	0.0493765	0.56876	0.957886
STAT3	ENSG00000168610	STAT3	0.517203	0.114219	1.08257	0.209225	1.0917	module 4	module 14	1378.47	0.131638	0.000281635	0.00163814	0.0435397	0.29459	0.924065
ZBTB40	ENSG00000184677	ZBTB40	0.00431069	0.284325	2.04366	0.0432201	0	module 9	module 14	321.872	0.0297311	0.563101	0.690778	0.0405748	0.508698	0.955368
BATF	ENSG00000156127	BATF	3.78117	0.0667116	0.101712	1.26692	0	module 8	module 22	85.9994	0.348508	0.00649336	0.022015	-0.240175	0.0901416	0.835278
RXRA	ENSG00000186350	RXRA	0.0279084	0	0.243314	1.33736	0.174901	module 20	module 22	1590.63	0.105057	0.0357389	0.0865661	0.0873822	0.105522	0.845953
SP1	ENSG00000185591	SP1	0.227412	0.100925	0.133429	2.36028	0.0832889	module 22	module 22	973.757	-0.101731	0.0320445	0.0793302	0.105092	0.0344496	0.746354
THRA	ENSG00000126351	THRA	7.32639	0.179419	0.117747	1.31135	0.58359	module 8	module 22	402.263	-0.442356	7.6856e-06	7.38692e-05	0.231258	0.0212036	0.716615
ZBTB7B	ENSG00000160685	ZBTB7B	0.772099	0.0820073	0.135613	1.29894	0.353867	module 8	module 22	489.178	-0.0357875	0.554182	0.6833	0.0585664	0.311193	0.925165
ZNF609	ENSG00000180357	ZNF609	0	0.0103084	0.13561	1.24906	0	module 15	module 22	351.639	-0.184403	0.00492108	0.0174364	0.0553839	0.483852	0.955322
RARG	ENSG00000172819	RARG	0.930397	0	0.0466229	0.127439	3.06212	module 23	module 23	34.0307	-0.064481	0.625338	0.739418	0.165984	0.278106	0.922673
TFDP1	ENSG00000198176	TFDP1	0.311196	0.303636	0.0937492	0.101783	3.76855	module 1	module 23	430.21	-0.139571	0.000513812	0.00271213	-0.0677733	0.151429	0.884493
