# Supplementary material for: Blood Milieu in Acute Myocardial Infarction Reprograms Human Macrophages for Trauma Repair
Source: Adv Sci (Weinh). 2022 Dec 16;10(5):2203053. doi: 10.1002/advs.202203053 (PMC9929255; doi:10.1002/advs.202203053)
Supplement: Supplementary file 9 — Supporting Information [file ADVS-10-2203053-s005.xlsx]

## Sheet: Table S8
Table S8. LINCS THP1 drug repurposing results
Positive connectivity score							Negative connectivity score
Connectivity score	LINCS pertubation ID	Pertubation name	Cell line	Dose	Duration		Connectivity score	LINCS pertubation ID	Pertubation name	Cell line	Dose	Duration	Target	iLINCS
1	BRD-K22828899	TUL-XXI039	THP1	10 nM	24 h		-1	BRD-A75409952	wortmannin	THP1	10 µM	6 h	PI3K inhibitor, targets: PIK3CA | PIK3CG | PLK1	http://www.ilincs.org/ilincs/perturbagen/compound/LSM-1788
0.964966	BRD-K48188942	BG-STK33-59	THP1	10 µM	6 h		-0.922315	BRD-K91623615	ABT-751	THP1	10 µM	6 h	Tubulin inhibitor	http://www.ilincs.org/ilincs/perturbagen/compound/LSM-6285
0.950372	BRD-K66645150	BG-STK33-55	THP1	10 µM	6 h		-0.880552	BRD-K03763695	TUL_XIX002	THP1	10 nM	6 h		http://www.ilincs.org/ilincs/perturbagen/compound/LSM-36793
0.937227	BRD-K49010888	BRD-K49010888	THP1	10 nM	6 h		-0.86515	BRD-A15079084	phorbol-12-myristate-13-acetate	THP1	10 µM	6 h	PKC activator, target: PRKCA	http://www.ilincs.org/ilincs/perturbagen/compound/LSM-4341
0.881251	BRD-K59036917	BRD-K59036917	THP1	10 µM	6 h		-0.852036	BRD-K17140735	SCH-79797	THP1	10 µM	6 h	Proteasome inhibitor, target: F2R	http://www.ilincs.org/ilincs/perturbagen/compound/LSM-6224
0.880976	BRD-K38340366	MW-STK33-1C	THP1	10 nM	24 h		-0.804126	BRD-K69885235	MW-STK33-100	THP1	1 nM	24 h	PI3K inhibitor	http://www.ilincs.org/ilincs/perturbagen/compound/LSM-44614
0.878996	BRD-K49010888	BRD-K49010888	THP1	100 nM	6 h		-0.78601	BRD-K00766422	sparfosic-acid	THP1	80 µM	6 h	Asparate carbamoyltransferase inhibitor, target: CAD	http://www.ilincs.org/ilincs/perturbagen/compound/LSM-6202
0.877671	BRD-K46625679	MW-STK33-97	THP1	100 nM	24 h		-0.784291	BRD-K46625679	MW-STK33-97	THP1	10 µM	24 h		http://www.ilincs.org/ilincs/perturbagen/compound/LSM-44613
0.864727	BRD-K23582869	BRD-K23582869	THP1	500 nM	24 h		-0.778263	BRD-K95985487	BRD-K95985487	THP1	10 µM	24 h		http://www.ilincs.org/ilincs/perturbagen/compound/LSM-36800
0.860345	BRD-K35669573	TUL-XX023	THP1	100 nM	6 h		-0.77536	BRD-K49010888	BRD-K49010888	THP1	1 µM	24 h		http://www.ilincs.org/ilincs/perturbagen/compound/LSM-39999
0.858267	BRD-K69885235	MW-STK33-100	THP1	1 µM	24 h		-0.773305	BRD-K92301463	16,16-dimethylprostaglandin-e2	THP1	10 µM	6 h	Prostanoid receptor agonist, target: HPGD	http://www.ilincs.org/ilincs/perturbagen/compound/LSM-43285
0.857399	BRD-K38340366	MW-STK33-1C	THP1	1 µM	6 h		-0.734385	BRD-K95985487	BRD-K95985487	THP1	3 µM	6 h		http://www.ilincs.org/ilincs/perturbagen/compound/LSM-36800
0.854743	BRD-K22828899	TUL-XXI039	THP1	1 µM	6 h		-0.725917	BRD-K78930611	MW-STK33-2B	THP1	100 nM	6 h		http://www.ilincs.org/ilincs/perturbagen/compound/LSM-43120
0.843631	BRD-K04623885	BIBR-1532	THP1	80 µM	6 h		-0.707941	BRD-K22134346	simvastatin	THP1	10 µM	6 h	HMGCR inhibitor, target: HMGCR	http://www.ilincs.org/ilincs/perturbagen/compound/LSM-2492
0.836083	BRD-K66792149	quinoclamine	THP1	10 µM	6 h		-0.693304	BRD-K38340366	MW-STK33-1C	THP1	10 µM	24 h		http://www.ilincs.org/ilincs/perturbagen/compound/LSM-43094
0.834144	BRD-K38340366	MW-STK33-1C	THP1	10 nM	24 h		-0.684004	BRD-A75409952	wortmannin	THP1	10 µM	24 h	PI3K inhibitor, targets: PIK3CA | PIK3CG | PLK1	http://www.ilincs.org/ilincs/perturbagen/compound/LSM-1788
0.830286	BRD-K51556300	BRD-K51556300	THP1	3 µM	6 h		-0.677148	BRD-K67566344	KU-0063794	THP1	10 µM	6 h	MTOR inhibotor, target: MTOR	http://www.ilincs.org/ilincs/perturbagen/compound/LSM-5754
0.82954	BRD-K22828899	TUL-XXI039	THP1	1 nM	24 h		-0.676249	BRD-K95985487	BRD-K95985487	THP1	10 µM	6 h		http://www.ilincs.org/ilincs/perturbagen/compound/LSM-36800
0.826037	BRD-K26657438	imiquimod	THP1	10 µM	6 h		-0.674739	BRD-K76188144	BRD-K76188144	THP1	100 µM	6 h		http://www.ilincs.org/ilincs/perturbagen/compound/LSM-6270
0.822437	BRD-A12083771	BRD-A12083771	THP1	10 µM	6 h		-0.670071	BRD-K95985487	BRD-K95985487	THP1	3 µM	24 h		http://www.ilincs.org/ilincs/perturbagen/compound/LSM-36800
0.805959	BRD-A31107743	brefeldin-a	THP1	100 nM	6 h		-0.664297	BRD-K03763695	TUL_XIX002	THP1	100 nM	6 h		http://www.ilincs.org/ilincs/perturbagen/compound/LSM-36793
0.805642	BRD-K23582869	BRD-K23582869	THP1	100 nM	24 h		-0.660466	BRD-K05922103	BG-STK33-03	THP1	100 nM	6 h	Serien/threonine kinase inhibitor	http://www.ilincs.org/ilincs/perturbagen/compound/LSM-36795
0.802933	BRD-K03763695	TUL_XIX002	THP1	3 µM	24 h		-0.655572	BRD-K15108141	gemcitabine	THP1	100 nM	6 h	Ribonucleotide reductase inhibitor, target: RRM1	http://www.ilincs.org/ilincs/perturbagen/compound/LSM-5333
0.801142	BRD-K35669573	TUL-XX023	THP1	3 µM	24 h		-0.654808	BRD-K05922103	BG-STK33-03	THP1	1 nM	24 h	Serien/threonine kinase inhibitor	http://www.ilincs.org/ilincs/perturbagen/compound/LSM-36795
0.7992	BRD-K87947369	tozasertib	THP1	10 µM	6 h		-0.650232	BRD-K69328504	L-690488	THP1	10 µM	6 h	Inositol monophosphatase inhibitor, target: IMPA1	http://www.ilincs.org/ilincs/perturbagen/compound/LSM-4703
0.796674	BRD-A02006392	nitrendipine	THP1	10 µM	6 h		-0.642336	BRD-K12683773	methyl-fasudil	THP1	10 µM	6 h	Rho associated kinase inhibitor	http://www.ilincs.org/ilincs/perturbagen/compound/LSM-36442
0.791322	BRD-K22828899	TUL-XXI039	THP1	10 nM	6 h		-0.632949	BRD-K50776152	BRD-K50776152	THP1	40 µM	6 h		http://www.ilincs.org/ilincs/perturbagen/compound/LSM-3117
0.788847	BRD-K03763695	TUL_XIX002	THP1	100 nM	24 h		-0.632888	BRD-A56592690	PX-12	THP1	30 µM	6 h	Thioredoxin inhibitor, targets: TXN | TXNRD1	http://www.ilincs.org/ilincs/perturbagen/compound/LSM-4918
0.776457	BRD-K09085930	TUL_XX087	THP1	10 nM	24 h		-0.630998	BRD-K28907958	CD-437	THP1	10 µM	6 h	Retnoid receptor agonist, target: RARG	http://www.ilincs.org/ilincs/perturbagen/compound/LSM-6237
0.769163	BRD-K89692698	BRD-K89692698	THP1	100 µM	6 h		-0.630552	BRD-A13084692	troglitazone	THP1	10 µM	6 h	PPAR receptor agonist | Insulin sensitizer, target: PPARG	http://www.ilincs.org/ilincs/perturbagen/compound/LSM-4890
0.767928	BRD-K69885235	MW-STK33-100	THP1	500 nM	24 h		-0.628457	BRD-K03073752	TUL_XIX003	THP1	1 nM	24 h		http://www.ilincs.org/ilincs/perturbagen/compound/LSM-36792
0.76475	BRD-K46625679	MW-STK33-97	THP1	1 µM	24 h		-0.623174	BRD-K03073752	TUL_XIX003	THP1	10 µM	6 h		http://www.ilincs.org/ilincs/perturbagen/compound/LSM-36792
0.764721	BRD-K09085930	TUL_XX087	THP1	1 µM	24 h		-0.617293	BRD-K05402890	BRD-K05402890	THP1	500 nM	6 h		http://www.ilincs.org/ilincs/perturbagen/compound/LSM-2094
0.763687	BRD-K69181860	ARG-CSC-91	THP1	10 µM	6 h		-0.61096	BRD-A75409952	wortmannin	THP1	10 µM	6 h		http://www.ilincs.org/ilincs/perturbagen/compound/LSM-1788
0.761042	BRD-K22828899	TUL-XXI039	THP1	1 nM	6 h		-0.610697	BRD-K03763695	TUL_XIX002	THP1	1 nM	6 h		http://www.ilincs.org/ilincs/perturbagen/compound/LSM-36793
0.755443	BRD-K12683773	methyl-fasudil	THP1	500 nM	24 h		-0.608243	BRD-K68143200	NSC-95397	THP1	10 µM	6 h	CDC inhibitor	http://www.ilincs.org/ilincs/perturbagen/compound/LSM-3521
0.754062	BRD-K51556300	BRD-K51556300	THP1	1 nM	24 h		-0.606967	BRD-K69885235	MW-STK33-100	THP1	10 nM	6 h	PI3K inhibitor	http://www.ilincs.org/ilincs/perturbagen/compound/LSM-44614
0.74571	BRD-K55395145	pemetrexed	THP1	90 µM	6 h		-0.603114	BRD-K12994359	valdecoxib	THP1	100 µM	6 h	Cyclooxygenase inhibitor, target: PTGS2	http://www.ilincs.org/ilincs/perturbagen/compound/LSM-5305
0.744607	BRD-K22828899	TUL-XXI039	THP1	10 µM	6 h
0.738798	BRD-K58466974	TUL_XXI035	THP1	500 nM	6 h
0.737309	BRD-K09778810	FGIN-1-27	THP1	10 µM	6 h
0.732849	BRD-K51556300	BRD-K51556300	THP1	1 nM	6 h
0.732793	BRD-K77432048	BRD-K77432048	THP1	10 µM	6 h
0.732203	BRD-K09085930	TUL_XX087	THP1	1 nM	24 h
0.727562	BRD-K69885235	MW-STK33-100	THP1	3 µM	24 h
0.725675	BRD-A18763547	BAX-channel-blocker	THP1	10 µM	6 h
0.72247	BRD-K41260949	valproic-acid	THP1	10 µM	6 h
0.720397	BRD-K86574132	BRD-K86574132	THP1	50 µM	6 h
0.716992	BRD-A62809825	thapsigargin	THP1	10 µM	6 h
0.713955	BRD-K03073752	TUL_XIX003	THP1	500 nM	24 h
0.713929	BRD-K78930611	MW-STK33-2B	THP1	10 nM	24 h
0.713779	BRD-K22828899	TUL-XXI039	THP1	1 µM	24 h
0.713066	BRD-A84481105	thioridazine	THP1	10 µM	6 h
0.697648	BRD-K09085930	TUL_XX087	THP1	10 nM	24 h
0.695979	BRD-K38340366	MW-STK33-1C	THP1	500 nM	24 h
0.692122	BRD-K79382620	TH02453-036-P1	THP1	10 µM	6 h
0.691859	BRD-K35669573	TUL-XX023	THP1	10 µM	24 h
0.691324	BRD-K61314889	endo-IWR-1	THP1	10 µM	6 h
0.69117	BRD-K89687904	PKCbeta-inhibitor	THP1	10 µM	6 h
0.687905	BRD-K03763695	TUL_XIX002	THP1	10 nM	24 h
0.686772	BRD-K38340366	MW-STK33-1C	THP1	1 µM	24 h
0.675409	BRD-K19922318	BRD-K19922318	THP1	10 µM	6 h
0.674191	BRD-K66645150	BG-STK33-55	THP1	10 nM	6 h
0.671925	BRD-K66645150	BG-STK33-55	THP1	10 nM	24 h
0.668559	BRD-K78930611	MW-STK33-2B	THP1	500 nM	24 h
0.667425	BRD-K48188942	BG-STK33-59	THP1	10 nM	6 h
0.662859	BRD-K67778494	BRD-K67778494	THP1	10 µM	6 h
0.662478	BRD-K28100108	BRD-K28100108	THP1	20 µM	6 h
0.658313	BRD-K78930611	MW-STK33-2B	THP1	1 µM	24 h
0.657999	BRD-K35669573	TUL-XX023	THP1	10 nM	6 h
0.652934	BRD-A34817987	itraconazole	THP1	10 µM	6 h
0.652922	BRD-K93023739	IKK-inhibitor-X	THP1	5 µM	6 h
0.651911	BRD-K22828899	TUL-XXI039	THP1	100 nM	24 h
0.647106	BRD-K09085930	TUL_XX087	THP1	100 nM	24 h
0.64664	BRD-K12683773	methyl-fasudil	THP1	100 nM	6 h
0.646169	BRD-K66645150	BG-STK33-55	THP1	100 nM	24 h
0.646164	BRD-K49010888	BRD-K49010888	THP1	10 µM	6 h
0.644695	BRD-K46625679	MW-STK33-97	THP1	1 µM	6 h
0.644566	BRD-K95985487	BRD-K95985487	THP1	10 nM	6 h
0.64308	BRD-K38340366	MW-STK33-1C	THP1	100 nM	24 h
0.642196	BRD-K66645150	BG-STK33-55	THP1	100 nM	6 h
0.63562	BRD-K35723520	darinaparsin	THP1	10 µM	6 h
0.635139	BRD-K66645150	BG-STK33-55	THP1	500 nM	24 h
0.633875	BRD-K03073752	TUL_XIX003	THP1	100 nM	24 h
0.631422	BRD-K22828899	TUL-XXI039	THP1	10 nM	24 h
0.625808	BRD-K78716413	BRD-K78716413	THP1	10 µM	6 h
0.623338	BRD-K67844266	pevonedistat	THP1	10 µM	6 h
0.618254	BRD-K40892394	AR-C133057XX	THP1	10 µM	6 h
0.61597	BRD-K80527266	triacsin-c	THP1	10 µM	6 h
0.613401	BRD-K58466974	TUL_XXI035	THP1	10 µM	6 h
0.607131	BRD-K61250553	loperamide	THP1	10 µM	6 h
0.606801	BRD-K38985961	T-5345967	THP1	100 µM	6 h
0.60334	BRD-K38340366	MW-STK33-1C	THP1	3 µM	6 h
0.603215	BRD-K53595844	phenoxazine	THP1	10 µM	6 h
0.603027	BRD-K54256913	MK-1775	THP1	10 µM	6 h
0.601272	BRD-K80672993	M2-PK-activator	THP1	90 µM	6 h
